# Supplementary material for: Tuning the rate of aggregation of hIAPP into amyloid using small-molecule modulators of assembly
Source: Nat Commun. 2022 Feb 24;13:1040. doi: 10.1038/s41467-022-28660-7 (PMC8873464; doi:10.1038/s41467-022-28660-7)
Supplement: Supplementary file 3 — Source Data [file 41467_2022_28660_MOESM3_ESM.zip]

Archive with 22 entries (21 files):
- Source data files/
- Source data files/1. Concentration-dependent aggregation of WT and S20G.xlsx
- Source data files/10. Difference concentration of ThT and DMSO.xlsx
- Source data files/11. pyrene fluorescence.xlsx
- Source data files/12. fibril interaction with modulators.xlsx
- Source data files/13. NMR CSPs.xlsx
- Source data files/14. AFM of fibrils.xlsx
- Source data files/15. Native MS data.xlsx
- Source data files/16. CID MS data.xlsx
- Source data files/17. Half time calculation.xlsx
- Source data files/18. Calcuated rate constants.xlsx
- Source data files/19. Comparison of MRE.xlsx
- Source data files/2. Seeded experiment of WT and S20G.xlsx
- Source data files/20. DLS and NMR.xlsx
- Source data files/3. ThT kinetics of inhibitor.xlsx
- Source data files/4. ThT kinetics of accelerator.xlsx
- Source data files/5. pH dependent aggregation.xlsx
- Source data files/6. S20G and Ab42 aggregation in the presence of modulators.xlsx
- Source data files/7. IAPP-COOH aggregation.xlsx
- Source data files/8. Fluorescence quencing.xlsx
- Source data files/9. SPR.xlsx
- Source data files/List of source data files.xlsx
