# Supplementary material for: Tuning the rate of aggregation of hIAPP into amyloid using small-molecule modulators of assembly
Source: Nat Commun. 2022 Feb 24;13:1040. doi: 10.1038/s41467-022-28660-7 (PMC8873464; doi:10.1038/s41467-022-28660-7)
Supplement: Supplementary file 3 — Source Data [file 41467_2022_28660_MOESM3_ESM.zip › Source data files/1. Concentration-dependent aggregation of WT and S20G.xlsx]

## Sheet: WT
Time (h)	32 µM	32 µM	32 µM	28 µM	28 µM	28 µM	24 µM	24 µM	24 µM	20 µM	20 µM	20 µM	18 µM	18 µM	18 µM	16 µM	16 µM	16 µM	14 µM	14 µM	14 µM	12 µM	12 µM	12 µM	10 µM	10 µM	10 µM	8 µM	8 µM	8 µM
0	852	858	950	865	842	898	836	842	852	777	790	834	769	792	805	764	764	826	764	747	810	748	749	749	732	749	773	697	710	751
0.166667	780	780	854	782	770	811	778	773	779	735	732	781	732	741	768	732	724	774	712	700	761	724	717	704	690	723	730	657	684	716
0.333333	766	764	855	775	760	803	760	752	758	720	720	767	720	725	734	715	705	764	717	693	747	705	702	695	680	704	716	657	673	710
0.5	755	771	842	763	758	793	751	751	774	730	724	764	735	720	741	729	717	767	709	695	738	703	705	700	682	696	713	664	673	701
0.666667	767	770	851	778	762	793	757	754	760	726	722	772	716	721	733	714	705	778	711	696	748	712	702	698	684	697	707	661	672	699
0.833333	781	764	851	774	753	799	758	761	769	726	719	774	725	729	743	719	700	784	701	702	746	700	696	702	680	706	705	657	666	693
1	780	787	860	777	761	810	763	769	774	720	719	761	731	732	746	713	710	784	700	703	743	713	707	692	681	702	710	666	675	713
1.16667	789	798	874	780	782	807	767	770	764	721	724	764	722	740	741	718	714	785	716	692	745	702	702	703	679	706	702	646	662	701
1.33333	801	805	888	797	786	822	789	783	776	714	724	777	726	726	748	719	719	785	702	701	749	700	688	695	675	699	707	649	662	704
1.5	824	815	908	803	787	833	785	774	784	736	737	779	731	725	752	719	713	786	712	698	748	707	697	695	677	712	720	655	669	700
1.66667	835	844	922	805	816	840	800	792	798	743	737	779	738	738	755	715	712	790	705	689	749	702	696	704	685	711	715	655	667	695
1.83333	847	871	951	821	813	854	801	806	808	746	743	791	744	742	757	730	713	796	719	698	749	719	706	709	686	701	706	658	667	705
2	888	893	971	855	830	867	812	807	817	751	747	791	731	757	759	731	720	783	714	709	753	726	713	704	684	710	707	659	667	700
2.16667	917	915	1005	867	860	883	829	824	833	763	759	799	744	752	754	733	723	798	714	706	738	719	705	698	682	709	713	651	672	705
2.33333	936	930	1040	879	875	901	845	849	827	763	766	797	758	758	772	732	730	801	719	709	761	708	704	709	676	714	712	655	669	698
2.5	969	980	1064	905	899	919	861	858	854	766	767	811	755	759	769	752	734	798	728	717	763	716	707	703	678	704	712	647	667	699
2.66667	990	997	1086	932	929	945	880	892	874	778	786	823	767	772	777	744	734	802	729	707	759	724	707	715	688	712	712	656	676	698
2.83333	1025	1040	1135	957	928	978	897	902	887	793	790	834	765	771	762	749	735	804	727	713	754	716	707	718	691	717	719	668	684	702
3	1053	1065	1152	982	962	996	916	923	900	789	801	836	764	774	779	761	747	814	729	718	765	727	715	709	695	714	714	670	678	698
3.16667	1095	1113	1201	997	991	1040	929	943	916	807	812	843	781	787	786	755	739	808	739	744	777	727	725	705	686	722	725	671	666	707
3.33333	1125	1141	1225	1027	1031	1050	966	957	946	832	830	851	804	804	790	771	752	821	744	722	776	733	719	725	690	718	721	656	679	716
3.5	1162	1175	1278	1059	1062	1079	994	995	972	837	842	852	803	804	788	777	748	820	742	734	773	731	725	729	705	721	728	662	673	692
3.66667	1208	1221	1313	1085	1087	1107	1012	1020	998	858	849	871	802	817	791	779	769	831	766	732	773	738	733	728	695	712	714	662	679	699
3.83333	1247	1272	1378	1128	1121	1148	1046	1036	999	867	872	896	814	818	808	795	785	823	762	741	785	743	738	727	706	725	730	668	681	710
4	1304	1320	1419	1151	1166	1172	1074	1082	1038	885	889	918	846	850	818	798	789	833	758	746	782	751	735	736	708	716	723	672	675	714
4.16667	1350	1377	1471	1186	1207	1222	1094	1100	1055	906	898	925	847	850	817	807	783	843	762	752	793	740	743	746	705	728	719	668	674	708
4.33333	1397	1414	1537	1227	1240	1253	1112	1127	1088	913	927	937	863	867	831	815	790	855	782	757	795	764	743	750	715	730	732	683	679	704
4.5	1467	1481	1605	1255	1269	1305	1158	1167	1107	928	942	950	872	880	839	823	811	844	779	755	803	764	754	736	709	723	726	676	683	711
4.66667	1527	1536	1660	1301	1328	1342	1175	1192	1127	956	966	968	888	889	848	839	814	864	786	764	811	771	750	744	713	737	741	680	676	712
4.83333	1605	1620	1761	1354	1366	1369	1204	1232	1152	972	979	992	900	905	852	847	822	863	801	780	808	767	752	754	719	732	736	691	683	710
5	1697	1740	1848	1384	1430	1423	1244	1274	1180	983	999	1017	918	917	857	848	830	878	806	787	811	773	753	752	727	734	740	672	689	717
5.16667	1817	1893	1984	1440	1488	1481	1283	1295	1205	1018	1025	1041	934	939	872	858	847	880	815	787	804	784	773	754	735	752	727	680	692	713
5.33333	2015	2185	2213	1505	1523	1537	1313	1325	1229	1025	1036	1051	954	944	882	861	843	884	815	796	813	791	773	762	726	745	740	684	675	715
5.5	2371	2724	2608	1581	1622	1588	1345	1368	1271	1044	1072	1073	963	970	897	888	851	900	819	798	827	802	782	768	731	747	742	684	691	713
5.66667	2975	3555	3338	1698	1736	1669	1381	1419	1310	1076	1101	1096	989	973	897	905	865	905	832	810	819	798	784	784	740	752	740	689	694	715
5.83333	3923	4793	4561	1925	1904	1779	1444	1467	1345	1098	1126	1130	1008	1005	910	911	879	906	843	819	837	805	791	778	739	751	747	686	692	726
6	5210	6318	6293	2383	2239	1940	1485	1506	1376	1111	1151	1135	1011	1032	924	928	900	917	852	829	850	824	792	795	749	758	759	697	697	719
6.16667	6888	8144	8414	3121	2793	2214	1595	1583	1421	1132	1179	1184	1041	1036	942	940	910	922	866	840	848	808	802	788	753	757	763	692	689	726
6.33333	8761	9968	10248	4225	3676	2692	1777	1696	1496	1154	1200	1195	1060	1055	948	966	927	928	866	839	848	816	812	809	756	755	758	696	706	726
6.5	10279	11642	11750	5569	4848	3602	2108	1889	1603	1185	1238	1226	1082	1080	951	976	932	934	878	847	867	830	813	804	756	773	762	690	700	724
6.66667	11457	12731	12863	7367	6336	5143	2626	2315	1797	1228	1284	1262	1091	1099	954	1001	939	951	893	866	865	840	827	811	772	759	766	714	698	730
6.83333	12730	13645	13764	8847	7752	7243	3478	3027	2158	1250	1307	1302	1122	1122	983	1008	971	955	902	877	873	844	828	821	773	773	776	702	702	731
7	13232	14324	14471	9902	9132	9065	4616	4136	2812	1283	1340	1328	1144	1144	989	1019	967	963	915	887	885	838	846	809	777	783	764	704	713	743
7.16667	14041	14781	15089	10826	10205	10206	6231	5675	3845	1303	1388	1363	1159	1164	998	1036	990	968	925	892	885	858	848	838	782	773	764	718	714	738
7.33333	14474	15326	15512	11393	11044	11100	7511	7133	5358	1352	1473	1415	1193	1198	1017	1046	988	974	939	909	892	858	852	839	783	775	770	708	714	744
7.5	14872	15770	15969	11772	11685	11586	8308	8165	6832	1403	1559	1453	1215	1210	1047	1079	1019	990	944	917	895	868	863	834	797	775	767	708	714	740
7.66667	15377	15956	16326	12338	12069	12125	8988	8965	8080	1502	1758	1493	1243	1252	1066	1095	1014	1003	953	920	911	868	867	851	789	798	786	710	715	743
7.83333	15642	16271	16609	12584	12612	12524	9491	9323	8845	1679	2103	1593	1272	1281	1117	1110	1041	1010	960	937	917	873	876	850	804	791	777	720	715	739
8	16026	16617	16824	12884	12900	12891	9796	9699	9485	1934	2623	1673	1297	1322	1171	1134	1065	1024	977	941	919	889	881	869	804	795	787	713	723	746
8.16667	16217	16917	17078	13068	13232	13176	10143	9929	9969	2388	3440	1804	1325	1370	1274	1142	1083	1037	991	963	935	890	899	857	801	797	785	713	725	744
8.33333	16561	17016	17293	13395	13453	13464	10426	10106	10368	3053	4442	1964	1386	1422	1444	1192	1094	1056	1007	955	941	910	897	873	808	792	788	723	732	746
8.5	16636	17284	17513	13639	13714	13755	10698	10396	10669	4057	5498	2204	1433	1523	1804	1202	1122	1058	1021	976	949	911	917	886	826	804	792	727	725	747
8.66667	16748	17454	17689	13873	14007	13922	10900	10563	10885	5189	6234	2562	1496	1642	2433	1206	1134	1088	1030	1000	956	909	921	890	823	806	797	732	728	746
8.83333	16955	17730	17812	13879	14104	14143	11130	10753	11213	6057	6798	3114	1619	1824	3377	1250	1165	1093	1042	1019	968	918	935	907	842	812	801	721	733	755
9	17065	17993	18082	14081	14383	14369	11272	10842	11521	6629	7107	3959	1775	2161	4216	1291	1203	1124	1056	1013	981	924	933	907	835	822	812	729	725	756
9.16667	17228	18096	18114	14139	14529	14485	11441	11024	11573	6956	7378	4996	2037	2703	4758	1313	1231	1177	1084	1026	977	936	945	915	837	811	793	734	728	753
9.33333	17159	18313	18227	14386	14591	14628	11670	11272	11744	7295	7581	5933	2445	3498	5134	1353	1290	1228	1086	1043	995	945	953	926	839	826	824	741	742	767
9.5	17438	18467	18354	14367	14870	14729	11698	11444	11964	7512	7704	6563	3047	4471	5450	1395	1356	1309	1125	1069	1008	955	972	946	851	826	813	739	747	759
9.66667	17438	18538	18357	14540	14984	14853	11834	11478	12131	7639	7873	7026	3881	5299	5715	1482	1470	1474	1117	1071	1012	967	976	945	849	830	830	752	746	770
9.83333	17716	18632	18569	14611	15090	14862	11852	11609	12284	7818	8044	7333	4802	5824	5946	1584	1576	1771	1150	1094	1020	979	984	968	860	834	828	751	738	771
10	17984	18821	18693	14622	15274	15008	12119	11737	12360	8006	8176	7639	5492	6168	6144	1733	1769	2317	1166	1112	1042	987	991	955	863	830	819	745	754	767
10.1667	17888	18908	18774	14909	15333	15120	12229	11820	12505	8113	8292	7862	5910	6406	6320	1934	2064	3045	1197	1131	1055	987	1007	969	867	851	827	756	753	771
10.3333	18026	19047	18838	15017	15524	15251	12222	12003	12659	8208	8351	8067	6245	6601	6510	2221	2551	3744	1218	1156	1079	993	1024	984	881	850	838	752	758	776
10.5	18274	19144	19063	14941	15724	15349	12404	12116	12693	8394	8515	8269	6436	6784	6630	2603	3245	4242	1269	1190	1102	1019	1025	1000	898	833	846	761	760	769
10.6667	18238	19266	19081	15136	15644	15499	12520	12120	12891	8426	8577	8446	6665	6985	6823	3145	3999	4493	1328	1234	1127	1018	1039	999	892	867	839	761	757	776
10.8333	18373	19437	19266	15207	15765	15476	12533	12245	12887	8550	8698	8532	6763	7082	6905	3754	4547	4739	1421	1300	1174	1035	1059	1018	914	864	847	762	759	777
11	18428	19519	19426	15356	15898	15710	12649	12278	13083	8675	8805	8746	6947	7214	7021	4370	4962	4967	1545	1354	1231	1052	1074	1017	908	866	844	762	760	792
11.1667	18423	19645	19473	15422	15997	15648	12739	12430	13161	8761	8813	8813	7094	7378	7170	4831	5219	5146	1696	1458	1293	1053	1079	1048	910	870	854	767	774	788
11.3333	18531	19940	19503	15445	16123	15785	12847	12417	13298	8862	8845	8945	7190	7461	7266	5154	5431	5310	1881	1583	1405	1098	1097	1043	920	869	867	780	770	775
11.5	18525	19762	19666	15597	16200	15782	12839	12552	13247	8918	8892	9060	7315	7533	7373	5412	5620	5503	2131	1784	1587	1113	1099	1062	927	868	861	782	766	780
11.6667	18733	19906	19826	15724	16167	15941	12904	12606	13344	9010	8914	9226	7446	7666	7470	5542	5816	5583	2504	2055	1862	1140	1130	1096	934	884	868	775	777	806
11.8333	18816	19883	19792	15699	16335	15949	12908	12635	13495	9103	9029	9321	7506	7716	7515	5710	5940	5765	2914	2387	2287	1175	1140	1079	942	884	878	792	786	798
12	19019	20155	19897	15753	16555	16098	13122	12794	13453	9157	9074	9393	7628	7870	7617	5843	6113	5868	3328	2806	2779	1246	1172	1129	954	874	869	782	771	801
12.1667	18913	20304	20043	15984	16358	16132	13027	12841	13553	9179	9213	9497	7696	7958	7680	5973	6267	5987	3688	3214	3196	1295	1186	1124	958	899	873	783	772	802
12.3333	19097	20244	20127	16021	16521	16262	13224	12825	13634	9231	9354	9564	7785	8012	7762	6110	6329	6111	3944	3637	3539	1403	1231	1157	964	907	896	796	786	797
12.5	19287	20578	20094	16111	16677	16208	13237	12852	13689	9318	9335	9608	7885	8052	7786	6207	6469	6213	4086	3913	3716	1521	1267	1197	971	910	894	794	791	794
12.6667	19341	20539	20187	16041	16686	16329	13341	13030	13794	9330	9328	9690	7990	8134	7890	6320	6516	6268	4268	4118	3918	1671	1336	1224	979	921	892	801	794	804
12.8333	19430	20551	20332	16275	16905	16349	13360	13091	13831	9412	9364	9789	7961	8189	7950	6358	6631	6353	4374	4271	4022	1826	1395	1286	996	928	898	803	798	809
13	19624	20784	20578	16163	17003	16541	13437	13074	13930	9536	9518	9869	8102	8274	8032	6505	6685	6450	4471	4413	4148	2029	1490	1361	1017	923	902	794	806	802
13.1667	19225	20755	20586	16230	17126	16589	13469	13111	13946	9564	9530	9853	8149	8282	8055	6546	6771	6495	4559	4546	4283	2224	1587	1430	1016	950	903	810	801	807
13.3333	19568	21023	20688	16264	17211	16680	13509	13186	13943	9614	9678	9987	8228	8327	8104	6631	6900	6612	4652	4593	4369	2474	1712	1554	1039	959	923	807	809	817
13.5	19652	21026	20641	16411	17387	16737	13550	13242	14066	9615	9623	10049	8235	8453	8119	6674	6949	6635	4731	4771	4422	2709	1843	1680	1063	964	919	809	818	811
13.6667	19638	21320	20759	16463	17444	16742	13538	13305	14132	9642	9712	10091	8310	8437	8184	6783	6990	6713	4800	4861	4534	2893	2019	1843	1080	984	922	809	803	809
13.8333	19702	21358	20884	16500	17362	16887	13626	13309	13997	9727	9736	10131	8365	8512	8249	6847	7075	6761	4928	4940	4621	3057	2197	2011	1117	996	940	808	814	819
14	19897	21293	20818	16544	17481	16805	13675	13355	14060	9735	9747	10171	8445	8557	8295	6929	7102	6789	4958	4959	4715	3185	2387	2228	1152	1028	948	812	823	825
14.1667	20037	21434	20914	16594	17556	16947	13720	13380	14341	9799	9820	10179	8401	8639	8286	6953	7213	6884	5045	5079	4782	3275	2633	2454	1196	1052	948	824	836	833
14.3333	20124	21582	21084	16758	17596	17040	13834	13504	14290	9903	9801	10279	8535	8685	8397	7013	7233	6922	5091	5151	4871	3354	2806	2673	1245	1093	958	828	821	823
14.5	20340	21589	21007	16771	17698	17171	13890	13524	14310	9894	9869	10318	8565	8657	8432	7081	7276	6982	5207	5195	4936	3419	3003	2863	1316	1170	968	823	823	841
14.6667	20048	21610	21049	16838	17700	17159	13942	13540	14543	9937	9916	10399	8523	8701	8427	7148	7347	7015	5204	5257	4999	3517	3140	3047	1376	1267	981	831	829	846
14.8333	20478	21982	21114	16931	17806	17275	13919	13620	14546	9945	9981	10377	8645	8706	8476	7204	7411	7093	5281	5352	5081	3549	3246	3167	1442	1403	1010	845	830	837
15	20361	21882	21262	16882	17798	17191	14029	13707	14579	10003	9915	10424	8632	8757	8514	7253	7454	7115	5322	5428	5105	3572	3335	3269	1530	1570	1028	834	843	849
15.1667	20422	22070	21346	16984	17912	17248	14176	13674	14666	10029	9969	10525	8656	8903	8490	7283	7530	7164	5355	5446	5153	3627	3421	3354	1601	1771	1056	856	838	833
15.3333	20527	22085	21395	17097	17989	17346	14195	13802	14683	10063	10040	10593	8726	8868	8554	7370	7567	7219	5430	5475	5208	3665	3493	3427	1690	1975	1100	844	852	847
15.5	20689	21973	21479	17147	18089	17458	14216	13823	14802	10167	10084	10617	8766	8887	8608	7375	7576	7232	5462	5517	5262	3735	3573	3522	1762	2132	1167	850	837	843
15.6667	20829	22086	21502	17253	18211	17419	14175	13845	14691	10132	10149	10664	8782	8953	8604	7438	7638	7291	5497	5540	5308	3771	3644	3599	1815	2259	1244	864	859	839
15.8333	20863	22114	21686	17337	18325	17587	14318	13873	14762	10190	10199	10684	8848	8995	8652	7427	7675	7289	5551	5586	5344	3855	3703	3654	1903	2345	1372	858	840	864
16	21144	22293	21758	17306	18255	17550	14317	13992	14768	10179	10205	10747	8800	9058	8676	7503	7731	7383	5575	5630	5385	3915	3728	3693	1973	2397	1531	862	861	848
16.1667	20901	22375	21583	17367	18438	17611	14261	13995	14899	10226	10245	10716	8879	9064	8687	7513	7714	7381	5615	5642	5442	3919	3761	3747	2068	2495	1735	872	852	850
16.3333	20811	22612	21778	17524	18520	17783	14398	14033	14899	10289	10266	10793	8895	9023	8710	7521	7745	7391	5712	5756	5488	3990	3836	3813	2109	2571	1894	863	860	861
16.5	21084	22714	21877	17576	18508	17728	14394	14185	15111	10287	10246	10836	8905	9135	8742	7571	7781	7441	5704	5751	5522	3993	3856	3877	2183	2610	2043	865	866	862
16.6667	21056	22813	22058	17670	18564	17874	14486	14137	15021	10411	10327	10877	8961	9108	8741	7592	7849	7450	5720	5776	5504	4051	3933	3896	2242	2678	2154	874	863	861
16.8333	21095	22792	22164	17628	18410	17908	14455	14222	15139	10365	10379	10874	9007	9159	8782	7730	7866	7472	5763	5795	5564	4073	3949	3945	2285	2727	2214	882	868	871
17	21066	22640	22071	17769	18563	17955	14404	14255	15276	10499	10451	10949	9019	9149	8866	7703	7890	7504	5794	5816	5572	4144	4032	4012	2388	2779	2292	904	877	877
17.1667	21270	22656	22258	17810	18642	18076	14537	14347	15246	10406	10441	10956	9082	9214	8875	7751	7912	7527	5854	5826	5629	4152	4070	4046	2432	2835	2355	889	888	876
17.3333	21360	22666	22087	17741	18870	18132	14692	14309	15289	10462	10494	10992	9079	9247	8858	7764	7881	7560	5856	5889	5656	4199	4108	4088	2468	2862	2410	896	888	869
17.5	21550	22655	22259	17939	18894	18157	14748	14299	15377	10495	10463	11086	9100	9262	8822	7864	7997	7587	5907	5902	5665	4242	4174	4167	2531	2908	2454	900	901	876
17.6667	21378	22817	22146	17785	18995	18116	14708	14438	15291	10492	10508	11112	9132	9324	8985	7804	7989	7598	5970	5956	5715	4270	4167	4160	2553	2938	2512	904	895	884
17.8333	21513	22890	22293	17979	18958	18293	14768	14511	15354	10557	10523	11080	9134	9311	8924	7844	7989	7607	5976	5963	5766	4335	4216	4215	2587	3002	2561	911	893	889
18	21712	22894	22563	17978	19040	18278	14816	14378	15426	10541	10602	11118	9172	9326	8915	7859	8051	7595	5992	5968	5752	4353	4269	4235	2638	3034	2607	911	901	890
18.1667	21720	23318	22608	18004	19097	18255	14808	14529	15493	10623	10637	11187	9214	9349	8951	7888	8057	7640	6043	5983	5763	4379	4265	4253	2675	3073	2616	919	896	883
18.3333	21599	23124	22583	18059	19149	18406	14817	14629	15710	10650	10560	11195	9247	9373	9032	7886	8084	7660	6053	6039	5763	4348	4328	4317	2695	3081	2661	929	904	878
18.5	21692	23277	22688	18149	19277	18255	14788	14510	15537	10630	10631	11249	9222	9444	9008	7970	8070	7712	6107	6083	5798	4431	4349	4304	2729	3161	2706	934	917	897
18.6667	21673	23148	22688	18029	19196	18438	14781	14645	15701	10638	10634	11348	9332	9478	9030	7990	8144	7703	6119	6079	5855	4468	4369	4382	2774	3163	2729	936	921	907
18.8333	21973	23391	22725	18242	19408	18595	14929	14672	15485	10684	10755	11278	9295	9461	9072	7969	8133	7694	6152	6080	5827	4485	4424	4394	2803	3202	2776	948	913	900
19	21934	23490	22820	18164	19214	18578	14954	14729	15671	10668	10762	11290	9401	9521	9109	8029	8205	7753	6177	6095	5850	4515	4482	4416	2841	3230	2777	956	917	916
19.1667	22219	23558	22906	18298	19383	18705	14989	14685	15744	10712	10782	11397	9367	9540	9093	8046	8222	7758	6202	6141	5880	4515	4480	4464	2874	3276	2835	962	930	910
19.3333	22121	24018	22823	18195	19384	18856	15036	14791	15776	10749	10868	11404	9427	9558	9155	8058	8191	7810	6266	6149	5900	4585	4488	4481	2893	3286	2853	956	925	911
19.5	21947	23882	23049	18451	19609	18793	15037	14822	15810	10814	10807	11373	9403	9564	9140	8092	8203	7814	6262	6167	5924	4617	4542	4538	2931	3302	2898	971	941	918
19.6667	22178	23887	22918	18540	19454	18861	15134	14702	15890	10815	10892	11477	9476	9567	9183	8075	8229	7798	6310	6213	5971	4622	4573	4537	2956	3326	2943	988	944	929
19.8333	22262	24186	23221	18654	19730	18896	15037	14814	15991	10832	10869	11483	9467	9605	9156	8139	8264	7819	6291	6220	5970	4674	4599	4539	2982	3376	2969	989	947	917
20	22081	24085	23032	18579	19541	18940	15141	14772	15934	10845	10903	11537	9516	9622	9207	8145	8266	7826	6356	6241	5941	4692	4634	4581	3012	3393	2969	998	953	920
20.1667	22156	23985	23110	18431	19579	19042	15333	14867	16077	10850	10962	11613	9535	9621	9266	8199	8292	7875	6375	6285	5975	4708	4653	4587	3036	3400	2997	1019	946	942
20.3333	22110	24242	22992	18560	19567	18875	15379	14861	15944	10849	10989	11552	9603	9646	9268	8205	8351	7898	6353	6256	6024	4751	4695	4661	3084	3439	3045	1021	955	942
20.5	22256	24260	23137	18718	19855	18992	15332	14964	16094	10905	10976	11637	9571	9749	9272	8189	8342	7943	6373	6294	6020	4784	4712	4651	3118	3443	3068	1051	963	950
20.6667	22263	24337	23350	18679	19807	19123	15344	14905	16103	10978	11075	11646	9589	9726	9283	8208	8309	7901	6450	6303	6009	4770	4713	4685	3114	3472	3054	1066	980	968
20.8333	22271	24408	23450	18693	19941	19068	15346	15090	16238	11018	11088	11702	9702	9763	9278	8260	8395	7946	6428	6329	6030	4876	4758	4746	3176	3489	3106	1079	982	965
21	22292	24477	23388	18566	20030	19329	15515	14960	16335	11042	11022	11780	9697	9725	9328	8339	8395	7956	6454	6304	6071	4880	4787	4745	3178	3502	3149	1093	996	990
21.1667	22321	24443	23514	18819	19991	19268	15345	15174	16267	11041	11093	11658	9706	9791	9311	8280	8382	7975	6468	6324	6036	4893	4791	4757	3197	3508	3147	1120	998	993
21.3333	22421	24492	23480	18796	20082	19258	15382	15205	16263	11046	11183	11663	9733	9769	9334	8271	8407	7975	6505	6354	6063	4898	4796	4762	3216	3553	3187	1154	1005	1000
21.5	22453	24190	23556	18993	20126	19305	15512	15093	16306	11144	11213	11742	9771	9796	9348	8311	8474	7952	6517	6375	6109	4898	4826	4769	3276	3538	3211	1166	1034	1019
21.6667	22285	24607	23710	18882	20088	19257	15501	15081	16333	11122	11235	11766	9771	9775	9415	8337	8409	8034	6519	6355	6110	4931	4860	4842	3286	3592	3194	1200	1044	1037
21.8333	22675	24480	23811	19041	20031	19413	15578	15136	16299	11121	11223	11783	9775	9825	9397	8366	8494	8020	6588	6430	6131	4949	4887	4826	3326	3610	3238	1217	1056	1070
22	22552	24197	23684	19082	20147	19390	15556	15167	16464	11186	11220	11860	9809	9882	9375	8326	8472	8062	6560	6398	6097	4960	4916	4882	3360	3618	3247	1247	1081	1091
22.1667	22620	24290	23665	19187	20169	19541	15558	15217	16608	11233	11357	11887	9862	9851	9444	8352	8456	8055	6610	6403	6121	5019	4940	4893	3396	3623	3283	1294	1093	1134
22.3333	22759	24366	23573	19221	20247	19676	15631	15333	16616	11230	11368	11949	9848	9905	9466	8388	8476	8088	6639	6410	6141	5018	4948	4894	3418	3648	3260	1310	1126	1177
22.5	22785	24608	23820	19210	20374	19718	15764	15320	16524	11236	11343	11945	9892	9890	9511	8457	8543	8097	6667	6433	6150	5047	4979	4927	3441	3643	3275	1357	1171	1216
22.6667	22658	24736	23860	18977	20669	19786	15754	15281	16722	11291	11287	11903	9965	9984	9460	8398	8521	8072	6669	6437	6171	5076	4982	4915	3430	3646	3351	1398	1214	1277
22.8333	22797	24777	23766	19129	20691	19746	15729	15356	16556	11249	11300	12031	9926	9940	9497	8474	8505	8081	6707	6439	6155	5114	5007	4935	3496	3636	3324	1450	1266	1344
23	22867	24882	23749	19194	20704	19823	15852	15366	16595	11267	11408	12073	9927	10013	9538	8453	8571	8085	6725	6507	6191	5122	5019	5002	3506	3670	3334	1501	1308	1378
23.1667	22888	25003	23932	19205	20720	19876	15901	15486	16711	11303	11498	12052	10006	9957	9543	8442	8523	8142	6706	6466	6155	5123	5016	4998	3515	3684	3369	1558	1357	1452
23.3333	22869	25126	23905	19136	20514	19972	15899	15438	16662	11343	11419	12107	10023	10066	9621	8484	8553	8119	6739	6477	6204	5147	5078	5043	3563	3720	3393	1565	1434	1478
23.5	23042	25039	23973	19334	20563	19965	15975	15564	16609	11353	11435	12064	10027	10053	9520	8512	8605	8107	6711	6488	6207	5180	5090	5036	3550	3723	3403	1608	1476	1511
23.6667	23259	25184	23968	19357	20845	20117	15822	15633	16663	11350	11486	12102	10024	10029	9591	8513	8593	8131	6777	6516	6210	5217	5119	5056	3610	3756	3420	1613	1520	1561
23.8333	23105	25323	24313	19420	20847	20019	15786	15770	16655	11483	11557	12139	10032	10076	9643	8557	8609	8208	6796	6555	6233	5236	5147	5072	3627	3770	3427	1637	1566	1588
24	23153	25259	24232	19454	20923	20124	15953	15751	16709	11495	11504	12161	10123	10034	9570	8534	8565	8129	6801	6521	6237	5242	5139	5110	3643	3755	3421	1663	1596	1618
24.1667	23100	25018	24211	19504	20765	20082	15915	15666	16717	11469	11536	12145	10100	10064	9668	8561	8660	8177	6825	6564	6178	5256	5134	5121	3671	3772	3417	1705	1626	1630
24.3333	23177	25101	24379	19512	20981	20089	16035	15661	16908	11504	11633	12272	10064	10147	9670	8533	8620	8173	6816	6550	6200	5309	5173	5141	3730	3780	3440	1712	1663	1661
24.5	23034	25488	24229	19789	20903	20226	16184	15610	16898	11516	11588	12278	10195	10178	9697	8561	8669	8221	6855	6594	6240	5310	5199	5157	3748	3790	3473	1745	1686	1662
24.6667	23114	25460	24333	19620	21215	20331	16068	15689	16857	11569	11607	12261	10143	10174	9696	8558	8682	8204	6832	6563	6234	5298	5220	5141	3714	3775	3501	1749	1724	1698
24.8333	23441	25673	24445	19551	21151	20343	16157	15684	17025	11567	11694	12264	10167	10151	9727	8599	8663	8273	6888	6580	6300	5302	5196	5150	3728	3779	3469	1769	1756	1740
25	23214	25703	24586	19505	21101	20289	16232	15919	16907	11530	11643	12325	10243	10186	9704	8589	8685	8254	6889	6558	6258	5289	5236	5189	3775	3792	3513	1792	1781	1750
25.1667	23418	25432	24469	19495	21227	20413	16314	15800	17066	11546	11680	12327	10271	10217	9730	8645	8643	8215	6869	6608	6298	5299	5228	5200	3789	3794	3504	1814	1799	1792
25.3333	23483	25330	24330	19425	21114	20346	16318	15896	17051	11610	11747	12372	10249	10240	9774	8697	8704	8237	6916	6629	6252	5331	5259	5243	3806	3822	3517	1849	1823	1811
25.5	23373	25753	24481	19827	21116	20526	16390	15851	17082	11617	11838	12378	10270	10262	9759	8672	8701	8256	6926	6601	6294	5370	5263	5229	3879	3839	3554	1847	1854	1818
25.6667	23709	25515	24422	19721	21556	20446	16394	15786	17032	11739	11813	12404	10289	10255	9737	8631	8718	8322	6988	6636	6321	5385	5289	5238	3841	3856	3513	1862	1865	1842
25.8333	23700	25749	24744	19518	21333	20577	16418	15876	17208	11756	11924	12514	10333	10220	9832	8725	8737	8295	6964	6627	6330	5402	5334	5281	3912	3862	3531	1871	1893	1861
26	23592	25829	24588	19608	21171	20706	16174	15886	16964	11696	11842	12473	10369	10341	9772	8674	8788	8252	6982	6687	6344	5409	5319	5285	3911	3859	3534	1901	1907	1878
26.1667	23520	26100	24594	19645	21289	20633	16238	16080	17257	11733	11919	12454	10360	10304	9802	8705	8745	8302	6991	6667	6344	5431	5335	5286	3935	3890	3567	1917	1929	1901
26.3333	23620	25627	24730	19804	21254	20584	16334	16020	17226	11769	11826	12572	10353	10315	9832	8711	8816	8292	7007	6669	6315	5444	5339	5333	3925	3872	3567	1934	1952	1907
26.5	23612	25828	24681	19792	21132	20825	16438	16120	17177	11783	11916	12555	10412	10308	9854	8735	8771	8332	7021	6689	6339	5509	5376	5305	3984	3912	3572	1942	1985	1937
26.6667	23625	25887	24955	19824	21557	20729	16523	16098	17287	11815	11829	12537	10394	10297	9862	8743	8807	8310	7030	6706	6329	5476	5375	5313	3974	3905	3569	1959	2009	1950
26.8333	23657	25685	24743	19891	21363	20888	16406	16050	17168	11778	12022	12617	10427	10326	9859	8752	8787	8332	7042	6651	6340	5490	5376	5346	3998	3896	3578	1953	2011	1971
27	23615	25518	24887	19967	21669	20790	16550	16086	17189	11733	11879	12602	10432	10379	9879	8737	8837	8378	7058	6735	6382	5509	5374	5335	4008	3888	3575	1996	2039	1995
27.1667	23796	25349	24757	20149	21427	20928	16560	16131	17293	11858	11948	12596	10460	10336	9890	8727	8807	8382	7055	6729	6306	5506	5362	5363	4049	3896	3609	2009	2076	2004
27.3333	23376	25203	24994	20056	21541	20971	16573	16310	17259	11887	11943	12659	10447	10420	9910	8764	8826	8344	7085	6738	6365	5571	5439	5402	4096	3908	3619	2036	2062	2013
27.5	23590	25276	25040	20123	21622	21010	16668	16169	17382	11912	11952	12517	10439	10303	9870	8731	8757	8377	7045	6669	6308	5525	5438	5421	4068	3930	3628	2033	2092	2015
27.6667	23754	25197	24907	19969	21352	21076	16636	16221	17565	11938	11999	12708	10483	10373	9956	8723	8796	8329	7094	6720	6392	5543	5425	5404	4078	3940	3606	2044	2114	2036
27.8333	23855	25425	25120	20193	21670	20995	16755	16322	17464	11960	12079	12715	10459	10432	9941	8832	8828	8413	7128	6745	6354	5576	5447	5413	4107	3912	3624	2057	2140	2062
28	23920	25167	24891	20048	21573	21180	16639	16252	17520	12039	12136	12673	10513	10402	9980	8770	8827	8398	7109	6701	6364	5547	5445	5419	4145	3913	3621	2059	2165	2088
28.1667	23821	25357	24777	20174	21682	21121	16807	16298	17526	11979	12112	12626	10502	10430	9969	8773	8877	8393	7129	6766	6380	5575	5489	5446	4099	3911	3626	2094	2164	2084
28.3333	24016	25588	24936	19930	21735	21252	16729	16376	17619	11977	12180	12701	10504	10435	10018	8789	8898	8428	7116	6722	6325	5636	5508	5448	4187	3950	3608	2103	2162	2112
28.5	24155	25351	24982	20164	21769	21163	16593	16423	17526	11982	12123	12644	10534	10467	9950	8763	8808	8370	7146	6738	6399	5585	5505	5434	4146	3962	3643	2082	2212	2108
28.6667	23813	25716	25097	20280	21706	21251	16733	16341	17601	12065	11969	12785	10524	10451	9961	8795	8875	8398	7164	6677	6371	5590	5530	5465	4178	3970	3652	2141	2225	2138
28.8333	23983	25901	25086	20286	21791	21253	16992	16442	17552	11978	12201	12804	10539	10477	10018	8796	8848	8380	7173	6804	6360	5654	5510	5470	4204	3936	3629	2117	2218	2138
29	24055	25647	24863	20192	21723	21388	16690	16366	17530	12047	12124	12782	10577	10459	10009	8779	8830	8438	7170	6713	6377	5604	5508	5472	4218	3978	3627	2115	2231	2143
29.1667	24119	25733	25181	20150	21615	21487	16698	16333	17627	12078	12242	12808	10598	10514	10069	8887	8874	8425	7164	6750	6343	5626	5574	5497	4238	3948	3623	2131	2240	2168
29.3333	23945	25855	25247	20120	21497	21402	16864	16305	17683	12154	12275	12875	10550	10502	10110	8842	8869	8392	7175	6738	6310	5673	5557	5521	4259	3978	3661	2157	2276	2193
29.5	23928	25850	25137	20226	21850	21546	16873	16207	17724	12038	12216	12864	10617	10550	10102	8866	8838	8451	7227	6817	6401	5706	5589	5509	4286	3981	3661	2164	2271	2188
29.6667	24075	25723	25135	20171	22006	21495	16835	16279	17787	12027	12237	12877	10604	10586	10059	8888	8882	8429	7258	6785	6368	5653	5543	5541	4277	3957	3596	2163	2281	2188
29.8333	23955	25627	25319	20287	21786	21585	16920	16478	17826	12231	12260	12943	10672	10549	10044	8853	8914	8470	7256	6792	6383	5742	5606	5593	4295	3993	3659	2221	2328	2216
30	24145	26077	25233	20089	22030	21587	16858	16442	17826	12147	12373	12899	10656	10562	10166	8871	8911	8465	7225	6800	6452	5728	5576	5550	4341	4008	3667	2214	2303	2213
30.1667	24095	25774	25204	20233	22152	21602	16710	16298	17746	12269	12314	12933	10616	10577	10165	8831	8918	8438	7250	6804	6389	5663	5610	5545	4326	4008	3654	2210	2314	2253
30.3333	24155	26024	25371	20560	21801	21536	16855	16383	17789	12265	12200	12834	10653	10554	10141	8890	8937	8485	7264	6809	6448	5709	5645	5585	4364	4001	3695	2215	2355	2242
30.5	24211	26034	24989	20347	21951	21508	16978	16479	17867	12181	12357	12961	10624	10597	10177	8869	8896	8525	7280	6800	6386	5728	5614	5599	4385	4012	3660	2228	2360	2258
30.6667	24388	25814	25068	20509	21893	21488	16855	16476	17651	12233	12361	13008	10662	10618	10168	8872	8913	8477	7309	6784	6448	5763	5686	5593	4404	4001	3698	2225	2366	2265
30.8333	24095	25836	25136	20595	21902	21721	16966	16488	17842	12240	12385	12975	10747	10669	10202	8953	8922	8481	7290	6784	6400	5772	5673	5642	4379	3998	3724	2249	2379	2256
31	24187	26136	25523	20426	21904	21772	17117	16655	18003	12359	12382	13130	10774	10675	10326	8996	8959	8495	7322	6802	6418	5796	5700	5640	4442	4026	3695	2280	2397	2281
31.1667	24281	26328	25529	20434	22014	21605	17055	16753	17977	12301	12355	13035	10823	10702	10290	8986	8987	8523	7357	6816	6464	5822	5705	5667	4465	4041	3738	2276	2405	2277
31.3333	24432	25948	25759	20619	22207	21767	16930	16616	18092	12355	12363	13028	10803	10696	10248	8957	8984	8554	7326	6813	6451	5801	5722	5605	4453	4030	3710	2283	2425	2304
31.5	24362	26407	25510	20498	22114	22147	17248	16533	17786	12393	12491	13038	10890	10703	10341	8929	8988	8535	7355	6821	6435	5791	5699	5657	4469	4045	3735	2318	2424	2318
31.6667	24320	26698	25389	20591	22338	21974	17127	16869	17989	12412	12602	13185	10881	10763	10365	8969	8992	8571	7370	6881	6429	5855	5728	5658	4471	4056	3737	2267	2431	2318
31.8333	24472	26419	25296	20699	22232	22052	17118	16777	18027	12480	12634	13183	10840	10820	10356	8966	8996	8586	7396	6901	6448	5853	5741	5712	4516	4052	3715	2322	2446	2326
32	24619	26722	25673	20800	22352	21895	17072	16692	17996	12469	12548	13238	10935	10844	10336	8994	9056	8541	7428	6873	6458	5894	5730	5720	4508	4086	3715	2292	2441	2323
32.1667	24366	26571	25777	20939	22854	22067	17114	16675	18057	12540	12783	13261	10924	10899	10391	9042	9065	8615	7441	6875	6458	5903	5778	5744	4536	4075	3775	2318	2466	2347
32.3333	24231	26470	25728	20860	22431	22253	17283	16835	18430	12692	12707	13325	11035	10919	10427	9083	9089	8682	7462	6880	6487	5920	5781	5736	4578	4051	3770	2368	2503	2355
32.5	24624	26598	25603	20751	22596	22347	17198	16752	18262	12715	12852	13313	10998	10887	10453	9096	9066	8586	7482	6919	6492	5934	5810	5745	4594	4081	3780	2363	2499	2376
32.6667	24648	26643	25654	20965	22562	22226	17368	16912	18366	12673	12731	13353	11083	10952	10440	9065	9137	8645	7513	6933	6478	5936	5783	5758	4608	4096	3755	2341	2511	2398
32.8333	24706	26647	25680	21183	22542	22211	17270	16971	18270	12632	12829	13442	11106	10930	10534	9085	9126	8673	7469	6951	6500	5958	5850	5760	4609	4091	3756	2372	2521	2380
33	24674	26795	25789	21053	22657	22445	17518	17008	18320	12670	12765	13488	11089	10970	10511	9161	9164	8699	7527	6952	6532	5979	5830	5777	4661	4109	3757	2396	2523	2410
33.1667	24528	26412	25809	21233	22428	22664	17515	17205	18579	12798	12820	13384	11134	11016	10602	9135	9192	8732	7547	6980	6540	5992	5836	5827	4674	4134	3796	2358	2542	2399
33.3333	24662	27169	25816	20968	22518	22641	17427	17012	18605	12777	12742	13560	11173	11021	10580	9166	9188	8769	7567	6985	6534	5987	5897	5827	4647	4108	3812	2391	2530	2416
33.5	24481	26796	25793	21538	22470	22649	17417	17195	18636	12907	12972	13490	11168	11068	10601	9158	9196	8745	7580	6967	6538	6015	5895	5836	4677	4143	3770	2419	2564	2401
33.6667	24729	27085	26184	21214	22623	22731	17596	17355	18465	12874	12949	13516	11239	11144	10611	9156	9204	8737	7592	7039	6538	6039	5873	5842	4672	4113	3771	2451	2557	2416
33.8333	24869	26920	25989	21092	22832	22920	17421	17154	18877	12902	13071	13577	11204	11066	10678	9241	9234	8768	7606	7011	6579	6041	5909	5846	4726	4138	3833	2436	2569	2411
34	24665	27248	26006	20982	22791	22644	17268	17117	18561	12903	12935	13553	11273	11109	10606	9223	9234	8753	7616	6985	6583	6069	5933	5853	4698	4158	3841	2431	2561	2431
34.1667	24749	27010	26109	21350	23201	22583	17605	17267	18779	13057	12992	13601	11268	11211	10767	9241	9247	8774	7619	7022	6545	6108	5974	5915	4712	4147	3820	2459	2597	2442
34.3333	25080	26982	26148	21218	22858	22758	17809	17309	18751	12953	12968	13637	11351	11200	10720	9229	9273	8756	7646	7062	6596	6129	5970	5943	4767	4193	3825	2453	2618	2472
34.5	24908	26887	26187	21036	22963	22953	17560	17333	18857	12988	13189	13775	11326	11211	10751	9294	9256	8845	7667	7048	6600	6110	5981	5911	4836	4197	3857	2464	2629	2454
34.6667	25161	27050	26487	21178	22837	22827	17690	17407	18709	13053	13134	13685	11349	11237	10756	9326	9302	8814	7667	7024	6609	6149	6006	5941	4777	4204	3848	2470	2643	2454
34.8333	25194	26984	26221	21613	23075	22833	17817	17407	18877	13080	13213	13757	11380	11298	10808	9332	9276	8816	7737	7132	6565	6185	5992	5935	4789	4210	3857	2497	2644	2469
35	24860	27184	25830	21579	22916	22849	17856	17516	18888	13144	13181	13777	11424	11319	10809	9362	9325	8867	7747	7072	6602	6210	6051	5975	4835	4196	3865	2492	2644	2499
35.1667	25099	26901	26171	21474	23071	23142	17833	17451	18974	13162	13239	13811	11457	11335	10907	9318	9329	8887	7724	7083	6612	6219	6074	5959	4809	4207	3869	2522	2645	2488
35.3333	24923	27063	26422	21591	23054	23030	17930	17601	18971	13181	13357	13824	11500	11365	10918	9369	9370	8865	7741	7147	6621	6219	6048	5988	4838	4221	3860	2521	2648	2493
35.5	25058	27719	26494	21811	23097	23257	18064	17546	19072	13267	13209	13864	11552	11375	10924	9391	9331	8927	7758	7106	6611	6259	6090	5953	4862	4220	3863	2510	2648	2495
35.6667	24982	27346	26407	21528	23210	23152	18108	17648	19036	13283	13217	13862	11541	11413	10931	9358	9345	8912	7808	7084	6638	6287	6128	5991	4925	4238	3888	2514	2677	2508
35.8333	25240	27407	26296	21644	23361	23364	18019	17330	18991	13256	13214	13919	11643	11433	11043	9418	9371	8943	7819	7109	6654	6281	6129	6017	4897	4219	3856	2534	2674	2508
36	25333	27259	26702	21814	23125	23238	17909	17560	19196	13290	13374	14061	11632	11395	11038	9450	9378	8938	7861	7162	6630	6283	6139	6055	4913	4225	3882	2520	2680	2496
36.1667	25283	27059	26346	21745	23296	23195	17985	17572	19245	13352	13465	14005	11658	11499	11069	9427	9328	8988	7893	7137	6659	6296	6153	6070	4949	4247	3893	2534	2666	2518
36.3333	25389	27098	26392	21851	23073	23234	17897	17501	19201	13363	13197	13878	11648	11525	11047	9474	9372	8945	7898	7128	6670	6279	6131	6043	4968	4251	3897	2563	2685	2529
36.5	25303	27289	26311	21678	23375	23647	17977	17444	19012	13412	13443	14057	11766	11576	11036	9507	9438	8957	7881	7140	6631	6268	6134	6059	4939	4266	3892	2607	2692	2523
36.6667	25634	27138	26368	21879	23205	23407	18098	17744	19267	13355	13519	14105	11748	11607	11102	9455	9388	8953	7892	7164	6657	6314	6160	6091	4949	4278	3904	2560	2719	2532
36.8333	25583	27048	26697	21372	23374	23457	18059	17612	19187	13442	13427	14114	11758	11571	11141	9501	9457	8981	7882	7178	6708	6374	6174	6069	4987	4277	3902	2597	2736	2554
37	25541	27547	26600	21254	23527	23721	18246	17683	19215	13351	13365	13933	11725	11561	11184	9486	9364	8993	7896	7131	6665	6358	6180	6098	5026	4298	3905	2568	2705	2553
37.1667	25616	27320	26930	21489	23369	23590	18021	17844	19209	13383	13591	14244	11806	11592	11178	9525	9462	8983	7927	7193	6688	6397	6213	6139	4986	4320	3938	2583	2781	2540
37.3333	26033	27536	26614	21779	23630	23872	18152	17755	19296	13556	13593	14199	11752	11605	11262	9497	9465	8961	7976	7240	6694	6365	6221	6094	5016	4319	3931	2590	2747	2561
37.5	25559	27173	26674	21951	23358	23641	18163	17829	19434	13538	13683	14092	11804	11693	11288	9562	9497	9065	7969	7177	6710	6387	6209	6133	5055	4279	3948	2614	2759	2568
37.6667	25544	27801	26619	21933	23602	23409	18174	17767	18978	13400	13564	14185	11880	11707	11279	9569	9470	8997	8000	7176	6707	6409	6203	6160	5046	4321	3946	2651	2744	2564
37.8333	25578	27597	26679	22053	23721	23464	18322	17787	18986	13572	13603	14216	11846	11755	11303	9587	9503	9020	7996	7172	6719	6411	6248	6135	5047	4316	3941	2603	2789	2562
38	25449	27308	26448	22051	23559	23589	18047	17933	19281	13647	13732	14331	11864	11767	11317	9614	9465	8965	8023	7207	6697	6441	6263	6123	5041	4343	3952	2640	2742	2561
38.1667	25505	27548	26565	21935	23964	23563	18114	17749	19725	13686	13780	14291	11979	11789	11335	9599	9529	9039	7975	7231	6692	6463	6252	6140	5075	4312	3930	2645	2778	2583
38.3333	25684	27623	26832	21950	23928	23902	17934	18194	19470	13687	13731	14344	11963	11792	11347	9546	9520	9093	8027	7219	6727	6433	6260	6163	5124	4340	3953	2630	2777	2568
38.5	25787	27696	26844	21871	23983	23950	18318	17895	19618	13646	13697	14378	11997	11872	11374	9621	9550	9081	8059	7258	6734	6433	6277	6165	5122	4341	3942	2657	2743	2596
38.6667	25269	27720	26981	21811	23975	23690	18196	18026	19610	13734	13793	14321	11984	11826	11436	9629	9513	9132	8120	7190	6744	6458	6285	6165	5113	4312	3940	2695	2778	2542
38.8333	25094	28122	26443	21734	23813	23760	18225	17871	19317	13569	13935	14425	12032	11924	11458	9663	9571	9128	8092	7259	6755	6537	6302	6209	5124	4369	3965	2665	2804	2587
39	25101	28015	26537	21828	23546	23908	18374	18074	19322	13603	13776	14453	11915	11881	11489	9664	9593	9172	8080	7278	6724	6547	6344	6212	5162	4344	3996	2669	2764	2573
39.1667	25683	28005	26917	22082	23793	23902	18310	17971	19627	13761	13737	14497	12061	11874	11439	9717	9594	9129	8133	7273	6734	6561	6307	6250	5191	4332	3960	2675	2807	2572
39.3333	25345	28061	26969	21783	23606	23936	18291	17880	19543	13832	13826	14395	12086	11976	11532	9653	9607	9150	8155	7292	6749	6568	6367	6238	5199	4395	3999	2676	2805	2620
39.5	25586	27491	26454	22010	23768	24184	18461	17844	19814	13856	13919	14522	12217	11983	11504	9687	9583	9194	8190	7270	6737	6595	6397	6285	5204	4366	4010	2655	2830	2599
39.6667	25694	27628	26632	22181	23905	24140	18680	17926	19910	13928	13882	14527	12215	12048	11620	9706	9664	9164	8202	7318	6733	6615	6407	6280	5204	4385	4019	2698	2820	2611
39.8333	25538	27795	26937	22186	24225	23903	18476	17984	19525	13874	14027	14493	12248	12053	11573	9730	9616	9214	8212	7343	6799	6576	6408	6307	5246	4423	3995	2711	2850	2618
40	25698	27699	26929	22008	24092	24133	18589	18269	19790	14006	13992	14454	12279	12056	11605	9707	9606	9191	8213	7293	6777	6646	6406	6244	5207	4406	3988	2729	2850	2619
40.1667	25337	27520	26804	22155	23879	24348	18574	18177	19527	13947	13866	14712	12282	12161	11664	9786	9704	9198	8250	7314	6756	6667	6422	6305	5248	4409	3989	2733	2860	2606
40.3333	25483	27652	27035	22252	24226	24127	18376	18153	19847	14015	13992	14679	12231	12150	11681	9802	9671	9217	8225	7390	6824	6703	6476	6382	5274	4417	3970	2748	2849	2637
40.5	25454	27622	27166	22162	23467	24161	18530	18358	20125	13946	13836	14716	12316	12172	11697	9783	9695	9265	8253	7314	6748	6680	6451	6334	5298	4451	4004	2776	2839	2649
40.6667	25496	27492	27028	22265	23218	24054	18602	18299	19842	14034	14100	14658	12322	12211	11711	9830	9688	9268	8327	7380	6789	6744	6536	6422	5364	4437	4023	2756	2855	2634
40.8333	25559	27416	27160	22298	23637	24368	18680	18153	19689	13847	14022	14734	12383	12164	11776	9827	9721	9257	8292	7320	6774	6762	6491	6436	5314	4425	4068	2758	2852	2636
41	25574	27981	26711	22610	23988	24153	18789	18416	19871	14096	14121	14694	12371	12223	11873	9844	9753	9290	8337	7350	6802	6741	6524	6350	5342	4429	4045	2769	2876	2640
41.1667	25440	28096	27057	22479	23609	24354	18684	18225	19916	14189	13981	14693	12421	12219	11888	9868	9739	9298	8314	7370	6758	6786	6555	6387	5387	4438	4035	2738	2863	2636
41.3333	25412	28279	27180	22507	24018	24432	18699	18449	20074	14190	14186	14739	12424	12247	11892	9863	9791	9307	8312	7384	6812	6799	6564	6389	5400	4426	4026	2763	2889	2645
41.5	25575	27938	27194	22232	23868	24240	18390	18644	19829	14132	14288	14708	12363	12317	11898	9874	9773	9337	8381	7374	6777	6775	6505	6424	5374	4444	4057	2798	2873	2644

## Sheet: S20G
Time (h)	32 µM	32 µM	32 µM	28 µM	28 µM	28 µM	24 µM	24 µM	24 µM	20 µM	20 µM	20 µM	18 µM	18 µM	18 µM	16 µM	16 µM	16 µM	14 µM	14 µM	14 µM	12 µM	12 µM	12 µM	10 µM	10 µM	10 µM	8 µM	8 µM	8 µM
0	737	753	739	779	774	749	757	763	744	743	748	752	740	739	744	734	770	734	740	732	755	731	754	737	734	740	721	724	720	740
0.166667	709	728	707	737	727	718	721	719	707	711	712	717	706	719	737	700	731	707	710	703	710	704	720	706	715	709	701	703	696	707
0.333333	697	721	698	721	709	699	716	701	699	707	704	698	712	701	717	692	712	695	707	695	705	694	713	699	693	693	691	691	686	702
0.5	688	712	685	706	704	685	700	693	685	701	688	700	693	693	727	689	710	683	704	690	695	692	708	686	692	689	684	693	676	686
0.666667	692	699	683	697	720	691	695	695	686	701	699	685	684	689	724	683	702	678	681	688	691	685	695	673	683	687	675	674	673	679
0.833333	698	713	680	701	706	694	695	682	672	692	701	686	676	688	720	684	701	678	691	684	685	686	687	674	675	674	676	679	661	681
1	700	716	694	718	701	693	695	696	687	687	694	689	687	691	717	677	698	682	686	673	683	687	690	681	680	669	663	683	661	680
1.16667	700	723	711	718	723	686	706	689	683	705	683	687	692	687	722	675	699	679	683	679	677	676	681	676	678	678	659	666	672	671
1.33333	717	725	720	719	732	697	703	702	697	691	691	685	687	675	707	677	689	679	681	667	670	675	683	668	674	671	663	666	669	669
1.5	720	751	716	726	736	712	705	702	697	699	693	685	679	678	737	674	695	673	683	675	687	670	685	675	669	664	663	664	656	668
1.66667	743	751	750	747	741	720	710	700	704	690	691	684	694	688	725	672	693	681	679	667	687	670	678	672	667	667	659	670	666	668
1.83333	762	780	762	743	753	730	728	714	708	691	689	693	682	674	716	673	681	669	681	680	681	671	683	670	670	665	659	661	650	663
2	779	798	781	767	758	745	726	716	718	701	700	700	690	682	722	679	694	657	682	674	675	665	676	660	664	669	656	670	657	659
2.16667	800	823	808	785	768	748	731	732	718	712	697	706	685	687	729	683	688	670	679	673	667	672	682	659	660	671	651	662	647	667
2.33333	829	850	840	780	793	769	741	732	733	706	698	705	687	690	725	672	698	663	677	672	682	679	671	661	660	657	645	670	666	654
2.5	845	880	873	806	800	799	759	752	739	716	704	709	697	686	725	663	689	672	679	675	680	666	678	671	659	672	662	664	648	657
2.66667	872	909	893	828	820	811	774	765	761	725	723	722	712	695	737	684	697	683	682	667	684	671	667	669	673	663	661	661	655	659
2.83333	908	932	922	838	843	834	776	792	784	722	733	730	717	699	743	678	712	683	685	671	686	668	671	673	672	670	673	669	647	662
3	918	972	972	867	873	845	803	811	794	746	739	719	716	705	751	686	704	674	699	667	678	675	683	665	663	653	660	661	657	652
3.16667	959	1013	1013	880	881	874	823	827	807	750	742	733	724	719	759	698	709	684	690	679	688	677	686	665	667	664	652	661	652	662
3.33333	994	1051	1060	913	918	902	835	830	820	763	764	762	736	723	758	695	716	678	696	677	682	677	688	673	665	669	662	666	650	659
3.5	1037	1096	1094	931	931	929	848	859	836	780	765	771	739	726	772	698	718	694	704	688	680	682	686	674	673	677	662	669	663	662
3.66667	1085	1159	1151	960	959	956	872	878	854	794	783	777	743	737	772	704	722	687	696	691	700	676	685	679	668	665	663	683	661	663
3.83333	1138	1228	1233	988	992	986	895	902	886	815	796	796	755	747	794	711	729	708	706	696	689	687	696	683	674	665	656	668	655	657
4	1207	1329	1361	1032	1039	1024	917	919	901	812	799	803	766	753	805	726	737	708	716	690	700	689	690	674	672	670	667	667	661	663
4.16667	1303	1463	1511	1071	1056	1069	943	946	930	824	829	812	779	764	799	725	734	710	708	698	702	690	689	674	674	667	668	667	666	664
4.33333	1457	1653	1711	1100	1124	1147	979	981	969	836	840	830	791	779	816	733	736	715	708	710	713	698	693	686	676	670	666	665	655	664
4.5	1646	1924	2013	1157	1206	1229	1008	1019	1007	847	860	848	803	782	822	738	747	725	718	713	709	686	687	682	668	677	665	673	657	655
4.66667	1900	2256	2366	1235	1301	1341	1053	1067	1062	874	879	883	824	805	841	742	753	725	725	716	713	704	702	682	683	678	663	668	669	669
4.83333	2224	2670	2868	1325	1431	1503	1093	1132	1108	911	893	886	826	803	846	754	766	742	727	730	717	705	695	697	679	687	656	678	661	671
5	2639	3169	3430	1471	1591	1721	1169	1223	1209	928	925	908	838	821	868	758	770	748	743	727	731	706	718	692	675	687	671	671	660	664
5.16667	3131	3774	4045	1666	1816	1974	1262	1318	1309	946	948	950	841	839	874	767	775	755	739	728	738	707	721	700	690	676	680	675	658	668
5.33333	3692	4364	4713	1890	2110	2326	1376	1485	1465	975	991	979	864	853	898	770	795	768	747	742	734	708	720	700	674	689	666	675	661	659
5.5	4323	5079	5377	2238	2455	2645	1542	1677	1651	1021	1027	1042	879	864	922	779	793	765	747	735	747	708	721	706	693	699	670	681	663	666
5.66667	4975	5709	6018	2591	2832	3074	1761	1921	1894	1083	1085	1094	915	885	951	791	801	769	757	729	741	725	721	704	679	684	691	684	672	673
5.83333	5692	6310	6663	2946	3233	3434	2019	2203	2187	1162	1164	1174	920	921	976	801	806	777	761	745	753	735	724	708	692	703	684	688	662	668
6	6410	6912	7181	3387	3669	3841	2290	2524	2521	1234	1263	1306	958	955	1010	805	817	799	760	754	750	723	737	708	693	689	689	676	665	673
6.16667	6941	7452	7753	3914	4114	4246	2623	2875	2804	1356	1414	1435	991	996	1064	822	830	814	774	762	761	728	740	726	691	695	690	685	662	677
6.33333	7516	7946	8219	4343	4566	4699	2946	3204	3178	1498	1563	1625	1061	1048	1121	845	842	814	784	774	757	731	741	724	687	691	698	686	672	672
6.5	8079	8361	8625	4747	5062	5046	3320	3590	3539	1669	1759	1860	1113	1119	1201	865	858	835	793	783	774	736	731	723	700	700	688	688	675	673
6.66667	8443	8803	9008	5203	5529	5433	3662	3935	3929	1875	1966	2115	1190	1216	1300	874	865	846	801	798	776	733	752	717	710	698	688	679	668	687
6.83333	8935	9265	9384	5655	5908	5871	3963	4253	4284	2090	2204	2396	1293	1324	1437	912	896	868	813	794	784	747	740	729	699	697	696	684	688	684
7	9198	9624	9656	6021	6272	6280	4341	4543	4654	2320	2453	2684	1436	1465	1616	938	921	904	820	804	798	746	753	734	705	705	691	684	669	685
7.16667	9403	9862	9814	6524	6547	6530	4640	4837	4992	2563	2701	2967	1587	1633	1784	981	965	925	845	817	796	759	759	750	714	706	693	692	676	681
7.33333	9667	10093	10124	6838	6916	6864	5004	5165	5318	2807	2957	3208	1767	1825	1983	1048	1011	956	869	837	802	762	760	742	706	702	708	696	676	687
7.5	9889	10236	10356	7135	7154	7083	5285	5407	5598	3019	3197	3490	1952	2020	2171	1116	1051	1014	888	851	824	760	772	739	724	707	707	691	677	681
7.66667	10050	10386	10510	7343	7405	7384	5491	5633	5833	3251	3400	3715	2148	2238	2393	1186	1117	1075	916	889	845	775	779	758	723	716	707	696	671	701
7.83333	10187	10529	10705	7495	7574	7515	5736	5812	6148	3458	3602	3955	2349	2436	2625	1313	1212	1177	958	908	862	780	780	760	731	703	715	698	689	698
8	10354	10721	10820	7730	7723	7666	5958	6001	6370	3647	3783	4142	2557	2607	2812	1422	1319	1263	1000	949	880	781	794	774	718	716	710	701	679	698
8.16667	10431	10865	10957	7903	7942	7897	6140	6139	6520	3829	3977	4331	2740	2823	3026	1570	1436	1376	1072	991	923	793	796	767	729	720	705	696	688	683
8.33333	10628	11034	11060	8029	8020	7969	6308	6298	6733	3997	4136	4503	2935	2989	3184	1726	1562	1547	1144	1055	947	806	809	770	722	718	712	694	696	685
8.5	10683	11038	11169	8155	8159	8127	6453	6422	6903	4165	4317	4640	3065	3198	3400	1874	1702	1658	1205	1125	1009	828	828	783	727	729	721	699	685	700
8.66667	10764	11063	11252	8337	8231	8243	6553	6513	7024	4321	4426	4787	3269	3327	3564	2029	1872	1845	1304	1212	1069	841	846	788	726	725	717	698	684	697
8.83333	10874	11228	11383	8396	8324	8287	6743	6601	7084	4435	4574	4924	3374	3465	3747	2186	2015	1997	1413	1289	1142	859	862	800	734	732	710	702	685	704
9	10944	11301	11430	8627	8433	8412	6813	6708	7150	4636	4693	5079	3508	3591	3884	2309	2183	2159	1506	1398	1229	887	892	818	735	732	723	698	679	689
9.16667	11005	11445	11503	8703	8446	8483	6873	6736	7244	4678	4798	5179	3664	3731	4041	2461	2331	2307	1634	1520	1325	909	925	827	742	738	724	707	680	704
9.33333	11055	11398	11554	8703	8607	8541	6942	6835	7296	4763	4880	5246	3750	3835	4192	2616	2468	2453	1769	1633	1425	953	961	851	749	729	730	702	689	696
9.5	11144	11520	11551	8792	8652	8582	6945	6890	7411	4881	4967	5350	3882	3927	4261	2738	2629	2600	1878	1752	1530	1003	998	883	767	749	734	708	691	698
9.66667	11215	11609	11540	8855	8712	8589	7034	6977	7429	4952	5008	5415	3974	4030	4420	2866	2757	2746	1989	1868	1621	1054	1045	916	754	757	747	714	696	692
9.83333	11170	11623	11671	8882	8778	8737	7141	7068	7562	5019	5082	5516	4037	4118	4521	2969	2874	2858	2099	1976	1761	1112	1102	941	763	754	743	713	689	700
10	11331	11672	11694	8912	8791	8722	7225	7059	7577	5058	5188	5585	4145	4158	4618	3102	2985	2968	2203	2099	1862	1187	1162	994	774	770	747	710	692	700
10.1667	11348	11718	11795	8993	8881	8852	7241	7082	7635	5145	5237	5655	4224	4261	4706	3177	3097	3096	2325	2214	1983	1245	1220	1053	793	772	750	713	690	703
10.3333	11453	11762	11854	9010	8830	8861	7275	7175	7783	5209	5266	5668	4291	4301	4773	3276	3198	3192	2421	2309	2093	1333	1305	1109	810	781	759	718	698	708
10.5	11507	11803	11879	9089	8887	8948	7276	7184	7681	5247	5324	5738	4360	4405	4829	3358	3282	3293	2488	2392	2176	1397	1364	1188	816	776	766	724	704	704
10.6667	11484	11844	11926	9131	8914	8884	7329	7238	7784	5299	5347	5810	4392	4471	4902	3431	3367	3362	2568	2522	2292	1484	1432	1260	835	797	780	719	701	712
10.8333	11506	11874	11973	9165	8956	8929	7407	7304	7800	5344	5423	5874	4439	4496	4997	3527	3474	3461	2658	2587	2381	1569	1540	1326	844	815	774	724	700	706
11	11604	11967	12024	9122	8995	8968	7372	7268	7770	5368	5493	5870	4488	4553	4995	3589	3499	3540	2755	2677	2492	1646	1593	1406	866	825	788	715	706	712
11.1667	11549	11985	12062	9218	8982	8955	7497	7337	7871	5425	5489	5971	4570	4603	5068	3650	3574	3606	2848	2734	2588	1721	1697	1486	896	851	817	734	710	715
11.3333	11587	11983	12130	9222	9018	8943	7459	7430	7893	5452	5552	5934	4594	4629	5091	3706	3661	3691	2922	2828	2657	1818	1774	1591	927	867	827	724	697	718
11.5	11664	12004	12083	9294	9059	9085	7484	7457	7960	5454	5534	6007	4628	4686	5159	3749	3687	3748	2971	2881	2728	1895	1851	1673	967	904	848	721	706	707
11.6667	11633	12056	12097	9330	9073	9023	7539	7342	7920	5507	5550	6039	4679	4715	5225	3848	3764	3836	3029	2932	2785	1954	1906	1749	990	929	872	728	707	715
11.8333	11726	12140	12113	9362	9092	9084	7564	7387	7911	5522	5569	6056	4703	4740	5247	3880	3789	3887	3086	3004	2846	2031	1997	1824	1040	954	896	730	715	707
12	11714	12137	12199	9356	9179	9008	7647	7419	7928	5597	5629	6071	4758	4753	5283	3915	3855	3920	3138	3068	2910	2095	2059	1889	1084	997	938	741	713	724
12.1667	11710	12129	12197	9311	9159	9104	7577	7375	7972	5595	5663	6117	4769	4803	5269	3941	3857	4016	3176	3133	2959	2153	2128	1958	1128	1043	975	752	725	714
12.3333	11710	12142	12202	9354	9303	9116	7636	7451	8032	5596	5696	6110	4806	4833	5335	3965	3917	4048	3184	3143	3035	2204	2174	2035	1177	1083	1020	739	723	722
12.5	11757	12185	12166	9333	9284	9078	7658	7458	7976	5620	5700	6156	4845	4852	5385	4007	3964	4060	3245	3216	3083	2262	2249	2074	1223	1125	1084	750	728	735
12.6667	11849	12158	12266	9389	9268	9160	7546	7465	8041	5685	5725	6211	4886	4878	5388	4064	3970	4129	3312	3255	3124	2322	2269	2159	1285	1183	1124	754	719	733
12.8333	11907	12147	12217	9443	9249	9199	7611	7531	8039	5643	5761	6192	4910	4918	5445	4095	4027	4161	3357	3300	3169	2381	2318	2206	1327	1214	1186	762	733	739
13	11866	12212	12288	9437	9286	9257	7647	7441	8039	5722	5782	6205	4899	4926	5475	4104	4075	4190	3373	3300	3239	2412	2358	2263	1378	1271	1250	775	738	732
13.1667	11816	12357	12300	9452	9271	9234	7599	7533	8138	5734	5764	6226	4925	4952	5434	4129	4076	4232	3407	3340	3249	2465	2426	2300	1427	1320	1317	777	742	733
13.3333	11864	12298	12342	9484	9258	9218	7735	7509	8093	5752	5818	6252	4937	4949	5495	4136	4095	4231	3434	3354	3289	2502	2464	2361	1467	1376	1393	788	751	745
13.5	11925	12325	12338	9446	9303	9230	7683	7560	8132	5714	5780	6276	4984	4985	5487	4195	4114	4274	3458	3420	3331	2556	2516	2384	1519	1421	1428	799	755	749
13.6667	11904	12327	12472	9507	9379	9257	7760	7547	8097	5735	5839	6285	4969	4990	5483	4183	4157	4290	3471	3434	3348	2560	2540	2443	1558	1450	1519	814	758	752
13.8333	11898	12340	12399	9467	9443	9238	7774	7602	8138	5748	5808	6303	5019	5018	5555	4242	4167	4333	3530	3465	3375	2613	2572	2496	1597	1508	1567	821	773	763
14	11924	12294	12385	9626	9484	9369	7816	7547	8176	5782	5840	6303	5014	5025	5565	4231	4196	4342	3541	3464	3441	2662	2611	2510	1635	1547	1647	849	782	770
14.1667	11914	12343	12482	9513	9400	9470	7765	7621	8147	5797	5850	6334	5009	5043	5540	4272	4208	4378	3543	3511	3429	2685	2629	2556	1672	1611	1704	860	795	778
14.3333	11937	12399	12552	9543	9380	9337	7709	7553	8132	5792	5840	6336	5055	5030	5567	4292	4242	4370	3586	3530	3470	2687	2656	2581	1717	1646	1753	891	806	796
14.5	12021	12342	12465	9481	9365	9380	7732	7560	8230	5783	5840	6333	5043	5040	5610	4320	4250	4383	3597	3549	3492	2727	2684	2608	1757	1677	1824	914	834	796
14.6667	11982	12325	12457	9557	9484	9388	7721	7635	8193	5811	5899	6344	5076	5060	5581	4308	4267	4421	3618	3588	3511	2754	2709	2632	1802	1707	1868	932	845	820
14.8333	11935	12355	12356	9656	9457	9339	7724	7603	8167	5808	5911	6389	5071	5100	5564	4337	4284	4433	3638	3584	3538	2782	2738	2659	1819	1746	1926	967	867	829
15	12035	12345	12378	9536	9422	9290	7757	7614	8192	5872	5889	6379	5072	5087	5621	4385	4271	4450	3615	3613	3525	2780	2764	2683	1853	1791	1970	991	882	849
15.1667	12050	12351	12428	9537	9453	9387	7755	7652	8202	5841	5895	6332	5104	5093	5609	4335	4299	4452	3649	3622	3566	2815	2780	2698	1885	1827	2035	1037	916	879
15.3333	11976	12354	12421	9558	9467	9355	7876	7607	8218	5847	5928	6370	5127	5158	5642	4371	4306	4506	3691	3648	3586	2848	2821	2748	1920	1852	2075	1046	943	906
15.5	12036	12412	12487	9624	9425	9365	7860	7630	8203	5860	5931	6409	5156	5150	5674	4364	4333	4490	3679	3679	3614	2853	2800	2742	1940	1891	2123	1096	966	932
15.6667	12061	12307	12450	9555	9437	9345	7842	7677	8235	5901	5904	6385	5152	5130	5632	4404	4370	4521	3719	3675	3588	2886	2844	2773	1954	1915	2146	1134	1010	965
15.8333	12083	12430	12464	9579	9507	9446	7817	7562	8256	5864	5917	6421	5172	5137	5675	4409	4342	4535	3701	3703	3660	2892	2881	2796	1969	1952	2201	1158	1033	996
16	12016	12432	12475	9639	9466	9498	7819	7740	8265	5869	5927	6440	5139	5149	5656	4413	4355	4541	3701	3685	3639	2907	2858	2818	1982	1970	2205	1204	1078	1032
16.1667	12116	12390	12421	9629	9436	9386	7813	7615	8258	5912	5938	6410	5130	5152	5653	4420	4380	4513	3725	3731	3648	2906	2890	2843	2022	1991	2269	1237	1102	1073
16.3333	12063	12376	12438	9625	9495	9441	7834	7733	8277	5928	5932	6447	5157	5163	5697	4433	4399	4575	3747	3712	3658	2938	2926	2848	2033	2009	2300	1281	1131	1105
16.5	12098	12471	12592	9709	9565	9461	7846	7688	8278	5892	5972	6433	5199	5186	5664	4413	4417	4557	3755	3741	3664	2935	2910	2858	2059	2034	2344	1306	1163	1148
16.6667	12057	12478	12593	9707	9571	9442	7858	7764	8233	5898	5955	6446	5151	5167	5695	4441	4428	4570	3780	3763	3723	2972	2919	2860	2079	2066	2368	1319	1212	1176
16.8333	12045	12403	12596	9685	9645	9434	7850	7695	8256	5927	5980	6452	5194	5182	5669	4463	4410	4557	3766	3745	3710	2974	2941	2859	2086	2085	2380	1367	1241	1214
17	12035	12442	12581	9612	9565	9459	7862	7795	8288	5935	5982	6483	5198	5193	5717	4479	4432	4591	3742	3779	3699	2960	2952	2885	2113	2081	2428	1404	1271	1265
17.1667	12113	12476	12604	9647	9528	9427	7814	7802	8326	5924	6019	6476	5220	5206	5742	4499	4427	4584	3766	3780	3740	2997	2970	2918	2128	2125	2436	1434	1298	1301
17.3333	12120	12503	12545	9702	9572	9510	7864	7732	8376	5912	5974	6463	5197	5164	5732	4482	4434	4637	3796	3778	3741	2992	2987	2909	2150	2131	2467	1460	1335	1330
17.5	12175	12453	12654	9723	9538	9493	7938	7770	8329	5926	5981	6462	5221	5226	5725	4466	4455	4590	3827	3814	3761	3012	3006	2926	2134	2149	2517	1498	1359	1361
17.6667	12170	12500	12651	9791	9576	9550	7912	7794	8294	5989	5990	6504	5218	5246	5747	4495	4462	4610	3837	3817	3745	3018	2998	2947	2159	2162	2547	1522	1398	1392
17.8333	12178	12476	12654	9719	9571	9511	7872	7755	8349	5912	6021	6486	5208	5212	5743	4505	4478	4617	3804	3811	3774	3061	2997	2926	2180	2166	2521	1533	1437	1438
18	12203	12449	12667	9744	9572	9439	7915	7773	8312	5941	6028	6532	5271	5235	5751	4516	4471	4631	3813	3813	3776	3036	3008	2947	2180	2174	2540	1588	1473	1475
18.1667	12243	12451	12646	9714	9576	9492	7896	7705	8299	5972	6012	6518	5247	5251	5765	4544	4465	4621	3846	3816	3778	3063	2998	2942	2224	2200	2586	1611	1496	1528
18.3333	12218	12490	12557	9731	9573	9573	7921	7843	8356	5994	6052	6514	5254	5234	5766	4524	4474	4631	3827	3820	3792	3054	3020	2999	2221	2213	2609	1628	1506	1562
18.5	12288	12500	12594	9677	9582	9581	7992	7827	8342	6006	6036	6495	5247	5236	5757	4557	4497	4659	3811	3840	3783	3066	3035	2981	2214	2225	2644	1666	1538	1571
18.6667	12190	12469	12598	9737	9570	9622	7909	7851	8381	6008	6062	6520	5255	5268	5777	4526	4475	4645	3842	3813	3831	3086	3057	2984	2230	2230	2629	1666	1584	1588
18.8333	12178	12531	12661	9665	9613	9643	7997	7806	8380	5983	6076	6548	5260	5272	5792	4527	4484	4694	3835	3838	3818	3096	3067	2983	2237	2253	2650	1679	1580	1625
19	12180	12565	12618	9700	9622	9544	8015	7756	8455	5999	6040	6544	5313	5271	5814	4562	4477	4665	3831	3866	3863	3092	3048	2983	2260	2258	2655	1698	1611	1660
19.1667	12180	12543	12715	9684	9629	9546	7990	7796	8348	6002	6052	6566	5299	5279	5811	4545	4530	4669	3862	3872	3867	3084	3083	3016	2258	2288	2657	1719	1642	1700
19.3333	12146	12542	12775	9770	9705	9569	7984	7801	8480	6003	6085	6573	5296	5281	5826	4543	4552	4678	3862	3854	3812	3092	3072	3009	2276	2279	2674	1718	1658	1696
19.5	12147	12505	12740	9715	9619	9544	7956	7883	8388	6026	6106	6533	5309	5272	5823	4562	4494	4675	3865	3816	3818	3100	3077	3017	2293	2275	2673	1742	1678	1745
19.6667	12202	12622	12685	9848	9667	9570	8003	7907	8395	6034	6079	6596	5297	5302	5809	4558	4518	4704	3882	3882	3854	3133	3059	3056	2322	2304	2673	1783	1717	1750
19.8333	12256	12612	12662	9770	9617	9539	7971	7854	8335	5992	6096	6572	5324	5298	5818	4584	4528	4696	3914	3886	3839	3145	3104	3034	2282	2313	2746	1772	1706	1782
20	12251	12558	12627	9846	9653	9543	8003	7857	8448	6023	6084	6573	5315	5318	5833	4557	4525	4694	3921	3878	3867	3153	3095	3051	2311	2325	2714	1804	1716	1773
20.1667	12167	12532	12707	9852	9684	9650	8005	7825	8444	6033	6082	6567	5307	5339	5872	4589	4563	4725	3941	3897	3864	3145	3114	3054	2313	2331	2729	1810	1750	1810
20.3333	12280	12687	12784	9809	9680	9579	7987	7817	8384	5992	6102	6573	5355	5321	5863	4591	4532	4720	3892	3872	3844	3130	3110	2993	2292	2314	2712	1828	1766	1822
20.5	12323	12627	12784	9853	9719	9565	8044	7779	8480	6031	6073	6577	5333	5312	5847	4614	4529	4709	3898	3879	3853	3146	3107	3020	2295	2330	2722	1841	1747	1822
20.6667	12295	12691	12815	9832	9590	9573	8065	7799	8437	6010	6078	6519	5319	5319	5860	4602	4541	4732	3902	3894	3855	3130	3112	3055	2311	2317	2716	1857	1789	1849
20.8333	12255	12646	12718	9887	9664	9604	8058	7898	8379	6029	6124	6591	5310	5313	5829	4569	4528	4735	3895	3884	3871	3151	3094	3067	2327	2350	2745	1863	1808	1868
21	12282	12561	12767	9869	9649	9601	7951	7882	8366	6007	6044	6550	5333	5336	5843	4595	4558	4713	3941	3926	3870	3142	3097	3057	2325	2349	2774	1863	1833	1880
21.1667	12359	12553	12794	9829	9642	9584	8004	7839	8385	6041	6059	6569	5332	5342	5849	4594	4575	4714	3912	3928	3898	3151	3115	3058	2334	2349	2786	1891	1801	1916
21.3333	12279	12616	12761	9777	9631	9608	7984	7856	8415	6030	6096	6575	5321	5316	5852	4608	4542	4729	3921	3925	3869	3140	3115	3067	2328	2355	2797	1898	1825	1896
21.5	12262	12701	12775	9750	9643	9645	7984	7834	8391	6015	6067	6587	5337	5337	5880	4623	4551	4738	3915	3881	3893	3159	3112	3082	2324	2362	2780	1908	1846	1926
21.6667	12310	12625	12741	9832	9650	9660	7950	7809	8445	6060	6096	6593	5335	5306	5856	4613	4558	4773	3905	3908	3872	3194	3126	3079	2360	2373	2785	1901	1854	1922
21.8333	12314	12644	12849	9796	9749	9611	7981	7886	8482	6052	6068	6565	5348	5312	5830	4622	4593	4766	3911	3903	3893	3158	3129	3110	2331	2363	2832	1904	1850	1932
22	12347	12696	12820	9859	9674	9619	8017	7850	8478	6037	6106	6597	5335	5328	5849	4646	4592	4765	3927	3894	3890	3188	3122	3096	2359	2392	2816	1914	1871	1953
22.1667	12339	12686	12772	9815	9716	9580	8056	7851	8517	6044	6043	6620	5361	5338	5858	4607	4597	4746	3945	3935	3917	3181	3131	3094	2388	2401	2827	1920	1900	1977
22.3333	12365	12771	12753	9901	9763	9674	8016	7867	8421	6068	6101	6549	5355	5328	5842	4600	4572	4777	3928	3927	3903	3157	3144	3123	2349	2367	2806	1962	1891	1987
22.5	12322	12769	12710	9854	9746	9609	8029	7856	8446	6051	6097	6612	5378	5350	5895	4623	4568	4773	3903	3943	3907	3148	3134	3115	2364	2379	2836	1955	1913	1979
22.6667	12238	12719	12796	9854	9706	9664	8020	7895	8448	6037	6094	6609	5353	5369	5875	4640	4578	4719	3921	3958	3898	3180	3135	3098	2389	2408	2843	1969	1904	1992
22.8333	12319	12680	12787	9840	9739	9587	7968	7898	8452	6076	6082	6591	5359	5312	5877	4640	4595	4747	3949	3920	3951	3167	3136	3071	2384	2384	2852	1953	1929	1991
23	12380	12679	12800	9914	9732	9622	8032	7872	8454	6047	6134	6646	5364	5364	5929	4632	4568	4762	3938	3931	3901	3166	3164	3095	2381	2428	2875	1963	1915	2010
23.1667	12334	12748	12676	9859	9722	9653	8060	7895	8469	6072	6150	6615	5384	5346	5881	4623	4582	4757	3962	3912	3913	3159	3145	3084	2385	2423	2845	1952	1911	2019
23.3333	12328	12715	12750	9876	9730	9632	8005	8006	8444	6050	6160	6619	5377	5349	5884	4643	4617	4783	3934	3918	3887	3202	3170	3140	2401	2418	2882	1998	1933	2015
23.5	12315	12692	12748	9881	9777	9597	8030	7892	8480	6058	6101	6646	5386	5365	5883	4627	4598	4780	3960	3937	3929	3188	3155	3111	2369	2425	2859	1980	1935	2027
23.6667	12277	12722	12745	9884	9744	9683	7988	7945	8471	6046	6098	6631	5382	5355	5905	4645	4616	4766	3942	3920	3889	3202	3151	3121	2388	2417	2847	1998	1921	2057
23.8333	12289	12806	12816	9964	9805	9604	8035	7883	8477	6144	6169	6659	5367	5357	5926	4626	4620	4758	3940	3944	3928	3188	3142	3102	2379	2399	2868	1979	1926	2042
24	12288	12744	12836	9879	9744	9686	8046	7870	8446	6066	6106	6622	5379	5355	5914	4632	4628	4765	3933	3920	3909	3182	3158	3111	2371	2401	2863	1984	1925	2058
24.1667	12325	12734	12813	9890	9736	9648	8026	7836	8475	6062	6105	6614	5382	5348	5888	4646	4617	4771	3944	3944	3888	3172	3141	3096	2387	2398	2873	2012	1902	2066
24.3333	12333	12768	12782	9914	9753	9701	8051	7922	8478	6034	6133	6632	5393	5340	5904	4667	4623	4757	3978	3939	3936	3189	3155	3110	2386	2419	2893	2020	1941	2063
24.5	12459	12916	12849	9963	9748	9714	8047	7956	8500	6051	6138	6682	5375	5372	5895	4660	4627	4805	3964	3969	3922	3186	3183	3100	2390	2429	2863	2013	1937	2057
24.6667	12350	12685	12854	9936	9759	9700	8097	7939	8481	6033	6098	6654	5384	5369	5901	4671	4599	4777	3967	3961	3933	3223	3174	3090	2397	2422	2884	1998	1954	2093
24.8333	12340	12738	12768	9988	9775	9656	8076	7911	8447	6082	6148	6699	5387	5345	5924	4657	4614	4817	3984	3980	3942	3213	3179	3118	2413	2444	2866	2018	1959	2106
25	12433	12814	12765	9960	9834	9692	8012	7892	8508	6091	6139	6642	5403	5340	5926	4667	4643	4795	4021	3944	3936	3191	3176	3124	2385	2446	2878	2033	1993	2106
25.1667	12379	12860	12873	9928	9732	9622	8044	7909	8530	6116	6153	6650	5419	5357	5946	4670	4642	4789	3991	3973	3957	3218	3173	3105	2418	2464	2907	2008	1980	2101
25.3333	12352	12736	12828	10046	9764	9678	8102	7921	8504	6138	6169	6703	5414	5411	5954	4692	4620	4814	3961	3978	3930	3202	3158	3144	2398	2432	2881	2027	1985	2100
25.5	12346	12858	13000	10036	9802	9741	8120	7996	8528	6099	6148	6651	5415	5358	5951	4646	4646	4793	4001	3956	3981	3229	3191	3136	2444	2450	2901	2027	1965	2114
25.6667	12367	12792	12841	9987	9802	9644	8029	7894	8493	6079	6164	6652	5391	5369	5927	4675	4620	4779	3970	3966	3934	3237	3147	3142	2406	2439	2901	2030	1972	2101
25.8333	12463	12778	12935	9996	9843	9678	8025	7843	8543	6096	6171	6674	5395	5371	5938	4666	4624	4804	3969	3968	3981	3227	3183	3137	2421	2461	2894	2071	1980	2117
26	12460	12796	12853	10055	9793	9777	8069	7922	8541	6110	6205	6662	5419	5400	5955	4685	4631	4800	3970	3976	3928	3224	3193	3159	2413	2440	2918	2032	1998	2133
26.1667	12407	12833	12819	9999	9740	9762	8097	7925	8554	6116	6162	6650	5431	5399	5957	4673	4627	4828	3959	3989	3916	3220	3179	3117	2431	2465	2902	2049	1996	2141
26.3333	12406	12854	12987	10003	9793	9707	8101	7890	8553	6072	6181	6657	5405	5375	5932	4674	4650	4841	3990	3981	3966	3203	3195	3124	2407	2451	2958	2053	1973	2139
26.5	12458	12895	12901	9930	9771	9608	8139	7919	8488	6094	6180	6686	5418	5369	5936	4654	4644	4820	3977	4004	3963	3217	3196	3111	2401	2453	2928	2063	1987	2147
26.6667	12422	12883	12818	10004	9787	9681	8085	7931	8461	6112	6174	6670	5415	5437	5953	4679	4662	4804	3969	3996	3964	3222	3187	3123	2465	2450	2912	2052	2002	2173
26.8333	12428	12853	12855	10039	9734	9677	8063	7867	8515	6118	6149	6683	5436	5378	5918	4692	4663	4819	3953	3983	3976	3241	3216	3142	2445	2462	2910	2064	2013	2116
27	12415	12816	12909	10035	9782	9659	8084	7893	8472	6132	6173	6699	5419	5386	5998	4669	4628	4839	3966	3974	3956	3249	3194	3157	2422	2451	2924	2079	1998	2165
27.1667	12445	12797	12862	9946	9838	9718	8084	7939	8453	6133	6182	6659	5422	5382	5923	4684	4652	4817	3949	3980	3942	3233	3200	3152	2429	2453	2920	2059	2026	2130
27.3333	12392	12831	12842	9972	9756	9603	8066	7988	8480	6071	6166	6649	5388	5371	5920	4675	4648	4800	3940	3962	3962	3234	3208	3155	2388	2481	2943	2066	1982	2171
27.5	12382	12766	12785	9956	9704	9674	8040	7902	8491	6091	6140	6686	5393	5398	5972	4676	4619	4796	3941	3997	3948	3219	3194	3161	2412	2474	2959	2050	2015	2150
27.6667	12283	12810	12900	9943	9770	9660	7998	7845	8498	6081	6168	6630	5389	5369	5926	4665	4618	4806	3985	3990	3954	3250	3205	3163	2414	2455	2914	2067	2022	2131
27.8333	12360	12798	12877	9983	9717	9699	8044	7904	8484	6102	6168	6689	5412	5408	5930	4667	4632	4824	4013	3964	3959	3240	3190	3196	2428	2474	2924	2069	2033	2110
28	12341	12787	12922	10000	9808	9639	8061	7998	8542	6097	6149	6681	5404	5381	5954	4679	4632	4804	3985	3986	3972	3222	3173	3152	2428	2464	2915	2084	2016	2159
28.1667	12334	12786	12875	9973	9832	9634	8035	7915	8587	6082	6167	6687	5421	5357	5961	4690	4639	4807	4015	4012	3964	3199	3219	3149	2409	2494	2948	2076	2033	2138
28.3333	12386	12801	12887	9966	9792	9738	8081	7996	8540	6108	6178	6666	5429	5415	5985	4680	4662	4821	3990	4015	3974	3218	3206	3132	2426	2496	2925	2054	2029	2156
28.5	12507	12836	12897	9976	9846	9750	8059	8021	8631	6108	6186	6679	5434	5432	5966	4684	4665	4825	3995	4007	3971	3243	3193	3158	2413	2469	2971	2047	2022	2174
28.6667	12554	12754	12906	10003	9813	9728	7968	7906	8666	6122	6176	6712	5466	5396	5978	4696	4677	4857	4014	4009	3993	3230	3204	3182	2445	2510	2943	2073	2033	2143
28.8333	12542	12866	12904	10046	9823	9682	8086	7952	8573	6139	6141	6628	5444	5408	5941	4690	4674	4833	3998	4029	3968	3236	3186	3146	2452	2490	2942	2079	2030	2190
29	12455	12920	12900	10105	9801	9755	8129	7988	8580	6127	6202	6641	5419	5414	5964	4684	4679	4831	3993	4003	3976	3219	3220	3167	2426	2481	2943	2083	2045	2149
29.1667	12473	12870	12934	10057	9701	9719	8105	7999	8660	6153	6221	6692	5464	5395	5948	4688	4680	4831	3966	4001	3974	3245	3193	3142	2449	2484	2966	2087	2033	2180
29.3333	12422	12848	12955	10068	9825	9693	8059	7908	8573	6146	6198	6708	5445	5436	5988	4717	4661	4873	3992	4018	3975	3281	3220	3157	2448	2492	2960	2077	2054	2160
29.5	12421	12891	12905	10075	9869	9741	8169	7972	8562	6146	6204	6683	5441	5426	5995	4682	4668	4845	4002	3986	3978	3256	3231	3171	2439	2500	2948	2106	2038	2183
29.6667	12492	12977	12892	10103	9852	9714	8196	7986	8585	6171	6214	6713	5439	5399	5965	4681	4691	4850	4015	3994	3984	3219	3270	3171	2447	2478	2969	2086	2035	2178
29.8333	12515	12914	12890	10101	9836	9771	8157	7953	8510	6215	6160	6715	5454	5438	5972	4731	4666	4848	4016	3984	3966	3261	3220	3186	2472	2474	2956	2097	2010	2209
30	12413	12862	13053	10056	9784	9781	8132	7961	8599	6152	6180	6692	5420	5432	5976	4711	4676	4839	4004	4000	3977	3250	3238	3142	2442	2500	2962	2091	2047	2199
30.1667	12514	12894	12898	10175	9814	9754	8177	7942	8612	6172	6203	6712	5451	5427	5988	4725	4706	4861	4028	3991	4004	3242	3241	3180	2460	2505	2954	2090	2040	2229
30.3333	12602	12895	12980	10069	9824	9758	8148	8031	8579	6217	6194	6705	5464	5459	5965	4744	4706	4863	4048	4036	4032	3257	3254	3236	2426	2502	3012	2075	2034	2186
30.5	12562	12951	12980	10110	9832	9742	8147	8024	8613	6227	6231	6720	5462	5437	6035	4715	4741	4849	4009	4045	4009	3270	3222	3183	2439	2500	2982	2080	2059	2198
30.6667	12529	12930	13119	10130	9822	9741	8168	8005	8626	6196	6274	6738	5445	5424	5983	4716	4700	4854	3990	4033	3974	3264	3210	3164	2419	2471	2989	2104	2038	2173
30.8333	12531	12919	13111	10129	9796	9766	8110	7992	8594	6212	6224	6750	5468	5470	5997	4728	4715	4863	4046	4021	3992	3264	3222	3161	2456	2482	2977	2104	2043	2207
31	12543	12858	13103	10103	9867	9772	8138	8029	8619	6245	6186	6699	5448	5443	5977	4724	4702	4821	4008	4034	4018	3250	3243	3177	2453	2506	2968	2088	2048	2239
31.1667	12630	12985	13064	10129	9877	9788	8156	7993	8552	6201	6230	6708	5477	5457	6021	4715	4699	4861	4021	4040	3997	3265	3237	3226	2439	2496	2988	2111	2061	2224
31.3333	12570	13003	13037	10086	9884	9744	8118	8011	8593	6202	6225	6688	5459	5450	6014	4730	4694	4891	4000	4051	4013	3260	3280	3198	2494	2531	2970	2136	2067	2208
31.5	12544	13029	12984	10084	9894	9760	8172	8046	8574	6200	6237	6743	5479	5451	6017	4741	4707	4882	4047	4048	3989	3282	3231	3217	2450	2508	3011	2106	2049	2201
31.6667	12558	12986	13008	10114	9858	9707	8190	7988	8615	6218	6214	6747	5462	5459	6010	4760	4694	4859	4034	4029	4017	3271	3221	3221	2453	2507	2984	2120	2042	2221
31.8333	12599	12964	13022	10188	9949	9865	8176	8065	8642	6241	6220	6720	5527	5459	6027	4770	4702	4882	4049	4059	4009	3272	3262	3209	2451	2523	2985	2103	2057	2209
32	12592	13032	13071	10216	9867	9845	8212	7992	8633	6205	6244	6751	5469	5485	6043	4742	4731	4899	4067	4067	4042	3285	3234	3197	2472	2505	3008	2112	2081	2198
32.1667	12660	12949	13151	10137	9915	9859	8154	7990	8652	6205	6222	6745	5522	5470	6046	4746	4740	4896	4042	4030	4006	3277	3258	3198	2454	2487	3006	2127	2069	2207
32.3333	12526	12968	12990	10109	9962	9834	8160	8013	8674	6202	6270	6783	5523	5491	6054	4752	4717	4871	4019	4046	4025	3301	3260	3200	2455	2509	2987	2123	2062	2201
32.5	12690	12988	13009	10089	9987	9835	8217	8011	8537	6204	6230	6750	5513	5504	6068	4713	4713	4905	4032	4056	4016	3280	3269	3189	2468	2535	2988	2128	2058	2213
32.6667	12554	12936	13022	10184	9915	9925	8175	8011	8581	6219	6238	6762	5479	5486	5993	4745	4705	4904	4030	4031	4036	3284	3271	3177	2465	2484	2978	2104	2070	2205
32.8333	12612	12972	13037	10221	10004	9877	8164	8042	8508	6241	6232	6741	5479	5501	6038	4749	4712	4892	4024	4048	4028	3277	3249	3199	2455	2507	3006	2120	2056	2220
33	12515	13027	13069	10184	9909	9859	8174	8005	8639	6243	6233	6792	5505	5462	6025	4758	4712	4906	4052	4087	4027	3266	3256	3207	2445	2492	2996	2131	2074	2216
33.1667	12701	12904	13149	10073	9998	9842	8137	8036	8657	6221	6244	6792	5490	5461	6066	4769	4727	4877	4066	4032	4004	3279	3245	3182	2470	2510	3046	2143	2050	2228
33.3333	12662	13062	13133	10232	9965	9936	8174	8022	8682	6202	6268	6784	5467	5473	6021	4745	4718	4910	4049	4059	4041	3289	3222	3190	2417	2498	2981	2089	2021	2239
33.5	12665	12995	13076	10210	9993	9855	8125	8033	8632	6225	6238	6763	5485	5460	6019	4747	4726	4906	4029	4044	4017	3307	3266	3204	2448	2499	2994	2138	2080	2229
33.6667	12590	12953	13030	10212	10033	9915	8093	7967	8568	6280	6269	6781	5525	5460	6025	4758	4721	4894	4028	4087	4007	3289	3265	3187	2472	2524	3010	2114	2064	2194
33.8333	12645	13074	13206	10179	9950	9864	8164	8096	8672	6215	6208	6773	5508	5453	6036	4763	4721	4901	4066	4051	4020	3289	3240	3196	2449	2526	3000	2115	2054	2239
34	12617	13016	13134	10184	9914	9829	8131	8058	8646	6248	6236	6767	5522	5464	6034	4772	4739	4902	4078	4068	4056	3320	3284	3263	2487	2537	3022	2119	2061	2235
34.1667	12653	13033	13170	10259	9956	9876	8254	8088	8591	6227	6257	6784	5502	5478	6025	4747	4713	4932	4065	4042	3998	3319	3285	3199	2481	2513	3000	2121	2070	2223
34.3333	12560	13035	13218	10223	9947	9836	8230	7968	8601	6239	6308	6772	5508	5458	6018	4761	4736	4902	4086	4089	4061	3259	3271	3223	2450	2510	3038	2102	2077	2219
34.5	12582	13077	13123	10161	10012	9884	8102	8042	8564	6215	6269	6789	5491	5498	6019	4766	4733	4931	4080	4099	4054	3276	3266	3188	2483	2509	3023	2148	2073	2260
34.6667	12632	12952	13035	10197	9962	9909	8233	8009	8583	6221	6231	6766	5510	5492	6026	4770	4728	4916	4049	4046	4032	3305	3257	3251	2455	2509	3046	2111	2089	2236
34.8333	12562	13018	13174	10201	9969	10032	8238	8018	8631	6244	6266	6774	5518	5502	6077	4740	4721	4915	4043	4069	4052	3285	3269	3181	2478	2504	3017	2112	2062	2248
35	12619	13070	13106	10185	10004	10020	8195	8036	8638	6234	6241	6793	5500	5498	6009	4773	4751	4917	4065	4064	4031	3271	3271	3230	2482	2503	2998	2099	2051	2240
35.1667	12711	13104	13111	10208	9917	9899	8265	8042	8693	6217	6252	6791	5505	5480	6065	4787	4741	4901	4072	4059	4042	3290	3281	3180	2461	2484	3037	2106	2034	2259
35.3333	12673	13011	13044	10236	9936	9908	8183	8134	8674	6254	6273	6768	5514	5497	6046	4785	4744	4897	4032	4071	4039	3277	3249	3235	2477	2524	3002	2136	2074	2240
35.5	12723	12952	13155	10203	9978	9838	8144	8067	8601	6255	6257	6788	5495	5455	6030	4778	4726	4906	4057	4062	4024	3270	3254	3217	2487	2530	3025	2154	2104	2266
35.6667	12743	13189	13158	10190	10004	9932	8236	8118	8608	6221	6285	6777	5495	5490	6057	4757	4742	4901	4058	4067	4039	3283	3274	3222	2468	2528	3036	2129	2078	2223
35.8333	12770	13080	13014	10281	9995	9897	8189	8043	8692	6261	6299	6792	5516	5520	6023	4770	4747	4925	4071	4084	4036	3307	3283	3196	2488	2516	3030	2124	2119	2269
36	12778	13154	13143	10205	9923	9819	8261	8085	8679	6206	6294	6777	5507	5507	6036	4784	4733	4926	4020	4050	4045	3286	3270	3218	2465	2496	2982	2147	2116	2276
36.1667	12755	13165	13116	10224	9941	9886	8218	8165	8733	6256	6269	6755	5514	5496	6041	4798	4749	4927	4077	4098	4048	3293	3255	3246	2498	2526	3023	2143	2089	2225
36.3333	12683	13116	13065	10242	10023	9814	8252	8044	8558	6266	6281	6783	5496	5510	6069	4785	4743	4897	4054	4087	4061	3305	3269	3244	2520	2540	3003	2153	2085	2224
36.5	12635	13018	13190	10221	9998	9848	8168	8048	8633	6221	6254	6801	5502	5494	6056	4740	4729	4920	4032	4066	4033	3322	3269	3238	2497	2534	3029	2133	2095	2235
36.6667	12715	13120	13175	10162	9999	9823	8171	8035	8619	6276	6264	6735	5533	5477	6041	4781	4744	4893	4049	4043	4067	3251	3265	3253	2456	2528	2990	2154	2077	2227
36.8333	12695	13163	13134	10192	10064	9880	8162	8084	8577	6228	6214	6749	5494	5467	6048	4783	4722	4917	4055	4065	4037	3263	3255	3237	2475	2497	3037	2128	2081	2258
37	12725	13094	13046	10289	10031	9989	8236	8020	8627	6232	6272	6768	5502	5492	6034	4789	4730	4884	4052	4074	4046	3295	3262	3211	2466	2508	3026	2155	2088	2245
37.1667	12757	13065	13165	10226	9883	9926	8206	8142	8633	6281	6281	6806	5500	5508	6071	4806	4755	4943	4036	4069	4056	3303	3273	3224	2465	2506	3025	2129	2068	2209
37.3333	12702	13143	13123	10317	10059	9903	8157	7937	8630	6236	6285	6785	5528	5494	6085	4778	4739	4881	4029	4048	4046	3302	3229	3233	2478	2526	3005	2153	2091	2263
37.5	12665	13112	13119	10289	9972	9800	8247	8027	8649	6239	6281	6788	5499	5471	6060	4779	4722	4913	4044	4056	4031	3294	3284	3282	2478	2548	3044	2158	2096	2275
37.6667	12669	13117	13080	10268	9979	9880	8182	8081	8748	6269	6275	6800	5492	5450	6020	4778	4714	4923	4075	4085	4078	3259	3252	3205	2482	2544	3041	2146	2072	2254
37.8333	12674	13105	13062	10223	9995	9878	8239	8094	8611	6267	6280	6781	5511	5482	6069	4796	4719	4919	4059	4065	4052	3320	3291	3240	2470	2525	3030	2133	2068	2248
38	12642	13024	13141	10298	10058	9853	8122	8106	8647	6270	6297	6784	5510	5489	6039	4760	4779	4891	4048	4055	4048	3305	3308	3224	2465	2522	3033	2161	2073	2212
38.1667	12634	13083	13156	10231	10061	9822	8198	8049	8692	6273	6277	6788	5512	5507	6069	4783	4729	4927	4055	4083	4067	3293	3254	3207	2489	2515	3039	2140	2093	2262
38.3333	12679	13127	13145	10336	9972	9947	8192	8061	8661	6273	6285	6811	5536	5491	6025	4785	4771	4905	4047	4080	4072	3287	3270	3224	2478	2508	3040	2113	2067	2267
38.5	12619	13118	13246	10272	10007	9843	8258	8108	8650	6312	6271	6776	5498	5491	6059	4779	4774	4931	4065	4066	4066	3284	3275	3212	2480	2489	3057	2128	2086	2251
38.6667	12726	13053	13218	10268	9981	10004	8212	8094	8627	6280	6294	6765	5493	5481	6050	4792	4763	4921	4042	4044	4038	3288	3300	3198	2474	2522	3011	2127	2063	2258
38.8333	12647	13112	13132	10191	10021	9934	8321	8136	8604	6264	6346	6825	5527	5482	6063	4778	4716	4924	4037	4073	4045	3307	3272	3234	2473	2527	3036	2130	2058	2254
39	12606	13193	13304	10269	9972	9995	8205	8043	8621	6305	6302	6773	5529	5476	6035	4754	4742	4935	4035	4087	4046	3307	3289	3236	2457	2514	3034	2145	2068	2255
39.1667	12699	13157	13203	10230	10038	9922	8208	8156	8634	6282	6279	6796	5519	5506	5988	4793	4740	4919	4087	4064	4081	3295	3266	3240	2465	2516	3058	2126	2080	2255
39.3333	12685	13100	13230	10316	10006	9897	8213	8115	8582	6284	6286	6851	5511	5482	6062	4749	4745	4945	4052	4049	4076	3299	3281	3246	2462	2525	3059	2131	2093	2277
39.5	12638	13078	13243	10232	10008	9841	8202	8051	8541	6302	6301	6797	5553	5508	6061	4763	4721	4930	4109	4066	4068	3289	3296	3265	2501	2548	3020	2140	2080	2272
39.6667	12683	13114	13256	10334	10048	9962	8267	8094	8635	6298	6299	6827	5568	5494	6044	4811	4757	4930	4069	4048	4035	3322	3304	3231	2475	2509	3038	2144	2070	2284
39.8333	12722	13106	13230	10277	10025	9936	8170	8116	8633	6283	6252	6811	5534	5499	6075	4767	4726	4923	4089	4079	4064	3327	3270	3241	2488	2531	3029	2125	2097	2276
40	12693	13128	13277	10281	10006	10014	8188	8157	8524	6320	6317	6789	5532	5481	6044	4768	4732	4934	4039	4054	4050	3310	3304	3190	2500	2544	3033	2142	2091	2280
40.1667	12737	13063	13127	10282	10013	9961	8203	8045	8638	6289	6296	6789	5523	5531	6087	4789	4758	4926	4093	4097	4060	3324	3288	3231	2459	2518	3050	2138	2096	2236
40.3333	12697	13125	13225	10227	9988	9854	8247	8079	8699	6280	6316	6820	5540	5489	6060	4784	4768	4965	4068	4090	4060	3278	3294	3229	2462	2525	3025	2152	2120	2260
40.5	12681	13108	13284	10179	9981	9922	8238	8113	8693	6319	6298	6799	5535	5476	6043	4790	4756	4957	4069	4075	4055	3293	3255	3223	2476	2535	3041	2147	2084	2272
40.6667	12692	13186	13189	10304	9965	9963	8257	8178	8665	6275	6295	6789	5513	5526	6054	4759	4761	4932	4068	4050	4050	3286	3267	3257	2480	2539	3040	2141	2125	2243
40.8333	12702	13187	13276	10264	10012	9867	8227	8042	8671	6288	6289	6819	5507	5529	6050	4786	4750	4930	4097	4075	4042	3310	3293	3190	2506	2545	3064	2160	2107	2297
41	12784	13097	13182	10319	10054	9951	8191	8047	8706	6262	6278	6774	5498	5505	6080	4781	4756	4919	4066	4093	4079	3291	3290	3208	2512	2536	3045	2157	2105	2243
41.1667	12742	13150	13236	10285	10027	9948	8335	8091	8616	6311	6299	6840	5516	5501	6083	4802	4765	4948	4091	4077	4036	3281	3291	3222	2477	2523	3084	2136	2098	2234
41.3333	12708	13224	13154	10313	10086	9922	8252	8034	8673	6303	6297	6788	5538	5521	6053	4807	4773	4930	4068	4060	4054	3290	3274	3247	2487	2538	3052	2144	2104	2237
41.5	12717	13149	13136	10285	10056	9945	8264	8076	8699	6249	6270	6798	5513	5487	6042	4801	4738	4908	4049	4056	4065	3252	3261	3210	2472	2538	3069	2135	2084	2250
