# Supplementary material for: Tuning the rate of aggregation of hIAPP into amyloid using small-molecule modulators of assembly
Source: Nat Commun. 2022 Feb 24;13:1040. doi: 10.1038/s41467-022-28660-7 (PMC8873464; doi:10.1038/s41467-022-28660-7)
Supplement: Supplementary file 3 — Source Data [file 41467_2022_28660_MOESM3_ESM.zip › Source data files/10. Difference concentration of ThT and DMSO.xlsx]

## Sheet: with or without DMSO
Time (h)	10 μM hIAPP (w/o DMSO)	10 μM hIAPP (w/o DMSO)	10 μM hIAPP (w/o DMSO)	10 μM hIAPP (with DMSO)	10 μM hIAPP (with DMSO)	10 μM hIAPP (with DMSO)			Max	270	238	221	224	228	248
0	36	35	30	30	30	35			Min	24	28	25	27	30	25
0.166667	44	33	33	31	36	36
0.333333	34	34	32	33	35	38
0.5	28	36	38	34	41	37			Time (h)	10 μM hIAPP (w/o DMSO)	10 μM hIAPP (w/o DMSO)	10 μM hIAPP (w/o DMSO)	10 μM hIAPP (with DMSO)	10 μM hIAPP (with DMSO)	10 μM hIAPP (with DMSO)
0.666667	39	30	42	29	30	33			0	0.0487805	0.0333333	0.0255102	0.0152284	0	0.044843
0.833333	31	34	29	39	42	36			0.166667	0.0813008	0.0238095	0.0408163	0.0203046	0.030303	0.0493274
1	35	34	35	42	39	36			0.333333	0.0406504	0.0285714	0.0357143	0.0304569	0.0252525	0.058296
1.16667	39	35	31	38	34	33			0.5	0.0162602	0.0380952	0.0663265	0.035533	0.0555556	0.0538117
1.33333	32	33	31	41	35	37			0.666667	0.0609756	0.00952381	0.0867347	0.0101523	0	0.0358744
1.5	37	34	30	31	32	32			0.833333	0.0284553	0.0285714	0.0204082	0.0609137	0.0606061	0.0493274
1.66667	37	40	31	41	37	36			1	0.0447154	0.0285714	0.0510204	0.0761421	0.0454545	0.0493274
1.83333	37	40	33	32	32	30			1.16667	0.0609756	0.0333333	0.0306122	0.0558376	0.020202	0.0358744
2	35	35	32	39	39	37			1.33333	0.0325203	0.0238095	0.0306122	0.071066	0.0252525	0.0538117
2.16667	33	37	35	38	37	32			1.5	0.0528455	0.0285714	0.0255102	0.0203046	0.010101	0.0313901
2.33333	31	29	34	36	36	32			1.66667	0.0528455	0.0571429	0.0306122	0.071066	0.0353535	0.0493274
2.5	35	28	27	29	36	25			1.83333	0.0528455	0.0571429	0.0408163	0.0253807	0.010101	0.0224215
2.66667	29	34	32	32	38	32			2	0.0447154	0.0333333	0.0357143	0.0609137	0.0454545	0.0538117
2.83333	36	34	34	32	36	27			2.16667	0.0365854	0.0428571	0.0510204	0.0558376	0.0353535	0.0313901
3	36	32	37	31	31	28			2.33333	0.0284553	0.0047619	0.0459184	0.0456853	0.030303	0.0313901
3.16667	24	39	40	37	40	36			2.5	0.0447154	0	0.0102041	0.0101523	0.030303	0
3.33333	37	33	28	30	43	30			2.66667	0.0203252	0.0285714	0.0357143	0.0253807	0.040404	0.0313901
3.5	33	40	36	35	41	37			2.83333	0.0487805	0.0285714	0.0459184	0.0253807	0.030303	0.00896861
3.66667	32	32	36	34	32	31			3	0.0487805	0.0190476	0.0612245	0.0203046	0.00505051	0.0134529
3.83333	33	30	33	37	34	36			3.16667	0	0.052381	0.0765306	0.0507614	0.0505051	0.0493274
4	36	32	31	28	38	28			3.33333	0.0528455	0.0238095	0.0153061	0.0152284	0.0656566	0.0224215
4.16667	37	35	30	38	36	37			3.5	0.0365854	0.0571429	0.0561224	0.0406091	0.0555556	0.0538117
4.33333	33	39	34	43	36	36			3.66667	0.0325203	0.0190476	0.0561224	0.035533	0.010101	0.0269058
4.5	31	36	34	31	35	36			3.83333	0.0365854	0.00952381	0.0408163	0.0507614	0.020202	0.0493274
4.66667	38	43	32	40	41	34			4	0.0487805	0.0190476	0.0306122	0.00507614	0.040404	0.0134529
4.83333	34	33	37	40	36	35			4.16667	0.0528455	0.0333333	0.0255102	0.0558376	0.030303	0.0538117
5	39	31	34	33	31	38			4.33333	0.0365854	0.052381	0.0459184	0.0812183	0.030303	0.0493274
5.16667	34	35	33	36	34	35			4.5	0.0284553	0.0380952	0.0459184	0.0203046	0.0252525	0.0493274
5.33333	32	30	33	27	40	31			4.66667	0.0569106	0.0714286	0.0357143	0.0659898	0.0555556	0.0403587
5.5	34	31	29	29	41	38			4.83333	0.0406504	0.0238095	0.0612245	0.0659898	0.030303	0.044843
5.66667	30	32	25	34	38	34			5	0.0609756	0.0142857	0.0459184	0.0304569	0.00505051	0.058296
5.83333	34	31	33	29	40	36			5.16667	0.0406504	0.0333333	0.0408163	0.0456853	0.020202	0.044843
6	33	35	39	31	34	41			5.33333	0.0325203	0.00952381	0.0408163	0	0.0505051	0.0269058
6.16667	45	35	36	31	37	34			5.5	0.0406504	0.0142857	0.0204082	0.0101523	0.0555556	0.058296
6.33333	32	34	36	31	40	35			5.66667	0.0243902	0.0190476	0	0.035533	0.040404	0.0403587
6.5	35	36	31	31	35	37			5.83333	0.0406504	0.0142857	0.0408163	0.0101523	0.0505051	0.0493274
6.66667	41	34	30	27	35	36			6	0.0365854	0.0333333	0.0714286	0.0203046	0.020202	0.0717489
6.83333	35	33	34	36	45	34			6.16667	0.0853659	0.0333333	0.0561224	0.0203046	0.0353535	0.0403587
7	30	35	35	39	37	37			6.33333	0.0325203	0.0285714	0.0561224	0.0203046	0.0505051	0.044843
7.16667	38	35	39	32	41	33			6.5	0.0447154	0.0380952	0.0306122	0.0203046	0.0252525	0.0538117
7.33333	34	34	37	35	35	34			6.66667	0.0691057	0.0285714	0.0255102	0	0.0252525	0.0493274
7.5	36	39	34	35	36	34			6.83333	0.0447154	0.0238095	0.0459184	0.0456853	0.0757576	0.0403587
7.66667	46	34	36	38	41	33			7	0.0243902	0.0333333	0.0510204	0.0609137	0.0353535	0.0538117
7.83333	33	33	44	39	42	34			7.16667	0.0569106	0.0333333	0.0714286	0.0253807	0.0555556	0.0358744
8	37	34	39	41	43	33			7.33333	0.0406504	0.0285714	0.0612245	0.0406091	0.0252525	0.0403587
8.16667	33	39	33	40	43	37			7.5	0.0487805	0.052381	0.0459184	0.0406091	0.030303	0.0403587
8.33333	45	41	39	35	46	35			7.66667	0.0894309	0.0285714	0.0561224	0.0558376	0.0555556	0.0358744
8.5	35	34	32	38	39	40			7.83333	0.0365854	0.0238095	0.0969388	0.0609137	0.0606061	0.0403587
8.66667	32	41	38	40	39	35			8	0.0528455	0.0285714	0.0714286	0.071066	0.0656566	0.0358744
8.83333	38	39	42	38	36	34			8.16667	0.0365854	0.052381	0.0408163	0.0659898	0.0656566	0.0538117
9	40	40	41	27	41	35			8.33333	0.0853659	0.0619048	0.0714286	0.0406091	0.0808081	0.044843
9.16667	40	35	30	41	49	36			8.5	0.0447154	0.0285714	0.0357143	0.0558376	0.0454545	0.0672646
9.33333	37	37	32	45	38	31			8.66667	0.0325203	0.0619048	0.0663265	0.0659898	0.0454545	0.044843
9.5	40	41	37	42	45	39			8.83333	0.0569106	0.052381	0.0867347	0.0558376	0.030303	0.0403587
9.66667	38	43	36	42	44	41			9	0.0650407	0.0571429	0.0816327	0	0.0555556	0.044843
9.83333	32	42	41	48	48	42			9.16667	0.0650407	0.0333333	0.0255102	0.071066	0.0959596	0.0493274
10	44	36	43	45	39	38			9.33333	0.0528455	0.0428571	0.0357143	0.0913706	0.040404	0.0269058
10.1667	36	37	37	35	43	42			9.5	0.0650407	0.0619048	0.0612245	0.0761421	0.0757576	0.0627803
10.3333	45	40	46	36	48	40			9.66667	0.0569106	0.0714286	0.0561224	0.0761421	0.0707071	0.0717489
10.5	40	38	32	42	40	38			9.83333	0.0325203	0.0666667	0.0816327	0.106599	0.0909091	0.0762332
10.6667	40	48	41	42	41	40			10	0.0813008	0.0380952	0.0918367	0.0913706	0.0454545	0.058296
10.8333	38	37	38	39	41	42			10.1667	0.0487805	0.0428571	0.0612245	0.0406091	0.0656566	0.0762332
11	46	42	38	45	37	38			10.3333	0.0853659	0.0571429	0.107143	0.0456853	0.0909091	0.0672646
11.1667	36	42	43	42	41	37			10.5	0.0650407	0.047619	0.0357143	0.0761421	0.0505051	0.058296
11.3333	43	42	33	40	49	42			10.6667	0.0650407	0.0952381	0.0816327	0.0761421	0.0555556	0.0672646
11.5	38	37	43	43	43	40			10.8333	0.0569106	0.0428571	0.0663265	0.0609137	0.0555556	0.0762332
11.6667	45	43	42	39	44	37			11	0.0894309	0.0666667	0.0663265	0.0913706	0.0353535	0.058296
11.8333	42	45	43	38	47	42			11.1667	0.0487805	0.0666667	0.0918367	0.0761421	0.0555556	0.0538117
12	48	40	44	41	48	36			11.3333	0.0772358	0.0666667	0.0408163	0.0659898	0.0959596	0.0762332
12.1667	53	49	49	40	46	44			11.5	0.0569106	0.0428571	0.0918367	0.0812183	0.0656566	0.0672646
12.3333	51	47	44	42	40	46			11.6667	0.0853659	0.0714286	0.0867347	0.0609137	0.0707071	0.0538117
12.5	51	45	48	36	47	43			11.8333	0.0731707	0.0809524	0.0918367	0.0558376	0.0858586	0.0762332
12.6667	51	43	41	48	47	48			12	0.097561	0.0571429	0.0969388	0.071066	0.0909091	0.0493274
12.8333	56	44	40	51	48	46			12.1667	0.117886	0.1	0.122449	0.0659898	0.0808081	0.0852018
13	56	47	46	39	42	42			12.3333	0.109756	0.0904762	0.0969388	0.0761421	0.0505051	0.0941704
13.1667	53	50	47	39	46	37			12.5	0.109756	0.0809524	0.117347	0.0456853	0.0858586	0.0807175
13.3333	49	46	56	49	46	49			12.6667	0.109756	0.0714286	0.0816327	0.106599	0.0858586	0.103139
13.5	59	51	53	49	43	49			12.8333	0.130081	0.0761905	0.0765306	0.121827	0.0909091	0.0941704
13.6667	73	51	52	50	50	56			13	0.130081	0.0904762	0.107143	0.0609137	0.0606061	0.0762332
13.8333	64	57	63	50	46	52			13.1667	0.117886	0.104762	0.112245	0.0609137	0.0808081	0.0538117
14	67	57	70	57	45	65			13.3333	0.101626	0.0857143	0.158163	0.111675	0.0808081	0.107623
14.1667	79	58	88	59	46	73			13.5	0.142276	0.109524	0.142857	0.111675	0.0656566	0.107623
14.3333	72	64	101	71	48	85			13.6667	0.199187	0.109524	0.137755	0.116751	0.10101	0.139013
14.5	81	72	89	97	53	98			13.8333	0.162602	0.138095	0.193878	0.116751	0.0808081	0.121076
14.6667	103	68	129	121	58	113			14	0.174797	0.138095	0.229592	0.152284	0.0757576	0.179372
14.8333	91	78	134	120	57	132			14.1667	0.223577	0.142857	0.321429	0.162437	0.0808081	0.215247
15	108	78	150	137	65	138			14.3333	0.195122	0.171429	0.387755	0.22335	0.0909091	0.269058
15.1667	112	89	144	163	66	155			14.5	0.231707	0.209524	0.326531	0.35533	0.116162	0.327354
15.3333	118	98	153	172	77	163			14.6667	0.321138	0.190476	0.530612	0.477157	0.141414	0.394619
15.5	108	107	158	174	87	170			14.8333	0.272358	0.238095	0.556122	0.472081	0.136364	0.479821
15.6667	128	112	204	178	102	176			15	0.341463	0.238095	0.637755	0.558376	0.176768	0.506726
15.8333	155	122	162	194	112	178			15.1667	0.357724	0.290476	0.607143	0.690355	0.181818	0.58296
16	137	142	163	175	118	180			15.3333	0.382114	0.333333	0.653061	0.736041	0.237374	0.618834
16.1667	177	147	171	172	149	197			15.5	0.341463	0.37619	0.678571	0.746193	0.287879	0.650224
16.3333	190	179	171	173	160	184			15.6667	0.422764	0.4	0.913265	0.766497	0.363636	0.67713
16.5	185	187	177	182	164	193			15.8333	0.53252	0.447619	0.69898	0.847716	0.414141	0.686099
16.6667	195	171	172	189	155	191			16	0.45935	0.542857	0.704082	0.751269	0.444444	0.695067
16.8333	194	169	180	186	179	199			16.1667	0.621951	0.566667	0.744898	0.736041	0.60101	0.7713
17	157	191	175	178	176	196			16.3333	0.674797	0.719048	0.744898	0.741117	0.656566	0.713004
17.1667	180	182	173	172	186	187			16.5	0.654472	0.757143	0.77551	0.786802	0.676768	0.753363
17.3333	181	181	183	177	187	196			16.6667	0.695122	0.680952	0.75	0.822335	0.631313	0.744395
17.5	221	195	168	194	190	206			16.8333	0.691057	0.671429	0.790816	0.807107	0.752525	0.780269
17.6667	173	195	184	181	192	200			17	0.54065	0.77619	0.765306	0.766497	0.737374	0.766816
17.8333	194	194	191	188	184	197			17.1667	0.634146	0.733333	0.755102	0.736041	0.787879	0.726457
18	185	196	179	178	183	209			17.3333	0.638211	0.728571	0.806122	0.761421	0.792929	0.766816
18.1667	216	184	182	189	195	209			17.5	0.800813	0.795238	0.729592	0.847716	0.808081	0.811659
18.3333	176	187	190	197	201	197			17.6667	0.605691	0.795238	0.811224	0.781726	0.818182	0.784753
18.5	216	200	188	188	186	203			17.8333	0.691057	0.790476	0.846939	0.817259	0.777778	0.7713
18.6667	188	177	178	200	195	207			18	0.654472	0.8	0.785714	0.766497	0.772727	0.825112
18.8333	200	198	194	191	184	202			18.1667	0.780488	0.742857	0.80102	0.822335	0.833333	0.825112
19	224	190	176	192	193	202			18.3333	0.617886	0.757143	0.841837	0.862944	0.863636	0.7713
19.1667	194	210	195	197	197	213			18.5	0.780488	0.819048	0.831633	0.817259	0.787879	0.798206
19.3333	193	210	194	188	202	201			18.6667	0.666667	0.709524	0.780612	0.878173	0.833333	0.816143
19.5	194	214	187	189	198	208			18.8333	0.715447	0.809524	0.862245	0.832487	0.777778	0.793722
19.6667	190	206	193	199	204	206			19	0.813008	0.771429	0.770408	0.837563	0.823232	0.793722
19.8333	173	198	197	188	194	212			19.1667	0.691057	0.866667	0.867347	0.862944	0.843434	0.843049
20	211	205	186	198	209	209			19.3333	0.686992	0.866667	0.862245	0.817259	0.868687	0.789238
20.1667	228	208	196	208	201	211			19.5	0.691057	0.885714	0.826531	0.822335	0.848485	0.820628
20.3333	236	209	200	192	210	221			19.6667	0.674797	0.847619	0.857143	0.873096	0.878788	0.811659
20.5	179	221	200	194	201	219			19.8333	0.605691	0.809524	0.877551	0.817259	0.828283	0.838565
20.6667	222	194	201	200	208	216			20	0.760163	0.842857	0.821429	0.86802	0.90404	0.825112
20.8333	196	182	201	203	203	215			20.1667	0.829268	0.857143	0.872449	0.918782	0.863636	0.834081
21	215	195	197	199	209	214			20.3333	0.861789	0.861905	0.892857	0.837563	0.909091	0.878924
21.1667	262	199	204	200	212	218			20.5	0.630081	0.919048	0.892857	0.847716	0.863636	0.869955
21.3333	203	190	205	203	207	218			20.6667	0.804878	0.790476	0.897959	0.878173	0.89899	0.856502
21.5	216	182	199	197	206	221			20.8333	0.699187	0.733333	0.897959	0.893401	0.873737	0.852018
21.6667	221	212	193	224	203	216			21	0.776423	0.795238	0.877551	0.873096	0.90404	0.847534
21.8333	202	174	202	198	211	226			21.1667	0.96748	0.814286	0.913265	0.878173	0.919192	0.865471
22	197	187	192	196	214	222			21.3333	0.727642	0.771429	0.918367	0.893401	0.893939	0.865471
22.1667	201	211	193	202	208	211			21.5	0.780488	0.733333	0.887755	0.862944	0.888889	0.878924
22.3333	202	204	191	201	209	223			21.6667	0.800813	0.87619	0.857143	1	0.873737	0.856502
22.5	200	214	203	204	207	224			21.8333	0.723577	0.695238	0.903061	0.86802	0.914141	0.901345
22.6667	186	198	198	206	204	217			22	0.703252	0.757143	0.852041	0.857868	0.929293	0.883408
22.8333	211	215	218	208	204	213			22.1667	0.719512	0.871429	0.857143	0.888325	0.89899	0.834081
23	192	221	199	202	204	226			22.3333	0.723577	0.838095	0.846939	0.883249	0.90404	0.887892
23.1667	220	226	199	209	208	232			22.5	0.715447	0.885714	0.908163	0.898477	0.893939	0.892377
23.3333	210	172	202	204	207	222			22.6667	0.658537	0.809524	0.882653	0.908629	0.878788	0.860987
23.5	221	211	206	200	211	222			22.8333	0.760163	0.890476	0.984694	0.918782	0.878788	0.843049
23.6667	240	186	209	195	204	223			23	0.682927	0.919048	0.887755	0.888325	0.878788	0.901345
23.8333	210	176	207	214	214	231			23.1667	0.796748	0.942857	0.887755	0.923858	0.89899	0.928251
24	195	173	207	203	216	228			23.3333	0.756098	0.685714	0.903061	0.898477	0.893939	0.883408
24.1667	252	176	201	207	212	225			23.5	0.800813	0.871429	0.923469	0.878173	0.914141	0.883408
24.3333	203	174	204	205	210	225			23.6667	0.878049	0.752381	0.938776	0.852792	0.878788	0.887892
24.5	242	175	213	213	217	229			23.8333	0.756098	0.704762	0.928571	0.949239	0.929293	0.923767
24.6667	213	190	207	211	221	221			24	0.695122	0.690476	0.928571	0.893401	0.939394	0.910314
24.8333	219	234	200	206	207	232			24.1667	0.926829	0.704762	0.897959	0.913706	0.919192	0.896861
25	232	209	195	213	218	226			24.3333	0.727642	0.695238	0.913265	0.903553	0.909091	0.896861
25.1667	202	183	214	209	211	234			24.5	0.886179	0.7	0.959184	0.944162	0.944444	0.914798
25.3333	217	184	208	211	213	244			24.6667	0.768293	0.771429	0.928571	0.93401	0.964646	0.878924
25.5	270	176	205	211	218	228			24.8333	0.792683	0.980952	0.892857	0.908629	0.893939	0.928251
25.6667	246	180	205	204	218	227			25	0.845528	0.861905	0.867347	0.944162	0.949495	0.901345
25.8333	237	231	207	211	220	247			25.1667	0.723577	0.738095	0.964286	0.923858	0.914141	0.93722
26	234	188	205	217	221	223			25.3333	0.784553	0.742857	0.933673	0.93401	0.924242	0.982063
26.1667	215	181	198	211	206	221			25.5	1	0.704762	0.918367	0.93401	0.949495	0.910314
26.3333	223	225	221	213	213	227			25.6667	0.902439	0.72381	0.918367	0.898477	0.949495	0.90583
26.5	214	235	204	220	219	232			25.8333	0.865854	0.966667	0.928571	0.93401	0.959596	0.995516
26.6667	244	238	221	214	222	242			26	0.853659	0.761905	0.918367	0.964467	0.964646	0.887892
26.8333	216	187	205	206	220	236			26.1667	0.776423	0.728571	0.882653	0.93401	0.888889	0.878924
27	211	193	208	214	219	235			26.3333	0.808943	0.938095	1	0.944162	0.924242	0.90583
27.1667	209	189	206	210	211	235			26.5	0.772358	0.985714	0.913265	0.979695	0.954545	0.928251
27.3333	237	198	215	212	219	226			26.6667	0.894309	1	1	0.949239	0.969697	0.973094
27.5	217	234	216	200	214	227			26.8333	0.780488	0.757143	0.918367	0.908629	0.959596	0.946188
27.6667	224	222	220	203	223	228			27	0.760163	0.785714	0.933673	0.949239	0.954545	0.941704
27.8333	235	186	218	215	228	248			27.1667	0.752033	0.766667	0.923469	0.928934	0.914141	0.941704
28	242	193	212	208	222	231			27.3333	0.865854	0.809524	0.969388	0.939086	0.954545	0.901345
									27.5	0.784553	0.980952	0.97449	0.878173	0.929293	0.90583
									27.6667	0.813008	0.92381	0.994898	0.893401	0.974747	0.910314
									27.8333	0.857724	0.752381	0.984694	0.954315	1	1
									28	0.886179	0.785714	0.954082	0.918782	0.969697	0.923767

## Sheet: Different ThT concentration
Time (h)	70 uM	70 uM	70 uM	50 uM	50 uM	50 uM	30 uM	30 uM	30 uM	10 uM	10 uM	10 uM
0	451	432	424	392	398	405	368	364	359	317	307	312
0.166667	429	404	396	373	370	383	351	343	347	300	297	301
0.333333	554	394	396	362	372	385	338	332	335	298	293	293
0.5	579	393	388	359	362	382	338	331	337	300	298	293
0.666667	583	390	391	354	358	377	345	335	336	296	294	292
0.833333	603	385	383	363	361	373	334	334	331	301	293	291
1	608	387	382	354	363	378	332	331	329	297	297	291
1.16667	613	391	383	354	367	374	337	334	337	293	289	293
1.33333	624	387	388	358	365	381	345	332	334	299	294	294
1.5	624	389	385	362	359	378	343	336	334	295	293	291
1.66667	637	389	384	357	367	380	347	343	338	305	298	303
1.83333	643	394	387	366	367	380	350	344	345	306	297	301
2	651	398	386	372	368	387	353	348	341	306	305	298
2.16667	662	398	390	379	382	392	355	349	340	308	299	303
2.33333	663	401	400	384	380	394	365	360	352	314	308	304
2.5	671	417	397	390	387	403	374	372	361	318	312	313
2.66667	688	420	403	400	394	404	386	377	373	324	316	318
2.83333	694	429	406	407	399	416	393	382	376	341	322	324
3	718	432	407	422	413	427	411	395	383	343	333	323
3.16667	718	438	420	445	422	442	422	411	394	351	341	331
3.33333	737	449	422	460	442	450	438	429	412	367	348	342
3.5	766	453	437	482	459	467	452	444	427	385	358	357
3.66667	783	479	453	499	492	488	481	468	445	399	371	367
3.83333	812	505	455	532	516	505	503	492	469	420	389	379
4	840	517	476	564	547	524	531	523	484	436	405	398
4.16667	871	550	490	603	572	560	561	559	522	458	423	411
4.33333	920	577	507	642	615	581	587	595	548	478	440	431
4.5	950	603	510	687	647	613	633	634	577	500	464	455
4.66667	999	637	540	728	680	646	655	679	616	531	477	478
4.83333	1060	675	552	782	732	685	704	725	653	561	511	507
5	1117	711	580	849	807	731	759	806	697	600	537	534
5.16667	1172	776	611	965	881	805	841	982	782	681	597	572
5.33333	1257	824	634	1215	1055	947	1021	1231	919	899	711	619
5.5	1376	910	668	1681	1469	1282	1485	1815	1172	1322	921	752
5.66667	1613	1068	727	2381	2094	1941	2109	2730	1757	1883	1419	1032
5.83333	2077	1383	862	3269	3138	2922	2779	3829	2691	2582	2050	1580
6	2923	2012	1139	4548	4611	4535	3931	5194	4028	3356	2960	2400
6.16667	4346	3036	1701	5936	6139	6116	5218	6400	5660	4112	4005	3463
6.33333	5938	4458	2608	7031	7299	7151	6322	7294	6886	4900	4876	4498
6.5	7137	5800	4002	7777	8042	7834	7158	7924	7574	5558	5488	5204
6.66667	7868	6863	5322	8355	8543	8461	7820	8299	7819	6085	5959	5659
6.83333	8525	7658	6199	8790	8945	8889	8265	8774	8321	6414	6397	5949
7	8983	8205	6872	9090	9409	9199	8687	9077	8648	6740	6610	6261
7.16667	9299	8685	7413	9336	9673	9524	8977	9320	8907	6962	6916	6476
7.33333	9484	8972	7783	9671	9904	9853	9243	9581	9099	7141	6992	6635
7.5	9707	9283	8123	9823	10097	10045	9423	9726	9143	7421	7274	6759
7.66667	9910	9555	8509	10002	10340	10250	9488	9899	9382	7630	7368	6905
7.83333	10006	9850	8687	10153	10485	10385	9714	9998	9542	7718	7504	7057
8	10217	10006	8941	10267	10580	10560	9773	10133	9606	7809	7667	7161
8.16667	10337	10110	9107	10444	10828	10700	9929	10254	9750	7933	7836	7251
8.33333	10454	10239	9221	10550	10931	10795	10133	10355	9737	7957	8003	7328
8.5	10544	10360	9404	10688	11034	10911	10223	10482	9892	8030	8126	7484
8.66667	10656	10464	9510	10777	11158	11092	10395	10559	10115	8216	8141	7597
8.83333	10827	10575	9605	10917	11194	11120	10434	10594	10114	8305	8306	7686
9	10909	10643	9685	10984	11302	11252	10499	10701	10455	8333	8477	7777
9.16667	11043	10668	9842	11084	11447	11356	10558	10778	10544	8465	8576	8031
9.33333	11089	10789	9919	11139	11481	11460	10759	10778	10511	8554	8702	8256
9.5	11210	10817	9968	11206	11539	11565	10739	10918	10683	8560	8717	8278
9.66667	11315	10950	10094	11268	11689	11630	10959	11025	10835	8675	8765	8412
9.83333	11288	10982	10234	11353	11812	11724	10997	11116	10883	8566	8905	8465
10	11357	11062	10259	11425	11879	11764	11085	11245	10977	8714	9050	8581
10.1667	11490	11106	10445	11420	11905	11831	11175	11280	11052	8910	9108	8741
10.3333	11532	11261	10447	11525	12052	11909	11248	11389	11223	8878	9258	8823
10.5	11586	11341	10532	11725	12061	11986	11254	11412	11338	9042	9242	8938
10.6667	11661	11421	10616	11813	12191	12129	11461	11613	11392	9199	9487	8960
10.8333	11706	11328	10720	11865	12231	12319	11510	11698	11594	9172	9479	9132
11	11716	11453	10811	11977	12119	12378	11661	11812	11687	9250	9532	9194
11.1667	11824	11603	10927	12012	12171	12452	11646	11917	11815	9255	9777	9263
11.3333	11808	11612	11010	12097	12382	12542	11724	11860	11849	9378	9767	9458
11.5	11904	11722	11114	12124	12454	12529	11725	12138	11994	9573	9915	9597
11.6667	11964	11739	11230	12297	12571	12646	11839	12091	11937	9671	10124	9650
11.8333	11950	11811	11386	12219	12633	12722	11982	12116	12015	9809	10072	9796
12	12059	11865	11527	12322	12707	12701	11965	12243	12169	9524	10326	9892
12.1667	12060	11969	11665	12573	12768	12972	12074	12196	12323	9673	10325	9973
12.3333	12111	11967	11739	12553	12833	12938	12234	12422	12346	9815	10503	10105
12.5	12159	12024	11839	12715	12785	13151	12337	12582	12435	9872	10486	10229
12.6667	12216	12074	12038	12592	12775	13100	12446	12663	12473	9974	10739	10222
12.8333	12209	12161	12129	12594	13000	12991	12569	12669	12613	10076	10748	10331
13	12182	12161	12341	12624	13030	13133	12514	12704	12550	10099	10805	10431
13.1667	12266	12203	12399	12831	13019	13251	12488	12569	12665	10249	10858	10539
13.3333	12294	12318	12619	12965	13060	13230	12638	12647	12643	10387	10977	10702
13.5	12319	12368	12791	12867	13177	13423	12736	12820	12720	10307	11001	10905
13.6667	12425	12462	12868	12864	13358	13618	12809	12830	12929	10509	11050	11049
13.8333	12476	12521	12959	12861	13175	13673	12729	12830	12886	10687	11259	11172
14	12572	12542	13205	13013	13255	13768	13110	12873	13043	10461	11463	11148
