# Supplementary material for: Tuning the rate of aggregation of hIAPP into amyloid using small-molecule modulators of assembly
Source: Nat Commun. 2022 Feb 24;13:1040. doi: 10.1038/s41467-022-28660-7 (PMC8873464; doi:10.1038/s41467-022-28660-7)
Supplement: Supplementary file 3 — Source Data [file 41467_2022_28660_MOESM3_ESM.zip › Source data files/11. pyrene fluorescence.xlsx]

## Sheet: WT
Relative fluorescence intensity
Wavelength (nm)	0	0	0	0	4 μM	4 μM	4 μM	8 μM	8 μM	8 μM	16 μM	16 μM	16 μM	32 μM	32 μM	32 μM
350	0.0030313	0	6.07019e-05	9.08645e-05	0.00215863	0.000682862	0	0	0.000237602	0.000955062	0.000668376	0	0	0	0.00183831	0.00169039
351	0.000986939	0.00186282	0.00176021	0.000408899	5.39698e-05	0	0.000308588	0.00167246	0	0.00125352	0.000334188	0.00164972	0.000844492	0.0017685	0	0.0011451
352	0	0.001987	0	0	0	0.000787922	0.00118293	0.000418119	0.0011286	0.00107444	0.000735213	0.000309322	0.00158343	0.00120258	0.00156797	0.00169039
353	0.00218536	0.00192491	0.00163882	0.0012267	0.000863453	0.00110309	0.00108006	0.000836232	0.000534603	0.00149229	6.68363e-05	0.000773307	0.000527808	0.00240516	0.000486611	0
354	0.00253783	0.00329098	0.00188161	0.00172646	0.00221259	0.00141826	0.000925764	0.00107516	0.000891002	0.0020892	0.0016041	0.000824859	0.00184733	0.000565923	0.00254119	0.00158133
355	0.00253783	0.00316679	0.00115325	0.000636065	0.00167294	0.00225871	0.00277731	0.00256842	0.00243541	0	0	0.00216526	0.000686148	0	0.00329814	0.00212662
356	0.00415923	0.00459496	0.00443089	0.0025897	0.00161897	0.00246882	0.00272588	0.0023295	0.00225721	0.00161167	0.00233932	0.00396965	0.00295573	0.00367849	0.00383883	0.00332626
357	0.0047232	0.0042224	0.00127464	0.00322577	0.00334587	0.00288905	0.00154295	0.00226977	0.00297001	0.00292488	0.00334189	0.00360877	0.00300852	0.00198072	0.00583935	0.00425325
358	0.0064151	0.00378774	0.00582693	0.0028623	0.00539657	0.00362445	0.00396024	0.00364359	0.00451442	0.00191012	0.00227248	0.00520696	0.0041697	0.00318331	0.0052446	0.00419872
359	0.00704956	0.00813436	0.00582693	0.00540658	0.00679969	0.00572559	0.00606896	0.00591337	0.00659345	0.00543194	0.00568122	0.00618649	0.00633374	0.00629589	0.00578528	0.00398061
360	0.00951693	0.0103698	0.00789065	0.0066333	0.00847265	0.00751156	0.00786909	0.00663015	0.00665285	0.00620793	0.00815424	0.00840333	0.00749494	0.00629589	0.00551494	0.00528931
361	0.00951693	0.00912787	0.00789065	0.00899587	0.00787902	0.0082995	0.00869201	0.00722746	0.00873188	0.00943131	0.00741902	0.00922821	0.00897283	0.00749849	0.00767768	0.00779766
362	0.0135352	0.0133503	0.0123823	0.0129487	0.0119805	0.0140777	0.0112122	0.00961672	0.0121772	0.0109833	0.0105604	0.0130948	0.014251	0.00962071	0.00919161	0.00965166
363	0.0216424	0.0216712	0.0189378	0.0185372	0.015974	0.019856	0.0227333	0.0156497	0.0168105	0.0155797	0.0181133	0.0187659	0.0191071	0.0207271	0.0177886	0.0141777
364	0.0320056	0.0288744	0.0284069	0.0282604	0.0252025	0.0279983	0.0295226	0.0226384	0.025008	0.0262052	0.0262009	0.0276852	0.0274996	0.0252547	0.0243311	0.0221937
365	0.0469516	0.0417908	0.042186	0.0410737	0.0385868	0.0391875	0.0426387	0.0344657	0.034572	0.0388605	0.0353581	0.0398528	0.0447075	0.0406768	0.0342802	0.0354449
366	0.0566102	0.056322	0.0504414	0.0553414	0.0516477	0.0520056	0.0550864	0.0507138	0.0522746	0.0493671	0.0495287	0.0485662	0.0509891	0.052562	0.0498531	0.0490237
367	0.0667625	0.0676865	0.0613073	0.0655654	0.0648709	0.0599909	0.0663515	0.0602716	0.0568489	0.0676346	0.0611595	0.0606312	0.0671421	0.0655793	0.0587752	0.0591126
368	0.0734603	0.0672518	0.0671956	0.0706548	0.0650328	0.070498	0.0704151	0.0626612	0.0616015	0.0699629	0.0677103	0.0685201	0.0754299	0.067631	0.0697525	0.0656569
369	0.0798762	0.0764429	0.0774548	0.0712001	0.0765291	0.0740178	0.0772566	0.0689337	0.0752058	0.0747389	0.0760661	0.0728512	0.0772248	0.0723712	0.070131	0.0740556
370	0.101944	0.0925277	0.0940276	0.0952846	0.0928835	0.0940872	0.0908371	0.0852425	0.0851865	0.0920521	0.0901708	0.0888357	0.0915837	0.0919687	0.0823523	0.0858902
371	0.190296	0.157058	0.167003	0.171183	0.160898	0.165598	0.15005	0.130528	0.14561	0.159101	0.149802	0.166136	0.165708	0.168313	0.135729	0.131268
372	0.411616	0.351129	0.373901	0.390733	0.356197	0.377988	0.345905	0.265988	0.320858	0.35815	0.340234	0.360812	0.377958	0.372415	0.283182	0.291107
373	0.747133	0.670215	0.697799	0.717667	0.675747	0.69494	0.657563	0.572649	0.633289	0.685881	0.666612	0.673324	0.709491	0.699655	0.583097	0.585611
374	0.980724	0.960562	0.971177	0.977	0.951278	0.950151	0.939594	0.877873	0.923174	0.976498	0.9364	0.971584	0.968687	0.970951	0.890621	0.88909
375	1	1	1	1	1	1	1	1	1	1	1	1	1	1	1	1
376	0.798728	0.825102	0.825261	0.806611	0.817845	0.821318	0.848897	0.870155	0.848739	0.831319	0.821403	0.823592	0.820777	0.822822	0.877892	0.879584
377	0.611281	0.634158	0.618006	0.605125	0.617007	0.635287	0.639125	0.658642	0.640247	0.635498	0.630481	0.620458	0.619794	0.624733	0.655588	0.655989
378	0.519272	0.519785	0.514227	0.522776	0.510624	0.529732	0.520733	0.522244	0.519235	0.530146	0.513134	0.514952	0.522981	0.524969	0.529724	0.525342
379	0.532678	0.509903	0.520667	0.514724	0.495011	0.520791	0.51579	0.489839	0.507997	0.500331	0.507314	0.506023	0.522823	0.507836	0.50277	0.507328
380	0.520895	0.51531	0.510642	0.52173	0.510948	0.511379	0.520012	0.508911	0.518462	0.523514	0.515542	0.520784	0.523193	0.518809	0.513811	0.519064
381	0.489499	0.498405	0.495332	0.494481	0.498253	0.505699	0.487729	0.484279	0.494322	0.502721	0.495006	0.490333	0.513417	0.504579	0.513811	0.502688
382	0.477153	0.480693	0.463985	0.4716	0.468326	0.469049	0.465745	0.473219	0.475177	0.468427	0.456744	0.473251	0.478809	0.483411	0.487236	0.476324
383	0.484278	0.485664	0.487192	0.474602	0.47416	0.484876	0.479028	0.461681	0.467448	0.472191	0.479085	0.482798	0.485836	0.484119	0.464234	0.463279
384	0.523576	0.516491	0.514227	0.5296	0.51943	0.519792	0.501373	0.49516	0.500624	0.521482	0.510659	0.518255	0.523404	0.518951	0.507262	0.516663
385	0.525269	0.528362	0.516718	0.536697	0.525913	0.529521	0.524749	0.512737	0.523991	0.53391	0.529658	0.532035	0.538833	0.545855	0.534867	0.533203
386	0.490346	0.498094	0.504567	0.488885	0.488043	0.502755	0.490406	0.493845	0.481717	0.491608	0.494537	0.497662	0.499996	0.504013	0.512296	0.518901
387	0.455495	0.446512	0.453718	0.455862	0.453741	0.461793	0.446336	0.451637	0.445927	0.460062	0.458884	0.453899	0.470673	0.463306	0.47192	0.469611
388	0.47038	0.460743	0.464167	0.464914	0.457468	0.461688	0.456323	0.440458	0.453061	0.463528	0.448851	0.458233	0.474265	0.463589	0.463314	0.457876
389	0.501493	0.488461	0.492599	0.509765	0.490852	0.496077	0.486905	0.480871	0.487484	0.490473	0.494002	0.500603	0.518807	0.520933	0.486641	0.489534
390	0.547283	0.525068	0.540656	0.542975	0.528074	0.539145	0.527066	0.517461	0.522683	0.530564	0.531531	0.543597	0.552097	0.540616	0.527722	0.528126
391	0.570214	0.564723	0.570064	0.579418	0.566271	0.573645	0.554409	0.547536	0.572274	0.57783	0.552336	0.571883	0.578519	0.571415	0.567074	0.558587
392	0.641272	0.602454	0.622625	0.634475	0.617007	0.62319	0.592207	0.589691	0.621454	0.614701	0.612683	0.619271	0.629519	0.62792	0.603452	0.606521
393	0.68806	0.67494	0.683821	0.696867	0.676612	0.681315	0.666114	0.650867	0.667605	0.675123	0.672099	0.679004	0.709173	0.691228	0.651581	0.662377
394	0.729205	0.720699	0.720712	0.72149	0.703634	0.728767	0.705209	0.698653	0.705849	0.724971	0.718941	0.726454	0.726618	0.737261	0.708162	0.711032
395	0.702598	0.697757	0.708556	0.727179	0.693852	0.707302	0.697019	0.695423	0.712035	0.723298	0.705892	0.699243	0.720063	0.705816	0.720996	0.711523
396	0.644589	0.646964	0.65386	0.658001	0.646836	0.65759	0.645717	0.642794	0.640068	0.656714	0.655037	0.655461	0.662552	0.660918	0.670477	0.659647
397	0.570144	0.567085	0.566175	0.582148	0.57054	0.592263	0.573617	0.570736	0.58054	0.581236	0.568928	0.572967	0.59152	0.570424	0.603885	0.596148
398	0.50502	0.502631	0.503473	0.510948	0.496578	0.519687	0.506522	0.502633	0.489803	0.500092	0.502163	0.504629	0.51458	0.51442	0.520036	0.513442
399	0.432779	0.441168	0.445578	0.441671	0.434295	0.446124	0.448292	0.443686	0.435702	0.450922	0.447179	0.443526	0.456038	0.441927	0.450542	0.454874
400	0.400753	0.397234	0.396375	0.397146	0.396001	0.404274	0.393621	0.401124	0.400093	0.395663	0.396881	0.392905	0.406537	0.409294	0.405355	0.4069
401	0.378815	0.362127	0.370682	0.374589	0.363542	0.387976	0.371641	0.360597	0.363713	0.377444	0.371801	0.372731	0.38435	0.381404	0.381546	0.3693
402	0.351447	0.343424	0.345233	0.356718	0.338159	0.35901	0.347604	0.343981	0.350458	0.363287	0.349597	0.349359	0.354241	0.354083	0.352543	0.355112
403	0.333955	0.329383	0.340071	0.33089	0.330005	0.340454	0.332575	0.319058	0.322701	0.324881	0.331808	0.336099	0.349276	0.346297	0.333552	0.338087
404	0.31075	0.308445	0.321122	0.318658	0.316126	0.329993	0.312914	0.306686	0.310992	0.315205	0.315357	0.317527	0.322761	0.315509	0.324408	0.309877
405	0.295939	0.299809	0.304785	0.306064	0.296254	0.302134	0.289806	0.294315	0.304216	0.296092	0.306597	0.295344	0.300736	0.303123	0.303308	0.306057
406	0.288533	0.288129	0.28942	0.291423	0.289072	0.29898	0.287078	0.278956	0.284544	0.276443	0.277174	0.28838	0.300155	0.298098	0.289133	0.285051
407	0.275486	0.277319	0.278063	0.276374	0.269417	0.278482	0.271897	0.271785	0.273073	0.279668	0.271824	0.280848	0.272323	0.282245	0.28091	0.279431
408	0.261169	0.265205	0.267072	0.260098	0.2658	0.270703	0.260627	0.249315	0.255779	0.256138	0.26039	0.261194	0.264084	0.269506	0.261705	0.2641
409	0.244596	0.247003	0.246789	0.247642	0.248683	0.259719	0.238293	0.247701	0.246627	0.243836	0.24608	0.244894	0.251568	0.258962	0.252617	0.250024
410	0.243961	0.239362	0.239927	0.241732	0.243338	0.24763	0.236646	0.236706	0.233256	0.240969	0.238525	0.240097	0.253417	0.248983	0.238444	0.25046
411	0.247135	0.235759	0.240656	0.237822	0.240422	0.238538	0.234794	0.234794	0.232543	0.241984	0.242336	0.240046	0.246657	0.249266	0.234874	0.237803
412	0.237473	0.236318	0.237195	0.23905	0.239883	0.244057	0.230832	0.230192	0.238367	0.2344	0.238324	0.241903	0.24502	0.256909	0.244503	0.242004
413	0.23973	0.236753	0.240474	0.240732	0.234105	0.238486	0.235	0.230491	0.236346	0.244015	0.238391	0.234733	0.251304	0.241199	0.235415	0.237258
414	0.243961	0.234951	0.23592	0.234776	0.242042	0.237067	0.234948	0.231806	0.230226	0.230041	0.230635	0.240046	0.238894	0.244596	0.234225	0.236385
415	0.232537	0.227683	0.245757	0.23664	0.235131	0.231706	0.236389	0.22577	0.223094	0.239835	0.232173	0.234062	0.244175	0.245374	0.233251	0.246587
416	0.23571	0.238927	0.235555	0.239095	0.232108	0.229552	0.237161	0.232344	0.229453	0.229683	0.232774	0.243914	0.237521	0.247922	0.238985	0.229347
417	0.2398	0.245388	0.229483	0.234867	0.22957	0.241639	0.22867	0.234973	0.22773	0.226816	0.231771	0.23463	0.237521	0.244596	0.232872	0.236276
418	0.231831	0.233212	0.232701	0.232594	0.229462	0.235648	0.219151	0.22595	0.227611	0.229563	0.231504	0.235816	0.235356	0.241907	0.232602	0.235839
419	0.228164	0.226503	0.233005	0.229867	0.232216	0.235543	0.225943	0.225531	0.22559	0.226577	0.229297	0.230452	0.22828	0.233698	0.231736	0.225638
420	0.219702	0.216626	0.211692	0.21382	0.218934	0.215625	0.212256	0.213759	0.221847	0.217859	0.218198	0.219156	0.221943	0.234901	0.223839	0.225092
421	0.202072	0.190102	0.202341	0.199137	0.198904	0.199807	0.196408	0.191352	0.205089	0.199407	0.20516	0.199918	0.210115	0.210982	0.204312	0.214945
422	0.186276	0.172524	0.17775	0.176728	0.174934	0.175582	0.173511	0.179999	0.17211	0.173074	0.173937	0.180422	0.181337	0.1848	0.188355	0.180251
423	0.150173	0.157431	0.155346	0.153366	0.155284	0.159345	0.154063	0.159385	0.147749	0.157848	0.15963	0.159019	0.16254	0.158761	0.16461	0.163614
424	0.139949	0.137555	0.133185	0.138459	0.137956	0.141269	0.139092	0.133455	0.139133	0.137547	0.137902	0.143342	0.136142	0.143336	0.146546	0.146432
425	0.122039	0.12178	0.125839	0.121461	0.121384	0.120567	0.119903	0.117204	0.117625	0.125367	0.116443	0.124261	0.124949	0.128123	0.125075	0.132141
426	0.114072	0.114389	0.114061	0.109054	0.108591	0.11153	0.10663	0.110633	0.110496	0.113665	0.109356	0.114464	0.11893	0.11652	0.116476	0.116051
427	0.0948233	0.0981171	0.100281	0.103556	0.101466	0.103124	0.0957241	0.0999388	0.102713	0.1025	0.0981257	0.101056	0.10626	0.100246	0.104903	0.109942
428	0.0964449	0.0948255	0.0946347	0.0953756	0.0961761	0.0956633	0.0925346	0.0928296	0.0913058	0.0970671	0.0931121	0.0981173	0.0969685	0.098973	0.0993327	0.100452
429	0.0881252	0.0866278	0.087107	0.0859233	0.0858127	0.0904095	0.0844069	0.0896633	0.0850677	0.0853655	0.0931121	0.0933733	0.091003	0.0936667	0.0892201	0.0953254
430	0.0869267	0.0858825	0.0849823	0.0858324	0.0834918	0.0859437	0.0803945	0.0822555	0.0876818	0.0884103	0.0832855	0.0914655	0.0844042	0.0847522	0.0824063	0.0908532
431	0.0796646	0.078927	0.0780618	0.0813791	0.0824123	0.0821611	0.0835324	0.079388	0.0795427	0.0789179	0.0837534	0.0803794	0.0838763	0.0846815	0.0879763	0.0852358
432	0.0785366	0.0733998	0.0806114	0.0779254	0.076637	0.0748584	0.0719583	0.0783724	0.0760375	0.0743807	0.0788736	0.0793481	0.0790196	0.0756963	0.0749978	0.0756917
433	0.0697942	0.0781817	0.0715057	0.0711547	0.0711317	0.0694997	0.0669687	0.0710842	0.0737206	0.0670377	0.0758655	0.0710466	0.0788612	0.0793753	0.0714288	0.0766733
434	0.065423	0.0703568	0.0644639	0.0672467	0.0682712	0.0685016	0.0665572	0.066126	0.0659382	0.0643512	0.0687799	0.0667154	0.0679339	0.0729371	0.0703473	0.0714378
435	0.0638014	0.0639604	0.0645853	0.0652928	0.0635755	0.0618821	0.0621335	0.0609288	0.0668887	0.0664406	0.0645018	0.0676951	0.0680394	0.069895	0.070834	0.064948
436	0.0605583	0.064333	0.0625821	0.0603852	0.0620643	0.0613042	0.0606418	0.0635572	0.0642748	0.0607096	0.0603574	0.0633124	0.063658	0.0672773	0.0632093	0.0651115
437	0.0585138	0.0581229	0.0622179	0.0566591	0.0603911	0.0586249	0.0589957	0.0618249	0.0607104	0.0574262	0.0590874	0.0600125	0.0617576	0.0638814	0.0608301	0.0618394
438	0.0630964	0.0576882	0.0594255	0.057159	0.0563972	0.0570489	0.0540577	0.0555524	0.0592846	0.058859	0.0576168	0.0581048	0.0592238	0.0607685	0.0612086	0.0621121
439	0.0532967	0.0558252	0.0608824	0.0542054	0.0570988	0.0536867	0.0537491	0.0545966	0.056433	0.0555159	0.0608253	0.0609406	0.0568484	0.0619005	0.0565582	0.0600398
440	0.0536492	0.055701	0.055844	0.057886	0.054778	0.0546849	0.0535948	0.054298	0.0540568	0.0506207	0.054943	0.0564548	0.060438	0.0534109	0.058559	0.0582401
441	0.0519571	0.050112	0.0506235	0.0524787	0.0491111	0.0519006	0.0506629	0.0560303	0.0529875	0.0528892	0.0544083	0.0527941	0.0561622	0.0563115	0.0555849	0.057313
442	0.0532967	0.0541485	0.0515341	0.0510247	0.0502984	0.052636	0.0498399	0.0496385	0.0486509	0.0484119	0.0544751	0.0535159	0.0540507	0.0541891	0.0565582	0.055786
443	0.0493486	0.0502362	0.0511699	0.0502977	0.0488412	0.0464896	0.0494798	0.0475477	0.0527499	0.0472777	0.0538735	0.0540831	0.0503556	0.0549673	0.052016	0.0537682
444	0.0473041	0.0455788	0.0525053	0.0476622	0.047384	0.0472776	0.0451591	0.0476075	0.0455024	0.047994	0.048125	0.0488755	0.0477691	0.0533402	0.0483931	0.0500599
445	0.0428626	0.047566	0.0455246	0.0459355	0.0442537	0.0444408	0.0441304	0.0459946	0.0452054	0.0447107	0.0469218	0.0467101	0.0471357	0.0488832	0.0481768	0.0468424
446	0.0440611	0.0416045	0.0420039	0.0444361	0.0425806	0.041499	0.0408384	0.0418131	0.0408688	0.0389799	0.0423765	0.0404715	0.0430184	0.0488832	0.0466086	0.0488601
447	0.0406771	0.0417287	0.0418217	0.0370752	0.0404218	0.0389774	0.0388839	0.0390653	0.0452054	0.039159	0.0394355	0.0411417	0.0424377	0.0442848	0.0434184	0.0407346
448	0.0373636	0.037506	0.0341734	0.0357575	0.0348629	0.0329362	0.0338946	0.0346449	0.0384332	0.0359354	0.0397697	0.0388732	0.038426	0.0438603	0.0408229	0.0418798
449	0.0334861	0.032476	0.0362372	0.0328495	0.0314089	0.0334615	0.0331231	0.0357799	0.0348096	0.0354579	0.0334197	0.0359859	0.0362618	0.0403231	0.0390385	0.0365356
450	0.0320056	0.0286881	0.0325345	0.0299416	0.031193	0.0314128	0.0297284	0.0322555	0.0305919	0.0288914	0.0297435	0.0341298	0.0322502	0.0353002	0.0308196	0.0338635

## Sheet: S20G
Relative fluorescence intensity
Wavelength (nm)	0	0	0	4 μM	4 μM	4 μM	8 μM	8 μM	8 μM	16 μM	16 μM	16 μM	32 μM	32 μM
350	0.000956395	0.000935723	0.000383464	0	0	0	0.00222371	0.00196421	0	0.00437529	0.00109829	0.00126585	0.0011183	0.00264652
351	0	0	0.000468681	0.000365025	0.000336758	0.000530059	0	0	4.68221e-05	0.00385442	0.000907281	0.00107831	0.00301456	0.00168415
352	0.000956395	0.00072306	0	0.00026073	0.000769736	9.63718e-05	0.000723997	0.00186839	0.0029499	0	0.00119379	0	0.00160452	0.00282697
353	0.00010067	0.00289225	0.000724327	0.000521465	0.0017319	0.000433683	0.00320628	0.00215584	0.00126424	0.000572948	0	0.000609482	0	0
354	0.000251681	0.00191399	0.0028547	0.00281591	0.00101028	0.00168656	0.00222371	0.0019163	0.000280942	0.00213555	0.000811777	0.000281303	0.000875191	0.00120297
355	0.00231549	0.000680524	0.00195994	0.00119937	0.00178002	0.00125287	0.002896	0.00210793	0.00229436	0.00437529	0.00128929	0.0011252	0.00175039	0.0018646
356	0.00276851	0.00140359	0.00234341	0.00333738	0.00356004	0.00226481	0.00362	0.000431164	0.00430779	0.00390651	0.00219658	0.00412573	0.000729326	0.00138341
357	0.00196313	0.00221172	0.00541118	0.0022423	0.00351193	0.00057825	0.00253399	0.00464704	0.00398002	0.0047399	0.0052527	0.000609482	0.00165314	0.00342846
358	0.00523503	0.00591212	0.00468684	0.00286806	0.00317517	0.00250575	0.0057403	0.00598847	0.00515063	0.0051566	0.00401114	0.00351625	0.00291732	0.00342846
359	0.00548672	0.00518905	0.00507032	0.00630976	0.00505141	0.00346951	0.0061023	0.00594056	0.00711725	0.007188	0.00520494	0.00285988	0.00476497	0.00547351
360	0.00820493	0.00897455	0.00647638	0.007457	0.0065909	0.00573434	0.0114289	0.00680291	0.00852198	0.0105737	0.00592123	0.00684498	0.00831442	0.00649604
361	0.00850695	0.00842161	0.0086068	0.00870853	0.00692766	0.00867382	0.00853289	0.00867133	0.00987989	0.00781305	0.00807008	0.00792331	0.00860615	0.00715768
362	0.0136414	0.0124623	0.0132085	0.0129846	0.0100548	0.0106495	0.0127735	0.0128394	0.011987	0.012553	0.0108397	0.0127524	0.00850891	0.0107065
363	0.0203868	0.0163755	0.0192164	0.0199725	0.0209758	0.0189381	0.0206344	0.0154265	0.0206029	0.017241	0.0177639	0.0160812	0.0161428	0.0198493
364	0.0313104	0.0271795	0.0267158	0.0308196	0.0295877	0.0287207	0.027823	0.0299432	0.0281888	0.0279713	0.0318992	0.0281777	0.0210051	0.0255034
365	0.0430398	0.0371331	0.0389452	0.0408846	0.0401724	0.0438528	0.0390975	0.0357883	0.0419561	0.0377122	0.0436949	0.0400401	0.0337935	0.0346465
366	0.0560281	0.0507877	0.0519846	0.0550177	0.0527301	0.0549854	0.0491827	0.0503058	0.0525394	0.0499537	0.0521956	0.0526999	0.0477979	0.0476997
367	0.0643851	0.0629965	0.0637034	0.0685255	0.065673	0.0637085	0.0626817	0.0616134	0.0640597	0.0634458	0.0659022	0.0630625	0.0526121	0.0599711
368	0.0712823	0.0686969	0.068732	0.0736888	0.0744783	0.0709377	0.0705951	0.0722984	0.0718805	0.0733958	0.0725885	0.0690176	0.0689027	0.0680921
369	0.0727926	0.0727383	0.075167	0.0785392	0.0766917	0.0786973	0.0747846	0.07709	0.075627	0.077876	0.077269	0.072253	0.068076	0.0685132
370	0.0918737	0.0864368	0.0908499	0.101071	0.100077	0.0969641	0.0839913	0.0906026	0.0926743	0.0956409	0.097472	0.0895094	0.0796499	0.0882447
371	0.166695	0.145193	0.159982	0.170498	0.178086	0.171244	0.161635	0.151031	0.169068	0.145761	0.17987	0.160418	0.135093	0.132342
372	0.352243	0.322836	0.348477	0.389594	0.395731	0.396526	0.358415	0.3328	0.370447	0.319036	0.404075	0.355244	0.29689	0.291257
373	0.668971	0.629972	0.66364	0.720705	0.73737	0.712226	0.671844	0.640191	0.677248	0.635216	0.731326	0.663879	0.57709	0.584239
374	0.951873	0.918256	0.943998	0.965771	0.988668	0.97841	0.94859	0.927639	0.95269	0.930319	0.984923	0.942293	0.882029	0.883227
375	1	1	1	1	1	1	1	1	1	1	1	1	1	1
376	0.846508	0.849788	0.829412	0.840479	0.82369	0.814759	0.824391	0.844682	0.834018	0.871711	0.818154	0.823426	0.869361	0.874732
377	0.646337	0.648419	0.626807	0.617618	0.635408	0.628296	0.620005	0.638512	0.637103	0.649665	0.631316	0.625516	0.659867	0.665173
378	0.530712	0.517811	0.517609	0.516956	0.523838	0.522382	0.523283	0.525726	0.530992	0.527418	0.519091	0.516832	0.526508	0.525112
379	0.523354	0.502053	0.514238	0.513667	0.52114	0.520501	0.51267	0.501552	0.521709	0.519231	0.513736	0.50505	0.4936	0.501752
380	0.529099	0.515298	0.51394	0.522281	0.536506	0.530681	0.523024	0.51575	0.530148	0.517771	0.528223	0.521385	0.505867	0.51295
381	0.503801	0.499199	0.496106	0.497275	0.514108	0.499948	0.500503	0.499825	0.498175	0.502284	0.505991	0.498807	0.499198	0.492842
382	0.476841	0.455122	0.475543	0.473524	0.478514	0.484559	0.477932	0.476371	0.478767	0.485025	0.477402	0.473836	0.468337	0.473035
383	0.485257	0.470751	0.482113	0.490072	0.493493	0.49358	0.487147	0.469897	0.485236	0.486693	0.487872	0.475432	0.472962	0.46545
384	0.523254	0.500179	0.514665	0.526457	0.532845	0.522913	0.509822	0.513687	0.522412	0.522151	0.527267	0.518663	0.508885	0.503137
385	0.537264	0.518365	0.528276	0.557051	0.547537	0.530439	0.531722	0.537862	0.519974	0.529556	0.534773	0.535703	0.537851	0.520897
386	0.506825	0.493067	0.495039	0.526301	0.511266	0.50183	0.490874	0.513639	0.494706	0.506612	0.489928	0.499464	0.50431	0.506328
387	0.472357	0.444987	0.452421	0.486574	0.46397	0.453685	0.461832	0.451624	0.467751	0.462135	0.468511	0.469846	0.468629	0.465028
388	0.469081	0.452013	0.45353	0.500408	0.475528	0.471292	0.458571	0.457859	0.471126	0.460519	0.466551	0.460365	0.448089	0.454012
389	0.498964	0.486253	0.496831	0.531782	0.505631	0.501926	0.499882	0.490952	0.503847	0.490187	0.507282	0.495052	0.491458	0.478814
390	0.540187	0.529098	0.534804	0.569999	0.560591	0.540089	0.539695	0.519874	0.551246	0.531225	0.541419	0.529412	0.532593	0.512348
391	0.569721	0.564282	0.579906	0.601118	0.575573	0.568219	0.567758	0.556762	0.575862	0.572527	0.575415	0.572414	0.560927	0.563827
392	0.615084	0.607264	0.617845	0.657931	0.620521	0.623229	0.630828	0.598546	0.62355	0.615397	0.627347	0.625985	0.606158	0.607482
393	0.683087	0.662437	0.68447	0.730367	0.696361	0.682012	0.678215	0.665429	0.675513	0.671937	0.699422	0.677638	0.665321	0.653791
394	0.717168	0.720175	0.714265	0.765518	0.729563	0.716763	0.718354	0.70684	0.721196	0.731824	0.735439	0.719152	0.70579	0.690468
395	0.717773	0.706794	0.707563	0.752826	0.724069	0.703972	0.712139	0.707992	0.699339	0.720973	0.713675	0.702151	0.710612	0.714197
396	0.649664	0.643307	0.655616	0.706499	0.657475	0.658121	0.667028	0.656504	0.650563	0.669642	0.656759	0.659605	0.661376	0.655236
397	0.588168	0.580895	0.574658	0.621064	0.58988	0.587424	0.590334	0.579788	0.573424	0.582383	0.586843	0.58603	0.583468	0.595861
398	0.508387	0.501542	0.507071	0.532409	0.510544	0.519198	0.50946	0.505725	0.516787	0.51167	0.505991	0.518475	0.50947	0.519212
399	0.45336	0.442858	0.443676	0.47368	0.446295	0.452623	0.450806	0.452295	0.449235	0.45176	0.461962	0.455437	0.454855	0.448654
400	0.406754	0.397808	0.404732	0.425033	0.400065	0.411623	0.399458	0.407313	0.401613	0.412606	0.41483	0.403484	0.406184	0.42012
401	0.376979	0.375625	0.369545	0.394291	0.376711	0.379934	0.365609	0.374322	0.377008	0.370797	0.386152	0.370354	0.38735	0.379911
402	0.355619	0.351401	0.354149	0.379417	0.359281	0.357556	0.348116	0.358787	0.350107	0.358547	0.359148	0.359373	0.359952	0.355294
403	0.341715	0.333606	0.336664	0.359533	0.335255	0.343329	0.334609	0.327669	0.328363	0.333892	0.334823	0.336663	0.342385	0.339224
404	0.321817	0.321558	0.31628	0.331197	0.314649	0.322013	0.322344	0.319903	0.317867	0.315753	0.322159	0.322305	0.320002	0.320385
405	0.31275	0.294783	0.306856	0.320864	0.309112	0.308222	0.297866	0.304129	0.310041	0.292872	0.310642	0.302881	0.306767	0.301849
406	0.293055	0.286143	0.293082	0.309854	0.291444	0.288113	0.285447	0.291281	0.287597	0.286721	0.289903	0.291433	0.29076	0.297576
407	0.276282	0.277246	0.281356	0.290077	0.276328	0.283436	0.276443	0.277762	0.278038	0.278956	0.28006	0.271354	0.280542	0.284697
408	0.269634	0.262392	0.252107	0.273537	0.264727	0.268344	0.26211	0.268031	0.268808	0.268897	0.259466	0.26047	0.272077	0.268389
409	0.248682	0.249538	0.247886	0.273902	0.251826	0.254795	0.258384	0.248952	0.252362	0.258057	0.263145	0.251135	0.261373	0.259362
410	0.243293	0.24026	0.239743	0.260023	0.253366	0.249925	0.245863	0.243152	0.242805	0.242162	0.243364	0.243535	0.248967	0.242874
411	0.239364	0.230344	0.245115	0.259345	0.237914	0.241198	0.241775	0.2374	0.242289	0.251074	0.244272	0.242034	0.237973	0.234389
412	0.238307	0.24009	0.235565	0.249275	0.242102	0.250262	0.243586	0.240947	0.236667	0.23966	0.248333	0.242268	0.2478	0.244258
413	0.237702	0.232174	0.243409	0.260545	0.24061	0.242403	0.242293	0.229874	0.242008	0.243621	0.243268	0.235326	0.242059	0.235893
414	0.240019	0.241877	0.234797	0.257936	0.238107	0.23223	0.239343	0.239413	0.238776	0.240494	0.247855	0.242878	0.24021	0.245702
415	0.239213	0.233748	0.239359	0.261015	0.244028	0.241632	0.240223	0.23577	0.240931	0.243413	0.244845	0.239172	0.240454	0.246364
416	0.238357	0.240005	0.244134	0.249014	0.241332	0.231603	0.232358	0.230881	0.236761	0.241953	0.241692	0.246162	0.243908	0.237337
417	0.23604	0.234174	0.2397	0.258771	0.237	0.240378	0.238257	0.238406	0.236152	0.247061	0.240832	0.236639	0.235637	0.231741
418	0.236091	0.23294	0.231642	0.249014	0.236904	0.238932	0.233704	0.233086	0.231326	0.239087	0.237105	0.2342	0.238264	0.236555
419	0.236393	0.230854	0.236332	0.25131	0.238829	0.232712	0.235566	0.234332	0.231607	0.233928	0.233426	0.235232	0.238459	0.241429
420	0.223248	0.219534	0.221283	0.238632	0.224581	0.223696	0.227081	0.224074	0.22978	0.224235	0.219188	0.222238	0.229946	0.226265
421	0.210154	0.20132	0.201715	0.221936	0.199312	0.210149	0.20711	0.210749	0.207668	0.211312	0.208964	0.205492	0.208152	0.213629
422	0.186083	0.176596	0.182532	0.196634	0.178423	0.186189	0.182121	0.179164	0.178296	0.182078	0.17987	0.179085	0.189326	0.191907
423	0.158639	0.156766	0.155634	0.167577	0.15614	0.155336	0.162514	0.1633	0.160823	0.16233	0.163055	0.15676	0.164568	0.167178
424	0.136131	0.142512	0.14029	0.152554	0.14074	0.140345	0.139908	0.144657	0.141947	0.148731	0.146861	0.139594	0.150997	0.145218
425	0.126715	0.124599	0.126395	0.132836	0.121106	0.124679	0.12263	0.127165	0.130518	0.132267	0.128758	0.12726	0.134509	0.132523
426	0.109244	0.112006	0.11608	0.123082	0.110471	0.118702	0.11663	0.116048	0.115951	0.115699	0.111323	0.117412	0.121766	0.12043
427	0.101188	0.0995401	0.102229	0.112494	0.102628	0.104387	0.101267	0.104547	0.105694	0.103924	0.101818	0.105828	0.11452	0.111647
428	0.0940889	0.0937967	0.101206	0.104357	0.0979118	0.100724	0.0976465	0.0974548	0.100121	0.0986625	0.0980929	0.0964496	0.102556	0.0957645
429	0.0897088	0.0904784	0.0900828	0.0982022	0.0927631	0.0915659	0.0925775	0.0932381	0.0971704	0.0951199	0.0990004	0.0913382	0.100756	0.0912526
430	0.0884501	0.0881385	0.0858211	0.095177	0.0910308	0.0879511	0.0850257	0.0900276	0.083729	0.08767	0.0842898	0.0872585	0.0913215	0.0871618
431	0.0813009	0.0800129	0.084159	0.0860496	0.0823695	0.0868426	0.0850775	0.0848525	0.0858365	0.0880347	0.0867734	0.0863675	0.093899	0.0908916
432	0.081754	0.0745676	0.0781501	0.084172	0.0754406	0.079854	0.0826982	0.0786234	0.0769851	0.0799077	0.0831435	0.0791461	0.0811089	0.0845751
433	0.0731953	0.0729085	0.074613	0.0824509	0.0743339	0.0747452	0.0789741	0.0741192	0.0734727	0.0803766	0.077651	0.0763795	0.0825678	0.0779577
434	0.0693188	0.0680163	0.0695417	0.077131	0.0723131	0.0691063	0.0700778	0.0729692	0.0710843	0.0741251	0.0714422	0.0720186	0.0762458	0.0769952
435	0.0641837	0.0689096	0.0654507	0.0728543	0.0693298	0.0668412	0.0652678	0.0693277	0.0684149	0.0689157	0.073878	0.070096	0.0754677	0.0720624
436	0.0622706	0.0630816	0.0622546	0.0669087	0.0628823	0.0612506	0.0651126	0.0622363	0.065886	0.0676133	0.0679081	0.0637189	0.0699725	0.0694757
437	0.0606597	0.0593381	0.0637034	0.0640924	0.0612945	0.0639977	0.0631472	0.059074	0.0619054	0.0644877	0.0645172	0.0614213	0.0651582	0.0654452
438	0.0570853	0.0583171	0.0587602	0.0634144	0.0604765	0.0587445	0.0631472	0.0643924	0.0602664	0.0668319	0.0625113	0.0604366	0.068465	0.0613547
439	0.0553233	0.0582746	0.0592289	0.0609111	0.0583113	0.0571059	0.058182	0.0558637	0.0584868	0.0596951	0.061795	0.0582797	0.0628726	0.0636406
440	0.0527055	0.0562327	0.0582062	0.0596594	0.0587444	0.0546962	0.0578199	0.0553367	0.0576907	0.0626123	0.0624636	0.0567792	0.0634562	0.0610539
441	0.0564812	0.0562752	0.0560329	0.0581991	0.0558094	0.0534432	0.0554925	0.0550492	0.0589083	0.0612058	0.0565893	0.0561697	0.05942	0.0605726
442	0.0549206	0.0542759	0.0541153	0.058512	0.0512385	0.0545516	0.0538892	0.0559595	0.0518838	0.0594867	0.0565893	0.0589361	0.0651096	0.0626179
443	0.0525545	0.0495541	0.0499818	0.0573646	0.0495545	0.0551781	0.0566303	0.0535639	0.0524458	0.0571425	0.0573057	0.051387	0.0595659	0.0573243
444	0.0505911	0.0499795	0.0494278	0.0535575	0.0507574	0.0478528	0.0525962	0.0498266	0.0505258	0.0542253	0.0508584	0.0535908	0.059809	0.0582868
445	0.0456073	0.0459384	0.0493426	0.0483423	0.0479668	0.0492022	0.0492344	0.0479101	0.049636	0.0549025	0.0526254	0.0506368	0.0529038	0.0542564
446	0.0448521	0.0434286	0.0480216	0.0496982	0.0458017	0.0424552	0.0447865	0.0442687	0.0478097	0.0483909	0.0498077	0.0494177	0.0540223	0.0511284
447	0.0433922	0.0433861	0.0399679	0.0467256	0.0437809	0.0441419	0.0455106	0.0441729	0.0451872	0.0451612	0.04465	0.0470732	0.0536819	0.0516698
448	0.0365962	0.0370055	0.0401383	0.0425013	0.0394507	0.0413468	0.0412179	0.0415857	0.0446721	0.0465157	0.043074	0.0469326	0.0485759	0.0445717
449	0.0325689	0.034751	0.0363033	0.0371819	0.0343508	0.037395	0.0364598	0.0367945	0.0363836	0.0377122	0.0421189	0.0389616	0.0437133	0.0448724
450	0.0326193	0.0288384	0.0322978	0.0348873	0.0304537	0.0332988	0.0332016	0.033297	0.0368986	0.0379206	0.0375821	0.037133	0.0414278	0.0410226
