# Supplementary material for: Tuning the rate of aggregation of hIAPP into amyloid using small-molecule modulators of assembly
Source: Nat Commun. 2022 Feb 24;13:1040. doi: 10.1038/s41467-022-28660-7 (PMC8873464; doi:10.1038/s41467-022-28660-7)
Supplement: Supplementary file 3 — Source Data [file 41467_2022_28660_MOESM3_ESM.zip › Source data files/12. fibril interaction with modulators.xlsx]

## Sheet: Supp Fig 9a
Wavelength	YX-A-1 alone	YX-A-1+Fibril	Fibril alone	YX-I-1 alone	YX-I-1+Fibril
240	0.04	0.036	-0.003	0.547	0.51
242	0.044	0.04	-0.001	0.581	0.543
244	0.048	0.043	-0.001	0.611	0.573
246	0.052	0.047	0	0.636	0.597
248	0.056	0.051	0	0.654	0.614
250	0.061	0.055	-0.001	0.663	0.621
252	0.065	0.06	0	0.665	0.624
254	0.07	0.063	0	0.661	0.621
256	0.075	0.068	0	0.65	0.612
258	0.078	0.071	-0.001	0.627	0.589
260	0.082	0.075	-0.001	0.592	0.556
262	0.087	0.078	0	0.554	0.52
264	0.088	0.08	-0.001	0.508	0.477
266	0.091	0.082	-0.001	0.454	0.426
268	0.092	0.083	-0.001	0.391	0.366
270	0.095	0.086	0.001	0.337	0.316
272	0.095	0.085	-0.001	0.295	0.276
274	0.094	0.085	-0.001	0.265	0.249
276	0.094	0.084	-0.001	0.244	0.229
278	0.092	0.083	0	0.229	0.215
280	0.089	0.081	-0.001	0.216	0.202
282	0.086	0.078	-0.001	0.205	0.192
284	0.083	0.074	0	0.193	0.18
286	0.076	0.069	-0.001	0.177	0.165
288	0.071	0.064	-0.001	0.162	0.151
290	0.066	0.059	0	0.148	0.138
292	0.059	0.053	-0.001	0.13	0.122
294	0.053	0.048	0	0.113	0.105
296	0.047	0.042	0	0.094	0.088
298	0.04	0.036	0	0.077	0.071
300	0.035	0.032	0	0.06	0.057
302	0.03	0.026	0	0.044	0.041
304	0.024	0.022	-0.001	0.03	0.028
306	0.021	0.019	0.001	0.022	0.019
308	0.017	0.016	0.001	0.014	0.014
310	0.014	0.013	0.001	0.011	0.01
312	0.012	0.011	0.001	0.009	0.008
314	0.01	0.009	0.002	0.008	0.007
316	0.008	0.008	0.001	0.007	0.006
318	0.007	0.006	0.001	0.007	0.006
320	0.006	0.005	0.001	0.005	0.005
322	0.005	0.005	0.001	0.005	0.005
324	0.003	0.003	0.001	0.006	0.005
326	0.002	0.003	0.001	0.005	0.004
328	0.002	0.003	0.001	0.005	0.004
330	0.002	0.003	0.001	0.004	0.004
332	0.003	0.003	0.002	0.004	0.004
334	0.001	0.002	0.001	0.003	0.003
336	0.001	0.002	0.002	0.004	0.004
338	0	0.001	0.001	0.003	0.003
340	0.002	0.001	0.001	0.003	0.004

## Sheet: Supp Fig 9b
Time (h)	Blank	Blank	Blank	DMSO	DMSO	DMSO	Inhibitor	Inhibitor	Inhibitor	Accelerator	Accelerator	Accelerator
0.166667	253	210	205	1383	1366	1436	1466	1446	1498	1420	1435	1493
0.333333	223	216	231	1242	1256	1353	1368	1367	1347	1303	1319	1390
0.5	214	246	198	1294	1298	1262	1342	1283	1393	1340	1346	1424
0.666667	196	186	215	1232	1310	1335	1370	1324	1414	1378	1405	1373
0.833333	233	242	214	1224	1264	1321	1380	1278	1375	1332	1248	1359
1	197	192	189	1248	1216	1247	1362	1304	1336	1295	1241	1366
1.16667	205	237	183	1214	1245	1199	1328	1348	1352	1270	1198	1320
1.33333	202	254	229	1157	1230	1287	1390	1365	1384	1294	1157	1238
1.5	192	212	214	1247	1193	1304	1421	1261	1277	1245	1168	1288
1.66667	233	218	246	1227	1265	1331	1346	1297	1386	1247	1200	1227
1.83333	227	207	223	1198	1202	1261	1322	1326	1347	1238	1262	1294
2	185	209	193	1220	1192	1281	1315	1297	1367	1186	1217	1272
2.16667	210	192	198	1172	1275	1265	1395	1323	1339	1208	1183	1333
2.33333	210	228	212	1193	1190	1287	1275	1329	1369	1252	1199	1237
2.5	190	221	199	1117	1139	1302	1326	1340	1301	1187	1178	1262
2.66667	209	214	194	1205	1236	1188	1348	1340	1329	1219	1186	1309
2.83333	208	229	215	1103	1145	1233	1268	1325	1340	1220	1178	1281
3	211	224	218	1162	1157	1228	1369	1260	1358	1287	1229	1247
3.16667	199	212	190	1168	1194	1258	1286	1311	1328	1214	1187	1323
3.33333	210	236	220	1221	1207	1245	1331	1298	1295	1219	1192	1253
3.5	198	218	237	1147	1213	1284	1273	1359	1412	1241	1179	1198
3.66667	212	193	188	1172	1173	1189	1308	1300	1303	1215	1200	1250
3.83333	208	213	198	1183	1219	1223	1319	1300	1382	1257	1288	1246
4	214	233	203	1199	1238	1222	1284	1279	1387	1180	1185	1284
4.16667	216	223	196	1144	1203	1232	1249	1262	1324	1265	1177	1264
4.33333	198	195	185	1208	1160	1226	1310	1338	1396	1214	1208	1261
4.5	187	219	186	1188	1215	1294	1312	1257	1304	1289	1173	1219
4.66667	195	221	209	1168	1229	1261	1309	1341	1313	1267	1148	1282
4.83333	202	201	228	1192	1158	1321	1353	1303	1325	1239	1209	1314
5	190	223	231	1166	1189	1306	1290	1324	1279	1227	1180	1300
5.16667	191	205	232	1170	1256	1202	1291	1286	1401	1246	1175	1207
5.33333	199	238	213	1157	1170	1194	1354	1291	1413	1183	1192	1249
5.5	222	210	237	1175	1198	1222	1371	1323	1329	1224	1299	1260
5.66667	197	201	198	1216	1243	1222	1400	1360	1320	1244	1205	1348
5.83333	199	222	226	1166	1202	1289	1253	1266	1325	1218	1175	1199
6	222	213	205	1106	1190	1269	1320	1271	1331	1225	1143	1236
6.16667	190	254	212	1222	1179	1261	1273	1261	1378	1264	1214	1281
6.33333	239	225	198	1203	1240	1253	1289	1324	1316	1161	1184	1265
6.5	201	206	221	1181	1175	1237	1376	1242	1394	1221	1237	1329
6.66667	192	217	211	1151	1176	1216	1272	1263	1348	1239	1262	1304
6.83333	180	221	226	1200	1197	1218	1354	1240	1441	1215	1156	1249
7	209	221	190	1082	1139	1304	1331	1282	1393	1203	1153	1273
7.16667	218	224	211	1178	1196	1251	1343	1310	1359	1223	1200	1259
7.33333	221	180	191	1163	1172	1258	1275	1232	1404	1258	1175	1305
7.5	193	237	202	1232	1155	1222	1308	1370	1339	1197	1200	1186
7.66667	189	210	227	1228	1203	1191	1270	1312	1329	1224	1156	1252
7.83333	211	204	205	1193	1205	1230	1370	1240	1263	1171	1203	1320
8	241	231	219	1195	1212	1273	1217	1351	1305	1219	1241	1256
8.16667	206	246	197	1101	1200	1257	1328	1335	1317	1183	1162	1281
8.33333	206	221	224	1142	1219	1282	1382	1292	1340	1184	1166	1242
8.5	205	215	227	1164	1189	1204	1272	1321	1329	1234	1221	1221
8.66667	192	211	212	1163	1176	1281	1342	1313	1429	1247	1132	1317
8.83333	218	208	206	1185	1214	1307	1223	1320	1331	1185	1167	1288
9	186	223	202	1179	1225	1243	1285	1284	1356	1182	1227	1286
9.16667	216	210	209	1143	1109	1256	1347	1323	1360	1179	1222	1265
9.33333	225	244	192	1171	1156	1181	1290	1305	1320	1222	1179	1252
9.5	214	196	191	1207	1135	1230	1324	1356	1378	1168	1243	1243
9.66667	202	216	203	1208	1214	1212	1295	1339	1259	1261	1188	1227
9.83333	200	206	195	1093	1217	1220	1234	1289	1383	1217	1179	1278
10	206	195	213	1110	1200	1229	1339	1258	1331	1271	1260	1256
10.1667	222	211	215	1207	1194	1243	1333	1309	1312	1185	1258	1313
10.3333	178	230	185	1151	1183	1229	1306	1295	1398	1203	1122	1306
10.5	200	199	216	1201	1231	1207	1314	1341	1364	1236	1242	1280
10.6667	227	220	187	1137	1152	1259	1289	1407	1395	1130	1129	1283
10.8333	212	227	214	1147	1263	1179	1308	1299	1323	1185	1207	1241
11	191	222	209	1238	1255	1220	1350	1271	1388	1197	1210	1334
11.1667	215	219	209	1166	1152	1168	1276	1305	1360	1258	1142	1267
11.3333	181	234	189	1222	1209	1250	1315	1342	1341	1196	1215	1264
11.5	186	209	223	1165	1202	1227	1264	1271	1335	1241	1201	1188
11.6667	214	246	192	1209	1224	1278	1298	1310	1334	1194	1212	1235
11.8333	229	200	232	1155	1207	1247	1406	1304	1312	1315	1192	1324
12	210	218	238	1132	1175	1250	1335	1327	1409	1275	1161	1262
12.1667	200	255	199	1118	1172	1200	1323	1350	1356	1205	1323	1268
12.3333	210	227	230	1088	1146	1282	1379	1299	1321	1171	1305	1240
12.5	191	242	199	1177	1242	1206	1267	1251	1297	1247	1203	1258
12.6667	213	225	235	1223	1160	1262	1269	1265	1388	1202	1156	1330
12.8333	198	217	205	1153	1195	1255	1248	1347	1371	1193	1231	1226
13	221	228	206	1199	1216	1282	1339	1304	1400	1239	1253	1273
13.1667	218	235	217	1204	1250	1199	1313	1312	1356	1188	1179	1312
13.3333	213	237	197	1132	1230	1158	1331	1330	1354	1254	1168	1216
13.5	227	236	215	1167	1285	1305	1314	1324	1347	1205	1202	1265
13.6667	219	219	235	1214	1188	1238	1346	1385	1340	1200	1206	1239
13.8333	236	221	198	1169	1170	1283	1307	1308	1433	1215	1222	1253
14	190	237	190	1097	1158	1196	1303	1299	1390	1158	1194	1283
14.1667	230	246	205	1197	1145	1250	1324	1294	1288	1263	1162	1274
14.3333	229	207	186	1105	1195	1301	1326	1340	1268	1244	1206	1195
14.5	240	234	192	1143	1154	1267	1243	1313	1371	1224	1186	1285
14.6667	227	218	214	1182	1185	1275	1302	1286	1350	1204	1166	1342
14.8333	195	223	217	1138	1155	1239	1291	1296	1349	1225	1246	1234
15	220	207	189	1185	1185	1284	1344	1331	1401	1188	1224	1267
15.1667	217	225	195	1189	1216	1243	1340	1282	1363	1231	1193	1289
15.3333	193	222	202	1149	1174	1173	1311	1270	1369	1216	1218	1283
15.5	193	237	204	1155	1134	1274	1281	1362	1301	1199	1160	1265
15.6667	214	208	180	1155	1166	1231	1317	1280	1356	1224	1200	1212
15.8333	215	231	198	1145	1139	1211	1390	1285	1403	1316	1133	1221
16	216	222	205	1160	1148	1195	1295	1259	1328	1182	1206	1247
16.1667	202	196	224	1110	1187	1235	1335	1237	1374	1216	1188	1265
16.3333	219	246	205	1183	1172	1274	1351	1296	1378	1201	1144	1278
16.5	211	240	231	1138	1209	1266	1343	1362	1378	1169	1224	1252
16.6667	201	211	202	1178	1135	1234	1264	1282	1403	1236	1123	1225
16.8333	210	241	209	1158	1148	1224	1344	1256	1335	1223	1155	1229
17	203	232	235	1066	1153	1214	1290	1278	1339	1264	1231	1269
17.1667	213	226	216	1179	1209	1236	1276	1334	1387	1264	1178	1245
17.3333	218	211	211	1129	1163	1195	1350	1279	1401	1212	1228	1226
17.5	205	211	210	1220	1152	1254	1282	1320	1312	1202	1169	1291
17.6667	199	209	196	1147	1203	1225	1301	1302	1352	1188	1254	1205
17.8333	203	218	211	1114	1203	1232	1353	1235	1348	1285	1174	1227
18	199	265	193	1157	1158	1304	1265	1301	1338	1201	1160	1263
18.1667	212	234	214	1158	1247	1193	1320	1275	1361	1183	1156	1247
18.3333	196	230	216	1187	1176	1234	1294	1301	1389	1186	1164	1212
18.5	241	195	199	1133	1219	1234	1197	1320	1326	1224	1163	1267
18.6667	211	234	221	1156	1190	1239	1209	1298	1387	1196	1138	1289
18.8333	243	226	199	1170	1161	1196	1318	1322	1338	1174	1188	1212
19	215	211	180	1183	1164	1178	1269	1250	1353	1214	1182	1259
19.1667	213	214	211	1141	1207	1305	1251	1315	1367	1172	1153	1283
19.3333	236	191	204	1137	1173	1246	1316	1268	1332	1194	1197	1218
19.5	228	213	229	1132	1139	1214	1356	1249	1374	1187	1223	1241
19.6667	194	224	221	1174	1190	1228	1343	1297	1327	1243	1265	1204
19.8333	224	228	194	1146	1209	1242	1255	1279	1387	1227	1162	1206
20	198	230	230	1159	1188	1201	1286	1292	1320	1218	1188	1232
20.1667	212	232	190	1135	1175	1168	1303	1243	1393	1222	1235	1273
20.3333	251	204	214	1121	1220	1255	1321	1245	1334	1220	1157	1204
20.5	221	219	184	1179	1157	1177	1285	1261	1312	1225	1170	1256
20.6667	213	231	228	1187	1148	1281	1349	1286	1345	1155	1199	1226
20.8333	213	226	216	1158	1138	1220	1301	1270	1341	1200	1149	1222
21	196	225	227	1093	1209	1219	1267	1217	1308	1134	1196	1199
21.1667	215	198	209	1120	1171	1239	1322	1250	1351	1235	1141	1330
21.3333	228	207	189	1144	1157	1249	1311	1309	1359	1161	1151	1193
21.5	233	224	209	1108	1162	1221	1284	1287	1318	1206	1117	1252
21.6667	228	207	212	1166	1237	1245	1272	1278	1404	1230	1185	1302
21.8333	188	228	206	1156	1156	1208	1267	1325	1351	1235	1131	1280
22	227	225	225	1144	1168	1198	1331	1332	1340	1229	1176	1204
22.1667	211	195	191	1125	1195	1257	1281	1288	1325	1237	1149	1212
22.3333	237	228	188	1205	1183	1193	1341	1292	1278	1181	1145	1208
22.5	215	225	204	1185	1215	1186	1353	1287	1366	1172	1217	1255
22.6667	207	238	218	1185	1139	1205	1277	1309	1284	1204	1148	1238
22.8333	220	219	198	1111	1167	1286	1312	1301	1319	1243	1159	1237
23	207	236	210	1154	1137	1211	1329	1294	1324	1192	1175	1287
23.1667	237	247	235	1226	1165	1256	1282	1258	1361	1201	1137	1269
23.3333	222	232	203	1218	1184	1185	1303	1280	1337	1206	1208	1231
23.5	232	214	228	1178	1224	1223	1267	1255	1366	1193	1186	1264
23.6667	201	239	207	1143	1214	1201	1270	1293	1290	1192	1114	1202
23.8333	201	235	197	1214	1162	1272	1314	1320	1317	1112	1155	1231
24	214	197	205	1081	1171	1245	1265	1259	1406	1178	1166	1276
24.1667	218	211	222	1108	1213	1267	1320	1261	1286	1208	1151	1245
24.3333	212	219	214	1155	1175	1206	1274	1320	1381	1154	1150	1266
24.5	196	230	188	1196	1234	1204	1334	1183	1289	1154	1216	1248
24.6667	213	219	218	1134	1110	1290	1329	1338	1387	1204	1180	1226
24.8333	213	224	220	1182	1179	1267	1303	1323	1383	1230	1179	1275
25	215	238	199	1135	1196	1213	1286	1352	1349	1176	1139	1256
25.1667	240	196	212	1112	1155	1264	1361	1328	1303	1233	1164	1228
25.3333	201	246	218	1161	1206	1181	1250	1300	1386	1219	1153	1248
25.5	191	199	244	1166	1157	1254	1301	1311	1372	1184	1183	1229
25.6667	204	223	200	1156	1199	1180	1319	1307	1364	1210	1193	1200
25.8333	192	213	188	1207	1185	1253	1323	1339	1284	1163	1255	1267
26	220	235	199	1155	1159	1202	1336	1321	1309	1200	1153	1232
26.1667	237	225	227	1186	1143	1242	1348	1281	1290	1190	1177	1259
26.3333	202	202	221	1154	1143	1260	1259	1313	1348	1243	1166	1238
26.5	211	238	183	1133	1179	1214	1296	1276	1328	1179	1172	1259
26.6667	229	208	176	1164	1233	1178	1287	1290	1376	1252	1126	1196
26.8333	190	214	202	1162	1182	1194	1243	1282	1330	1260	1170	1206
27	227	224	203	1173	1132	1204	1329	1299	1304	1256	1200	1223
27.1667	204	247	203	1175	1149	1258	1323	1315	1302	1173	1162	1258
27.3333	186	216	210	1172	1132	1216	1336	1312	1382	1252	1257	1214
27.5	200	235	190	1143	1131	1265	1325	1327	1336	1198	1210	1219
27.6667	204	219	187	1240	1157	1204	1331	1327	1362	1218	1147	1212
27.8333	206	236	205	1114	1129	1202	1330	1301	1311	1176	1239	1246
28	213	232	195	1208	1166	1197	1318	1323	1381	1151	1169	1278
28.1667	195	220	191	1200	1151	1173	1367	1292	1285	1231	1171	1286
28.3333	197	207	189	1204	1132	1259	1380	1269	1310	1241	1207	1244
28.5	202	205	182	1169	1157	1246	1284	1277	1353	1237	1206	1272
28.6667	206	212	217	1124	1242	1175	1402	1300	1296	1269	1102	1246
28.8333	190	207	218	1182	1136	1237	1272	1289	1352	1251	1135	1220
29	208	220	220	1196	1150	1254	1337	1315	1337	1135	1157	1277
29.1667	242	237	208	1147	1151	1259	1302	1343	1290	1224	1161	1200
29.3333	195	215	217	1166	1150	1235	1337	1302	1356	1225	1218	1253
29.5	216	214	208	1089	1104	1199	1315	1240	1325	1189	1141	1249
29.6667	202	215	222	1246	1168	1219	1369	1307	1330	1188	1178	1246
29.8333	232	209	205	1174	1200	1262	1259	1329	1350	1157	1175	1230
30	200	259	196	1159	1118	1176	1286	1339	1304	1175	1185	1232
30.1667	212	209	188	1205	1136	1240	1245	1315	1360	1190	1085	1269
30.3333	217	225	220	1070	1122	1300	1304	1282	1376	1227	1198	1270
30.5	212	210	216	1119	1193	1279	1300	1268	1347	1275	1167	1296
30.6667	201	222	221	1222	1198	1263	1259	1342	1388	1262	1191	1238
30.8333	222	228	237	1146	1185	1248	1334	1247	1302	1176	1150	1271
31	194	228	202	1180	1139	1238	1310	1257	1411	1170	1174	1246
31.1667	206	225	204	1116	1136	1248	1301	1332	1350	1177	1170	1195
31.3333	193	232	212	1199	1169	1255	1257	1316	1274	1188	1129	1254
31.5	220	244	242	1131	1166	1314	1332	1293	1342	1162	1113	1196
31.6667	202	260	203	1173	1139	1243	1341	1263	1370	1221	1188	1242
31.8333	218	231	210	1108	1157	1219	1331	1309	1281	1207	1220	1251
32	216	209	208	1164	1220	1230	1346	1214	1396	1124	1161	1241
32.1667	223	212	234	1181	1200	1245	1229	1260	1364	1200	1145	1264
32.3333	227	222	222	1175	1190	1206	1211	1302	1334	1166	1104	1227
32.5	201	225	212	1141	1167	1235	1301	1293	1348	1185	1111	1226
32.6667	222	195	229	1200	1163	1222	1352	1361	1328	1210	1155	1298
32.8333	221	222	195	1071	1169	1189	1277	1317	1368	1272	1162	1246
33	221	207	228	1171	1142	1217	1321	1334	1281	1188	1138	1259
33.1667	201	230	230	1154	1221	1226	1267	1301	1345	1188	1165	1214
33.3333	192	229	195	1190	1157	1173	1293	1346	1328	1281	1164	1263
33.5	191	263	197	1054	1154	1226	1264	1332	1393	1154	1192	1257
33.6667	190	241	208	1156	1098	1233	1352	1307	1323	1172	1204	1275
33.8333	196	211	172	1135	1199	1268	1328	1264	1288	1233	1195	1268
34	194	226	197	1152	1189	1232	1292	1283	1361	1209	1142	1229
34.1667	212	230	191	1149	1219	1249	1246	1315	1364	1221	1197	1278
34.3333	191	230	209	1088	1238	1243	1256	1308	1328	1232	1179	1261
34.5	218	236	199	1113	1162	1206	1329	1330	1362	1192	1208	1164
34.6667	209	242	204	1189	1173	1249	1310	1324	1340	1210	1201	1256
34.8333	208	237	213	1138	1162	1268	1409	1312	1384	1129	1137	1274
35	209	258	203	1112	1191	1170	1272	1273	1366	1172	1157	1285
35.1667	199	213	216	1115	1160	1246	1337	1273	1333	1260	1170	1213
35.3333	197	219	259	1178	1185	1190	1291	1324	1328	1176	1201	1245
35.5	205	224	235	1229	1141	1245	1288	1351	1307	1165	1185	1247
35.6667	210	264	178	1186	1152	1161	1346	1281	1325	1177	1204	1276
35.8333	209	222	230	1168	1186	1252	1368	1215	1349	1206	1164	1255
36	202	233	198	1174	1146	1177	1383	1275	1341	1143	1187	1220
36.1667	218	223	195	1151	1181	1206	1302	1254	1362	1230	1145	1256
36.3333	209	238	192	1162	1145	1283	1343	1318	1344	1199	1177	1205
36.5	201	216	208	1264	1165	1189	1265	1333	1385	1165	1119	1189
36.6667	187	236	214	1209	1173	1206	1288	1245	1302	1173	1190	1189
36.8333	209	261	209	1118	1176	1223	1262	1282	1280	1174	1222	1190
37	217	212	197	1075	1244	1258	1282	1322	1321	1154	1256	1321
37.1667	199	219	206	1139	1215	1259	1299	1268	1408	1253	1130	1217
37.3333	206	224	206	1189	1168	1212	1339	1324	1330	1205	1118	1197
37.5	207	237	198	1245	1177	1268	1287	1340	1265	1209	1171	1277
37.6667	191	197	188	1191	1191	1171	1346	1335	1351	1205	1128	1272
37.8333	218	234	195	1229	1185	1251	1293	1338	1282	1183	1203	1278
38	204	224	210	1143	1150	1244	1285	1313	1318	1152	1276	1233
38.1667	223	182	214	1169	1180	1324	1357	1310	1316	1156	1243	1172
38.3333	190	238	192	1234	1117	1157	1243	1343	1334	1234	1112	1231
38.5	190	224	209	1228	1213	1229	1359	1320	1324	1285	1207	1267
38.6667	224	218	227	1187	1158	1275	1267	1257	1344	1136	1225	1278
38.8333	226	254	193	1181	1189	1268	1333	1258	1350	1216	1219	1231
39	190	207	225	1183	1244	1235	1320	1301	1366	1210	1202	1301
39.1667	220	201	206	1084	1209	1232	1319	1304	1302	1196	1253	1273
39.3333	215	213	203	1124	1202	1237	1281	1271	1337	1180	1148	1223
39.5	213	206	211	1189	1163	1184	1307	1259	1404	1232	1146	1254
