# Supplementary material for: Tuning the rate of aggregation of hIAPP into amyloid using small-molecule modulators of assembly
Source: Nat Commun. 2022 Feb 24;13:1040. doi: 10.1038/s41467-022-28660-7 (PMC8873464; doi:10.1038/s41467-022-28660-7)
Supplement: Supplementary file 3 — Source Data [file 41467_2022_28660_MOESM3_ESM.zip › Source data files/13. NMR CSPs.xlsx]

## Sheet: wt hIAPP
	Inhibitor	Accelerator
4	0.0705028	0.0122069
5	0.0154614	0.00553218
6	0.0100245	0.00647299
7	0.0166462	0.0099791
8	0.0276928	0.0105453
9	0.0212945	0.00985292
10	0.0361322	6e-05
11	0.0562365	0.014737
12	0.024604	0.00626407
13	0.0333854	0.0105154
14	0.0166527	0.0110531
15	0.0179933	0.00173971
16	0.0285633	0.0160098
17	0.0603018	0.0230561
18	0.0565204	0.00737641
19	0.03384	0.0441057
20	0.0403101	0.00285394
21	0.0213246	0.00695208
22	0.0267383	0.00692734
23	0.041492	0.00385053
24	0.0350076	0.0222401
25	0.0224458	0.00575
26	0.0346208	0
27	0.0408666	0.0111749
28	0.0324286	0.0106042
29	0.0231156	0.0073536
30	0.0233619	0.006683
31	0.0266039	0.0082453
32	0.0328078	0
33	0.0260818	0.00590699
34	0.0166317	0.00353142
35	0.00715642	0.00450389
36	0.0261201	0.00446849
37	0.0360064	7.07107e-05

## Sheet: S20G
	Inhibitor	Accelerator
4	0.0050733	0.011994
5	0.00997995	0.0260002
6	0.0192156	0.0262669
7	0.0148704	0.023286
8	0.0214508	0.0171448
9	0.00742597	0.00672816
10	0.0147803	0.00853244
11	0.00306992	0.0115114
12	0.00934692	0.00495177
13	0.00965311	0.00767235
14	0.0291787	0.0167307
15	0.00732069	0.0121396
16	0.0349518	0.030216
17	0.0103474	0.00705088
18	0.0126764	0.00996585
19	0.0440409	0.0361875
20	0.00792654	0.0134384
21	0.0376308	0.0162893
22	0.0118695	0.0153189
23	0.0171842	0.00148084
24	0.035132	0.0237519
25	0.00986724	0.00662747
26	0.0296617	0.000713863
27	0.00492468	0.00598874
28	0.0122702	0.00939388
29	0.00623134	0.00211078
30	0.00965129	0.00383131
31	0.00804195	0.00238891
32	0.0315053	0.00180278
33	0.00851466	0.0154803
34	0.00892224	0.00611249
35	0.00660027	0.0118174
36	0.00301664	0.00321622
37	0.0150687	0.00893544
