# Supplementary material for: Tuning the rate of aggregation of hIAPP into amyloid using small-molecule modulators of assembly
Source: Nat Commun. 2022 Feb 24;13:1040. doi: 10.1038/s41467-022-28660-7 (PMC8873464; doi:10.1038/s41467-022-28660-7)
Supplement: Supplementary file 3 — Source Data [file 41467_2022_28660_MOESM3_ESM.zip › Source data files/14. AFM of fibrils.xlsx]

## Sheet: Sheet1
Height				Length
WT hIAPP alone	WT hIAPP+YX-A-1	WT hIAPP+YX-I-1		Wt hIAPP alone	YX-A-1	YX-I-1
3.9643	4.27084	12.299		1773.2	734.825	961.864
8.5072	4.04757	5.2272		531.659	445.923	692.356
10.2851	3.69303	5.1316		137.117	263.283	757.246
8.6177	3.46712	5.1066		186.169	568.194	267.435
11.4913	4.65724	5.5214		417.853	322.598	479.419
9.431	3.62096	7.1946		147.959	415.486	1241.3
8.8672	4.08693	5.5628		303.039	843.82	601.108
14.131	3.73559	4.1741		119.147	210.547	1090.9
8.4645	3.09521	6.048		238.504	1806.58	1157.28
5.7754	3.95018	5.4161		259.127	493.433	718.813
9.9688	4.47674	6.3928		171.2	443.667	828.7
10.0942	3.87882	5.79		211.233	205.169	1968.58
15.66	2.87712	7.64709		317.851	588.645	849.749
7.6228	4.17199	7.51961		430.6	1345.32	362.12
9.2382	3.95747	5.59927		247.774	1532.22	852.032
3.4219	3.71046	3.88893		180.83	311.752	475.106
2.8114	3.67718	6.18275		237.012	552.752	295.022
7.1794	3.85212	7.2883		103.603	599.492	841.452
5.0432	3.33573	4.94549		225.565	358.379	982.695
4.9641	3.6395	5.48189		2502.64	413.563	1018.31
5.2373	4.17451	5.35098		938.537	600.904	405.472
3.0285	3.56419	13.8298		346.448	696.26	1004.7
2.8097	3.43713	8.13002		2200.03	200.941	430.845
3.0672	3.13978	3.95903		550.331	748.596	531.806
3.1925	3.25854	4.62274		1704.84	1365.58	306.5
2.2334	4.21451	8.27024		697.519	395.037	255.751
4.4224	3.69815	5.23841		356.044	2035.22	524.038
5.294	4.01765	5.43464		145.737	1360.65	1200.35
5.6734	3.83233	11.7003		712.549	181.664	1778.95
3.1337	2.99381	12.1967		373.401	604.989	660.035
3.8825	3.77695	8.73779		538.535	221.795	340.654
3.5878	4.10034	7.204		785.859	453.947	1677.05
2.9249	3.51624	4.8446		212.697	825.726	1904.34
3.5002	3.86623	5.35522		100.207	246.392	1644.32
9.2245	3.8742	6.45698		154.219	467.443	53.6087
3.0317	3.93653	5.6719		130.124	425.122	453.564
2.9363	4.41843	5.5672		112.268	168.239	302.096
6.278	8.20857	5.3448		253.752	672.464	314.686
9.6835	3.58572	6.7073		104.25	218.19	1323.78
3.3561	4.41988	7.0491		88.9897	416.585	344.268
7.3455	3.64292	5.9478		261.001	564.299	1107.47
8.7924	3.79375	5.2098		87.2352	477.831	1349.21
7.0478	7.94798	5.763		219.296	213.826	318.712
3.1353	3.96471	5.5224		155.159	266.89	716.716
7.8004	3.87853	5.9468		161.591	375.473	265.391
5.3207	3.00458	5.8068		146.135	281.259	457.513
3.3523	3.87933	5.1851		1417.25	317.648	778.295
3.6243	4.36264	4.0197		528.731	178.812	770.393
3.8721	4.62767	4.9504		137.428	317.586	233.697
6.2968	4.7338	2.9916		166.806	197.536	526.619
2.6747	2.33726	4.7654		123.552	252.25	251.001
4.7738	4.48128	4.7268		181.039	174.251	1005.74
3.0146	4.26117	4.8488		63.5828	196.751	844.348
4.2669	3.5025	4.2084		103.678	205.997	1075.69
4.1172	3.76393	4.7754		114.781	156.25	1877.07
4.2398	4.20015	4.9693		137.931	159.833	1294.94
2.8917	3.88631	4.7285		196.556	235.314	729.32
7.9533	3.50131	4.3058		337.068	908.977	707.521
3.5023	3.88039	5.0633		257.457	186.514	618.927
3.8454	3.66564	5.4205		157.308	858.763	595.797
3.7689	3.04989	5.5171		309.239	595.114	1013.17
6.0707	3.58564	4.9119		199.503	202.114	1115.84
6.3189	4.07708	5.0637		175.539	541.267	230.057
5.9688	4.07278	5.342		1990.61	345.54	346.496
7.3921	3.58627	6.4511		1369.65	200.566	409.562
5.9134	1.92895	2.8446		1586.56	238.834	8085.26
6.7502	3.12103	5.0803		4027.09	296.159	371.878
6.4687	5.02979	5.416		1705.67	743.61	267.524
5.5756	3.15273	8.3553		1749.12	338.328	450.276
5.831	4.24595	4.8664		448.946	633.832	361.648
	4.10415	9.414		232.032	306.968	423.349
	3.84943	9.5949		186.451	617.31	167.465
	3.99091	5.8566		1745.23	585.945	349.888
	2.99269	5.4254		259.369	382.878	352.005
	3.26601	5.3292		224.926	198.709	592.388
	3.74314	5.3706		1323	292.294	473.536
	3.48697	5.976		414.755	470.737	788.113
	3.55569	4.0298			227.274	287.516
	3.35897	6.5503			245.062	524.054
	3.04431	5.254			372.372	1930.42
	3.93771	5.6716			633.963	728.502
	2.88852	4.8366			337.004	164.829
	3.1447	4.3397			555.853	690.346
	3.62549	6.0569			311.607	929.447
	3.26601	4.8695			407.911	634.115
	3.50625	4.2464			287.582	756.591
	3.51361	5.092			481.13	770.703
	3.23726	4.3195			112.006	1105.67
	3.44076	4.7266			341.223	389.298
	3.67079	4.9234			379.875	239.209
	3.17962	6.466			457.997	346.503
	1.93268	4.9935			309.031	1403.67
	3.72122	5.5974			290.865	547.814
	3.86863	6.8779			266.993	239.19
	3.43782	5.5664			261.047	635.991
	3.96443	4.5244			313.129	340.922
	3.33807	5.0047			365.204	1301.03
	3.49528	6.0316			842.288	284.65
	4.28562	5.3023			266.938	259.332
	4.1191	5.4232			207.087	468.817
	3.97224	5.7011			441.068	248.562
	3.16667	6.038			326.661	428.773
	4.41724	4.6909			872.029	251.691
	4.49424	5.4814			485.361	240.619
	4.00745	3.6291			423.47	242.317
	4.25294	4.1201			257.801	403.694
	3.76051	4.4112			353.558	391.562
	3.52389	4.6667			317.05	207.735
	3.4955	4.3855			431.64	339.522
	3.40075	4.3145			192.161	590.775
	3.1658	3.9378			541.078	707.475
	3.28146	3.5081			292.354	326.345
	3.04498	4.5446			313.467	224.37
	4.39804	4.3374			236.876	469.817
	3.01126	4.2574			554.308	531.866
	3.54669	3.0496			426.167	561.866
	3.34625	3.3725			193.677	172.266
	3.07496	4.84255			173.243	696.545
	3.75933	5.22468			228.439	514.515
	3.50784	1.84078			307.456	131.145
	3.12448	5.50174			288.091	521.388
	3.81101	4.7451			512.229	178.734
	3.7754	6.46106			302.951	202.709
	2.89189	4.69988			220.905	268.546
	3.08244	4.13082			400.871	378.862
	3.72167	3.70844			617.168	340.299
	3.22843	5.24846			670.026	417.732
	3.69832	3.00168			715.578	86.1244
	3.19132	4.60092			275.973	535.86
	3.2323	5.20642			874.588	185.467
	3.24347	1.21008			198.944	89.4331
	3.49922	5.55156			275.428	259.763
	3.306	5.63033			440.486	241.748
	3.86531	11.3129			187.584	57.5399
	3.13105	3.00168			270.92	86.1244
	2.80281	4.60092			240.218	535.86
	3.63457	5.20642			231.815	185.467
	3.39127	1.21008			211.688	89.4331
	2.85226	5.55156			270.989	259.763
	2.88319	5.63033			700.126	241.748
	3.10801	5.0218			271.917	819.802
	2.96391	6.37412			371.827	950.555
	3.32781	6.26051			456.434	489.786
