# Supplementary material for: Tuning the rate of aggregation of hIAPP into amyloid using small-molecule modulators of assembly
Source: Nat Commun. 2022 Feb 24;13:1040. doi: 10.1038/s41467-022-28660-7 (PMC8873464; doi:10.1038/s41467-022-28660-7)
Supplement: Supplementary file 3 — Source Data [file 41467_2022_28660_MOESM3_ESM.zip › Source data files/15. Native MS data.xlsx]

## Sheet: Fig 6a
	hIAPP alone		hIAPP+YX-I-1		hIAPP+YX-A-1		hIAPP+YX-I-1+YX-A-1
m/z	Intensity	m/z	Intensity	m/z	Intensity	m/z	Intensity
950.01	0.5389	950.01	0.4268	950.01	0.8909	950.01	0.8974
950.02	0.4719	950.02	0.4176	950.02	0.9459	950.02	0.9167
950.03	0.4149	950.03	0.3991	950.03	0.9689	950.03	0.9386
950.04	0.3766	950.04	0.3731	950.04	0.9752	950.04	0.9562
950.05	0.3562	950.05	0.3294	950.05	0.98	950.05	0.995
950.07	0.3651	950.07	0.2807	950.07	0.9786	950.07	1.033
950.08	0.3861	950.08	0.2342	950.08	0.9513	950.08	1.077
950.09	0.41	950.09	0.1981	950.09	0.9333	950.09	1.12
950.1	0.4432	950.1	0.1754	950.1	0.9113	950.1	1.147
950.11	0.4837	950.11	0.1679	950.11	0.8752	950.11	1.18
950.12	0.5101	950.12	0.1763	950.12	0.8377	950.12	1.177
950.13	0.5437	950.13	0.1999	950.13	0.8093	950.13	1.176
950.14	0.5632	950.15	0.237	950.14	0.7701	950.14	1.17
950.16	0.5628	950.16	0.2845	950.16	0.7209	950.16	1.154
950.17	0.5542	950.17	0.3413	950.17	0.6545	950.17	1.164
950.18	0.5355	950.18	0.3952	950.18	0.5929	950.18	1.217
950.2	0.5172	950.19	0.4391	950.19	0.5236	950.19	1.297
950.21	0.5021	950.2	0.4662	950.2	0.4624	950.2	1.427
950.22	0.4728	950.21	0.473	950.21	0.4043	950.21	1.597
950.24	0.453	950.24	0.4746	950.22	0.3539	950.22	1.804
950.25	0.4424	950.25	0.4763	950.24	0.2978	950.24	2.005
950.26	0.4294	950.26	0.4627	950.25	0.2386	950.25	2.237
950.27	0.4174	950.27	0.4367	950.26	0.1762	950.26	2.456
950.28	0.4268	950.28	0.3744	950.27	0.1321	950.27	2.67
950.29	0.4301	950.29	0.3031	950.28	0.1153	950.28	2.88
950.3	0.4391	950.3	0.2297	950.29	0.1157	950.29	3.044
950.32	0.429	950.32	0.1576	950.3	0.1278	950.3	3.155
950.33	0.402	950.33	0.09988	950.32	0.158	950.32	3.227
950.34	0.3722	950.34	0.05809	950.33	0.1984	950.33	3.233
950.35	0.3552	950.35	0.03553	950.34	0.2445	950.34	3.171
950.36	0.3431	950.36	0.03392	950.35	0.3053	950.35	2.998
950.37	0.3426	950.37	0.05344	950.36	0.369	950.36	2.773
950.38	0.3535	950.38	0.09276	950.37	0.4231	950.37	2.509
950.4	0.3894	950.4	0.149	950.4	0.4773	950.38	2.223
950.41	0.4396	950.41	0.2179	950.41	0.5254	950.4	1.934
950.42	0.501	950.42	0.2836	950.42	0.5669	950.41	1.659
950.43	0.5868	950.43	0.3501	950.44	0.611	950.42	1.393
950.44	0.6794	950.44	0.4184	950.45	0.6499	950.43	1.148
950.45	0.7806	950.45	0.4893	950.46	0.6607	950.44	0.9291
950.46	0.8954	950.46	0.5548	950.47	0.6576	950.45	0.7379
950.47	0.9945	950.47	0.6071	950.49	0.6482	950.46	0.5824
950.49	1.079	950.49	0.6306	950.5	0.6243	950.47	0.4775
950.5	1.152	950.5	0.6183	950.51	0.5972	950.49	0.4094
950.51	1.22	950.51	0.5655	950.52	0.5717	950.5	0.3796
950.52	1.232	950.52	0.5094	950.53	0.5519	950.51	0.3908
950.53	1.232	950.53	0.4368	950.54	0.53	950.52	0.4164
950.54	1.193	950.54	0.3621	950.55	0.508	950.53	0.4661
950.55	1.137	950.55	0.2891	950.57	0.4876	950.54	0.5387
950.58	1.075	950.57	0.2242	950.58	0.4802	950.55	0.6052
950.59	1.017	950.58	0.1636	950.59	0.4852	950.57	0.6566
950.6	0.9565	950.59	0.1106	950.6	0.5005	950.58	0.697
950.61	0.8969	950.6	0.07076	950.61	0.5217	950.59	0.76
950.62	0.8438	950.61	0.04198	950.62	0.5411	950.6	0.8325
950.63	0.8037	950.62	0.01943	950.63	0.5587	950.61	0.8812
950.65	0.7512	950.63	0.004899	950.65	0.5682	950.62	0.9175
950.66	0.7127	950.66	0.007347	950.67	0.5761	950.63	0.9443
950.67	0.677	950.67	0.02996	950.68	0.5886	950.65	0.9484
950.68	0.6395	950.68	0.05726	950.69	0.5706	950.66	0.9448
950.69	0.6178	950.69	0.07651	950.7	0.5399	950.67	0.9273
950.7	0.6022	950.7	0.09799	950.71	0.5085	950.68	0.9107
950.71	0.6004	950.71	0.1137	950.73	0.4653	950.69	0.9079
950.73	0.6274	950.73	0.1263	950.74	0.406	950.7	0.8982
950.74	0.6705	950.74	0.1322	950.75	0.3476	950.71	0.8902
950.75	0.7188	950.75	0.151	950.76	0.2935	950.73	0.8858
950.76	0.7399	950.76	0.1621	950.77	0.2316	950.74	0.9096
950.77	0.7784	950.77	0.1747	950.78	0.1652	950.75	0.9425
950.78	0.8058	950.78	0.1915	950.79	0.1039	950.76	1.002
950.79	0.8532	950.79	0.2046	950.81	0.05393	950.77	1.089
950.81	0.8974	950.81	0.2104	950.82	0.02108	950.78	1.202
950.82	0.9477	950.82	0.2244	950.83	0.003178	950.79	1.338
950.83	1.009	950.83	0.2501	950.85	0.02049	950.81	1.497
950.84	1.062	950.84	0.2793	950.86	0.03557	950.82	1.646
950.85	1.099	950.85	0.3163	950.87	0.05574	950.83	1.756
950.86	1.128	950.86	0.3658	950.89	0.07829	950.84	1.81
950.87	1.137	950.87	0.4284	950.9	0.1079	950.85	1.841
950.88	1.15	950.88	0.5035	950.91	0.1436	950.86	1.826
950.9	1.144	950.9	0.5916	950.92	0.1689	950.87	1.798
950.91	1.14	950.91	0.6724	950.93	0.2047	950.88	1.727
950.92	1.138	950.92	0.7531	950.94	0.2417	950.9	1.624
950.93	1.146	950.93	0.838	950.95	0.2734	950.91	1.524
950.94	1.182	950.94	0.9101	950.96	0.3103	950.92	1.416
950.95	1.224	950.95	0.969	950.98	0.3531	950.93	1.306
950.96	1.25	950.96	0.9951	950.99	0.3923	950.94	1.206
950.98	1.245	950.98	1.008	951	0.415	950.95	1.133
950.99	1.204	950.99	0.9808	951.01	0.4359	950.96	1.096
951	1.171	951	0.9278	951.02	0.4552	950.98	1.085
951.01	1.143	951.01	0.8528	951.03	0.4787	950.99	1.114
951.02	1.13	951.02	0.7492	951.04	0.5103	951	1.198
951.03	1.106	951.03	0.6418	951.06	0.5553	951.01	1.324
951.04	1.091	951.04	0.5449	951.07	0.607	951.02	1.474
951.06	1.093	951.06	0.4518	951.08	0.6682	951.03	1.618
951.07	1.08	951.07	0.3683	951.09	0.6897	951.04	1.736
951.08	1.078	951.08	0.2967	951.1	0.7152	951.06	1.827
951.09	1.091	951.09	0.2336	951.11	0.7355	951.07	1.892
951.1	1.108	951.1	0.1919	951.12	0.7617	951.08	1.946
951.11	1.133	951.11	0.1658	951.14	0.7928	951.09	1.957
951.12	1.146	951.12	0.1554	951.15	0.8159	951.1	1.958
951.14	1.16	951.14	0.1483	951.16	0.8363	951.11	1.881
951.15	1.172	951.15	0.1593	951.17	0.8491	951.12	1.8
951.16	1.196	951.16	0.1814	951.18	0.8529	951.14	1.725
951.17	1.229	951.17	0.2079	951.19	0.8559	951.15	1.637
951.18	1.225	951.18	0.2412	951.2	0.8448	951.16	1.565
951.19	1.197	951.19	0.2598	951.22	0.8163	951.17	1.504
951.2	1.146	951.2	0.2824	951.23	0.7828	951.18	1.459
951.22	1.081	951.22	0.2958	951.24	0.7326	951.19	1.437
951.23	1.019	951.23	0.3	951.25	0.6611	951.2	1.437
951.24	0.9641	951.24	0.2902	951.26	0.5753	951.22	1.469
951.25	0.8966	951.25	0.2767	951.27	0.4915	951.23	1.56
951.26	0.8237	951.26	0.2705	951.28	0.4159	951.24	1.68
951.27	0.7506	951.27	0.2663	951.29	0.3343	951.25	1.818
951.28	0.6917	951.28	0.2542	951.31	0.2489	951.26	1.971
951.29	0.6224	951.29	0.2457	951.32	0.1473	951.27	2.154
951.31	0.574	951.31	0.2281	951.33	0.05938	951.28	2.334
951.32	0.5342	951.32	0.2224	951.4	0.009776	951.29	2.515
951.33	0.5018	951.33	0.2259	951.41	0.1814	951.31	2.693
951.34	0.4873	951.34	0.2298	951.42	0.4271	951.32	2.822
951.35	0.4621	951.35	0.251	951.43	0.7425	951.33	2.936
951.36	0.4541	951.36	0.2872	951.44	1.13	951.34	2.992
951.37	0.4447	951.37	0.3403	951.45	1.572	951.35	3.058
951.39	0.4541	951.39	0.4084	951.47	2.027	951.36	3.092
951.4	0.4772	951.4	0.4905	951.48	2.478	951.37	3.077
951.41	0.4953	951.41	0.5834	951.49	2.928	951.39	3.054
951.43	0.5384	951.42	0.6718	951.5	3.375	951.4	2.993
951.44	0.6069	951.43	0.7685	951.51	3.781	951.41	2.886
951.45	0.6734	951.44	0.8544	951.52	4.107	951.42	2.752
951.47	0.7572	951.45	0.9138	951.53	4.329	951.43	2.578
951.48	0.8583	951.47	0.9504	951.55	4.429	951.44	2.393
951.49	0.9595	951.48	0.98	951.56	4.394	951.45	2.218
951.5	1.064	951.49	0.9904	951.57	4.245	951.47	2.017
951.51	1.152	951.5	0.9793	951.58	3.948	951.48	1.827
951.52	1.233	951.51	0.945	951.59	3.498	951.49	1.658
951.53	1.295	951.52	0.897	951.6	3.016	951.5	1.518
951.55	1.359	951.53	0.8258	951.61	2.529	951.51	1.381
951.56	1.403	951.55	0.7514	951.63	2.049	951.52	1.289
951.57	1.435	951.56	0.6527	951.64	1.596	951.53	1.225
951.58	1.443	951.57	0.5536	951.65	1.174	951.55	1.182
951.59	1.39	951.58	0.4676	951.67	0.8166	951.56	1.196
951.6	1.32	951.59	0.3804	951.68	0.5295	951.57	1.24
951.61	1.208	951.6	0.2894	951.69	0.3026	951.58	1.339
951.63	1.103	951.61	0.2095	951.7	0.14	951.59	1.432
951.64	0.9861	951.63	0.1466	951.72	0.04433	951.6	1.515
951.65	0.8635	951.64	0.09777	951.73	0.02328	951.61	1.609
951.67	0.7582	951.65	0.05599	951.74	0.06069	951.63	1.66
951.68	0.6702	951.66	0.02767	951.75	0.1321	951.64	1.682
951.69	0.582	951.67	0.006695	951.76	0.2142	951.65	1.679
951.7	0.5254	951.71	0.02397	951.77	0.2751	951.66	1.654
951.72	0.4877	951.72	0.05619	951.78	0.3131	951.67	1.641
951.73	0.4758	951.73	0.1006	951.8	0.3184	951.68	1.633
951.74	0.4683	951.74	0.1576	951.81	0.3024	951.69	1.608
951.75	0.4633	951.75	0.2092	951.82	0.2515	951.7	1.61
951.76	0.4686	951.76	0.2414	951.83	0.1895	951.72	1.608
951.77	0.4771	951.77	0.2723	951.84	0.1627	951.73	1.628
951.78	0.4856	951.78	0.2915	951.85	0.131	951.74	1.68
951.8	0.489	951.8	0.3174	951.86	0.1062	951.75	1.766
951.81	0.5032	951.81	0.3374	951.88	0.08901	951.76	1.868
951.82	0.5095	951.82	0.3444	951.89	0.08405	951.77	2.003
951.83	0.5171	951.83	0.3428	951.9	0.1065	951.78	2.166
951.84	0.5445	951.84	0.3436	951.91	0.15	951.8	2.339
951.85	0.5742	951.85	0.3479	951.92	0.201	951.81	2.493
951.86	0.6289	951.86	0.348	951.93	0.2713	951.82	2.565
951.88	0.6763	951.88	0.3467	951.94	0.3512	951.83	2.576
951.89	0.7307	951.89	0.3567	951.96	0.4401	951.84	2.549
951.9	0.7972	951.9	0.3824	951.97	0.5353	951.85	2.465
951.91	0.8717	951.91	0.4175	951.98	0.6322	951.86	2.363
951.92	0.9563	951.92	0.4623	951.99	0.7043	951.88	2.247
951.93	1.04	951.93	0.5188	952	0.7463	951.89	2.133
951.94	1.108	951.94	0.578	952.01	0.7854	951.9	2.027
951.96	1.169	951.96	0.6408	952.02	0.8058	951.91	1.927
951.97	1.189	951.97	0.6868	952.04	0.8118	951.92	1.814
951.98	1.188	951.98	0.6936	952.05	0.8041	951.93	1.734
951.99	1.142	951.99	0.6817	952.06	0.7774	951.94	1.647
952	1.063	952	0.6696	952.07	0.7447	951.96	1.588
952.01	0.9654	952.01	0.6447	952.08	0.6974	951.97	1.57
952.02	0.8679	952.02	0.6208	952.09	0.6554	951.98	1.559
952.04	0.7888	952.04	0.5805	952.1	0.6074	951.99	1.588
952.05	0.7167	952.05	0.5374	952.11	0.569	952	1.662
952.06	0.6639	952.06	0.485	952.13	0.5378	952.01	1.758
952.07	0.6292	952.07	0.4265	952.14	0.5045	952.02	1.826
952.08	0.6089	952.08	0.3664	952.15	0.4514	952.04	1.842
952.09	0.6118	952.09	0.3119	952.16	0.3982	952.05	1.823
952.1	0.619	952.1	0.2692	952.17	0.3463	952.06	1.781
952.11	0.6378	952.11	0.2395	952.18	0.2967	952.07	1.743
952.13	0.6795	952.13	0.2233	952.19	0.2536	952.08	1.69
952.14	0.736	952.14	0.2122	952.21	0.2214	952.09	1.65
952.15	0.8037	952.15	0.2169	952.22	0.1914	952.1	1.609
952.16	0.855	952.16	0.2361	952.23	0.1825	952.11	1.539
952.17	0.8996	952.17	0.2563	952.24	0.1877	952.13	1.47
952.18	0.9498	952.18	0.2833	952.25	0.1904	952.14	1.402
952.19	0.981	952.19	0.3035	952.26	0.2098	952.15	1.321
952.21	0.9889	952.21	0.3244	952.27	0.2443	952.16	1.271
952.22	0.952	952.22	0.3539	952.29	0.2888	952.17	1.193
952.23	0.9077	952.23	0.3947	952.3	0.3502	952.18	1.139
952.24	0.8618	952.24	0.4311	952.31	0.4166	952.19	1.122
952.25	0.8093	952.25	0.4724	952.32	0.474	952.21	1.144
952.26	0.7631	952.26	0.4852	952.33	0.5216	952.22	1.233
952.27	0.6949	952.27	0.503	952.34	0.568	952.23	1.364
952.29	0.6357	952.29	0.4914	952.35	0.6036	952.24	1.499
952.3	0.5831	952.3	0.4615	952.37	0.6184	952.25	1.616
952.31	0.5391	952.31	0.4197	952.38	0.6208	952.26	1.757
952.32	0.5105	952.32	0.3824	952.39	0.6225	952.27	1.932
952.33	0.4818	952.33	0.3462	952.4	0.6488	952.29	2.109
952.34	0.4691	952.34	0.3164	952.41	0.6754	952.3	2.311
952.35	0.473	952.35	0.3073	952.42	0.7306	952.31	2.508
952.37	0.4861	952.37	0.3232	952.43	0.821	952.32	2.704
952.38	0.5161	952.38	0.368	952.45	0.9386	952.33	2.846
952.39	0.5574	952.39	0.4312	952.46	1.096	952.34	2.931
952.4	0.624	952.4	0.5113	952.47	1.264	952.35	3.008
952.41	0.6965	952.41	0.6124	952.48	1.459	952.37	3.03
952.42	0.7452	952.42	0.7264	952.49	1.669	952.38	3.016
952.43	0.7801	952.43	0.8446	952.5	1.874	952.39	2.983
952.45	0.7982	952.45	0.9578	952.51	2.066	952.4	2.868
952.46	0.8144	952.46	1.07	952.53	2.222	952.41	2.734
952.47	0.8129	952.47	1.154	952.54	2.324	952.42	2.603
952.48	0.7912	952.48	1.211	952.55	2.35	952.43	2.462
952.49	0.7496	952.49	1.217	952.56	2.33	952.45	2.304
952.5	0.677	952.5	1.204	952.57	2.271	952.46	2.128
952.51	0.6156	952.51	1.129	952.58	2.158	952.47	1.937
952.53	0.5461	952.53	1.022	952.59	1.991	952.48	1.767
952.54	0.4829	952.54	0.8934	952.6	1.799	952.49	1.64
952.55	0.4311	952.55	0.7641	952.62	1.578	952.5	1.522
952.56	0.3836	952.56	0.6293	952.63	1.367	952.51	1.425
952.57	0.3482	952.57	0.5046	952.64	1.138	952.53	1.356
952.58	0.3228	952.58	0.3925	952.65	0.9423	952.54	1.302
952.59	0.3151	952.59	0.2982	952.66	0.7794	952.55	1.253
952.61	0.329	952.6	0.2085	952.67	0.6537	952.56	1.198
952.62	0.3625	952.62	0.1277	952.68	0.5674	952.57	1.179
952.63	0.4051	952.63	0.0691	952.7	0.4998	952.58	1.186
952.64	0.4315	952.64	0.03348	952.71	0.4551	952.59	1.196
952.66	0.4575	952.65	0.02535	952.72	0.4124	952.6	1.23
952.67	0.4922	952.66	0.02707	952.73	0.3884	952.62	1.268
952.68	0.5143	952.67	0.04526	952.74	0.3726	952.63	1.28
952.7	0.5401	952.68	0.07211	952.75	0.3553	952.64	1.305
952.71	0.5452	952.7	0.09813	952.76	0.3422	952.65	1.331
952.72	0.5355	952.71	0.1299	952.78	0.3202	952.66	1.319
952.73	0.5063	952.72	0.1599	952.79	0.3157	952.67	1.287
952.74	0.4664	952.73	0.2048	952.8	0.3113	952.68	1.259
952.75	0.4312	952.74	0.237	952.81	0.2894	952.7	1.236
952.76	0.3905	952.75	0.2679	952.82	0.2653	952.71	1.228
952.79	0.3585	952.76	0.2991	952.83	0.2501	952.72	1.214
952.8	0.3357	952.78	0.33	952.84	0.2405	952.73	1.174
952.81	0.3168	952.79	0.3495	952.86	0.2447	952.74	1.156
952.82	0.3064	952.8	0.3696	952.87	0.254	952.75	1.134
952.83	0.306	952.81	0.3806	952.88	0.2813	952.76	1.109
952.84	0.3176	952.82	0.3926	952.89	0.3166	952.78	1.099
952.86	0.342	952.83	0.3944	952.9	0.3606	952.79	1.116
952.87	0.3811	952.84	0.4028	952.91	0.3955	952.8	1.148
952.88	0.4147	952.86	0.4218	952.92	0.4111	952.81	1.155
952.89	0.4503	952.87	0.448	952.94	0.4129	952.82	1.178
952.9	0.4989	952.88	0.4831	952.95	0.4142	952.83	1.2
952.91	0.5505	952.89	0.4983	952.96	0.4262	952.84	1.222
952.92	0.5992	952.9	0.515	952.97	0.4321	952.86	1.226
952.94	0.6437	952.91	0.5231	952.98	0.4419	952.87	1.211
952.95	0.653	952.92	0.5333	952.99	0.457	952.88	1.178
952.96	0.6558	952.94	0.5453	953	0.4609	952.89	1.133
952.97	0.6523	952.95	0.5574	953.02	0.4638	952.9	1.088
952.98	0.6274	952.96	0.5673	953.03	0.4525	952.91	1.075
952.99	0.5968	952.97	0.5511	953.04	0.4399	952.92	1.084
953	0.5611	952.98	0.5171	953.05	0.4272	952.94	1.11
953.02	0.5173	952.99	0.4751	953.06	0.4147	952.95	1.152
953.04	0.4733	953	0.4158	953.07	0.4084	952.96	1.224
953.05	0.4288	953.02	0.3514	953.08	0.3932	952.97	1.325
953.06	0.3832	953.03	0.294	953.09	0.3819	952.98	1.422
953.07	0.3372	953.04	0.2348	953.11	0.3717	952.99	1.538
953.08	0.292	953.05	0.1833	953.12	0.36	953	1.662
953.09	0.2499	953.06	0.1406	953.13	0.3485	953.02	1.768
953.11	0.213	953.07	0.1113	953.14	0.3265	953.03	1.84
953.12	0.1714	953.08	0.08708	953.15	0.3037	953.04	1.875
953.13	0.1464	953.09	0.0691	953.16	0.2884	953.05	1.924
953.14	0.1282	953.11	0.05683	953.17	0.2892	953.06	1.934
953.15	0.1198	953.12	0.03778	953.19	0.2969	953.07	1.912
953.16	0.1154	953.13	0.03551	953.2	0.3145	953.08	1.853
953.17	0.1056	953.14	0.04254	953.21	0.3448	953.09	1.767
953.19	0.09481	953.15	0.06435	953.22	0.3833	953.11	1.673
953.2	0.1029	953.16	0.09536	953.23	0.4052	953.12	1.556
953.21	0.1157	953.17	0.1318	953.24	0.4192	953.13	1.458
953.22	0.1146	953.19	0.1687	953.25	0.4395	953.14	1.375
953.23	0.1314	953.2	0.1994	953.27	0.4632	953.15	1.301
953.24	0.1505	953.21	0.2357	953.28	0.4808	953.16	1.245
953.25	0.1733	953.22	0.2703	953.29	0.4917	953.17	1.244
953.27	0.1989	953.23	0.2878	953.3	0.4955	953.19	1.298
953.28	0.2241	953.24	0.313	953.31	0.4886	953.2	1.404
953.29	0.248	953.25	0.3299	953.32	0.4772	953.21	1.577
953.3	0.2666	953.27	0.3291	953.33	0.4626	953.22	1.83
953.31	0.287	953.28	0.311	953.35	0.4294	953.23	2.149
953.32	0.3032	953.29	0.2817	953.36	0.423	953.24	2.56
953.33	0.3266	953.3	0.2427	953.37	0.4187	953.25	3.038
953.35	0.3597	953.31	0.1897	953.38	0.4383	953.27	3.565
953.36	0.4136	953.32	0.132	953.39	0.4806	953.28	4.144
953.37	0.4684	953.33	0.0848	953.4	0.5532	953.29	4.708
953.38	0.5413	953.35	0.0504	953.41	0.6529	953.3	5.247
953.39	0.611	953.36	0.04731	953.43	0.7876	953.31	5.75
953.4	0.6723	953.37	0.07167	953.44	0.945	953.32	6.185
953.41	0.7373	953.38	0.128	953.45	1.109	953.33	6.498
953.43	0.8091	953.39	0.2178	953.46	1.269	953.35	6.65
953.44	0.8689	953.4	0.3402	953.47	1.442	953.36	6.682
953.45	0.9155	953.41	0.4918	953.48	1.63	953.37	6.51
953.46	0.9684	953.43	0.6667	953.49	1.802	953.38	6.199
953.47	0.9988	953.44	0.857	953.51	1.947	953.39	5.761
953.48	1.011	953.45	1.043	953.52	2.05	953.4	5.224
953.49	0.9951	953.46	1.216	953.53	2.108	953.41	4.626
953.51	0.9648	953.47	1.379	953.54	2.12	953.43	3.992
953.52	0.9211	953.48	1.488	953.55	2.077	953.44	3.353
953.53	0.8653	953.49	1.548	953.56	1.996	953.45	2.748
953.54	0.8059	953.51	1.551	953.57	1.881	953.46	2.207
953.55	0.7413	953.52	1.514	953.59	1.77	953.47	1.759
953.56	0.6908	953.53	1.437	953.6	1.603	953.48	1.4
953.57	0.6518	953.54	1.311	953.61	1.443	953.49	1.135
953.59	0.6295	953.55	1.153	953.62	1.286	953.51	0.9595
953.6	0.5974	953.56	0.9839	953.63	1.14	953.52	0.8713
953.61	0.5756	953.57	0.8022	953.64	1.022	953.53	0.8514
953.62	0.5386	953.59	0.6281	953.65	0.9269	953.54	0.8995
953.63	0.4973	953.6	0.4594	953.67	0.8465	953.55	0.9784
953.64	0.4562	953.61	0.3136	953.68	0.7803	953.56	1.063
953.65	0.4166	953.62	0.1959	953.69	0.7476	953.57	1.157
953.67	0.3752	953.63	0.1096	953.7	0.7399	953.59	1.24
953.68	0.336	953.64	0.05521	953.71	0.76	953.6	1.293
953.69	0.3037	953.65	0.03093	953.72	0.7876	953.61	1.35
953.7	0.2662	953.67	0.03525	953.73	0.8027	953.62	1.376
953.71	0.2317	953.68	0.05401	953.74	0.8236	953.63	1.401
953.72	0.2042	953.69	0.08919	953.76	0.8339	953.64	1.426
953.73	0.1946	953.7	0.1181	953.77	0.8403	953.65	1.423
953.75	0.2029	953.71	0.1472	953.78	0.8423	953.67	1.415
953.76	0.2311	953.72	0.1677	953.79	0.8479	953.68	1.417
953.77	0.2799	953.73	0.1882	953.8	0.8459	953.69	1.45
953.78	0.3493	953.74	0.202	953.81	0.8396	953.7	1.524
953.79	0.4389	953.76	0.2025	953.82	0.8066	953.71	1.641
953.8	0.5397	953.77	0.192	953.84	0.8003	953.72	1.761
953.81	0.6504	953.78	0.1693	953.85	0.7956	953.73	1.885
953.82	0.7282	953.79	0.1416	953.86	0.7931	953.74	2.043
953.84	0.796	953.8	0.1193	953.87	0.7985	953.76	2.179
953.85	0.8377	953.81	0.1032	953.88	0.7958	953.77	2.314
953.86	0.8466	953.83	0.09771	953.89	0.795	953.78	2.443
953.87	0.824	953.84	0.122	953.9	0.7933	953.79	2.569
953.88	0.7895	953.85	0.1635	953.92	0.7908	953.8	2.659
953.89	0.744	953.86	0.2298	953.93	0.7825	953.81	2.695
953.9	0.6751	953.87	0.3189	953.94	0.7772	953.82	2.71
953.92	0.6026	953.88	0.428	953.95	0.7587	953.84	2.677
953.93	0.5279	953.89	0.5501	953.96	0.7204	953.85	2.615
953.94	0.4489	953.9	0.6734	953.97	0.6927	953.86	2.52
953.95	0.3755	953.92	0.8054	953.98	0.6498	953.87	2.359
953.96	0.3118	953.93	0.9308	954	0.6144	953.88	2.16
953.97	0.2614	953.94	1.062	954.01	0.5729	953.89	1.957
953.98	0.2298	953.95	1.163	954.02	0.5354	953.9	1.775
954	0.2113	953.96	1.254	954.03	0.4904	953.92	1.629
954.01	0.2063	953.97	1.301	954.04	0.4517	953.93	1.511
954.02	0.2167	953.98	1.323	954.05	0.4216	953.94	1.408
954.03	0.2358	954	1.326	954.06	0.4159	953.95	1.291
954.04	0.2561	954.01	1.287	954.08	0.4151	953.96	1.206
954.05	0.2461	954.02	1.221	954.09	0.4081	953.97	1.158
954.06	0.2389	954.03	1.138	954.1	0.4021	953.98	1.089
954.08	0.2258	954.04	1.031	954.11	0.3999	954	1.042
954.09	0.2029	954.05	0.9267	954.12	0.4042	954.01	1.038
954.1	0.1828	954.06	0.8312	954.13	0.3977	954.02	1.065
954.11	0.1768	954.08	0.7272	954.14	0.3887	954.03	1.104
954.12	0.1719	954.09	0.6421	954.16	0.3798	954.04	1.169
954.13	0.1675	954.1	0.5641	954.17	0.3696	954.05	1.265
954.14	0.1775	954.11	0.4952	954.18	0.3654	954.06	1.366
954.16	0.1946	954.12	0.4245	954.19	0.3641	954.08	1.478
954.17	0.2199	954.13	0.3658	954.2	0.3752	954.09	1.526
954.18	0.2513	954.14	0.327	954.21	0.3933	954.1	1.575
954.19	0.2818	954.16	0.303	954.22	0.4236	954.11	1.634
954.2	0.3215	954.17	0.2963	954.24	0.4371	954.12	1.685
954.21	0.3658	954.18	0.2964	954.25	0.4593	954.13	1.725
954.22	0.3972	954.19	0.3094	954.26	0.4917	954.14	1.734
954.25	0.4329	954.2	0.3246	954.27	0.5388	954.16	1.739
954.26	0.4653	954.21	0.3497	954.28	0.609	954.17	1.737
954.27	0.4749	954.22	0.3828	954.29	0.6787	954.18	1.737
954.28	0.4644	954.24	0.3876	954.3	0.7327	954.19	1.758
954.29	0.4273	954.25	0.3834	954.32	0.7904	954.2	1.781
954.3	0.3889	954.26	0.3833	954.33	0.8634	954.21	1.813
954.32	0.3538	954.27	0.3922	954.34	0.9406	954.22	1.903
954.33	0.327	954.28	0.4041	954.35	1.014	954.24	2.06
954.34	0.2976	954.29	0.4087	954.36	1.074	954.25	2.269
954.35	0.2899	954.3	0.4101	954.37	1.134	954.26	2.544
954.36	0.2794	954.32	0.4163	954.38	1.197	954.27	2.881
954.37	0.2875	954.33	0.4111	954.39	1.265	954.28	3.248
954.38	0.313	954.34	0.4017	954.41	1.333	954.29	3.621
954.39	0.3599	954.35	0.3828	954.42	1.392	954.3	3.979
954.41	0.4353	954.36	0.3877	954.43	1.455	954.32	4.275
954.42	0.5172	954.37	0.4021	954.44	1.518	954.33	4.571
954.43	0.6117	954.38	0.4318	954.45	1.562	954.34	4.795
954.44	0.7182	954.39	0.4707	954.46	1.572	954.35	4.894
954.45	0.8214	954.41	0.5186	954.47	1.595	954.36	4.891
954.46	0.93	954.42	0.5732	954.49	1.627	954.37	4.8
954.47	1.034	954.43	0.631	954.5	1.644	954.38	4.67
954.49	1.106	954.44	0.6818	954.51	1.654	954.39	4.461
954.5	1.139	954.45	0.7263	954.52	1.622	954.41	4.169
954.51	1.157	954.46	0.7408	954.53	1.589	954.42	3.79
954.52	1.148	954.47	0.7619	954.54	1.566	954.43	3.361
954.53	1.134	954.49	0.7866	954.55	1.534	954.44	2.933
954.54	1.126	954.5	0.7946	954.57	1.472	954.45	2.507
954.55	1.107	954.51	0.7666	954.58	1.39	954.46	2.113
954.57	1.064	954.52	0.7257	954.59	1.284	954.49	1.786
954.58	1.032	954.53	0.6845	954.6	1.177	954.5	1.536
954.59	0.9754	954.54	0.6336	954.61	1.064	954.51	1.359
954.6	0.9408	954.55	0.5828	954.62	0.941	954.52	1.233
954.61	0.9124	954.57	0.5383	954.63	0.8103	954.53	1.166
954.63	0.9037	954.58	0.5022	954.65	0.6922	954.54	1.135
954.65	0.9243	954.59	0.4851	954.66	0.5896	954.55	1.136
954.66	0.9342	954.6	0.4592	954.67	0.4909	954.57	1.182
954.67	0.9453	954.61	0.445	954.68	0.399	954.58	1.24
954.68	0.9582	954.62	0.4311	954.69	0.3239	954.59	1.265
954.69	0.9776	954.63	0.426	954.7	0.2852	954.6	1.308
954.7	1	954.65	0.4266	954.71	0.2724	954.61	1.37
954.71	0.9881	954.66	0.4279	954.73	0.2672	954.62	1.428
954.73	0.9649	954.67	0.4244	954.74	0.2675	954.63	1.421
954.74	0.9325	954.68	0.4088	954.75	0.2757	954.65	1.356
954.75	0.9031	954.69	0.3852	954.76	0.3122	954.66	1.246
954.76	0.8706	954.7	0.3649	954.77	0.3613	954.68	1.141
954.77	0.8495	954.71	0.3282	954.78	0.4067	954.69	1.054
954.78	0.8424	954.73	0.2745	954.79	0.4327	954.7	0.9584
954.79	0.8137	954.74	0.2113	954.81	0.4634	954.71	0.8866
954.81	0.7736	954.75	0.1601	954.82	0.4828	954.73	0.851
954.82	0.7416	954.76	0.1167	954.83	0.5053	954.74	0.8367
954.83	0.7079	954.77	0.07948	954.84	0.5258	954.75	0.8534
954.84	0.6999	954.78	0.04539	954.85	0.5329	954.76	0.8807
954.85	0.7033	954.79	0.02526	954.86	0.5276	954.77	0.9416
954.86	0.7285	954.81	0.005113	954.87	0.5236	954.78	1.024
954.87	0.7737	954.87	0.04378	954.89	0.509	954.79	1.138
954.89	0.7956	954.89	0.1071	954.9	0.4945	954.81	1.278
954.9	0.8322	954.9	0.1774	954.91	0.4934	954.82	1.412
954.91	0.8783	954.91	0.2524	954.92	0.4863	954.83	1.524
954.92	0.925	954.92	0.3415	954.93	0.4892	954.84	1.63
954.93	0.9648	954.93	0.4333	954.94	0.4901	954.85	1.718
954.94	1.001	954.94	0.529	954.95	0.474	954.86	1.755
954.95	1.044	954.95	0.6292	954.97	0.4469	954.87	1.734
954.97	1.081	954.97	0.7226	954.98	0.4333	954.89	1.697
954.98	1.117	954.98	0.8095	954.99	0.4259	954.9	1.668
954.99	1.139	954.99	0.8797	955	0.4296	954.91	1.634
955	1.146	955	0.9326	955.01	0.4267	954.92	1.584
955.01	1.137	955.01	0.9609	955.02	0.4271	954.93	1.512
955.02	1.08	955.02	0.9854	955.03	0.447	954.94	1.424
955.03	1.002	955.03	0.9635	955.05	0.4615	954.95	1.353
955.05	0.9193	955.05	0.9252	955.06	0.4873	954.97	1.284
955.06	0.8432	955.06	0.8698	955.07	0.5255	954.98	1.249
955.07	0.7727	955.07	0.8076	955.08	0.5386	954.99	1.238
955.08	0.7157	955.08	0.7485	955.09	0.5441	955	1.281
955.09	0.6714	955.09	0.6985	955.1	0.557	955.01	1.375
955.1	0.6377	955.1	0.6612	955.11	0.5737	955.02	1.495
955.11	0.6036	955.11	0.6311	955.13	0.5996	955.03	1.62
955.13	0.5909	955.13	0.6024	955.14	0.6289	955.05	1.743
955.14	0.5752	955.14	0.5861	955.15	0.6366	955.06	1.878
955.15	0.5782	955.15	0.5793	955.16	0.6473	955.07	1.989
955.16	0.59	955.16	0.5813	955.17	0.6339	955.08	2.086
955.17	0.6123	955.17	0.5941	955.18	0.6139	955.09	2.176
955.18	0.6431	955.18	0.6052	955.19	0.5925	955.1	2.238
955.19	0.6721	955.19	0.6106	955.21	0.577	955.11	2.304
955.21	0.6784	955.21	0.6136	955.22	0.5511	955.13	2.352
955.22	0.6504	955.22	0.6164	955.23	0.5267	955.14	2.336
955.23	0.618	955.23	0.6196	955.24	0.4882	955.15	2.273
955.24	0.5717	955.24	0.6261	955.26	0.4474	955.16	2.18
955.25	0.5124	955.25	0.6165	955.27	0.4035	955.17	2.055
955.26	0.4509	955.26	0.5701	955.28	0.3504	955.18	1.936
955.27	0.4119	955.27	0.5305	955.3	0.3037	955.19	1.802
955.28	0.379	955.28	0.4785	955.31	0.2528	955.21	1.711
955.3	0.3568	955.3	0.4301	955.32	0.1889	955.22	1.644
955.31	0.3518	955.31	0.3871	955.33	0.1427	955.23	1.629
955.32	0.3588	955.32	0.3513	955.34	0.1162	955.24	1.661
955.33	0.3693	955.33	0.3152	955.35	0.1159	955.25	1.71
955.34	0.3945	955.34	0.2752	955.37	0.1444	955.26	1.782
955.35	0.4238	955.35	0.2309	955.38	0.1893	955.27	1.888
955.36	0.4667	955.36	0.1989	955.39	0.2506	955.28	2.001
955.38	0.5356	955.38	0.1768	955.4	0.3435	955.3	2.095
955.39	0.592	955.39	0.1706	955.41	0.4512	955.31	2.201
955.4	0.6567	955.4	0.1756	955.42	0.5868	955.32	2.313
955.41	0.7156	955.41	0.19	955.43	0.7317	955.33	2.399
955.42	0.7504	955.42	0.2189	955.44	0.8766	955.34	2.492
955.43	0.7622	955.43	0.2666	955.46	1.012	955.35	2.568
955.44	0.7807	955.44	0.3306	955.47	1.137	955.36	2.572
955.46	0.8076	955.46	0.398	955.48	1.232	955.38	2.524
955.47	0.8251	955.47	0.4653	955.49	1.299	955.39	2.431
955.48	0.8445	955.48	0.5064	955.5	1.343	955.4	2.305
955.49	0.8598	955.49	0.5445	955.51	1.358	955.41	2.141
955.5	0.8831	955.5	0.5875	955.52	1.343	955.42	1.949
955.51	0.8825	955.51	0.6154	955.54	1.29	955.43	1.781
955.52	0.891	955.52	0.6427	955.55	1.216	955.44	1.611
955.54	0.8989	955.54	0.6631	955.56	1.123	955.46	1.471
955.55	0.9054	955.55	0.6603	955.57	1.01	955.47	1.357
955.56	0.9088	955.56	0.6304	955.58	0.8938	955.48	1.268
955.57	0.9243	955.57	0.5845	955.59	0.7722	955.49	1.21
955.58	0.9413	955.58	0.5343	955.6	0.6408	955.5	1.161
955.59	0.9602	955.59	0.4886	955.62	0.5294	955.51	1.129
955.6	0.965	955.6	0.4487	955.63	0.4355	955.52	1.117
955.62	0.948	955.62	0.4083	955.64	0.3521	955.54	1.159
955.63	0.9187	955.63	0.3683	955.65	0.2908	955.55	1.223
955.64	0.8617	955.64	0.3263	955.66	0.2434	955.56	1.289
955.65	0.7983	955.65	0.2904	955.67	0.2102	955.57	1.366
955.66	0.7327	955.66	0.2612	955.68	0.1941	955.58	1.432
955.67	0.677	955.67	0.2274	955.7	0.1934	955.59	1.422
955.68	0.6071	955.68	0.1883	955.71	0.204	955.6	1.393
955.7	0.5486	955.7	0.1533	955.72	0.2317	955.62	1.336
955.71	0.4964	955.71	0.1201	955.73	0.2695	955.63	1.259
955.72	0.4402	955.72	0.1013	955.74	0.3138	955.64	1.151
955.73	0.3781	955.73	0.08877	955.75	0.3562	955.65	1.03
955.74	0.3178	955.74	0.0824	955.76	0.3836	955.66	0.9222
955.75	0.2814	955.75	0.08229	955.78	0.4003	955.67	0.8209
955.76	0.2652	955.76	0.07889	955.79	0.4093	955.68	0.7718
955.78	0.2638	955.78	0.06245	955.8	0.3945	955.7	0.7563
955.79	0.2737	955.79	0.04562	955.81	0.3775	955.71	0.7858
955.8	0.298	955.8	0.03631	955.82	0.3578	955.72	0.8349
955.81	0.3301	955.81	0.03619	955.83	0.3344	955.73	0.9084
955.82	0.3518	955.82	0.04248	955.84	0.3193	955.74	1.04
955.83	0.3752	955.83	0.05775	955.86	0.2967	955.75	1.205
955.84	0.401	955.84	0.06694	955.87	0.2773	955.76	1.399
955.86	0.4168	955.86	0.07384	955.88	0.2683	955.78	1.585
955.87	0.433	955.87	0.07897	955.89	0.2661	955.79	1.75
955.88	0.4588	955.88	0.09275	955.9	0.2669	955.8	1.903
955.89	0.4852	955.89	0.1051	955.91	0.2782	955.81	2.043
955.9	0.5188	955.9	0.1158	955.92	0.3054	955.82	2.12
955.91	0.5453	955.91	0.1317	955.94	0.3367	955.83	2.186
955.92	0.576	955.92	0.157	955.95	0.3657	955.84	2.19
955.94	0.5874	955.94	0.1915	955.96	0.3851	955.86	2.159
955.95	0.581	955.95	0.2279	955.97	0.4015	955.87	2.091
955.96	0.5526	955.96	0.2663	955.98	0.3974	955.88	1.997
955.97	0.5254	955.97	0.3088	955.99	0.3734	955.89	1.907
955.98	0.4946	955.98	0.3373	956.02	0.3473	955.9	1.826
955.99	0.4644	955.99	0.3524	956.03	0.3236	955.91	1.771
956	0.4202	956	0.3552	956.04	0.2886	955.92	1.691
956.02	0.3688	956.02	0.3575	956.05	0.2709	955.94	1.611
956.03	0.3275	956.03	0.3603	956.06	0.2588	955.95	1.513
956.04	0.2915	956.04	0.3638	956.07	0.2436	955.96	1.437
956.05	0.2618	956.05	0.3676	956.08	0.2365	955.97	1.38
956.06	0.2532	956.06	0.3735	956.1	0.2376	955.98	1.332
956.07	0.2591	956.07	0.3628	956.11	0.2534	955.99	1.286
956.08	0.2801	956.08	0.3436	956.12	0.2797	956	1.255
956.1	0.3114	956.1	0.3254	956.13	0.3141	956.02	1.226
956.11	0.3566	956.11	0.3095	956.14	0.3533	956.03	1.207
956.12	0.4136	956.12	0.2867	956.15	0.4068	956.04	1.183
956.13	0.4786	956.13	0.2717	956.16	0.4542	956.05	1.154
956.14	0.536	956.14	0.2588	956.18	0.4731	956.06	1.131
956.15	0.5899	956.15	0.249	956.19	0.4755	956.07	1.12
956.16	0.6359	956.16	0.2458	956.2	0.4642	956.08	1.112
956.18	0.657	956.18	0.2347	956.21	0.4362	956.1	1.122
956.19	0.645	956.19	0.2232	956.22	0.3921	956.11	1.172
956.2	0.6322	956.2	0.2055	956.23	0.3441	956.12	1.265
956.21	0.593	956.21	0.1752	956.24	0.3025	956.13	1.379
956.23	0.541	956.22	0.1441	956.26	0.26	956.14	1.514
956.24	0.4843	956.23	0.1219	956.27	0.2221	956.15	1.642
956.26	0.4188	956.24	0.1084	956.28	0.1914	956.16	1.818
956.27	0.3554	956.26	0.1127	956.29	0.1602	956.18	2.042
956.28	0.2873	956.27	0.1166	956.3	0.1345	956.19	2.329
956.29	0.2372	956.28	0.1238	956.31	0.1244	956.2	2.669
956.3	0.1961	956.29	0.136	956.32	0.1322	956.21	3.081
956.31	0.172	956.3	0.1428	956.33	0.1521	956.22	3.538
956.32	0.1642	956.31	0.1613	956.35	0.1844	956.23	4.039
956.34	0.1575	956.32	0.1986	956.36	0.2281	956.24	4.551
956.35	0.1719	956.34	0.2437	956.37	0.2803	956.26	5.035
956.36	0.2116	956.35	0.2954	956.38	0.3366	956.27	5.487
956.37	0.2617	956.36	0.3589	956.39	0.3706	956.28	5.903
956.38	0.3208	956.37	0.4216	956.4	0.4039	956.29	6.219
956.39	0.3959	956.38	0.4844	956.42	0.4393	956.3	6.455
956.4	0.472	956.39	0.545	956.43	0.4566	956.31	6.546
956.42	0.5358	956.4	0.5898	956.44	0.4614	956.32	6.539
956.43	0.5891	956.42	0.6234	956.45	0.4603	956.34	6.41
956.44	0.6479	956.43	0.6412	956.46	0.4476	956.35	6.153
956.45	0.6861	956.44	0.6521	956.47	0.4294	956.36	5.745
956.47	0.7234	956.45	0.6521	956.48	0.4006	956.37	5.227
956.48	0.7562	956.46	0.6484	956.5	0.376	956.38	4.624
956.5	0.7681	956.47	0.6334	956.51	0.3481	956.39	4.014
956.51	0.7724	956.48	0.6141	956.52	0.3356	956.4	3.401
956.52	0.7593	956.5	0.5541	956.53	0.3238	956.42	2.814
956.53	0.7419	956.51	0.4892	956.54	0.3242	956.43	2.297
956.54	0.7016	956.52	0.4296	956.55	0.3395	956.44	1.865
956.55	0.6635	956.53	0.3681	956.56	0.3602	956.45	1.518
956.56	0.6207	956.54	0.3102	956.57	0.4	956.46	1.271
956.58	0.5785	956.55	0.2581	956.59	0.457	956.47	1.11
956.6	0.5535	956.56	0.2053	956.6	0.516	956.48	1.02
956.61	0.5415	956.57	0.1648	956.61	0.5757	956.5	1.011
956.62	0.5271	956.59	0.1408	956.62	0.6325	956.51	1.048
956.63	0.5175	956.6	0.1259	956.63	0.6967	956.52	1.113
956.64	0.5141	956.61	0.1198	956.64	0.7372	956.53	1.222
956.65	0.5069	956.62	0.1221	956.65	0.7505	956.54	1.331
956.67	0.5019	956.63	0.1315	956.67	0.7524	956.55	1.425
956.68	0.5037	956.64	0.1526	956.68	0.7387	956.56	1.481
956.69	0.5173	956.66	0.1862	956.69	0.7116	956.58	1.522
956.7	0.5336	956.67	0.2326	956.7	0.6744	956.59	1.486
956.71	0.5603	956.68	0.2839	956.71	0.6291	956.6	1.423
956.72	0.5971	956.69	0.342	956.72	0.5854	956.61	1.334
956.73	0.6412	956.7	0.4004	956.73	0.5443	956.62	1.26
956.75	0.6708	956.71	0.4427	956.75	0.5101	956.63	1.167
956.76	0.6782	956.72	0.4673	956.76	0.4536	956.64	1.07
956.77	0.6998	956.73	0.4906	956.77	0.4124	956.65	0.9782
956.78	0.7255	956.75	0.5081	956.78	0.3762	956.67	0.8881
956.79	0.764	956.76	0.4936	956.79	0.342	956.68	0.8277
956.8	0.8156	956.77	0.4607	956.8	0.3236	956.69	0.7852
956.81	0.8725	956.78	0.4231	956.81	0.3031	956.7	0.7549
956.83	0.9307	956.79	0.3832	956.83	0.2756	956.71	0.7558
956.84	0.9816	956.8	0.3502	956.84	0.2604	956.72	0.7765
956.85	1.016	956.81	0.3222	956.85	0.252	956.73	0.812
956.86	1.028	956.83	0.2896	956.86	0.25	956.75	0.875
956.87	1.036	956.84	0.2629	956.87	0.2542	956.76	0.953
956.88	1.037	956.85	0.2396	956.88	0.2675	956.77	1.021
956.89	1.038	956.86	0.2281	956.89	0.2983	956.78	1.06
956.91	1.038	956.87	0.229	956.91	0.3375	956.79	1.102
956.92	1.023	956.88	0.2415	956.92	0.3864	956.8	1.147
956.93	0.9993	956.89	0.2642	956.93	0.4388	956.81	1.148
956.94	0.9775	956.91	0.2944	956.94	0.4898	956.83	1.15
956.95	0.9526	956.92	0.3283	956.95	0.5518	956.84	1.136
956.96	0.9193	956.93	0.3611	956.96	0.6093	956.85	1.125
956.97	0.861	956.94	0.3766	956.97	0.6505	956.86	1.066
956.99	0.8146	956.95	0.3871	956.99	0.6793	956.87	0.9949
957	0.804	956.96	0.3723	957	0.7059	956.88	0.9246
957.01	0.7873	956.97	0.3472	957.01	0.705	956.89	0.8651
957.02	0.7776	956.99	0.2992	957.02	0.6884	956.91	0.8275
957.03	0.7861	957	0.2521	957.03	0.6677	956.92	0.8024
957.04	0.7897	957.01	0.2081	957.04	0.6322	956.93	0.805
957.05	0.8049	957.02	0.1651	957.05	0.5987	956.94	0.8435
957.07	0.8221	957.03	0.1238	957.07	0.5691	956.95	0.8964
957.08	0.8415	957.04	0.08405	957.08	0.5389	956.96	0.965
957.09	0.8625	957.06	0.04524	957.09	0.5198	956.97	1.044
957.1	0.8974	957.07	0.01404	957.1	0.5124	956.99	1.139
957.11	0.9365	957.24	0.01859	957.11	0.5056	957	1.207
957.12	0.9575	957.25	0.04146	957.12	0.5116	957.01	1.272
957.13	0.9521	957.26	0.07242	957.13	0.5144	957.02	1.342
957.15	0.9285	957.27	0.1072	957.15	0.5194	957.03	1.404
957.16	0.8989	957.28	0.1482	957.16	0.5213	957.04	1.44
957.17	0.8545	957.29	0.1998	957.17	0.5091	957.05	1.437
957.18	0.7907	957.32	0.2553	957.18	0.513	957.07	1.382
957.19	0.7137	957.33	0.3152	957.19	0.4791	957.08	1.285
957.2	0.6242	957.34	0.3685	957.2	0.4365	957.09	1.157
957.21	0.5517	957.35	0.4146	957.21	0.381	957.1	1.021
957.23	0.4893	957.36	0.4636	957.23	0.3008	957.11	0.9258
957.24	0.4113	957.37	0.5178	957.24	0.2148	957.12	0.8761
957.25	0.3554	957.39	0.5588	957.25	0.1455	957.13	0.8773
957.26	0.3276	957.4	0.5969	957.26	0.1005	957.15	0.9451
957.27	0.3175	957.41	0.6217	957.27	0.08027	957.16	1.088
957.28	0.348	957.42	0.6463	957.28	0.09675	957.17	1.307
957.29	0.3996	957.43	0.6533	957.29	0.1487	957.18	1.616
957.31	0.4649	957.44	0.6442	957.31	0.228	957.19	2.014
957.32	0.5352	957.45	0.6237	957.32	0.3269	957.2	2.494
957.34	0.6025	957.47	0.5979	957.33	0.4432	957.21	3.061
957.35	0.6648	957.48	0.5693	957.34	0.5749	957.23	3.65
957.36	0.6946	957.49	0.5196	957.35	0.7245	957.24	4.281
957.37	0.7211	957.5	0.4721	957.36	0.8719	957.25	4.893
957.39	0.7562	957.51	0.4223	957.37	1.02	957.26	5.445
957.4	0.7926	957.52	0.3759	957.39	1.152	957.27	5.902
957.41	0.8152	957.53	0.3354	957.4	1.26	957.28	6.206
957.42	0.838	957.55	0.2916	957.41	1.358	957.29	6.361
957.43	0.8706	957.56	0.2555	957.42	1.38	957.31	6.382
957.44	0.906	957.57	0.2292	957.43	1.373	957.32	6.267
957.45	0.9536	957.58	0.2116	957.44	1.313	957.33	6.004
957.47	1.001	957.59	0.2065	957.45	1.226	957.34	5.676
957.48	1.05	957.6	0.2092	957.47	1.13	957.35	5.225
957.49	1.118	957.61	0.2098	957.48	1.042	957.36	4.674
957.5	1.197	957.63	0.2196	957.49	0.9581	957.37	4.058
957.51	1.275	957.64	0.2267	957.5	0.8866	957.39	3.417
957.52	1.356	957.65	0.2369	957.51	0.813	957.4	2.789
957.53	1.407	957.66	0.234	957.52	0.7406	957.41	2.219
957.55	1.419	957.67	0.233	957.53	0.6413	957.42	1.722
957.56	1.392	957.68	0.2355	957.55	0.5374	957.43	1.313
957.57	1.323	957.69	0.2331	957.56	0.4572	957.44	1.008
957.58	1.236	957.71	0.2342	957.57	0.3937	957.45	0.7831
957.59	1.126	957.72	0.2325	957.58	0.358	957.47	0.6489
957.6	1.012	957.73	0.2408	957.59	0.3434	957.48	0.5829
957.63	0.9028	957.74	0.24	957.6	0.3498	957.49	0.5786
957.64	0.7924	957.75	0.2299	957.61	0.3569	957.5	0.6193
957.65	0.6787	957.76	0.2205	957.63	0.3783	957.51	0.6708
957.67	0.5901	957.77	0.2135	957.64	0.4139	957.52	0.7502
957.68	0.5174	957.79	0.2234	957.65	0.4452	957.53	0.8405
957.69	0.442	957.8	0.2345	957.66	0.4941	957.55	0.9003
957.71	0.3748	957.81	0.2386	957.67	0.5577	957.56	0.9366
957.72	0.329	957.82	0.2477	957.68	0.6525	957.57	0.9678
957.73	0.3119	957.83	0.2621	957.69	0.7644	957.58	0.9379
957.74	0.313	957.84	0.2807	957.71	0.8923	957.59	0.8865
957.75	0.3201	957.85	0.2988	957.72	1.008	957.6	0.8289
957.76	0.3363	957.87	0.3127	957.73	1.109	957.61	0.7618
957.77	0.3614	957.88	0.3316	957.74	1.168	957.63	0.6872
957.79	0.3853	957.89	0.3538	957.75	1.211	957.65	0.6162
957.8	0.4015	957.9	0.3845	957.76	1.22	957.66	0.5499
957.81	0.4152	957.91	0.418	957.77	1.216	957.67	0.5046
957.82	0.4397	957.92	0.4512	957.79	1.201	957.68	0.4917
957.83	0.4768	957.93	0.4879	957.8	1.157	957.69	0.5037
957.84	0.5189	957.95	0.5146	957.81	1.102	957.71	0.552
957.85	0.5643	957.96	0.5251	957.82	1.02	957.72	0.636
957.87	0.6289	957.97	0.5021	957.83	0.9196	957.73	0.7492
957.88	0.6987	957.98	0.4716	957.84	0.7976	957.74	0.864
957.89	0.7813	957.99	0.4365	957.85	0.6919	957.75	0.9653
957.9	0.8793	958	0.397	957.87	0.601	957.76	1.078
957.91	0.9628	958.01	0.3585	957.88	0.5219	957.77	1.178
957.92	1.039	958.03	0.2982	957.89	0.4545	957.79	1.266
957.93	1.109	958.04	0.2335	957.9	0.4156	957.8	1.369
957.95	1.185	958.05	0.1793	957.91	0.4022	957.81	1.485
957.96	1.243	958.06	0.1294	957.92	0.4044	957.82	1.59
957.97	1.27	958.07	0.08729	957.93	0.4239	957.83	1.694
957.98	1.265	958.08	0.05439	957.95	0.4505	957.84	1.787
957.99	1.252	958.09	0.03859	957.96	0.4748	957.85	1.834
958	1.225	958.11	0.04451	957.97	0.5021	957.87	1.856
958.01	1.166	958.12	0.06876	957.98	0.5512	957.88	1.833
958.03	1.069	958.13	0.1128	957.99	0.5823	957.89	1.803
958.04	0.9609	958.14	0.1669	958	0.6022	957.9	1.781
958.05	0.85	958.15	0.2278	958.01	0.6115	957.91	1.755
958.06	0.7193	958.16	0.2939	958.03	0.6017	957.92	1.726
958.07	0.5938	958.17	0.3552	958.04	0.5768	957.93	1.701
958.08	0.4713	958.19	0.4028	958.05	0.5443	957.95	1.673
958.09	0.3798	958.2	0.4276	958.06	0.511	957.96	1.647
958.11	0.3078	958.21	0.4463	958.07	0.4756	957.97	1.613
958.12	0.2698	958.22	0.4517	958.08	0.4587	957.98	1.585
958.13	0.2603	958.24	0.4529	958.09	0.4454	957.99	1.571
958.14	0.2706	958.25	0.4372	958.11	0.4366	958	1.578
958.15	0.3122	958.27	0.3966	958.12	0.4455	958.01	1.6
958.16	0.3707	958.28	0.3503	958.13	0.4715	958.03	1.648
958.17	0.4541	958.29	0.305	958.14	0.5105	958.04	1.727
958.19	0.546	958.3	0.2721	958.15	0.5592	958.05	1.787
958.2	0.6397	958.31	0.2429	958.16	0.6102	958.06	1.846
958.21	0.7403	958.32	0.2282	958.17	0.6563	958.07	1.897
958.22	0.844	958.33	0.2357	958.19	0.6926	958.08	1.918
958.23	0.9271	958.35	0.2702	958.2	0.7323	958.09	1.876
958.24	0.9614	958.36	0.3337	958.21	0.7667	958.11	1.791
958.25	0.9747	958.37	0.4287	958.22	0.7716	958.12	1.744
958.27	0.9847	958.38	0.5353	958.23	0.766	958.13	1.72
958.28	0.9717	958.39	0.6608	958.24	0.7374	958.14	1.719
958.29	0.9251	958.4	0.8028	958.25	0.6775	958.15	1.777
958.3	0.8814	958.41	0.9432	958.27	0.5977	958.16	1.905
958.31	0.8201	958.43	1.065	958.28	0.5204	958.17	2.14
958.32	0.771	958.44	1.156	958.29	0.4297	958.19	2.466
958.33	0.7139	958.45	1.224	958.3	0.3437	958.2	2.88
958.35	0.6737	958.46	1.274	958.31	0.2694	958.21	3.361
958.36	0.646	958.47	1.292	958.32	0.2007	958.22	3.896
958.37	0.623	958.48	1.263	958.33	0.1544	958.23	4.509
958.38	0.621	958.49	1.21	958.35	0.1237	958.24	5.123
958.39	0.6421	958.51	1.14	958.36	0.09934	958.25	5.75
958.4	0.6928	958.52	1.06	958.37	0.09376	958.27	6.352
958.41	0.766	958.53	0.9859	958.38	0.1069	958.28	6.828
958.43	0.8424	958.54	0.8733	958.39	0.1423	958.29	7.188
958.44	0.9358	958.55	0.7684	958.4	0.1895	958.3	7.39
958.45	1.02	958.56	0.6777	958.41	0.2501	958.31	7.366
958.46	1.082	958.57	0.6059	958.43	0.3274	958.32	7.111
958.47	1.119	958.59	0.5581	958.44	0.4093	958.33	6.743
958.48	1.163	958.6	0.5274	958.45	0.4827	958.35	6.259
958.49	1.191	958.61	0.505	958.46	0.5461	958.36	5.659
958.51	1.183	958.62	0.4992	958.47	0.5909	958.37	4.999
958.52	1.147	958.63	0.5039	958.48	0.6136	958.38	4.316
958.53	1.107	958.64	0.5056	958.49	0.6289	958.39	3.634
958.54	1.028	958.65	0.4878	958.51	0.6423	958.4	2.999
958.55	0.9485	958.67	0.4598	958.52	0.6409	958.41	2.376
958.56	0.858	958.68	0.4291	958.53	0.6434	958.43	1.824
958.57	0.7605	958.69	0.4062	958.54	0.6369	958.44	1.343
958.59	0.6553	958.7	0.3758	958.55	0.6221	958.45	0.9709
958.6	0.5445	958.71	0.3499	958.56	0.6098	958.46	0.7283
958.61	0.4586	958.72	0.336	958.57	0.5795	958.47	0.5662
958.62	0.4077	958.73	0.3258	958.59	0.5524	958.48	0.4986
958.63	0.3728	958.75	0.321	958.6	0.5365	958.49	0.4975
958.64	0.3588	958.76	0.3106	958.61	0.532	958.51	0.5254
958.65	0.3569	958.77	0.2736	958.62	0.5316	958.52	0.5897
958.67	0.3818	958.78	0.2584	958.63	0.5143	958.53	0.6544
958.68	0.4051	958.79	0.2536	958.64	0.5042	958.54	0.7063
958.69	0.4384	958.8	0.2562	958.65	0.4939	958.55	0.7803
958.7	0.4862	958.81	0.2691	958.67	0.4723	958.56	0.9008
958.71	0.5493	958.83	0.2822	958.68	0.4413	958.57	1.01
958.72	0.5934	958.84	0.3048	958.69	0.4024	958.59	1.122
958.73	0.636	958.85	0.3315	958.7	0.3615	958.6	1.237
958.75	0.6721	958.86	0.3666	958.71	0.3136	958.61	1.299
958.76	0.7027	958.87	0.4052	958.72	0.2664	958.62	1.312
958.77	0.7103	958.88	0.4383	958.73	0.2197	958.63	1.299
958.78	0.7267	958.89	0.4831	958.75	0.1784	958.64	1.241
958.79	0.7226	958.91	0.54	958.76	0.1471	958.65	1.188
958.8	0.696	958.92	0.6031	958.77	0.1261	958.67	1.136
958.81	0.6648	958.93	0.6601	958.78	0.1099	958.68	1.123
958.83	0.6372	958.94	0.7153	958.79	0.09352	958.69	1.148
958.84	0.6253	958.95	0.7532	958.8	0.07869	958.7	1.205
958.85	0.6119	958.96	0.7666	958.82	0.08659	958.71	1.31
958.86	0.576	958.97	0.7562	958.83	0.1067	958.72	1.49
958.87	0.5397	958.99	0.7123	958.84	0.1435	958.73	1.7
958.88	0.5014	959	0.6565	958.85	0.1789	958.75	1.931
958.89	0.4719	959.01	0.5978	958.86	0.2218	958.76	2.2
958.91	0.4373	959.02	0.5265	958.87	0.2848	958.77	2.505
958.92	0.4216	959.03	0.4498	958.88	0.3488	958.78	2.825
958.93	0.4193	959.04	0.3785	958.89	0.4202	958.79	3.151
958.94	0.4267	959.05	0.3096	958.91	0.5018	958.8	3.431
958.95	0.4348	959.07	0.2543	958.92	0.5828	958.81	3.653
958.96	0.457	959.08	0.215	958.93	0.6691	958.83	3.778
958.97	0.4792	959.09	0.197	958.94	0.7488	958.84	3.766
958.99	0.5049	959.1	0.1919	958.95	0.8175	958.85	3.665
959	0.5379	959.11	0.2004	958.96	0.8731	958.86	3.501
959.01	0.5815	959.12	0.2288	958.97	0.9219	958.87	3.244
959.02	0.6144	959.13	0.2718	958.99	0.9438	958.88	2.94
959.03	0.6528	959.15	0.3148	959	0.938	958.89	2.597
959.04	0.6996	959.16	0.3628	959.01	0.8818	958.91	2.259
959.05	0.7506	959.17	0.4064	959.02	0.7931	958.92	1.929
959.07	0.7961	959.18	0.4455	959.03	0.704	958.93	1.631
959.08	0.8155	959.19	0.4678	959.04	0.6178	958.94	1.374
959.09	0.8297	959.2	0.4765	959.05	0.5239	958.95	1.166
959.1	0.8311	959.21	0.4764	959.07	0.4393	958.96	0.9751
959.11	0.832	959.23	0.4712	959.08	0.3579	958.99	0.8493
959.12	0.8293	959.24	0.455	959.09	0.3013	959	0.8043
959.13	0.82	959.25	0.4223	959.1	0.2687	959.01	0.8198
959.15	0.8244	959.26	0.3927	959.11	0.2601	959.02	0.8707
959.16	0.828	959.27	0.368	959.12	0.2814	959.03	0.9734
959.17	0.8171	959.28	0.3493	959.14	0.3296	959.04	1.076
959.18	0.7965	959.29	0.3482	959.15	0.3958	959.05	1.174
959.19	0.7699	959.31	0.3538	959.16	0.4787	959.07	1.231
959.2	0.7346	959.32	0.3567	959.17	0.5559	959.08	1.258
959.21	0.7011	959.33	0.3638	959.18	0.6256	959.09	1.297
959.23	0.6672	959.34	0.3905	959.19	0.682	959.1	1.317
959.24	0.6199	959.35	0.4389	959.2	0.7171	959.11	1.328
959.25	0.5696	959.36	0.5082	959.21	0.7161	959.12	1.367
959.26	0.5334	959.37	0.5979	959.23	0.6859	959.13	1.43
959.27	0.5013	959.39	0.703	959.24	0.6284	959.15	1.524
959.28	0.4589	959.4	0.8142	959.26	0.5788	959.16	1.652
959.29	0.4135	959.41	0.931	959.27	0.5339	959.17	1.81
959.31	0.3702	959.42	1.019	959.28	0.4811	959.18	1.983
959.32	0.3478	959.43	1.09	959.29	0.4155	959.19	2.189
959.33	0.3326	959.44	1.146	959.31	0.3615	959.2	2.45
959.34	0.3537	959.46	1.167	959.32	0.3134	959.21	2.767
959.35	0.3973	959.47	1.164	959.33	0.2862	959.23	3.13
959.36	0.4684	959.48	1.138	959.34	0.2742	959.24	3.53
959.38	0.5727	959.49	1.106	959.35	0.281	959.25	3.928
959.39	0.6767	959.5	1.063	959.36	0.3055	959.26	4.319
959.4	0.7722	959.51	1.006	959.38	0.3508	959.27	4.646
959.41	0.882	959.52	0.9258	959.39	0.4067	959.28	4.9
959.42	0.9877	959.54	0.8118	959.4	0.4708	959.29	5.067
959.43	1.091	959.55	0.6903	959.41	0.5392	959.31	5.173
959.44	1.191	959.56	0.5794	959.42	0.6141	959.32	5.235
959.46	1.264	959.57	0.4849	959.43	0.6966	959.33	5.216
959.47	1.307	959.58	0.4055	959.44	0.7789	959.34	5.166
959.48	1.34	959.59	0.3388	959.46	0.8612	959.35	5.059
959.49	1.349	959.6	0.2881	959.47	0.9384	959.36	4.868
959.5	1.308	959.62	0.2435	959.49	1.017	959.38	4.59
959.51	1.212	959.63	0.2137	959.5	1.095	959.39	4.261
959.52	1.099	959.64	0.1942	959.51	1.145	959.4	3.878
959.54	0.986	959.65	0.1774	959.52	1.17	959.41	3.483
959.55	0.8624	959.66	0.1765	959.54	1.17	959.42	3.107
959.56	0.7325	959.67	0.1791	959.55	1.15	959.43	2.771
959.57	0.6141	959.68	0.186	959.56	1.09	959.44	2.473
959.58	0.502	959.7	0.2007	959.57	1.007	959.46	2.221
959.59	0.4121	959.71	0.2219	959.58	0.8963	959.47	2.02
959.6	0.3468	959.72	0.2573	959.59	0.7724	959.48	1.827
959.62	0.2909	959.73	0.2895	959.6	0.641	959.49	1.674
959.63	0.2605	959.74	0.3081	959.62	0.5166	959.5	1.559
959.64	0.2607	959.75	0.3194	959.63	0.4013	959.51	1.496
959.65	0.2743	959.76	0.3238	959.64	0.303	959.52	1.474
959.66	0.3196	959.78	0.3358	959.65	0.2255	959.54	1.488
959.67	0.3813	959.79	0.3432	959.66	0.1718	959.55	1.535
959.68	0.4548	959.8	0.3436	959.67	0.1444	959.56	1.568
959.7	0.5408	959.81	0.3443	959.68	0.1368	959.57	1.598
959.71	0.6345	959.82	0.3359	959.7	0.1416	959.58	1.616
959.72	0.713	959.83	0.329	959.71	0.1611	959.59	1.593
959.73	0.7595	959.84	0.3203	959.72	0.1964	959.6	1.53
959.74	0.7953	959.86	0.3208	959.73	0.2369	959.62	1.44
959.75	0.8351	959.87	0.3331	959.74	0.2726	959.63	1.352
959.76	0.8611	959.88	0.3513	959.75	0.3137	959.64	1.277
959.78	0.8428	959.89	0.3757	959.76	0.3376	959.65	1.213
959.79	0.804	959.9	0.4048	959.78	0.3313	959.66	1.174
959.8	0.7663	959.91	0.4433	959.79	0.2982	959.67	1.169
959.81	0.7269	959.92	0.4788	959.8	0.2522	959.68	1.183
959.82	0.6847	959.94	0.5147	959.81	0.1982	959.7	1.248
959.83	0.6426	959.95	0.552	959.82	0.1424	959.71	1.33
959.84	0.6034	959.96	0.5699	959.83	0.08969	959.72	1.472
959.86	0.5629	959.97	0.579	959.84	0.05423	959.73	1.671
959.87	0.5283	959.98	0.5897	959.85	0.02313	959.74	1.9
959.88	0.5117	959.99	0.594	959.87	0.001392	959.75	2.113
959.89	0.5239	960	0.594	959.89	0.003892	959.76	2.291
959.9	0.5442	960.02	0.5879	959.9	0.02014	959.78	2.443
959.91	0.5819	960.03	0.5867	959.91	0.05198	959.79	2.561
959.92	0.6237	960.04	0.5784	959.92	0.09243	959.8	2.644
959.94	0.6653	960.05	0.5471	959.93	0.1489	959.81	2.695
959.95	0.7013	960.06	0.5096	959.95	0.2205	959.82	2.666
959.96	0.735	960.07	0.4694	959.96	0.3077	959.83	2.553
959.97	0.7765	960.08	0.4365	959.97	0.388	959.84	2.391
959.98	0.8025	960.1	0.4073	959.98	0.4614	959.86	2.215
959.99	0.8033	960.11	0.3746	959.99	0.5084	959.87	2.004
960	0.7798	960.12	0.3508	960	0.5411	959.88	1.798
960.02	0.7564	960.13	0.3361	960.02	0.5635	959.89	1.605
960.03	0.7264	960.14	0.3286	960.03	0.5782	959.9	1.447
960.04	0.6727	960.15	0.3246	960.04	0.5945	959.91	1.328
960.05	0.5962	960.16	0.3141	960.05	0.6035	959.92	1.278
960.06	0.5195	960.18	0.3092	960.06	0.6229	959.94	1.258
960.07	0.4463	960.19	0.3095	960.07	0.6395	959.95	1.315
960.08	0.3723	960.2	0.3253	960.08	0.6352	959.96	1.411
960.1	0.3056	960.21	0.3429	960.1	0.6364	959.97	1.506
960.11	0.2493	960.22	0.3656	960.11	0.6383	959.98	1.611
960.12	0.2013	960.23	0.3828	960.12	0.6227	959.99	1.724
960.13	0.1505	960.24	0.3905	960.14	0.6222	960	1.828
960.14	0.1135	960.26	0.3945	960.15	0.6185	960.02	1.919
960.15	0.08543	960.27	0.3684	960.16	0.6057	960.03	1.968
960.16	0.07047	960.28	0.3342	960.18	0.5972	960.04	1.99
960.18	0.07267	960.29	0.3168	960.19	0.5942	960.05	1.982
960.19	0.08925	960.3	0.2985	960.2	0.5858	960.06	1.903
960.2	0.1075	960.31	0.2841	960.21	0.5501	960.07	1.804
960.21	0.114	960.32	0.2614	960.22	0.518	960.08	1.685
960.22	0.1258	960.34	0.2466	960.23	0.4878	960.1	1.564
960.23	0.1369	960.35	0.2574	960.24	0.4649	960.11	1.464
960.24	0.1489	960.36	0.2801	960.26	0.4453	960.12	1.388
960.26	0.1645	960.37	0.3175	960.27	0.4383	960.13	1.361
960.27	0.1698	960.38	0.3697	960.28	0.443	960.14	1.354
960.28	0.1794	960.39	0.4345	960.29	0.4547	960.15	1.395
960.29	0.1877	960.4	0.5233	960.3	0.466	960.16	1.467
960.3	0.192	960.42	0.6322	960.31	0.4538	960.18	1.587
960.31	0.1848	960.43	0.7355	960.32	0.4385	960.19	1.719
960.32	0.1665	960.44	0.8134	960.34	0.4341	960.2	1.885
960.34	0.1544	960.45	0.8848	960.35	0.4261	960.21	2.114
960.35	0.1661	960.46	0.9261	960.36	0.4222	960.22	2.341
960.36	0.1842	960.47	0.9427	960.37	0.4257	960.23	2.56
960.37	0.2128	960.48	0.9515	960.38	0.3945	960.24	2.795
960.38	0.2499	960.5	0.9464	960.39	0.3692	960.26	3.04
960.39	0.3045	960.52	0.9381	960.4	0.3493	960.27	3.265
960.4	0.3825	960.53	0.9221	960.42	0.3346	960.28	3.461
960.42	0.4622	960.54	0.871	960.43	0.3199	960.29	3.582
960.43	0.544	960.55	0.8109	960.44	0.3046	960.3	3.693
960.44	0.6392	960.56	0.7313	960.45	0.3059	960.31	3.772
960.45	0.735	960.59	0.6616	960.46	0.3229	960.32	3.824
960.46	0.8185	960.6	0.6027	960.47	0.3545	960.34	3.838
960.47	0.9034	960.61	0.5365	960.48	0.393	960.35	3.797
960.48	0.9967	960.62	0.4864	960.5	0.4477	960.36	3.717
960.5	1.074	960.63	0.4568	960.51	0.511	960.37	3.549
960.51	1.161	960.64	0.4434	960.52	0.5745	960.38	3.37
960.52	1.222	960.66	0.441	960.53	0.6261	960.39	3.164
960.53	1.283	960.67	0.4404	960.54	0.6875	960.4	2.951
960.54	1.338	960.68	0.4173	960.55	0.7668	960.42	2.741
960.55	1.394	960.69	0.3857	960.56	0.8519	960.43	2.538
960.56	1.473	960.7	0.3708	960.58	0.9389	960.44	2.365
960.58	1.566	960.71	0.3496	960.59	1.008	960.45	2.182
960.59	1.633	960.73	0.3346	960.6	1.045	960.46	2.037
960.6	1.695	960.74	0.3326	960.61	1.061	960.47	1.909
960.61	1.764	960.75	0.335	960.62	1.081	960.48	1.801
960.62	1.846	960.76	0.3249	960.63	1.081	960.5	1.679
960.63	1.918	960.77	0.3168	960.64	1.065	960.51	1.576
960.64	1.955	960.78	0.3059	960.66	1.034	960.52	1.481
960.66	1.973	960.79	0.2995	960.67	0.9762	960.53	1.414
960.67	1.956	960.81	0.2955	960.68	0.9122	960.54	1.362
960.68	1.88	960.82	0.3092	960.69	0.8507	960.55	1.312
960.69	1.776	960.83	0.3342	960.7	0.7852	960.56	1.26
960.7	1.664	960.84	0.3483	960.71	0.7213	960.58	1.191
960.71	1.555	960.85	0.3675	960.73	0.6742	960.59	1.134
960.73	1.441	960.86	0.3867	960.74	0.6346	960.6	1.067
960.74	1.325	960.87	0.3951	960.75	0.6025	960.61	1.041
960.75	1.176	960.89	0.3918	960.76	0.5846	960.62	1.042
960.76	1.033	960.9	0.3756	960.77	0.5921	960.63	1.066
960.77	0.8867	960.91	0.3582	960.78	0.6072	960.64	1.108
960.78	0.7613	960.92	0.3461	960.79	0.6264	960.66	1.139
960.79	0.652	960.93	0.341	960.81	0.6452	960.67	1.19
960.81	0.5462	960.94	0.3196	960.82	0.6469	960.68	1.242
960.82	0.4575	960.95	0.3039	960.84	0.6564	960.69	1.31
960.83	0.3998	960.97	0.294	960.85	0.6719	960.7	1.374
960.84	0.3692	960.98	0.2889	960.86	0.679	960.71	1.466
960.85	0.3492	960.99	0.2861	960.87	0.6782	960.73	1.54
960.86	0.3246	961	0.3012	960.89	0.6698	960.74	1.616
960.89	0.3052	961.01	0.3195	960.9	0.6583	960.75	1.703
960.9	0.3	961.02	0.3396	960.91	0.6201	960.76	1.818
960.91	0.2929	961.03	0.3668	960.92	0.5783	960.77	1.915
960.92	0.299	961.05	0.3989	960.93	0.5268	960.78	2
960.93	0.3463	961.06	0.4162	960.95	0.4843	960.79	2.072
960.94	0.4075	961.07	0.397	960.97	0.4394	960.81	2.128
960.95	0.4805	961.08	0.3732	960.98	0.3937	960.82	2.184
960.97	0.5464	961.09	0.3482	960.99	0.3475	960.83	2.223
960.98	0.5979	961.1	0.3144	961	0.3174	960.84	2.25
960.99	0.6371	961.11	0.279	961.01	0.2721	960.85	2.27
961	0.6794	961.13	0.2459	961.02	0.2288	960.86	2.255
961.01	0.7182	961.14	0.2195	961.03	0.1937	960.87	2.204
961.02	0.7602	961.15	0.1896	961.05	0.1832	960.89	2.084
961.03	0.7718	961.16	0.1599	961.06	0.1921	960.9	1.941
961.05	0.7793	961.17	0.1306	961.07	0.219	960.91	1.788
961.06	0.7914	961.18	0.1202	961.08	0.2767	960.92	1.64
961.07	0.7757	961.19	0.1231	961.09	0.3512	960.93	1.495
961.08	0.7427	961.21	0.1278	961.1	0.4436	960.94	1.367
961.09	0.6958	961.22	0.1403	961.11	0.5605	960.95	1.219
961.1	0.6393	961.23	0.1554	961.13	0.6865	960.97	1.097
961.11	0.5875	961.24	0.1643	961.14	0.8122	960.98	1.012
961.13	0.5378	961.25	0.1808	961.15	0.92	960.99	0.9611
961.14	0.4869	961.26	0.2007	961.16	1.023	961	0.8966
961.15	0.4486	961.27	0.2161	961.17	1.124	961.01	0.887
961.16	0.4184	961.29	0.2212	961.18	1.219	961.02	0.8883
961.17	0.3604	961.3	0.2186	961.19	1.269	961.03	0.9249
961.18	0.3093	961.31	0.2323	961.21	1.304	961.05	1.006
961.19	0.2698	961.32	0.2525	961.22	1.315	961.06	1.109
961.21	0.2424	961.33	0.265	961.23	1.294	961.07	1.225
961.22	0.2376	961.34	0.2838	961.24	1.207	961.08	1.345
961.23	0.2383	961.35	0.3108	961.25	1.118	961.09	1.467
961.24	0.2464	961.37	0.3464	961.26	1.028	961.1	1.552
961.25	0.2648	961.38	0.3925	961.27	0.9413	961.11	1.607
961.26	0.2931	961.39	0.4375	961.29	0.8453	961.13	1.663
961.27	0.334	961.4	0.4919	961.3	0.7435	961.14	1.718
961.29	0.3787	961.41	0.5478	961.31	0.6445	961.15	1.766
961.3	0.4032	961.42	0.5941	961.32	0.5558	961.16	1.782
961.32	0.4337	961.43	0.6194	961.33	0.4705	961.17	1.799
961.33	0.4747	961.45	0.6442	961.34	0.4019	961.18	1.79
961.34	0.5162	961.46	0.6605	961.35	0.343	961.19	1.775
961.35	0.5627	961.48	0.6769	961.38	0.2871	961.21	1.772
961.37	0.6091	961.49	0.6905	961.39	0.2362	961.22	1.788
961.38	0.6419	961.5	0.6834	961.4	0.1929	961.23	1.799
961.39	0.6798	961.51	0.6586	961.41	0.169	961.24	1.839
961.4	0.7058	961.53	0.6285	961.42	0.1525	961.25	1.873
961.41	0.7088	961.54	0.5818	961.43	0.1487	961.26	1.949
961.43	0.7235	961.55	0.5419	961.45	0.1682	961.27	2.041
961.45	0.7528	961.56	0.4938	961.46	0.1882	961.29	2.122
961.46	0.8008	961.57	0.4435	961.47	0.2061	961.3	2.195
961.47	0.8548	961.58	0.4048	961.48	0.2292	961.31	2.256
961.48	0.8889	961.6	0.3778	961.49	0.2919	961.32	2.315
961.49	0.9292	961.61	0.3641	961.5	0.3668	961.33	2.317
961.5	0.9892	961.62	0.3629	961.51	0.4491	961.34	2.317
961.51	1.061	961.63	0.3646	961.53	0.5289	961.35	2.293
961.53	1.127	961.64	0.3805	961.54	0.6005	961.37	2.255
961.54	1.204	961.65	0.3884	961.55	0.6677	961.38	2.195
961.55	1.274	961.66	0.3967	961.56	0.7407	961.39	2.103
961.56	1.364	961.68	0.4122	961.57	0.8004	961.4	2.024
961.57	1.47	961.69	0.4366	961.58	0.8631	961.41	1.917
961.58	1.569	961.7	0.4612	961.6	0.9128	961.42	1.797
961.6	1.663	961.71	0.483	961.61	0.9341	961.43	1.704
961.61	1.737	961.72	0.4787	961.62	0.9474	961.45	1.623
961.62	1.77	961.73	0.4577	961.63	0.9563	961.46	1.547
961.63	1.787	961.74	0.4365	961.64	0.9684	961.47	1.49
961.64	1.764	961.76	0.4181	961.65	0.9799	961.48	1.456
961.65	1.702	961.77	0.3973	961.66	0.9861	961.49	1.426
961.66	1.626	961.78	0.3864	961.68	0.973	961.5	1.389
961.68	1.547	961.79	0.3668	961.69	0.9407	961.51	1.348
961.69	1.452	961.8	0.3608	961.7	0.9041	961.53	1.323
961.7	1.31	961.81	0.3481	961.71	0.868	961.54	1.295
961.71	1.142	961.82	0.3384	961.72	0.8366	961.55	1.258
961.72	0.9865	961.84	0.3361	961.73	0.7825	961.56	1.211
961.73	0.8512	961.85	0.3341	961.74	0.7169	961.57	1.191
961.74	0.7347	961.86	0.3321	961.76	0.6432	961.6	1.181
961.76	0.6222	961.87	0.332	961.77	0.5644	961.61	1.183
961.77	0.5233	961.88	0.3167	961.78	0.4878	961.62	1.168
961.78	0.4428	961.89	0.3062	961.79	0.4218	961.63	1.145
961.79	0.3925	961.9	0.3051	961.8	0.3472	961.64	1.133
961.8	0.3599	961.92	0.2896	961.81	0.2856	961.65	1.109
961.81	0.3321	961.93	0.2719	961.82	0.2264	961.66	1.089
961.82	0.3237	961.94	0.2548	961.84	0.1785	961.68	1.094
961.84	0.3132	961.95	0.2303	961.85	0.1522	961.69	1.108
961.85	0.3066	961.96	0.2148	961.86	0.1357	961.7	1.136
961.86	0.3148	961.97	0.2125	961.87	0.1356	961.71	1.17
961.87	0.3309	961.98	0.2255	961.88	0.1491	961.72	1.204
961.88	0.3477	962	0.2506	961.89	0.1705	961.73	1.203
961.89	0.3823	962.01	0.2843	961.9	0.1997	961.74	1.215
961.9	0.43	962.02	0.3227	961.92	0.2405	961.76	1.235
961.92	0.4819	962.03	0.369	961.93	0.3007	961.77	1.28
961.93	0.5163	962.04	0.3929	961.94	0.3517	961.78	1.306
961.94	0.5526	962.06	0.4246	961.95	0.4006	961.79	1.322
961.95	0.6032	962.08	0.465	961.96	0.4254	961.8	1.338
961.96	0.6579	962.09	0.4967	961.97	0.4484	961.81	1.368
961.97	0.6985	962.1	0.5298	961.98	0.4714	961.82	1.389
961.98	0.7039	962.11	0.5655	962	0.4797	961.84	1.388
962.01	0.7084	962.12	0.581	962.01	0.4804	961.85	1.367
962.02	0.7183	962.14	0.6014	962.02	0.4699	961.86	1.367
962.03	0.7045	962.16	0.6233	962.03	0.4453	961.87	1.364
962.04	0.6842	962.17	0.6248	962.04	0.4285	961.88	1.371
962.06	0.6606	962.19	0.6364	962.05	0.4004	961.89	1.388
962.08	0.6383	962.2	0.6574	962.06	0.3771	961.9	1.426
962.09	0.6106	962.21	0.6573	962.08	0.3464	961.92	1.476
962.1	0.5973	962.22	0.6537	962.09	0.3147	961.93	1.535
962.11	0.5822	962.24	0.6479	962.1	0.2929	961.94	1.6
962.12	0.5774	962.25	0.6381	962.11	0.284	961.95	1.65
962.13	0.5751	962.26	0.6215	962.12	0.2825	961.96	1.678
962.16	0.5974	962.27	0.5976	962.13	0.2899	961.97	1.729
962.17	0.6375	962.28	0.563	962.14	0.3088	961.98	1.783
962.18	0.6769	962.29	0.5242	962.16	0.3305	962	1.839
962.19	0.697	962.31	0.4795	962.17	0.3323	962.01	1.831
962.2	0.7275	962.32	0.4507	962.18	0.3411	962.02	1.805
962.21	0.7614	962.33	0.4413	962.19	0.3421	962.03	1.761
962.22	0.7848	962.34	0.4288	962.2	0.3548	962.04	1.71
962.24	0.8013	962.36	0.4333	962.21	0.3709	962.05	1.636
962.25	0.8145	962.37	0.4524	962.22	0.3748	962.06	1.567
962.26	0.8388	962.39	0.4735	962.24	0.3774	962.08	1.499
962.27	0.8571	962.4	0.5188	962.25	0.3757	962.09	1.464
962.28	0.8418	962.41	0.5788	962.26	0.3793	962.1	1.427
962.29	0.8258	962.42	0.6474	962.27	0.3848	962.11	1.408
962.31	0.7977	962.43	0.7325	962.28	0.3785	962.12	1.406
962.32	0.7628	962.44	0.8104	962.29	0.3812	962.13	1.431
962.33	0.7387	962.45	0.8529	962.31	0.3724	962.14	1.451
962.34	0.7209	962.47	0.8928	962.32	0.3609	962.16	1.474
962.35	0.6917	962.48	0.9122	962.34	0.3562	962.17	1.487
962.36	0.682	962.49	0.9082	962.35	0.3621	962.18	1.486
962.37	0.6896	962.5	0.8891	962.36	0.3618	962.19	1.508
962.39	0.72	962.51	0.8489	962.37	0.3691	962.2	1.558
962.4	0.7558	962.52	0.7898	962.39	0.377	962.21	1.607
962.41	0.7941	962.53	0.7255	962.4	0.3773	962.22	1.651
962.42	0.8421	962.55	0.6494	962.41	0.3723	962.24	1.682
962.43	0.8994	962.56	0.5668	962.42	0.3763	962.25	1.744
962.44	0.9401	962.57	0.4896	962.43	0.3825	962.26	1.811
962.45	0.9762	962.58	0.3915	962.44	0.3971	962.27	1.9
962.47	1.012	962.59	0.3039	962.45	0.4081	962.28	1.993
962.48	1.032	962.6	0.2271	962.47	0.4164	962.29	2.095
962.49	1.032	962.61	0.1623	962.48	0.4098	962.31	2.194
962.5	1.012	962.63	0.1173	962.5	0.4004	962.32	2.3
962.51	0.9496	962.64	0.09157	962.51	0.3944	962.33	2.382
962.52	0.8765	962.65	0.07912	962.52	0.3763	962.34	2.442
962.53	0.8009	962.66	0.07025	962.53	0.3581	962.35	2.485
962.55	0.7237	962.67	0.0609	962.55	0.3506	962.36	2.487
962.56	0.6518	962.68	0.05254	962.56	0.3335	962.37	2.441
962.57	0.5738	962.69	0.05883	962.57	0.3251	962.39	2.344
962.58	0.4979	962.71	0.06865	962.58	0.3331	962.4	2.205
962.59	0.4479	962.72	0.07479	962.59	0.3474	962.41	2.049
962.6	0.4187	962.73	0.08979	962.6	0.3601	962.42	1.89
962.61	0.4118	962.74	0.1013	962.61	0.3818	962.43	1.715
962.63	0.4167	962.75	0.1147	962.63	0.4023	962.44	1.536
962.64	0.4393	962.76	0.132	962.64	0.4245	962.45	1.381
962.65	0.4676	962.77	0.1471	962.65	0.4458	962.47	1.27
962.66	0.4803	962.79	0.1642	962.66	0.4734	962.48	1.178
962.67	0.4819	962.8	0.1842	962.67	0.5057	962.49	1.124
962.68	0.4848	962.81	0.1907	962.68	0.5397	962.5	1.108
962.71	0.4873	962.82	0.2072	962.69	0.5703	962.51	1.097
962.72	0.479	962.83	0.2274	962.71	0.5921	962.52	1.117
962.73	0.4608	962.84	0.2504	962.72	0.5782	962.53	1.171
962.74	0.4439	962.85	0.2784	962.73	0.5644	962.55	1.253
962.75	0.4146	962.87	0.3033	962.74	0.5485	962.56	1.354
962.77	0.3943	962.88	0.3143	962.75	0.5199	962.57	1.471
962.79	0.3854	962.89	0.3118	962.76	0.4966	962.58	1.586
962.8	0.3678	962.9	0.3068	962.77	0.4783	962.59	1.683
962.81	0.3502	962.91	0.3029	962.79	0.4472	962.6	1.768
962.82	0.3406	962.92	0.2936	962.8	0.4216	962.61	1.788
962.83	0.3464	962.94	0.2826	962.81	0.3989	962.63	1.781
962.84	0.3774	962.95	0.2561	962.82	0.3712	962.64	1.729
962.85	0.416	962.96	0.2337	962.83	0.344	962.65	1.653
962.87	0.4647	962.97	0.193	962.84	0.3078	962.66	1.567
962.88	0.5044	962.98	0.1507	962.85	0.2712	962.67	1.488
962.89	0.5431	962.99	0.1124	962.87	0.2385	962.68	1.411
962.9	0.57	963	0.08203	962.88	0.2078	962.69	1.338
962.91	0.5713	963.02	0.06218	962.89	0.1891	962.71	1.249
962.92	0.5712	963.03	0.05405	962.9	0.1693	962.72	1.187
962.94	0.579	963.04	0.05743	962.91	0.1521	962.73	1.124
962.95	0.5746	963.05	0.0789	962.92	0.1449	962.74	1.077
962.96	0.5631	963.06	0.1142	962.94	0.1332	962.75	1.059
962.98	0.546	963.07	0.1671	962.95	0.1198	962.76	1.067
962.99	0.5301	963.08	0.2213	962.96	0.1218	962.77	1.111
963	0.5015	963.1	0.2646	962.97	0.137	962.79	1.18
963.02	0.468	963.11	0.3054	962.98	0.1635	962.8	1.268
963.03	0.4382	963.12	0.3485	962.99	0.2067	962.81	1.349
963.04	0.3994	963.13	0.4021	963	0.2578	962.82	1.429
963.05	0.3798	963.14	0.4476	963.02	0.307	962.83	1.504
963.06	0.3742	963.15	0.4742	963.03	0.3746	962.84	1.501
963.07	0.3871	963.16	0.4915	963.04	0.4491	962.85	1.473
963.08	0.4229	963.18	0.4879	963.05	0.5282	962.87	1.418
963.1	0.4453	963.19	0.4699	963.06	0.6051	962.88	1.363
963.11	0.472	963.2	0.4281	963.07	0.6733	962.89	1.301
963.12	0.5015	963.21	0.3865	963.08	0.75	962.9	1.248
963.13	0.5388	963.22	0.3466	963.1	0.8216	962.91	1.188
963.14	0.5848	963.23	0.3153	963.11	0.8752	962.92	1.121
963.15	0.6281	963.24	0.2885	963.12	0.9102	962.94	1.049
963.16	0.6934	963.26	0.2724	963.13	0.9202	962.95	0.9946
963.18	0.7661	963.27	0.2622	963.14	0.9208	962.96	0.9406
963.19	0.8227	963.28	0.26	963.15	0.9139	962.97	0.9116
963.2	0.8911	963.29	0.2663	963.16	0.8796	962.98	0.8911
963.21	0.9513	963.3	0.2803	963.18	0.8398	962.99	0.907
963.22	0.9955	963.31	0.2798	963.19	0.7824	963	0.9518
963.23	1.027	963.32	0.2841	963.2	0.7275	963.02	1.014
963.24	1.052	963.34	0.2993	963.21	0.6698	963.03	1.1
963.26	1.067	963.35	0.3205	963.22	0.6041	963.04	1.18
963.27	1.063	963.36	0.3449	963.23	0.5362	963.05	1.268
963.28	1.067	963.37	0.351	963.24	0.472	963.06	1.35
963.29	1.052	963.38	0.3498	963.26	0.4212	963.07	1.366
963.3	1.036	963.39	0.3469	963.27	0.3747	963.08	1.396
963.31	1.01	963.41	0.3365	963.28	0.3366	963.1	1.45
963.32	0.9585	963.42	0.3229	963.29	0.3063	963.11	1.475
963.34	0.9121	963.43	0.3076	963.3	0.2888	963.12	1.485
963.35	0.866	963.44	0.2906	963.31	0.2854	963.13	1.496
963.36	0.8155	963.45	0.2764	963.32	0.2812	963.14	1.482
963.37	0.7854	963.46	0.2653	963.34	0.2742	963.15	1.429
963.38	0.7518	963.47	0.2467	963.35	0.2637	963.16	1.367
963.39	0.7305	963.49	0.2309	963.36	0.2574	963.18	1.323
963.4	0.7114	963.5	0.2074	963.37	0.2531	963.19	1.276
963.43	0.7077	963.51	0.1864	963.38	0.2521	963.2	1.264
963.44	0.7247	963.52	0.1673	963.39	0.2534	963.21	1.269
963.45	0.7419	963.53	0.1486	963.41	0.2604	963.22	1.31
963.46	0.7649	963.54	0.1277	963.42	0.2634	963.23	1.375
963.47	0.8039	963.55	0.1175	963.43	0.2767	963.24	1.478
963.49	0.8365	963.57	0.1106	963.44	0.2839	963.26	1.606
963.5	0.8583	963.58	0.1054	963.45	0.2794	963.27	1.728
963.51	0.8759	963.59	0.09929	963.46	0.2794	963.28	1.877
963.52	0.9057	963.6	0.08923	963.47	0.2705	963.29	2.021
963.53	0.9273	963.61	0.07737	963.49	0.2609	963.3	2.138
963.54	0.9486	963.62	0.06764	963.5	0.2511	963.31	2.258
963.57	0.9704	963.63	0.05972	963.51	0.2379	963.32	2.349
963.58	0.9824	963.65	0.05277	963.52	0.2293	963.34	2.347
963.59	0.984	963.66	0.04545	963.53	0.2282	963.35	2.31
963.6	0.9697	963.67	0.03898	963.54	0.2268	963.36	2.241
963.61	0.9512	963.68	0.03238	963.55	0.2272	963.37	2.118
963.62	0.9342	963.69	0.02244	963.57	0.2215	963.38	1.956
963.63	0.8958	963.7	0.01157	963.58	0.2111	963.39	1.784
963.65	0.8623	963.82	0.01677	963.59	0.2048	963.4	1.63
963.67	0.8368	963.83	0.03669	963.6	0.2005	963.42	1.455
963.68	0.8281	963.84	0.05946	963.61	0.2062	963.43	1.313
963.69	0.8218	963.85	0.08952	963.62	0.2188	963.44	1.183
963.7	0.8248	963.86	0.1191	963.63	0.2305	963.45	1.077
963.71	0.8479	963.88	0.1505	963.65	0.2443	963.46	0.9907
963.73	0.8559	963.9	0.1882	963.66	0.2632	963.47	0.9273
963.74	0.8475	963.91	0.226	963.67	0.2689	963.49	0.8836
963.75	0.8387	963.92	0.2546	963.68	0.2716	963.5	0.8554
963.76	0.8246	963.93	0.2885	963.69	0.2811	963.51	0.8787
963.77	0.8183	963.94	0.3247	963.7	0.2766	963.52	0.8879
963.78	0.8055	963.96	0.3474	963.71	0.2768	963.53	0.894
963.79	0.7916	963.97	0.3693	963.73	0.2793	963.54	0.8883
963.81	0.7814	963.98	0.392	963.74	0.2837	963.55	0.8828
963.82	0.7515	963.99	0.406	963.75	0.2967	963.57	0.8655
963.83	0.729	964	0.4123	963.76	0.314	963.58	0.8536
963.84	0.6942	964.01	0.4225	963.77	0.3238	963.59	0.8436
963.85	0.6566	964.02	0.4405	963.78	0.3347	963.6	0.8239
963.86	0.6233	964.04	0.4595	963.79	0.3345	963.61	0.8251
963.88	0.5931	964.05	0.4831	963.81	0.3325	963.62	0.8383
963.89	0.5734	964.06	0.494	963.82	0.3359	963.63	0.8773
963.9	0.5629	964.07	0.4934	963.83	0.3388	963.65	0.9098
963.91	0.5682	964.08	0.4931	963.84	0.3308	963.66	0.9769
963.92	0.5898	964.09	0.4833	963.85	0.316	963.67	1.049
963.93	0.6236	964.1	0.4649	963.86	0.2997	963.68	1.151
963.94	0.6642	964.12	0.4491	963.88	0.2769	963.69	1.264
963.96	0.6666	964.13	0.4358	963.89	0.2545	963.7	1.4
963.97	0.6751	964.14	0.4138	963.9	0.2186	963.71	1.567
963.98	0.6708	964.15	0.3921	963.92	0.1909	963.73	1.747
963.99	0.654	964.16	0.3768	963.93	0.175	963.74	1.94
964	0.6363	964.17	0.3528	963.94	0.1556	963.75	2.099
964.01	0.6148	964.18	0.3188	963.96	0.1533	963.76	2.277
964.02	0.6013	964.2	0.2918	963.97	0.1673	963.77	2.439
964.04	0.5836	964.21	0.2678	963.98	0.1979	963.78	2.609
964.05	0.5575	964.22	0.2483	963.99	0.2439	963.79	2.743
964.06	0.5378	964.23	0.2318	964	0.3025	963.81	2.833
964.07	0.4878	964.24	0.2252	964.01	0.372	963.82	2.889
964.09	0.4478	964.25	0.2213	964.02	0.4511	963.83	2.911
964.1	0.4235	964.26	0.2059	964.04	0.5252	963.84	2.907
964.12	0.4019	964.28	0.1835	964.05	0.6009	963.85	2.854
964.13	0.3926	964.29	0.1477	964.06	0.6648	963.86	2.768
964.14	0.4007	964.3	0.1101	964.07	0.6954	963.88	2.64
964.15	0.431	964.31	0.07711	964.08	0.6939	963.89	2.497
964.16	0.47	964.32	0.0467	964.1	0.6864	963.9	2.344
964.17	0.503	964.33	0.02635	964.12	0.6702	963.91	2.207
964.18	0.5381	964.35	0.02044	964.13	0.6299	963.92	2.056
964.2	0.551	964.36	0.02544	964.14	0.5755	963.93	1.902
964.21	0.5756	964.37	0.04272	964.15	0.5074	963.94	1.759
964.22	0.5748	964.38	0.07077	964.16	0.4468	963.96	1.624
964.23	0.5661	964.39	0.1052	964.17	0.3938	963.97	1.509
964.24	0.5452	964.4	0.1433	964.18	0.34	963.98	1.414
964.25	0.5221	964.41	0.1895	964.2	0.3053	963.99	1.361
964.26	0.5012	964.43	0.2485	964.21	0.2883	964	1.311
964.28	0.4581	964.44	0.3081	964.22	0.2926	964.01	1.279
964.29	0.4201	964.45	0.3693	964.23	0.3107	964.02	1.228
964.3	0.3594	964.46	0.4128	964.24	0.3415	964.04	1.194
964.31	0.2895	964.47	0.4475	964.25	0.3825	964.05	1.148
964.32	0.2445	964.48	0.4616	964.26	0.4191	964.06	1.102
964.33	0.2072	964.49	0.4533	964.28	0.4466	964.07	1.037
964.35	0.1833	964.51	0.4299	964.29	0.4702	964.08	0.9727
964.36	0.1871	964.52	0.3995	964.3	0.473	964.09	0.9244
964.37	0.2138	964.53	0.3605	964.31	0.4589	964.1	0.8805
964.38	0.2575	964.54	0.3228	964.33	0.4386	964.12	0.8569
964.39	0.3075	964.55	0.2919	964.34	0.4253	964.13	0.8602
964.41	0.3718	964.56	0.2629	964.36	0.3946	964.15	0.9346
964.43	0.4538	964.57	0.2384	964.37	0.3349	964.16	1.045
964.44	0.5346	964.59	0.2264	964.38	0.2686	964.17	1.188
964.45	0.6256	964.6	0.2146	964.39	0.2073	964.18	1.401
964.46	0.6963	964.61	0.1957	964.4	0.1527	964.2	1.676
964.47	0.7715	964.62	0.1827	964.41	0.1066	964.21	2.01
964.48	0.8327	964.63	0.1772	964.43	0.07471	964.22	2.392
964.49	0.8907	964.64	0.1828	964.44	0.05984	964.23	2.807
964.51	0.9382	964.65	0.1921	964.45	0.06122	964.24	3.24
964.52	0.9593	964.67	0.1942	964.46	0.08262	964.25	3.68
964.53	0.9643	964.68	0.2044	964.47	0.1063	964.26	4.103
964.54	0.9144	964.69	0.1971	964.48	0.1422	964.28	4.505
964.55	0.8632	964.7	0.1937	964.49	0.1885	964.29	4.82
964.56	0.8069	964.71	0.1875	964.51	0.2412	964.3	5.067
964.57	0.725	964.72	0.1794	964.52	0.3059	964.31	5.221
964.59	0.6372	964.73	0.1752	964.53	0.375	964.32	5.311
964.6	0.5587	964.75	0.1831	964.54	0.4411	964.33	5.309
964.61	0.4637	964.76	0.194	964.55	0.5063	964.34	5.194
964.62	0.3629	964.77	0.2163	964.56	0.5597	964.36	4.982
964.63	0.2725	964.78	0.2474	964.57	0.6076	964.37	4.715
964.64	0.1955	964.79	0.2764	964.59	0.6183	964.38	4.414
964.65	0.1319	964.82	0.3158	964.6	0.5983	964.39	4.014
964.67	0.08281	964.83	0.3603	964.62	0.5746	964.4	3.568
964.68	0.05552	964.84	0.3816	964.63	0.5466	964.41	3.127
964.69	0.0422	964.85	0.404	964.64	0.506	964.43	2.693
964.7	0.05872	964.86	0.4288	964.65	0.4716	964.44	2.291
964.71	0.0911	964.87	0.454	964.67	0.4382	964.45	1.928
964.72	0.1514	964.88	0.4827	964.68	0.3923	964.46	1.615
964.73	0.2267	964.9	0.4966	964.69	0.3403	964.47	1.38
964.75	0.3184	964.91	0.5055	964.7	0.2828	964.48	1.214
964.76	0.4127	964.92	0.5192	964.71	0.2227	964.49	1.105
964.77	0.5071	964.93	0.5061	964.72	0.1706	964.51	1.045
964.78	0.631	964.94	0.4993	964.73	0.1311	964.52	1.028
964.79	0.7362	964.95	0.4807	964.75	0.1127	964.53	1.063
964.8	0.8203	964.96	0.4537	964.76	0.1148	964.54	1.13
964.82	0.8956	964.98	0.4348	964.77	0.1225	964.55	1.231
964.83	0.9643	964.99	0.4195	964.78	0.1479	964.56	1.331
964.84	0.9956	965	0.3995	964.79	0.1933	964.57	1.398
964.85	1.023	965.01	0.3865	964.8	0.2517	964.59	1.437
964.86	1.034	965.02	0.3806	964.82	0.3197	964.6	1.455
964.87	1.022	965.03	0.3832	964.83	0.3795	964.61	1.419
964.88	0.9963	965.04	0.3926	964.84	0.4515	964.62	1.353
964.9	0.9548	965.06	0.3935	964.85	0.5403	964.63	1.294
964.91	0.9029	965.07	0.3869	964.86	0.6421	964.64	1.217
964.92	0.8452	965.08	0.39	964.87	0.7443	964.65	1.153
964.93	0.7957	965.09	0.3868	964.88	0.8371	964.67	1.099
964.94	0.756	965.11	0.388	964.9	0.8984	964.68	1.077
964.95	0.7239	965.12	0.3923	964.91	0.9234	964.69	1.092
964.96	0.7028	965.14	0.3868	964.92	0.9144	964.7	1.158
964.98	0.6896	965.16	0.3869	964.93	0.8833	964.71	1.25
964.99	0.6646	965.17	0.3894	964.94	0.8506	964.72	1.375
965	0.6548	965.18	0.3828	964.95	0.7933	964.73	1.543
965.01	0.6545	965.19	0.3702	964.96	0.742	964.75	1.753
965.02	0.6115	965.21	0.341	964.98	0.6953	964.76	1.97
965.03	0.5672	965.23	0.3149	964.99	0.6356	964.77	2.176
965.04	0.5273	965.24	0.2865	965	0.5704	964.78	2.371
965.06	0.4955	965.25	0.2511	965.02	0.5269	964.79	2.512
965.07	0.4654	965.26	0.2168	965.03	0.4999	964.8	2.561
965.08	0.4478	965.27	0.2015	965.04	0.4829	964.82	2.556
965.09	0.4229	965.29	0.1921	965.06	0.4777	964.83	2.488
965.1	0.4052	965.3	0.1922	965.07	0.4948	964.84	2.37
965.11	0.3924	965.31	0.1927	965.08	0.5432	964.85	2.247
965.12	0.383	965.32	0.2039	965.09	0.6096	964.86	2.072
965.14	0.3921	965.33	0.2316	965.1	0.6893	964.87	1.853
965.15	0.4146	965.34	0.2679	965.11	0.7575	964.88	1.652
965.16	0.4524	965.35	0.3177	965.12	0.8	964.9	1.449
965.17	0.5051	965.37	0.3856	965.14	0.8305	964.91	1.287
965.18	0.5539	965.38	0.4678	965.15	0.849	964.92	1.152
965.19	0.6016	965.39	0.5523	965.16	0.8508	964.93	1.039
965.21	0.6271	965.4	0.6451	965.17	0.852	964.94	0.9609
965.22	0.6434	965.41	0.7309	965.18	0.8539	964.95	0.9392
965.23	0.6641	965.42	0.7943	965.19	0.8258	964.96	0.9737
965.24	0.6576	965.43	0.8209	965.21	0.796	964.98	1.036
965.25	0.5983	965.45	0.83	965.22	0.7386	964.99	1.092
965.26	0.5497	965.46	0.822	965.23	0.6583	965	1.164
965.27	0.4979	965.47	0.7778	965.24	0.5852	965.01	1.237
965.29	0.4486	965.48	0.7213	965.25	0.5174	965.02	1.272
965.3	0.3969	965.49	0.6559	965.26	0.4432	965.03	1.28
965.31	0.3479	965.5	0.5859	965.27	0.3714	965.04	1.288
965.32	0.2902	965.51	0.4981	965.29	0.3171	965.06	1.283
965.33	0.2451	965.53	0.4113	965.3	0.281	965.07	1.262
965.34	0.2177	965.54	0.3303	965.31	0.2626	965.08	1.227
965.35	0.2175	965.55	0.2662	965.32	0.2546	965.09	1.132
965.37	0.2446	965.56	0.2186	965.33	0.2648	965.1	1.032
965.38	0.2758	965.57	0.1885	965.34	0.2794	965.11	0.95
965.39	0.3257	965.58	0.183	965.35	0.2938	965.12	0.8613
965.4	0.3985	965.6	0.198	965.37	0.3264	965.14	0.8142
965.41	0.4685	965.61	0.2306	965.38	0.3695	965.15	0.7768
965.42	0.5509	965.62	0.2662	965.39	0.4165	965.16	0.7613
965.43	0.636	965.63	0.3098	965.4	0.478	965.17	0.8049
965.45	0.7348	965.64	0.3446	965.41	0.5488	965.18	0.906
965.46	0.8386	965.66	0.3731	965.42	0.6074	965.19	1.06
965.47	0.9254	965.68	0.394	965.43	0.656	965.21	1.266
965.48	0.9894	965.69	0.4088	965.45	0.6944	965.22	1.541
965.49	1.058	965.7	0.4163	965.46	0.7355	965.23	1.894
965.5	1.102	965.71	0.4014	965.47	0.7675	965.24	2.286
965.51	1.132	965.72	0.3841	965.48	0.7763	965.25	2.706
965.53	1.137	965.73	0.3599	965.49	0.7657	965.26	3.17
965.54	1.135	965.74	0.318	965.5	0.7452	965.27	3.643
965.55	1.109	965.76	0.2664	965.51	0.7276	965.29	4.096
965.57	1.08	965.77	0.2174	965.53	0.6975	965.3	4.499
965.58	1.048	965.78	0.1653	965.54	0.6673	965.31	4.81
965.6	1.006	965.79	0.1157	965.55	0.6373	965.32	5.02
965.61	0.9427	965.8	0.07587	965.56	0.6043	965.33	5.176
965.62	0.8537	965.81	0.04548	965.57	0.5548	965.34	5.225
965.64	0.7728	965.82	0.02727	965.58	0.5061	965.35	5.167
965.65	0.7077	965.84	0.01724	965.6	0.4638	965.37	5.02
965.66	0.6434	965.85	0.006087	965.61	0.428	965.38	4.748
965.68	0.5829	965.87	0.006889	965.62	0.4059	965.39	4.392
965.69	0.5309	965.88	0.02356	965.63	0.3912	965.4	3.979
965.71	0.5049	965.89	0.0568	965.64	0.3818	965.41	3.536
965.72	0.5074	965.91	0.1033	965.65	0.3691	965.42	3.09
965.73	0.5322	965.92	0.1608	965.66	0.3552	965.43	2.643
965.74	0.5684	965.93	0.2335	965.68	0.3478	965.45	2.22
965.76	0.6244	965.94	0.3036	965.69	0.3435	965.46	1.811
965.77	0.7023	965.95	0.3852	965.7	0.3323	965.47	1.444
965.78	0.8055	965.96	0.4707	965.71	0.3218	965.48	1.147
965.79	0.9233	965.97	0.548	965.72	0.311	965.49	0.9378
965.8	1.052	966	0.6267	965.74	0.3134	965.5	0.7842
965.81	1.163	966.01	0.6938	965.76	0.3253	965.53	0.7038
965.82	1.265	966.02	0.7347	965.77	0.332	965.54	0.6953
965.84	1.349	966.04	0.7671	965.78	0.356	965.55	0.715
965.85	1.407	966.05	0.7908	965.79	0.3849	965.56	0.7984
965.86	1.432	966.07	0.7947	965.8	0.4038	965.57	0.9394
965.87	1.425	966.08	0.7787	965.81	0.4195	965.58	1.079
965.88	1.406	966.09	0.7361	965.82	0.4427	965.6	1.236
965.89	1.361	966.1	0.6628	965.84	0.454	965.61	1.384
965.91	1.271	966.11	0.585	965.85	0.4717	965.62	1.526
965.92	1.148	966.12	0.5107	965.86	0.4953	965.63	1.647
965.93	1.025	966.13	0.4271	965.87	0.5059	965.64	1.757
965.94	0.9153	966.15	0.3497	965.88	0.5159	965.65	1.859
965.95	0.8164	966.16	0.2825	965.89	0.5243	965.66	1.887
965.96	0.7271	966.17	0.2281	965.91	0.5322	965.68	1.829
965.97	0.6326	966.18	0.1874	965.92	0.5327	965.69	1.729
965.99	0.5546	966.19	0.1598	965.94	0.5286	965.7	1.605
966	0.5007	966.2	0.154	965.95	0.5216	965.71	1.485
966.01	0.4618	966.21	0.158	965.96	0.5097	965.72	1.384
966.02	0.4299	966.23	0.1721	965.99	0.5006	965.73	1.293
966.03	0.4059	966.24	0.1832	966	0.5047	965.74	1.215
966.04	0.3887	966.25	0.1859	966.01	0.5012	965.77	1.177
966.05	0.387	966.26	0.191	966.02	0.5003	965.78	1.181
966.07	0.3922	966.27	0.2031	966.03	0.5085	965.79	1.188
966.08	0.4088	966.28	0.2142	966.04	0.5008	965.8	1.226
966.09	0.432	966.3	0.2201	966.05	0.4797	965.81	1.293
966.1	0.4565	966.31	0.2229	966.07	0.4629	965.82	1.369
966.11	0.4854	966.32	0.2215	966.08	0.4439	965.84	1.47
966.12	0.5022	966.33	0.2157	966.09	0.4227	965.85	1.562
966.13	0.5164	966.34	0.2159	966.1	0.4129	965.86	1.658
966.15	0.5334	966.35	0.2164	966.11	0.4072	965.87	1.717
966.16	0.5524	966.36	0.2068	966.12	0.4024	965.88	1.775
966.17	0.5729	966.38	0.2054	966.13	0.3999	965.89	1.796
966.18	0.5851	966.39	0.2098	966.16	0.4014	965.91	1.752
966.19	0.5825	966.4	0.2202	966.17	0.4035	965.92	1.686
966.2	0.5595	966.41	0.236	966.18	0.3924	965.93	1.621
966.21	0.5277	966.42	0.2556	966.19	0.3745	965.94	1.561
966.24	0.4936	966.43	0.2801	966.2	0.3579	965.95	1.514
966.25	0.4524	966.44	0.2931	966.21	0.3422	965.96	1.482
966.26	0.3946	966.46	0.297	966.23	0.3336	965.97	1.447
966.27	0.3376	966.47	0.2814	966.24	0.3274	965.99	1.428
966.28	0.2759	966.49	0.264	966.25	0.3134	966	1.43
966.3	0.2269	966.5	0.2501	966.26	0.3	966.01	1.451
966.31	0.1922	966.51	0.2274	966.27	0.2856	966.02	1.464
966.32	0.1828	966.52	0.2078	966.28	0.2602	966.03	1.491
966.33	0.1858	966.54	0.1951	966.3	0.2367	966.04	1.537
966.34	0.2138	966.55	0.1827	966.31	0.216	966.05	1.575
966.35	0.245	966.56	0.1713	966.32	0.1963	966.07	1.597
966.36	0.2902	966.57	0.1633	966.33	0.1743	966.08	1.581
966.38	0.3611	966.58	0.1487	966.34	0.1522	966.09	1.563
966.39	0.4396	966.59	0.1361	966.35	0.1288	966.1	1.486
966.4	0.5277	966.61	0.1264	966.36	0.1087	966.11	1.398
966.41	0.6299	966.62	0.1273	966.38	0.097	966.12	1.268
966.42	0.738	966.63	0.136	966.39	0.0952	966.13	1.125
966.43	0.8421	966.64	0.152	966.4	0.1008	966.15	1
966.44	0.9426	966.65	0.1768	966.41	0.1123	966.16	0.9063
966.46	1.031	966.66	0.2048	966.42	0.132	966.18	0.8681
966.47	1.11	966.67	0.2275	966.43	0.171	966.19	0.8959
966.48	1.157	966.69	0.2362	966.44	0.2253	966.2	0.9807
966.49	1.173	966.7	0.2311	966.46	0.2926	966.21	1.122
966.5	1.17	966.71	0.2208	966.47	0.3694	966.23	1.338
966.51	1.146	966.72	0.214	966.48	0.4539	966.24	1.632
966.52	1.122	966.73	0.2116	966.49	0.5348	966.25	1.994
966.54	1.084	966.74	0.2071	966.5	0.6096	966.26	2.386
966.55	1.036	966.75	0.2088	966.51	0.6657	966.27	2.799
966.56	0.9691	966.77	0.2176	966.52	0.714	966.28	3.205
966.57	0.9036	966.78	0.2198	966.54	0.7476	966.3	3.562
966.58	0.8064	966.8	0.2206	966.55	0.7544	966.31	3.844
966.59	0.7142	966.81	0.2219	966.56	0.7222	966.32	4.035
966.61	0.6322	966.82	0.2142	966.57	0.6661	966.33	4.124
966.62	0.5465	966.83	0.2166	966.58	0.592	966.34	4.058
966.63	0.468	966.85	0.2303	966.61	0.5166	966.35	3.918
966.64	0.4098	966.86	0.2521	966.62	0.4448	966.36	3.67
966.65	0.3715	966.87	0.2761	966.63	0.3703	966.38	3.374
966.66	0.3382	966.88	0.3061	966.64	0.31	966.39	3.032
966.67	0.3189	966.89	0.335	966.65	0.2628	966.4	2.654
966.69	0.2972	966.9	0.3523	966.66	0.2243	966.41	2.268
966.7	0.2846	966.92	0.3605	966.67	0.2045	966.42	1.881
966.71	0.27	966.93	0.3624	966.69	0.205	966.43	1.513
966.72	0.2704	966.94	0.3555	966.7	0.2191	966.44	1.198
966.73	0.2824	966.95	0.3559	966.71	0.2462	966.46	0.953
966.74	0.3161	966.96	0.3615	966.72	0.2868	966.47	0.7913
966.75	0.3556	966.97	0.3728	966.73	0.3196	966.48	0.6903
966.77	0.3897	966.98	0.3816	966.74	0.3519	966.49	0.638
966.78	0.4235	967	0.3973	966.75	0.3811	966.5	0.6412
966.79	0.4663	967.01	0.4094	966.77	0.4117	966.51	0.6735
966.8	0.5013	967.02	0.4053	966.78	0.4291	966.52	0.7192
966.81	0.5088	967.03	0.3888	966.79	0.4218	966.54	0.7766
966.82	0.5139	967.04	0.3745	966.8	0.4036	966.55	0.833
966.83	0.5244	967.05	0.3618	966.81	0.3808	966.56	0.8806
966.85	0.5248	967.06	0.3548	966.82	0.3616	966.57	0.923
966.87	0.5379	967.08	0.3569	966.83	0.3509	966.58	0.9774
966.88	0.5626	967.09	0.353	966.85	0.3489	966.59	1.024
966.89	0.5868	967.1	0.3454	966.86	0.348	966.61	1.054
966.9	0.6067	967.11	0.3461	966.87	0.3557	966.62	1.04
966.92	0.6332	967.12	0.3446	966.88	0.3616	966.63	1.014
966.93	0.6508	967.14	0.3501	966.89	0.3593	966.64	0.9779
966.94	0.6788	967.16	0.368	966.9	0.3606	966.65	0.9343
966.95	0.7174	967.17	0.3899	966.92	0.3661	966.66	0.9087
966.96	0.7661	967.18	0.4242	966.93	0.3681	966.67	0.904
966.97	0.8199	967.19	0.4755	966.95	0.3724	966.69	0.9104
966.98	0.8825	967.2	0.5287	966.96	0.3748	966.7	0.9166
967	0.9074	967.21	0.583	966.97	0.3641	966.71	0.9234
967.01	0.9213	967.23	0.624	966.98	0.3484	966.72	0.952
967.02	0.9294	967.24	0.6491	967	0.3183	966.73	0.9826
967.03	0.9323	967.25	0.6485	967.01	0.2856	966.74	1.016
967.04	0.9008	967.26	0.6358	967.02	0.2558	966.75	1.07
967.05	0.8457	967.27	0.601	967.03	0.2207	966.77	1.137
967.06	0.7977	967.28	0.5653	967.04	0.2043	966.78	1.215
967.08	0.7565	967.29	0.5211	967.05	0.1923	966.79	1.313
967.09	0.7168	967.31	0.4727	967.06	0.196	966.8	1.421
967.1	0.6871	967.32	0.4335	967.08	0.2177	966.81	1.524
967.11	0.6559	967.33	0.3945	967.09	0.2513	966.82	1.625
967.13	0.6217	967.34	0.3738	967.1	0.2865	966.83	1.679
967.14	0.594	967.35	0.3759	967.11	0.3323	966.85	1.737
967.16	0.568	967.36	0.3963	967.12	0.3858	966.86	1.794
967.17	0.5432	967.37	0.4402	967.13	0.44	966.87	1.819
967.18	0.5396	967.39	0.501	967.14	0.5124	966.88	1.826
967.19	0.5607	967.4	0.5768	967.16	0.589	966.89	1.819
967.2	0.5868	967.41	0.6655	967.17	0.6541	966.9	1.781
967.21	0.6162	967.42	0.7418	967.18	0.7039	966.92	1.699
967.23	0.6396	967.43	0.791	967.19	0.7376	966.93	1.583
967.24	0.636	967.44	0.82	967.2	0.7536	966.94	1.471
967.25	0.6401	967.45	0.8144	967.21	0.7394	966.95	1.376
967.26	0.6413	967.47	0.7914	967.23	0.7099	966.96	1.274
967.28	0.6496	967.48	0.754	967.25	0.6688	966.97	1.205
967.29	0.658	967.49	0.6996	967.26	0.6249	966.98	1.161
967.31	0.6716	967.5	0.6075	967.27	0.5679	967	1.126
967.32	0.6995	967.51	0.5146	967.28	0.5253	967.01	1.124
967.33	0.7318	967.52	0.4201	967.29	0.4755	967.02	1.167
967.34	0.7672	967.54	0.3327	967.31	0.442	967.03	1.216
967.35	0.7889	967.55	0.2585	967.32	0.4239	967.04	1.264
967.36	0.7984	967.56	0.2019	967.33	0.4149	967.05	1.35
967.37	0.7944	967.57	0.1579	967.34	0.4274	967.06	1.414
967.4	0.796	967.58	0.1296	967.35	0.469	967.08	1.464
967.41	0.802	967.59	0.1121	967.36	0.5377	967.09	1.449
967.42	0.8173	967.6	0.1097	967.37	0.6224	967.1	1.42
967.43	0.8511	967.62	0.1148	967.39	0.7253	967.11	1.379
967.44	0.8848	967.63	0.1262	967.4	0.8195	967.12	1.335
967.45	0.8962	967.64	0.1299	967.41	0.8978	967.13	1.297
967.47	0.891	967.65	0.1244	967.43	0.9623	967.14	1.255
967.48	0.8753	967.66	0.1159	967.44	1.019	967.16	1.265
967.49	0.8601	967.67	0.1124	967.45	1.053	967.17	1.346
967.5	0.8377	967.68	0.1119	967.47	1.052	967.18	1.504
967.51	0.8234	967.7	0.1233	967.48	1.029	967.19	1.735
967.52	0.8173	967.71	0.1378	967.49	0.9677	967.2	2.036
967.54	0.8056	967.72	0.1542	967.5	0.9011	967.21	2.395
967.55	0.786	967.73	0.1685	967.51	0.8212	967.23	2.794
967.56	0.7636	967.74	0.198	967.52	0.7478	967.24	3.243
967.57	0.7422	967.75	0.2332	967.54	0.6745	967.25	3.718
967.58	0.7044	967.76	0.2762	967.55	0.6042	967.26	4.148
967.59	0.6567	967.78	0.3187	967.56	0.5388	967.27	4.532
967.6	0.6069	967.79	0.3629	967.57	0.4854	967.28	4.876
967.62	0.5622	967.8	0.3803	967.58	0.455	967.29	5.056
967.63	0.5316	967.81	0.3986	967.59	0.4522	967.31	5.108
967.64	0.5064	967.82	0.3953	967.6	0.4627	967.32	5.046
967.65	0.4835	967.83	0.3871	967.62	0.4754	967.33	4.935
967.66	0.4558	967.85	0.3596	967.63	0.4974	967.34	4.695
967.67	0.4035	967.86	0.3267	967.64	0.5227	967.35	4.378
967.68	0.3476	967.87	0.2905	967.65	0.5481	967.36	4.014
967.7	0.3082	967.88	0.2598	967.66	0.5688	967.37	3.575
967.71	0.2796	967.89	0.2303	967.67	0.588	967.39	3.133
967.72	0.2642	967.9	0.2118	967.68	0.5899	967.4	2.702
967.73	0.2509	967.91	0.2061	967.7	0.5757	967.41	2.313
967.74	0.2572	967.93	0.2169	967.71	0.5519	967.42	1.971
967.75	0.2662	967.94	0.2374	967.72	0.5288	967.43	1.652
967.77	0.2923	967.95	0.2708	967.73	0.5159	967.44	1.406
967.78	0.3291	967.96	0.2991	967.74	0.503	967.45	1.203
967.79	0.3719	967.97	0.3328	967.75	0.4985	967.47	1.069
967.8	0.4229	967.98	0.374	967.77	0.4898	967.48	0.9889
967.81	0.4783	967.99	0.4138	967.78	0.4613	967.49	0.931
967.82	0.5409	968.01	0.4398	967.79	0.4407	967.5	0.9082
967.83	0.5981	968.02	0.4624	967.8	0.4155	967.51	0.9175
967.85	0.6546	968.03	0.4643	967.82	0.401	967.52	0.9263
967.86	0.7014	968.04	0.462	967.83	0.3845	967.54	0.9679
967.87	0.7335	968.05	0.4296	967.85	0.3504	967.55	1.036
967.88	0.7438	968.06	0.3966	967.86	0.3143	967.56	1.103
967.89	0.7324	968.08	0.3516	967.87	0.2887	967.57	1.118
967.9	0.7064	968.09	0.3146	967.88	0.2674	967.58	1.132
967.93	0.6893	968.1	0.2847	967.89	0.2436	967.59	1.149
967.94	0.6793	968.11	0.2628	967.9	0.2236	967.6	1.103
967.95	0.6496	968.12	0.2489	967.91	0.2079	967.62	1.06
967.96	0.6228	968.13	0.2497	967.93	0.2001	967.63	1.025
967.97	0.6026	968.14	0.2613	967.94	0.2091	967.64	1
967.98	0.5791	968.16	0.2819	967.95	0.2336	967.65	0.9776
967.99	0.5638	968.17	0.3017	967.96	0.2706	967.66	0.9411
968.01	0.564	968.18	0.3218	967.97	0.3065	967.67	0.9352
968.02	0.5437	968.19	0.3299	967.99	0.3538	967.68	0.9364
968.03	0.5172	968.21	0.3422	968.01	0.4065	967.7	0.972
968.04	0.4979	968.22	0.3539	968.02	0.4512	967.71	1.018
968.05	0.4866	968.24	0.3523	968.03	0.4858	967.72	1.076
968.06	0.4717	968.25	0.3509	968.04	0.5182	967.73	1.128
968.08	0.4605	968.26	0.3474	968.05	0.5327	967.74	1.201
968.09	0.4591	968.27	0.3146	968.06	0.5475	967.75	1.272
968.1	0.4498	968.28	0.2657	968.08	0.5417	967.77	1.313
968.11	0.4367	968.29	0.2043	968.09	0.5294	967.78	1.347
968.12	0.415	968.31	0.1494	968.1	0.5165	967.79	1.338
968.13	0.3986	968.32	0.1019	968.11	0.5158	967.8	1.305
968.14	0.3909	968.33	0.06629	968.12	0.5051	967.81	1.264
968.16	0.3946	968.34	0.04668	968.13	0.4883	967.82	1.224
968.17	0.4043	968.35	0.03922	968.14	0.4786	967.83	1.151
968.18	0.4057	968.36	0.04647	968.16	0.4802	967.85	1.095
968.19	0.4235	968.37	0.06931	968.17	0.4973	967.86	1.057
968.2	0.4449	968.39	0.107	968.18	0.5238	967.87	1.043
968.21	0.4501	968.4	0.1571	968.19	0.5431	967.88	1.037
968.22	0.4549	968.41	0.2157	968.2	0.5559	967.89	1.054
968.24	0.447	968.42	0.2816	968.21	0.5754	967.9	1.097
968.25	0.413	968.43	0.3447	968.22	0.604	967.91	1.16
968.26	0.3756	968.44	0.4106	968.24	0.6205	967.93	1.229
968.27	0.3467	968.45	0.4739	968.25	0.6306	967.94	1.29
968.28	0.3194	968.47	0.5308	968.26	0.6174	967.95	1.331
968.29	0.2844	968.48	0.5845	968.27	0.5911	967.96	1.331
968.31	0.2543	968.49	0.607	968.28	0.5732	967.97	1.339
968.32	0.2323	968.5	0.5956	968.29	0.5518	967.98	1.325
968.33	0.2057	968.51	0.5777	968.31	0.5262	967.99	1.295
968.34	0.1935	968.52	0.5481	968.32	0.5024	968.01	1.276
968.35	0.1791	968.53	0.5161	968.34	0.4857	968.02	1.235
968.36	0.1822	968.55	0.4864	968.35	0.4866	968.03	1.201
968.37	0.2068	968.56	0.4436	968.36	0.4734	968.04	1.15
968.39	0.2476	968.57	0.401	968.37	0.4746	968.05	1.111
968.4	0.3048	968.58	0.3508	968.39	0.4976	968.06	1.071
968.41	0.3793	968.59	0.3061	968.4	0.5348	968.08	1.064
968.42	0.4681	968.6	0.2688	968.41	0.5676	968.09	1.064
968.43	0.5569	968.62	0.2399	968.42	0.5978	968.1	1.092
968.44	0.6344	968.63	0.2224	968.43	0.6196	968.11	1.131
968.45	0.7176	968.64	0.2117	968.44	0.6423	968.12	1.21
968.47	0.7981	968.65	0.2002	968.45	0.6693	968.13	1.305
968.48	0.8582	968.66	0.1747	968.47	0.6847	968.14	1.432
968.49	0.8956	968.67	0.1574	968.48	0.6849	968.16	1.553
968.5	0.9209	968.68	0.1418	968.49	0.6833	968.17	1.694
968.51	0.9168	968.7	0.1282	968.5	0.6593	968.18	1.85
968.52	0.8899	968.71	0.1179	968.52	0.643	968.19	2.048
968.53	0.8642	968.72	0.1038	968.53	0.6346	968.2	2.32
968.55	0.8301	968.73	0.09145	968.55	0.599	968.21	2.628
968.56	0.7846	968.74	0.08931	968.56	0.5673	968.22	2.961
968.57	0.7321	968.75	0.09118	968.57	0.5454	968.24	3.288
968.58	0.6641	968.76	0.1037	968.58	0.5291	968.25	3.579
968.59	0.6171	968.78	0.1226	968.59	0.509	968.26	3.825
968.6	0.5886	968.79	0.1353	968.6	0.4749	968.27	4.004
968.62	0.5682	968.8	0.1578	968.62	0.455	968.28	4.157
968.63	0.566	968.81	0.1852	968.63	0.4399	968.29	4.258
968.64	0.5772	968.82	0.2229	968.64	0.4123	968.31	4.294
968.65	0.595	968.83	0.2658	968.65	0.3723	968.32	4.205
968.66	0.6276	968.85	0.3113	968.66	0.3371	968.33	4.056
968.67	0.6563	968.86	0.356	968.67	0.3	968.34	3.843
968.68	0.6952	968.87	0.3856	968.68	0.2652	968.35	3.571
968.7	0.7282	968.88	0.3969	968.7	0.2429	968.36	3.241
968.71	0.7402	968.89	0.3972	968.71	0.2248	968.37	2.87
968.72	0.747	968.9	0.3995	968.72	0.2164	968.39	2.45
968.73	0.7527	968.91	0.3902	968.73	0.2194	968.4	2.067
968.74	0.7517	968.94	0.3763	968.74	0.2273	968.41	1.738
968.75	0.756	968.95	0.353	968.75	0.2538	968.42	1.477
968.76	0.7673	968.96	0.3127	968.76	0.285	968.43	1.279
968.78	0.7573	968.97	0.2617	968.78	0.3131	968.44	1.12
968.79	0.7403	968.98	0.2103	968.79	0.3509	968.45	0.9996
968.8	0.7138	968.99	0.1564	968.8	0.3888	968.47	0.8953
968.82	0.6923	969.01	0.1045	968.81	0.4077	968.48	0.8234
968.83	0.6871	969.02	0.06124	968.82	0.4104	968.49	0.7722
968.85	0.6904	969.03	0.02198	968.83	0.4108	968.5	0.7488
968.86	0.6804	969.07	0.005458	968.85	0.4093	968.52	0.7698
968.87	0.6666	969.09	0.03508	968.86	0.3927	968.53	0.8045
968.88	0.6536	969.1	0.07429	968.87	0.3611	968.55	0.8162
968.89	0.6447	969.11	0.1188	968.88	0.3319	968.56	0.8084
968.9	0.6278	969.12	0.1713	968.89	0.3099	968.57	0.8262
968.91	0.5889	969.13	0.2316	968.9	0.2916	968.58	0.8278
968.93	0.556	969.14	0.2921	968.91	0.2834	968.59	0.798
968.94	0.5253	969.16	0.3477	968.93	0.2891	968.6	0.7511
968.95	0.4986	969.17	0.3964	968.94	0.298	968.62	0.6878
968.96	0.4883	969.18	0.4278	968.95	0.3134	968.63	0.6329
968.97	0.4886	969.2	0.4382	968.96	0.3356	968.64	0.6179
968.98	0.4966	969.21	0.4284	968.97	0.3731	968.65	0.6332
969.01	0.5224	969.22	0.3924	968.98	0.4041	968.66	0.659
969.02	0.5564	969.24	0.3358	968.99	0.4194	968.67	0.7137
969.03	0.5848	969.25	0.2798	969.01	0.4226	968.68	0.7936
969.04	0.6205	969.26	0.2278	969.02	0.4073	968.7	0.91
969.05	0.6701	969.27	0.1759	969.03	0.3848	968.71	1.044
969.06	0.7316	969.28	0.1286	969.04	0.3543	968.72	1.209
969.07	0.799	969.29	0.0974	969.05	0.3192	968.73	1.395
969.09	0.8695	969.3	0.08207	969.06	0.2915	968.75	1.611
969.1	0.9056	969.32	0.09122	969.07	0.2584	968.76	1.832
969.11	0.9387	969.33	0.1247	969.09	0.2302	968.78	2.032
969.12	0.9717	969.34	0.1784	969.1	0.2141	968.79	2.198
969.13	0.9771	969.35	0.2538	969.11	0.2142	968.8	2.336
969.14	0.9528	969.36	0.3565	969.12	0.2272	968.81	2.434
969.16	0.9086	969.37	0.4733	969.13	0.2518	968.82	2.453
969.17	0.8584	969.39	0.5982	969.14	0.2888	968.83	2.412
969.18	0.8021	969.4	0.7209	969.16	0.3284	968.85	2.322
969.19	0.7355	969.41	0.8366	969.17	0.3736	968.86	2.202
969.2	0.672	969.42	0.9259	969.18	0.4081	968.87	2.063
969.21	0.6123	969.43	0.9845	969.2	0.4357	968.88	1.886
969.22	0.5593	969.44	1.005	969.21	0.4528	968.89	1.702
969.24	0.5137	969.45	0.9994	969.22	0.4224	968.9	1.516
969.25	0.4668	969.47	0.9876	969.24	0.3782	968.91	1.352
969.26	0.4248	969.48	0.9756	969.25	0.336	968.93	1.207
969.27	0.3921	969.49	0.951	969.26	0.2816	968.94	1.096
969.28	0.3846	969.5	0.9209	969.27	0.2286	968.95	1.015
969.29	0.3594	969.51	0.8704	969.28	0.1829	968.96	0.9811
969.3	0.3473	969.52	0.8226	969.29	0.142	968.97	0.9941
969.32	0.3289	969.53	0.7718	969.3	0.1172	968.98	1.023
969.33	0.2958	969.55	0.7347	969.32	0.1113	968.99	1.043
969.35	0.2789	969.56	0.6966	969.33	0.1298	969.01	1.076
969.36	0.2762	969.57	0.6633	969.34	0.1651	969.02	1.117
969.37	0.2708	969.58	0.6402	969.35	0.2188	969.03	1.164
969.39	0.287	969.59	0.6315	969.36	0.2935	969.04	1.198
969.4	0.3246	969.6	0.612	969.37	0.3804	969.05	1.229
969.41	0.3865	969.62	0.5853	969.39	0.4767	969.06	1.242
969.42	0.4777	969.63	0.5513	969.4	0.5676	969.07	1.242
969.43	0.582	969.64	0.5184	969.41	0.6579	969.09	1.231
969.44	0.7109	969.65	0.4815	969.42	0.7206	969.1	1.226
969.45	0.8597	969.66	0.4483	969.43	0.7711	969.11	1.164
969.47	1.014	969.67	0.4148	969.44	0.7982	969.12	1.131
969.48	1.154	969.68	0.3943	969.45	0.7923	969.13	1.092
969.49	1.293	969.7	0.3823	969.48	0.7857	969.14	1.092
969.5	1.413	969.71	0.3761	969.49	0.7702	969.16	1.135
969.51	1.504	969.72	0.3738	969.5	0.7257	969.17	1.269
969.52	1.557	969.73	0.3784	969.51	0.672	969.18	1.512
969.53	1.54	969.74	0.3692	969.52	0.6197	969.19	1.887
969.55	1.508	969.75	0.3755	969.53	0.5613	969.2	2.373
969.56	1.4	969.76	0.3885	969.56	0.5097	969.21	2.956
969.57	1.266	969.78	0.4116	969.57	0.4698	969.22	3.651
969.58	1.107	969.79	0.4266	969.58	0.4256	969.24	4.441
969.59	0.9448	969.8	0.4495	969.59	0.3823	969.25	5.274
969.6	0.7805	969.81	0.4661	969.6	0.3486	969.26	6.131
969.62	0.6367	969.82	0.4742	969.62	0.3196	969.27	6.946
969.63	0.511	969.83	0.4603	969.63	0.2866	969.28	7.707
969.64	0.4068	969.85	0.437	969.64	0.2631	969.29	8.309
969.65	0.3357	969.86	0.4154	969.65	0.241	969.3	8.775
969.66	0.289	969.87	0.3996	969.66	0.2255	969.32	9.072
969.67	0.284	969.88	0.3893	969.67	0.2101	969.33	9.181
969.68	0.3148	969.89	0.3761	969.68	0.2049	969.34	9.021
969.7	0.3648	969.9	0.3612	969.7	0.2	969.35	8.697
969.72	0.4353	969.91	0.3309	969.71	0.1897	969.36	8.136
969.73	0.5302	969.93	0.2918	969.72	0.1911	969.37	7.433
969.74	0.6203	969.94	0.2568	969.73	0.1927	969.39	6.593
969.75	0.7087	969.95	0.2367	969.74	0.1926	969.4	5.73
969.76	0.7867	969.96	0.2117	969.75	0.2029	969.41	4.866
969.78	0.842	969.97	0.184	969.76	0.223	969.42	4.041
969.79	0.8716	969.98	0.1703	969.78	0.2472	969.43	3.27
969.8	0.8472	969.99	0.1688	969.79	0.2829	969.44	2.603
969.81	0.8147	970.01	0.1758	969.8	0.32	969.45	2.053
969.82	0.7465	970.02	0.1842	969.81	0.3416	969.47	1.613
969.83	0.6657	970.03	0.2069	969.82	0.3572	969.48	1.27
969.85	0.5812	970.04	0.2158	969.83	0.3613	969.49	1.048
969.86	0.4815	970.05	0.2196	969.85	0.3581	969.5	0.9247
969.87	0.3709	970.06	0.2328	969.86	0.3459	969.51	0.8793
969.88	0.2692	970.08	0.2495	969.87	0.3386	969.52	0.867
969.89	0.182	970.09	0.2765	969.88	0.3191	969.53	0.9279
969.9	0.1207	970.1	0.312	969.89	0.3014	969.55	1.021
969.91	0.07577	970.11	0.3552	969.9	0.2912	969.56	1.124
969.93	0.05303	970.12	0.3967	969.91	0.2826	969.57	1.19
969.94	0.05172	970.13	0.4435	969.93	0.2761	969.58	1.237
969.95	0.07766	970.14	0.4691	969.94	0.2687	969.59	1.217
969.96	0.1223	970.16	0.502	969.95	0.2756	969.6	1.197
969.97	0.1849	970.17	0.5438	969.96	0.2904	969.62	1.179
969.98	0.2699	970.18	0.5831	969.97	0.3137	969.63	1.223
969.99	0.3688	970.19	0.5888	969.98	0.3474	969.64	1.285
970.01	0.4758	970.2	0.6001	969.99	0.3833	969.66	1.4
970.02	0.5681	970.21	0.6028	970.01	0.4236	969.67	1.568
970.03	0.648	970.22	0.6072	970.02	0.4602	969.68	1.782
970.04	0.7076	970.24	0.6012	970.03	0.4818	969.7	2.031
970.05	0.7496	970.25	0.5924	970.04	0.4842	969.71	2.345
970.06	0.7877	970.26	0.5876	970.05	0.478	969.72	2.655
970.08	0.8141	970.27	0.5747	970.06	0.4726	969.73	2.99
970.09	0.8106	970.29	0.5801	970.08	0.4763	969.74	3.329
970.1	0.8113	970.31	0.5924	970.09	0.4732	969.75	3.618
970.11	0.8164	970.32	0.5978	970.1	0.4915	969.76	3.872
970.12	0.8156	970.33	0.6159	970.11	0.5007	969.78	4.107
970.13	0.8244	970.34	0.6507	970.13	0.5224	969.79	4.286
970.14	0.8064	970.35	0.7062	970.14	0.5588	969.8	4.381
970.16	0.7992	970.36	0.7736	970.16	0.5935	969.81	4.352
970.17	0.7883	970.37	0.8469	970.17	0.6436	969.82	4.238
970.18	0.7827	970.39	0.9118	970.18	0.6972	969.83	4.072
970.19	0.7713	970.4	0.9859	970.19	0.7549	969.85	3.869
970.2	0.7683	970.41	1.058	970.2	0.8128	969.86	3.632
970.21	0.7812	970.42	1.103	970.21	0.8587	969.87	3.385
970.22	0.8048	970.43	1.122	970.22	0.895	969.88	3.119
970.24	0.8243	970.44	1.139	970.24	0.9077	969.89	2.863
970.25	0.7938	970.45	1.119	970.25	0.9018	969.9	2.605
970.26	0.7528	970.47	1.094	970.26	0.8687	969.91	2.355
970.27	0.7014	970.48	1.056	970.27	0.8234	969.93	2.127
970.28	0.6644	970.49	1.021	970.28	0.7678	969.94	1.937
970.29	0.6219	970.5	0.9814	970.29	0.7193	969.95	1.708
970.31	0.5751	970.51	0.9427	970.31	0.6871	969.96	1.522
970.32	0.5382	970.52	0.8961	970.32	0.6649	969.97	1.365
970.33	0.5352	970.54	0.8242	970.33	0.6452	969.98	1.216
970.34	0.5432	970.55	0.7583	970.34	0.6422	969.99	1.118
970.36	0.5699	970.56	0.7092	970.35	0.6177	970.01	1.048
970.37	0.6064	970.57	0.6684	970.36	0.6104	970.02	1.004
970.39	0.6371	970.58	0.637	970.37	0.6167	970.03	0.9705
970.4	0.6923	970.59	0.6033	970.39	0.6299	970.04	0.9576
970.41	0.7469	970.6	0.5741	970.4	0.6514	970.05	0.9881
970.42	0.8245	970.62	0.5515	970.41	0.6559	970.06	1.033
970.43	0.8967	970.63	0.5338	970.42	0.6553	970.08	1.062
970.44	0.9819	970.64	0.5187	970.43	0.6563	970.09	1.084
970.45	1.079	970.65	0.4735	970.44	0.6412	970.1	1.121
970.47	1.156	970.66	0.4214	970.45	0.6146	970.11	1.161
970.48	1.201	970.67	0.366	970.47	0.5682	970.12	1.206
970.49	1.212	970.68	0.3034	970.48	0.5129	970.13	1.275
970.5	1.238	970.7	0.2567	970.49	0.46	970.14	1.333
970.51	1.253	970.71	0.2179	970.5	0.421	970.16	1.391
970.52	1.273	970.72	0.1941	970.51	0.3867	970.17	1.445
970.54	1.275	970.73	0.18	970.52	0.3721	970.18	1.488
970.55	1.282	970.74	0.1789	970.54	0.3737	970.19	1.588
970.56	1.294	970.75	0.1849	970.55	0.3791	970.2	1.752
970.57	1.312	970.77	0.1993	970.56	0.3853	970.21	1.987
970.58	1.316	970.78	0.2342	970.57	0.4019	970.22	2.294
970.59	1.296	970.79	0.2771	970.58	0.4168	970.24	2.637
970.6	1.246	970.8	0.311	970.59	0.451	970.25	3.051
970.62	1.173	970.81	0.3509	970.6	0.4849	970.26	3.482
970.63	1.095	970.82	0.3963	970.62	0.5144	970.27	3.923
970.64	1.004	970.83	0.447	970.63	0.5213	970.28	4.332
970.65	0.911	970.85	0.4896	970.65	0.5221	970.29	4.682
970.66	0.7953	970.86	0.5237	970.66	0.5211	970.31	4.971
970.67	0.6766	970.87	0.5352	970.67	0.5105	970.32	5.198
970.68	0.5613	970.88	0.5083	970.68	0.4694	970.33	5.362
970.7	0.4354	970.89	0.4779	970.7	0.4224	970.34	5.444
970.71	0.3256	970.9	0.4361	970.71	0.3607	970.35	5.425
970.72	0.2415	970.92	0.392	970.72	0.3015	970.36	5.313
970.73	0.1935	970.93	0.3446	970.73	0.2552	970.37	5.022
970.74	0.1787	970.94	0.3041	970.74	0.2139	970.39	4.645
970.75	0.203	970.95	0.2757	970.75	0.1796	970.4	4.177
970.77	0.2564	970.96	0.2573	970.77	0.1604	970.41	3.657
970.78	0.3475	970.97	0.2437	970.78	0.1529	970.42	3.141
970.79	0.4615	970.98	0.2368	970.79	0.1587	970.43	2.654
970.8	0.6007	971	0.2298	970.8	0.1788	970.44	2.2
970.81	0.7406	971.01	0.2263	970.81	0.2098	970.45	1.778
970.82	0.852	971.02	0.2264	970.82	0.2377	970.47	1.404
970.83	0.9482	971.03	0.2317	970.83	0.2718	970.48	1.12
970.85	1.018	971.04	0.2482	970.85	0.2994	970.49	0.8903
970.86	1.078	971.05	0.2727	970.86	0.3309	970.5	0.7373
970.87	1.102	971.06	0.2865	970.87	0.3584	970.51	0.6576
970.88	1.09	971.08	0.2891	970.88	0.3868	970.52	0.6422
970.89	1.049	971.09	0.2896	970.89	0.4008	970.54	0.69
970.9	0.9838	971.1	0.2784	970.9	0.4019	970.55	0.7658
970.92	0.9078	971.11	0.2642	970.92	0.3887	970.56	0.879
970.93	0.8211	971.12	0.2582	970.93	0.3766	970.57	1.01
970.94	0.7479	971.13	0.2574	970.94	0.3513	970.58	1.135
970.95	0.6871	971.15	0.2619	970.95	0.3331	970.59	1.256
970.96	0.629	971.16	0.2689	970.96	0.3307	970.6	1.321
970.97	0.589	971.17	0.2981	970.97	0.3155	970.62	1.405
970.98	0.5424	971.18	0.3226	970.98	0.3063	970.63	1.459
971	0.507	971.19	0.3324	971	0.3004	970.64	1.477
971.01	0.4906	971.2	0.3288	971.01	0.3045	970.65	1.477
971.02	0.4974	971.21	0.3238	971.02	0.3168	970.66	1.478
971.03	0.5073	971.23	0.3183	971.03	0.3218	970.67	1.487
971.04	0.5031	971.24	0.3074	971.04	0.3216	970.68	1.495
971.05	0.4772	971.26	0.3038	971.05	0.3306	970.7	1.516
971.06	0.4548	971.27	0.3107	971.06	0.3525	970.71	1.572
971.09	0.4454	971.28	0.3189	971.08	0.3779	970.72	1.65
971.1	0.4506	971.29	0.3389	971.09	0.4205	970.73	1.761
971.11	0.4452	971.31	0.3585	971.1	0.4529	970.74	1.874
971.12	0.4519	971.32	0.3966	971.11	0.4793	970.75	1.964
971.13	0.4764	971.33	0.4516	971.12	0.5037	970.77	2.037
971.15	0.516	971.34	0.5124	971.13	0.5263	970.78	2.101
971.16	0.5808	971.35	0.5748	971.15	0.5479	970.79	2.162
971.17	0.6636	971.36	0.6451	971.16	0.5657	970.8	2.213
971.18	0.7607	971.38	0.7211	971.17	0.587	970.81	2.252
971.19	0.851	971.39	0.7889	971.18	0.618	970.82	2.284
971.2	0.9136	971.4	0.8548	971.19	0.6538	970.83	2.258
971.21	0.9704	971.41	0.9135	971.2	0.6633	970.85	2.218
971.23	0.9829	971.42	0.9181	971.21	0.6773	970.86	2.127
971.25	0.9981	971.43	0.8996	971.23	0.6829	970.87	2.004
971.26	1.001	971.44	0.8575	971.24	0.6965	970.88	1.878
971.27	0.9836	971.46	0.7974	971.25	0.6931	970.89	1.779
971.28	0.9249	971.47	0.7189	971.26	0.6736	970.9	1.695
971.29	0.8564	971.48	0.6245	971.27	0.6564	970.92	1.606
971.31	0.7857	971.49	0.535	971.28	0.6462	970.93	1.542
971.32	0.7261	971.5	0.45	971.29	0.6326	970.94	1.505
971.33	0.6942	971.51	0.3711	971.31	0.6114	970.95	1.477
971.34	0.651	971.52	0.3061	971.32	0.5864	970.96	1.433
971.35	0.6005	971.54	0.252	971.33	0.537	970.97	1.368
971.36	0.5604	971.55	0.2153	971.34	0.4948	970.98	1.289
971.38	0.5343	971.56	0.1815	971.35	0.4541	971	1.205
971.39	0.5232	971.57	0.1524	971.36	0.4105	971.01	1.148
971.4	0.5319	971.58	0.1297	971.38	0.3646	971.02	1.078
971.41	0.5511	971.59	0.1197	971.39	0.3357	971.03	1.011
971.42	0.5784	971.61	0.1171	971.4	0.3123	971.04	0.9726
971.43	0.6088	971.62	0.1177	971.41	0.2951	971.05	0.9424
971.44	0.646	971.63	0.1235	971.42	0.2846	971.06	0.9055
971.46	0.6976	971.64	0.1249	971.43	0.2784	971.08	0.887
971.47	0.7377	971.65	0.1133	971.44	0.2884	971.09	0.8567
971.48	0.8005	971.66	0.1139	971.47	0.3135	971.1	0.8493
971.49	0.8514	971.67	0.09993	971.48	0.3457	971.11	0.8598
971.5	0.9051	971.69	0.08386	971.49	0.3639	971.12	0.8894
971.51	0.9616	971.7	0.06855	971.5	0.3891	971.13	0.9363
971.52	1.036	971.71	0.05738	971.51	0.426	971.15	1.019
971.54	1.106	971.72	0.05449	971.52	0.4699	971.16	1.123
971.55	1.164	971.73	0.05684	971.54	0.5203	971.17	1.231
971.56	1.209	971.74	0.07017	971.55	0.5626	971.18	1.35
971.57	1.186	971.75	0.08014	971.56	0.5976	971.19	1.478
971.58	1.119	971.77	0.08768	971.57	0.6292	971.2	1.626
971.59	1.026	971.78	0.09579	971.58	0.6716	971.21	1.791
971.61	0.9126	971.79	0.09984	971.59	0.6981	971.23	1.983
971.62	0.7856	971.8	0.1005	971.61	0.7073	971.24	2.222
971.63	0.6664	971.81	0.09388	971.63	0.7129	971.25	2.462
971.64	0.5444	971.82	0.08989	971.64	0.7167	971.26	2.717
971.65	0.4307	971.84	0.09074	971.65	0.6897	971.27	2.993
971.66	0.3346	971.85	0.1009	971.66	0.6597	971.28	3.232
971.67	0.2545	971.86	0.1142	971.67	0.6332	971.29	3.435
971.69	0.1853	971.87	0.1316	971.69	0.6054	971.31	3.565
971.7	0.1404	971.88	0.1563	971.7	0.5772	971.32	3.621
971.71	0.1198	971.89	0.1809	971.71	0.5455	971.33	3.623
971.72	0.1269	971.9	0.1979	971.72	0.5001	971.34	3.559
971.73	0.1552	971.92	0.2187	971.73	0.455	971.35	3.441
971.74	0.2061	971.93	0.2424	971.74	0.4225	971.36	3.3
971.76	0.2674	971.94	0.273	971.76	0.3958	971.38	3.132
971.77	0.3228	971.95	0.3072	971.77	0.378	971.39	2.866
971.78	0.3749	971.96	0.3389	971.78	0.3762	971.4	2.57
971.79	0.4086	971.97	0.3693	971.79	0.3654	971.41	2.285
971.8	0.4174	971.99	0.3778	971.8	0.3639	971.42	1.992
971.81	0.4314	972	0.3863	971.81	0.3754	971.43	1.715
971.82	0.4507	972.01	0.3953	971.82	0.3978	971.44	1.473
971.84	0.4765	972.02	0.3974	971.84	0.4099	971.46	1.28
971.85	0.5076	972.03	0.389	971.85	0.4285	971.47	1.146
971.86	0.5511	972.04	0.3754	971.86	0.4448	971.48	1.037
971.87	0.591	972.05	0.3668	971.87	0.4571	971.49	0.9523
971.88	0.6364	972.07	0.3654	971.88	0.4659	971.5	0.897
971.89	0.6896	972.08	0.3658	971.89	0.4733	971.51	0.845
971.9	0.7469	972.09	0.3594	971.9	0.4779	971.52	0.8118
971.92	0.8043	972.1	0.3578	971.92	0.476	971.54	0.7708
971.93	0.8697	972.11	0.3614	971.93	0.473	971.55	0.7524
971.94	0.9246	972.12	0.3621	971.94	0.4698	971.56	0.7645
971.95	0.9789	972.13	0.3658	971.95	0.4755	971.57	0.7824
971.96	0.9986	972.15	0.3631	971.96	0.4835	971.58	0.8182
971.97	1.011	972.16	0.3633	971.97	0.4984	971.59	0.8655
971.99	1.003	972.17	0.3703	971.99	0.5097	971.61	0.8953
972	0.9862	972.18	0.3699	972	0.5352	971.62	0.905
972.01	0.9459	972.19	0.3623	972.01	0.5618	971.63	0.9356
972.02	0.8902	972.2	0.3462	972.02	0.5704	971.64	0.9654
972.03	0.8369	972.22	0.33	972.03	0.5904	971.65	0.9684
972.04	0.7861	972.23	0.3326	972.04	0.6256	971.66	0.9822
972.05	0.7429	972.24	0.3249	972.05	0.6641	971.67	1.015
972.07	0.7135	972.25	0.3019	972.07	0.6881	971.69	1.05
972.08	0.6866	972.26	0.2692	972.08	0.7147	971.7	1.086
972.09	0.6809	972.27	0.2424	972.09	0.7288	971.71	1.101
972.1	0.6948	972.28	0.2382	972.1	0.7453	971.72	1.114
972.11	0.719	972.3	0.2456	972.11	0.7454	971.73	1.116
972.12	0.7654	972.31	0.2545	972.12	0.7243	971.74	1.11
972.13	0.8287	972.32	0.2932	972.13	0.6997	971.76	1.111
972.15	0.8916	972.33	0.3487	972.15	0.679	971.77	1.117
972.16	0.9578	972.34	0.4171	972.16	0.6621	971.78	1.152
972.17	1.019	972.35	0.5014	972.18	0.649	971.79	1.204
972.18	1.059	972.37	0.599	972.19	0.6394	971.8	1.23
972.19	1.075	972.38	0.7054	972.2	0.6268	971.81	1.261
972.2	1.079	972.39	0.8384	972.22	0.6129	971.82	1.297
972.22	1.07	972.4	0.9836	972.23	0.5938	971.84	1.329
972.23	1.032	972.41	1.125	972.24	0.5753	971.85	1.379
972.24	0.9499	972.42	1.262	972.25	0.5337	971.86	1.405
972.25	0.8444	972.43	1.383	972.26	0.4905	971.87	1.418
972.26	0.728	972.45	1.501	972.27	0.4669	971.88	1.431
972.27	0.5987	972.46	1.588	972.28	0.4469	971.89	1.453
972.28	0.4726	972.47	1.611	972.3	0.4044	971.9	1.489
972.3	0.3424	972.48	1.593	972.31	0.3519	971.92	1.518
972.31	0.2244	972.49	1.558	972.32	0.3117	971.93	1.55
972.32	0.1287	972.5	1.51	972.33	0.2743	971.94	1.589
972.33	0.05759	972.51	1.441	972.34	0.2495	971.95	1.613
972.34	0.01552	972.53	1.339	972.35	0.2251	971.96	1.617
972.35	0.02498	972.54	1.211	972.37	0.2166	971.97	1.636
972.37	0.06564	972.55	1.084	972.38	0.224	971.99	1.674
972.38	0.1385	972.56	0.9215	972.39	0.2479	972	1.746
972.39	0.2368	972.57	0.7546	972.4	0.2835	972.01	1.819
972.4	0.36	972.58	0.6015	972.41	0.3248	972.02	1.875
972.41	0.5029	972.6	0.47	972.42	0.3792	972.03	1.891
972.42	0.6661	972.61	0.3632	972.43	0.4385	972.04	1.908
972.43	0.8399	972.62	0.2868	972.45	0.4789	972.05	1.917
972.45	1.008	972.63	0.2267	972.46	0.5192	972.07	1.902
972.46	1.139	972.64	0.1895	972.47	0.5494	972.08	1.893
972.47	1.239	972.65	0.1762	972.48	0.5634	972.09	1.845
972.48	1.296	972.66	0.1856	972.49	0.5815	972.1	1.789
972.49	1.335	972.68	0.2122	972.5	0.5957	972.11	1.734
972.5	1.329	972.69	0.2392	972.51	0.5827	972.12	1.68
972.51	1.297	972.7	0.2711	972.53	0.5538	972.13	1.633
972.53	1.228	972.71	0.3137	972.55	0.53	972.15	1.619
972.54	1.146	972.72	0.3639	972.56	0.5109	972.16	1.628
972.55	1.048	972.73	0.4031	972.57	0.4829	972.17	1.674
972.56	0.9452	972.75	0.4283	972.58	0.4538	972.18	1.719
972.57	0.8593	972.76	0.4429	972.6	0.4209	972.19	1.812
972.58	0.7791	972.77	0.4323	972.61	0.3916	972.2	1.967
972.6	0.697	972.78	0.413	972.62	0.3622	972.22	2.183
972.61	0.6411	972.79	0.3788	972.63	0.3392	972.23	2.458
972.62	0.5972	972.8	0.3499	972.64	0.3246	972.24	2.727
972.63	0.5827	972.83	0.3296	972.65	0.3184	972.25	3.011
972.64	0.5989	972.84	0.3109	972.66	0.3328	972.26	3.3
972.65	0.6359	972.85	0.2928	972.68	0.3415	972.27	3.575
972.66	0.6938	972.86	0.2747	972.69	0.3406	972.28	3.8
972.68	0.75	972.87	0.2604	972.7	0.3492	972.3	3.977
972.69	0.8113	972.88	0.2599	972.71	0.3529	972.31	4.122
972.7	0.8832	972.9	0.272	972.72	0.3655	972.32	4.197
972.71	0.956	972.91	0.2967	972.73	0.3869	972.33	4.21
972.72	1.03	972.92	0.3224	972.75	0.4161	972.34	4.165
972.73	1.087	972.93	0.3576	972.76	0.4432	972.35	4.056
972.75	1.136	972.94	0.4022	972.77	0.48	972.37	3.88
972.76	1.174	972.95	0.4347	972.78	0.518	972.38	3.703
972.77	1.196	972.96	0.4597	972.79	0.5453	972.39	3.452
972.78	1.199	972.98	0.4821	972.8	0.5604	972.4	3.17
972.79	1.175	972.99	0.4962	972.81	0.5697	972.41	2.843
972.8	1.149	973	0.5068	972.83	0.5794	972.42	2.546
972.81	1.089	973.01	0.5005	972.84	0.5853	972.43	2.278
972.83	1.033	973.02	0.5002	972.85	0.5995	972.45	2.047
972.84	0.9786	973.03	0.5048	972.86	0.6077	972.46	1.842
972.85	0.8974	973.04	0.5049	972.87	0.612	972.47	1.652
972.86	0.8131	973.06	0.485	972.88	0.6171	972.48	1.517
972.87	0.7404	973.07	0.4456	972.9	0.6159	972.49	1.415
972.88	0.6769	973.08	0.4004	972.91	0.5904	972.5	1.315
972.9	0.6295	973.09	0.3394	972.92	0.5518	972.51	1.236
972.91	0.5814	973.1	0.2876	972.93	0.5104	972.53	1.194
972.92	0.5527	973.11	0.2418	972.95	0.4696	972.54	1.192
972.93	0.5297	973.13	0.2052	972.96	0.4399	972.55	1.211
972.94	0.5171	973.14	0.1826	972.98	0.4103	972.56	1.237
972.95	0.5009	973.15	0.17	972.99	0.3922	972.57	1.271
972.96	0.5016	973.16	0.1713	973	0.3782	972.58	1.287
972.98	0.5101	973.17	0.1834	973.02	0.3739	972.6	1.305
972.99	0.5314	973.18	0.1888	973.03	0.3705	972.61	1.343
973	0.5337	973.19	0.1938	973.04	0.3666	972.62	1.307
973.01	0.5481	973.21	0.2098	973.06	0.3712	972.63	1.267
973.02	0.569	973.22	0.229	973.07	0.3845	972.64	1.212
973.03	0.6103	973.23	0.273	973.08	0.4099	972.65	1.161
973.04	0.6453	973.24	0.3153	973.09	0.4311	972.66	1.088
973.06	0.6943	973.25	0.3667	973.1	0.4562	972.68	1.004
973.07	0.7313	973.26	0.4166	973.11	0.4609	972.69	0.9273
973.08	0.7452	973.28	0.4441	973.13	0.4627	972.7	0.8756
973.09	0.7771	973.29	0.4583	973.14	0.4688	972.71	0.8548
973.1	0.8261	973.3	0.4748	973.15	0.4794	972.72	0.8575
973.11	0.8843	973.31	0.4929	973.16	0.4813	972.73	0.8837
973.13	0.9452	973.32	0.5059	973.17	0.4677	972.75	0.9575
973.14	1.001	973.33	0.5382	973.18	0.455	972.76	1.074
973.15	1.066	973.34	0.5808	973.19	0.4476	972.77	1.229
973.16	1.124	973.36	0.6552	973.21	0.443	972.78	1.409
973.17	1.19	973.37	0.7496	973.22	0.4483	972.79	1.599
973.18	1.247	973.38	0.858	973.23	0.4721	972.8	1.786
973.19	1.316	973.39	0.9728	973.24	0.5025	972.81	1.951
973.21	1.384	973.4	1.092	973.25	0.5355	972.83	2.112
973.22	1.437	973.41	1.206	973.26	0.5671	972.84	2.239
973.23	1.479	973.42	1.313	973.28	0.6034	972.85	2.295
973.24	1.51	973.44	1.43	973.29	0.6498	972.86	2.323
973.25	1.51	973.45	1.543	973.3	0.6938	972.87	2.304
973.26	1.483	973.46	1.653	973.31	0.7311	972.88	2.242
973.28	1.422	973.47	1.709	973.32	0.7535	972.9	2.139
973.29	1.344	973.48	1.739	973.33	0.7856	972.91	2.013
973.3	1.25	973.49	1.736	973.34	0.819	972.92	1.871
973.31	1.126	973.51	1.699	973.36	0.8693	972.93	1.715
973.32	1.009	973.52	1.641	973.37	0.9283	972.94	1.543
973.33	0.8991	973.53	1.541	973.38	0.9928	972.95	1.388
973.34	0.8109	973.54	1.411	973.39	1.021	972.96	1.261
973.36	0.7297	973.55	1.263	973.4	1.027	972.98	1.172
973.37	0.6697	973.56	1.123	973.41	1.038	972.99	1.126
973.38	0.6395	973.57	0.9886	973.42	1.051	973	1.096
973.39	0.6317	973.59	0.8735	973.44	1.049	973.01	1.099
[truncated: 107,134 more rows]

## Sheet: Supp Fig 5b
	Cmpd 1		Cmpd 2		Cmpd 3
m/z	Intensity	m/z	Intensity	m/z	Intensity
950.01	0.5031	950	0.3583	950	0.5381
950.02	0.5167	950.01	0.3734	950.02	0.5283
950.03	0.502	950.03	0.4138	950.03	0.4974
950.04	0.4815	950.04	0.4498	950.04	0.4625
950.05	0.4545	950.05	0.4784	950.05	0.4305
950.06	0.4278	950.06	0.5237	950.06	0.391
950.07	0.4001	950.07	0.5859	950.07	0.3494
950.09	0.3923	950.08	0.6548	950.08	0.3022
950.1	0.3864	950.09	0.7314	950.1	0.2623
950.11	0.3842	950.11	0.823	950.11	0.2315
950.12	0.3998	950.12	0.9302	950.12	0.2106
950.13	0.4363	950.13	1.024	950.13	0.2019
950.14	0.4956	950.14	1.112	950.14	0.2083
950.15	0.5772	950.15	1.199	950.15	0.2231
950.17	0.6597	950.16	1.244	950.16	0.2428
950.19	0.7531	950.17	1.27	950.18	0.2604
950.2	0.8497	950.19	1.269	950.19	0.2651
950.21	0.9181	950.2	1.263	950.2	0.2769
950.22	0.9561	950.21	1.26	950.21	0.2777
950.23	0.9755	950.22	1.244	950.22	0.2634
950.24	0.9724	950.23	1.225	950.23	0.2459
950.26	0.9484	950.24	1.193	950.24	0.2231
950.27	0.9111	950.25	1.119	950.26	0.2103
950.29	0.8836	950.26	0.9965	950.27	0.2126
950.3	0.8643	950.28	0.8608	950.28	0.2238
950.31	0.8456	950.29	0.7361	950.29	0.2273
950.32	0.8404	950.3	0.6207	950.3	0.2375
950.34	0.8608	950.31	0.5144	950.31	0.2554
950.35	0.8661	950.32	0.4205	950.32	0.2866
950.37	0.8887	950.33	0.3445	950.33	0.3319
950.38	0.9389	950.34	0.2777	950.35	0.384
950.39	0.9943	950.36	0.2148	950.36	0.442
950.4	1.063	950.37	0.1735	950.37	0.4968
950.42	1.128	950.38	0.1365	950.38	0.5394
950.43	1.174	950.39	0.1146	950.39	0.5689
950.44	1.21	950.4	0.1122	950.4	0.584
950.45	1.217	950.41	0.1332	950.41	0.5936
950.46	1.189	950.42	0.187	950.43	0.6062
950.47	1.14	950.44	0.2529	950.44	0.5993
950.48	1.073	950.45	0.3233	950.45	0.583
950.5	0.9794	950.46	0.4072	950.46	0.5563
950.51	0.8818	950.47	0.4808	950.47	0.5298
950.52	0.7943	950.48	0.5337	950.48	0.5121
950.53	0.6956	950.49	0.5942	950.49	0.4911
950.54	0.5925	950.5	0.6576	950.51	0.459
950.55	0.4928	950.52	0.7234	950.52	0.4181
950.56	0.397	950.53	0.7825	950.53	0.3912
950.57	0.3127	950.54	0.8285	950.54	0.3603
950.59	0.2303	950.55	0.8621	950.55	0.3384
950.6	0.1822	950.56	0.8935	950.56	0.3295
950.61	0.1589	950.57	0.8981	950.57	0.3161
950.62	0.1469	950.58	0.8947	950.59	0.3084
950.63	0.1654	950.6	0.8946	950.6	0.3041
950.64	0.1914	950.61	0.887	950.61	0.2969
950.65	0.2289	950.62	0.8891	950.62	0.2986
950.67	0.275	950.63	0.8798	950.63	0.3104
950.68	0.3236	950.65	0.8728	950.64	0.3336
950.69	0.3816	950.66	0.8678	950.65	0.3613
950.7	0.4328	950.67	0.8527	950.67	0.3781
950.71	0.4866	950.69	0.8231	950.68	0.4002
950.72	0.5349	950.7	0.8023	950.69	0.4169
950.73	0.5853	950.71	0.7551	950.7	0.4282
950.75	0.6269	950.72	0.7034	950.71	0.4384
950.76	0.6277	950.73	0.6549	950.72	0.4134
950.77	0.6155	950.74	0.5846	950.73	0.377
950.78	0.5879	950.75	0.5159	950.74	0.3417
950.79	0.5398	950.77	0.4423	950.76	0.31
950.8	0.4934	950.78	0.3613	950.77	0.2678
950.81	0.4494	950.79	0.291	950.78	0.2328
950.83	0.4177	950.8	0.2285	950.79	0.1998
950.84	0.3969	950.81	0.1695	950.8	0.1623
950.85	0.3871	950.82	0.1343	950.81	0.1414
950.86	0.398	950.83	0.1198	950.82	0.1363
950.87	0.4044	950.85	0.1265	950.84	0.154
950.88	0.4145	950.86	0.1446	950.85	0.1878
950.89	0.4205	950.87	0.1712	950.86	0.2392
950.91	0.4342	950.88	0.2004	950.87	0.3005
950.92	0.4552	950.89	0.2342	950.88	0.3703
950.93	0.4739	950.9	0.2686	950.89	0.4449
950.94	0.5052	950.91	0.3049	950.9	0.53
950.95	0.5205	950.93	0.3488	950.92	0.603
950.96	0.5359	950.94	0.368	950.93	0.6503
950.97	0.5387	950.95	0.3936	950.94	0.6883
950.98	0.5226	950.96	0.4162	950.95	0.694
951	0.4955	950.97	0.431	950.97	0.7025
951.01	0.4467	950.98	0.4511	950.98	0.7076
951.02	0.3984	950.99	0.4476	951	0.7013
951.03	0.3687	951	0.4386	951.01	0.676
951.04	0.3453	951.02	0.4351	951.02	0.6437
951.05	0.3305	951.03	0.4214	951.03	0.5966
951.06	0.331	951.04	0.4036	951.04	0.5487
951.08	0.3502	951.05	0.3849	951.05	0.5101
951.09	0.3882	951.06	0.3702	951.06	0.4801
951.1	0.4349	951.07	0.3539	951.08	0.4597
951.11	0.4881	951.08	0.3166	951.09	0.4283
951.12	0.5548	951.1	0.2841	951.1	0.4101
951.13	0.6416	951.11	0.2404	951.11	0.3913
951.14	0.7486	951.12	0.2062	951.12	0.376
951.16	0.8603	951.13	0.1837	951.13	0.3708
951.17	0.9631	951.14	0.167	951.14	0.3668
951.18	1.046	951.15	0.1568	951.15	0.3395
951.19	1.121	951.16	0.155	951.17	0.297
951.2	1.164	951.18	0.1683	951.18	0.2628
951.21	1.188	951.19	0.1905	951.19	0.2346
951.22	1.177	951.2	0.2232	951.2	0.2234
951.24	1.144	951.21	0.2567	951.21	0.2295
951.25	1.101	951.22	0.2808	951.22	0.2323
951.26	1.044	951.23	0.3147	951.23	0.2223
951.27	0.9463	951.24	0.3452	951.25	0.2128
951.28	0.8442	951.26	0.3613	951.26	0.2065
951.29	0.7575	951.27	0.3705	951.27	0.2195
951.3	0.681	951.28	0.3834	951.28	0.2495
951.31	0.622	951.29	0.402	951.29	0.2928
951.33	0.5835	951.3	0.3989	951.3	0.3536
951.34	0.5626	951.31	0.3836	951.31	0.4264
951.35	0.5705	951.32	0.3774	951.33	0.5234
951.36	0.6102	951.34	0.3582	951.34	0.616
951.37	0.6775	951.36	0.345	951.35	0.7053
951.38	0.7509	951.37	0.3196	951.36	0.8019
951.39	0.8251	951.38	0.2885	951.37	0.8773
951.41	0.8975	951.39	0.2698	951.38	0.9309
951.42	0.9537	951.4	0.2696	951.39	0.9967
951.43	1.006	951.41	0.2845	951.41	1.065
951.44	1.054	951.43	0.3242	951.42	1.134
951.45	1.073	951.44	0.381	951.43	1.191
951.46	1.08	951.45	0.4492	951.44	1.235
951.47	1.06	951.46	0.5407	951.45	1.234
951.49	1.01	951.47	0.6545	951.46	1.202
951.5	0.9297	951.48	0.7845	951.47	1.159
951.51	0.8628	951.49	0.9245	951.49	1.116
951.52	0.792	951.51	1.079	951.5	1.072
951.53	0.7103	951.52	1.247	951.51	1.025
951.54	0.6355	951.53	1.408	951.52	0.9788
951.55	0.5705	951.54	1.534	951.53	0.9449
951.57	0.516	951.55	1.646	951.54	0.8989
951.58	0.478	951.56	1.736	951.55	0.8423
951.59	0.4585	951.57	1.776	951.56	0.7675
951.6	0.4534	951.59	1.77	951.58	0.6854
951.61	0.4495	951.6	1.708	951.59	0.6117
951.62	0.4353	951.61	1.629	951.6	0.535
951.63	0.4112	951.62	1.527	951.62	0.472
951.66	0.3853	951.63	1.405	951.63	0.4343
951.67	0.3703	951.64	1.27	951.64	0.3872
951.68	0.3501	951.65	1.115	951.66	0.3536
951.69	0.324	951.67	0.9472	951.67	0.3262
951.7	0.3063	951.68	0.7895	951.68	0.3005
951.71	0.2856	951.69	0.6478	951.69	0.2747
951.72	0.2589	951.7	0.5264	951.7	0.2591
951.74	0.2336	951.71	0.4236	951.71	0.2633
951.75	0.2176	951.72	0.3257	951.72	0.2916
951.76	0.1934	951.73	0.2479	951.74	0.323
951.77	0.1776	951.75	0.1917	951.75	0.3611
951.78	0.1744	951.76	0.1543	951.76	0.4116
951.79	0.1819	951.77	0.1357	951.77	0.4529
951.8	0.2044	951.78	0.1461	951.78	0.4621
951.82	0.2344	951.79	0.1732	951.79	0.469
951.83	0.2711	951.8	0.2114	951.8	0.4724
951.84	0.3115	951.81	0.2592	951.82	0.4665
951.85	0.3442	951.83	0.3205	951.83	0.4647
951.87	0.3674	951.84	0.3895	951.84	0.4645
951.88	0.3919	951.85	0.4505	951.85	0.4627
951.9	0.4136	951.86	0.511	951.86	0.4658
951.91	0.4356	951.87	0.5657	951.87	0.4647
951.92	0.4561	951.88	0.5966	951.88	0.4766
951.93	0.4703	951.89	0.6224	951.9	0.4887
951.94	0.4874	951.9	0.6395	951.91	0.4947
951.95	0.4893	951.92	0.6409	951.92	0.5062
951.96	0.4692	951.93	0.6357	951.93	0.5228
951.98	0.446	951.94	0.6112	951.94	0.5507
951.99	0.4185	951.95	0.5626	951.95	0.5877
952	0.3825	951.96	0.5134	951.96	0.6067
952.01	0.3483	951.97	0.4709	951.97	0.6202
952.02	0.315	951.98	0.4379	951.99	0.6269
952.03	0.2812	952	0.4157	952	0.6063
952.04	0.2591	952.01	0.4047	952.01	0.5676
952.06	0.2362	952.02	0.4043	952.02	0.5369
952.07	0.2181	952.03	0.4123	952.03	0.4927
952.08	0.2101	952.04	0.4156	952.04	0.4437
952.09	0.2056	952.05	0.4241	952.05	0.3999
952.1	0.2057	952.06	0.4167	952.07	0.3559
952.11	0.2147	952.08	0.4209	952.08	0.3215
952.12	0.2263	952.09	0.4022	952.09	0.2925
952.14	0.2515	952.1	0.3613	952.1	0.2688
952.15	0.283	952.11	0.3012	952.11	0.2487
952.16	0.3125	952.12	0.2422	952.12	0.243
952.17	0.3586	952.13	0.1828	952.13	0.2415
952.18	0.385	952.14	0.1306	952.15	0.2629
952.19	0.4047	952.16	0.08939	952.16	0.3002
952.2	0.4174	952.17	0.05478	952.17	0.3552
952.21	0.4115	952.18	0.03471	952.18	0.4059
952.23	0.3995	952.19	0.0323	952.19	0.4414
952.24	0.3957	952.2	0.04912	952.2	0.4787
952.25	0.3995	952.21	0.08511	952.21	0.5143
952.26	0.4212	952.22	0.1323	952.23	0.5526
952.27	0.4569	952.24	0.1927	952.24	0.5818
952.28	0.4991	952.25	0.26	952.25	0.6172
952.29	0.5531	952.26	0.3247	952.26	0.6416
952.31	0.6247	952.27	0.387	952.27	0.6694
952.32	0.7013	952.28	0.4466	952.28	0.6792
952.33	0.7872	952.29	0.4833	952.29	0.682
952.34	0.8795	952.3	0.5094	952.31	0.6941
952.35	0.9744	952.31	0.4767	952.32	0.6896
952.36	1.083	952.33	0.4343	952.33	0.6948
952.37	1.188	952.34	0.392	952.34	0.7036
952.39	1.282	952.35	0.3478	952.35	0.7237
952.4	1.366	952.36	0.3108	952.36	0.7439
952.41	1.39	952.37	0.2811	952.37	0.7768
952.42	1.384	952.38	0.2681	952.39	0.8048
952.43	1.338	952.39	0.2695	952.4	0.8206
952.44	1.266	952.41	0.2889	952.41	0.804
952.45	1.192	952.42	0.3177	952.42	0.7868
952.47	1.112	952.43	0.3669	952.43	0.7759
952.48	1.033	952.44	0.4355	952.44	0.7645
952.49	0.9616	952.45	0.5106	952.45	0.7614
952.5	0.8817	952.46	0.5991	952.46	0.7365
952.51	0.8091	952.47	0.686	952.48	0.7165
952.52	0.7418	952.49	0.7662	952.49	0.6859
952.53	0.6847	952.5	0.8443	952.5	0.6494
952.55	0.6342	952.51	0.9032	952.51	0.6012
952.56	0.5996	952.52	0.9358	952.53	0.5671
952.57	0.5851	952.53	0.946	952.54	0.5428
952.58	0.5816	952.54	0.918	952.56	0.5069
952.59	0.5907	952.55	0.88	952.57	0.4877
952.6	0.6032	952.57	0.8245	952.58	0.4621
952.61	0.6026	952.58	0.7376	952.59	0.4409
952.63	0.5829	952.59	0.6485	952.6	0.4219
952.64	0.5364	952.6	0.5482	952.61	0.4021
952.65	0.4983	952.61	0.4463	952.62	0.3742
952.66	0.4571	952.62	0.3386	952.64	0.3297
952.67	0.429	952.63	0.2403	952.65	0.2865
952.68	0.4102	952.65	0.158	952.66	0.2608
952.69	0.4026	952.66	0.09416	952.67	0.245
952.7	0.4099	952.67	0.05094	952.68	0.2271
952.72	0.4247	952.68	0.02138	952.69	0.2194
952.73	0.4427	952.69	0.01227	952.7	0.2017
952.74	0.4673	952.7	0.02132	952.72	0.2001
952.75	0.4927	952.71	0.04838	952.73	0.2145
952.76	0.5257	952.72	0.08759	952.74	0.2406
952.77	0.5601	952.74	0.1351	952.75	0.2823
952.78	0.5967	952.75	0.1861	952.76	0.3309
952.8	0.6263	952.76	0.2426	952.77	0.3749
952.81	0.6355	952.77	0.2894	952.78	0.4173
952.82	0.6358	952.79	0.33	952.8	0.4717
952.83	0.6277	952.8	0.3686	952.81	0.5176
952.84	0.581	952.82	0.3951	952.82	0.5761
952.85	0.5149	952.83	0.4205	952.83	0.6359
952.86	0.4476	952.84	0.4271	952.84	0.698
952.88	0.3898	952.85	0.419	952.85	0.7489
952.89	0.334	952.86	0.4116	952.86	0.7842
952.9	0.2902	952.87	0.4098	952.88	0.8222
952.91	0.2567	952.88	0.418	952.89	0.8504
952.92	0.2411	952.9	0.4223	952.9	0.8725
952.93	0.2397	952.91	0.4364	952.91	0.8716
952.94	0.2532	952.92	0.4553	952.92	0.8705
952.96	0.2688	952.93	0.4872	952.93	0.8624
952.97	0.2919	952.94	0.5268	952.94	0.859
952.98	0.3174	952.95	0.5648	952.95	0.8581
952.99	0.3503	952.96	0.6013	952.97	0.8387
953	0.3768	952.98	0.6464	952.98	0.817
953.01	0.4031	952.99	0.6909	952.99	0.7692
953.02	0.4269	953	0.7358	953	0.7183
953.04	0.4424	953.01	0.7684	953.01	0.6728
953.05	0.4495	953.02	0.7963	953.02	0.6271
953.06	0.4457	953.03	0.8178	953.03	0.5816
953.07	0.4113	953.04	0.8202	953.05	0.5473
953.08	0.3748	953.06	0.7986	953.06	0.511
953.09	0.3346	953.07	0.7593	953.07	0.4852
953.1	0.2968	953.08	0.71	953.08	0.4496
953.12	0.2522	953.09	0.6661	953.09	0.4191
953.13	0.21	953.1	0.6153	953.1	0.3955
953.14	0.1788	953.11	0.5681	953.13	0.3735
953.15	0.1556	953.12	0.5137	953.14	0.3609
953.16	0.1466	953.14	0.4689	953.15	0.3446
953.17	0.1493	953.15	0.4294	953.16	0.3417
953.18	0.1474	953.16	0.3903	953.17	0.3452
953.2	0.1661	953.17	0.3472	953.18	0.3444
953.21	0.1988	953.18	0.3145	953.19	0.344
953.22	0.2409	953.19	0.284	953.21	0.3317
953.23	0.2862	953.2	0.2658	953.22	0.3184
953.24	0.3366	953.22	0.2456	953.23	0.2767
953.25	0.3875	953.23	0.214	953.24	0.2472
953.26	0.4416	953.24	0.1826	953.25	0.2336
953.27	0.4903	953.25	0.1515	953.26	0.2356
953.29	0.5342	953.26	0.121	953.27	0.2591
953.3	0.5719	953.27	0.08455	953.29	0.2964
953.31	0.6343	953.28	0.05634	953.3	0.3527
953.32	0.6848	953.3	0.04115	953.31	0.4357
953.33	0.7426	953.31	0.03904	953.32	0.5249
953.34	0.7928	953.32	0.0421	953.33	0.6321
953.35	0.8342	953.33	0.05655	953.34	0.7454
953.37	0.8813	953.34	0.08486	953.35	0.8569
953.38	0.9254	953.35	0.1207	953.37	0.978
953.39	0.9834	953.36	0.1631	953.38	1.093
953.4	1.051	953.38	0.2179	953.39	1.204
953.41	1.122	953.39	0.2846	953.4	1.302
953.42	1.214	953.4	0.3663	953.41	1.37
953.43	1.301	953.41	0.4757	953.42	1.413
953.45	1.374	953.42	0.5796	953.43	1.423
953.46	1.433	953.43	0.6917	953.45	1.404
953.47	1.479	953.44	0.7968	953.46	1.36
953.48	1.52	953.45	0.9083	953.47	1.329
953.49	1.563	953.47	1.048	953.48	1.308
953.5	1.581	953.48	1.195	953.49	1.289
953.51	1.597	953.49	1.36	953.5	1.27
953.53	1.613	953.5	1.519	953.51	1.249
953.54	1.627	953.51	1.686	953.52	1.232
953.55	1.586	953.52	1.836	953.54	1.214
953.56	1.521	953.53	1.963	953.55	1.179
953.57	1.413	953.55	2.052	953.56	1.133
953.58	1.27	953.56	2.124	953.57	1.07
953.59	1.119	953.57	2.151	953.58	1.009
953.61	0.9603	953.58	2.129	953.59	0.9431
953.62	0.8129	953.59	2.06	953.6	0.8597
953.63	0.6738	953.6	1.958	953.62	0.7663
953.64	0.5376	953.61	1.82	953.63	0.6572
953.65	0.419	953.63	1.651	953.64	0.5337
953.66	0.309	953.64	1.467	953.66	0.4143
953.67	0.2028	953.65	1.252	953.67	0.3066
953.69	0.1088	953.66	1.036	953.68	0.2063
953.7	0.03067	953.67	0.8374	953.7	0.1287
953.79	0.008804	953.68	0.6749	953.71	0.08517
953.8	0.04637	953.69	0.5542	953.72	0.06175
953.81	0.09116	953.71	0.4542	953.73	0.05561
953.82	0.1517	953.72	0.3899	953.74	0.06895
953.83	0.2229	953.73	0.3454	953.75	0.1024
953.85	0.306	953.74	0.3315	953.76	0.1455
953.86	0.3942	953.75	0.3357	953.78	0.1943
953.87	0.4826	953.76	0.3566	953.79	0.25
953.88	0.5733	953.77	0.3861	953.8	0.3041
953.89	0.6541	953.79	0.4241	953.81	0.3521
953.9	0.6972	953.8	0.4486	953.82	0.3981
953.91	0.7227	953.81	0.4472	953.83	0.412
953.92	0.721	953.82	0.4365	953.86	0.4134
953.94	0.695	953.83	0.3982	953.87	0.4088
953.95	0.6597	953.84	0.3493	953.88	0.3916
953.96	0.6118	953.85	0.2992	953.89	0.3765
953.97	0.559	953.87	0.2519	953.9	0.3684
953.98	0.506	953.88	0.2099	953.91	0.3675
953.99	0.4524	953.89	0.1965	953.92	0.3563
954	0.3988	953.9	0.2152	953.94	0.354
954.02	0.3403	953.91	0.2615	953.95	0.362
954.03	0.2951	953.92	0.3228	953.96	0.3638
954.04	0.2532	953.93	0.3927	953.97	0.3716
954.05	0.2254	953.95	0.4817	953.98	0.3862
954.06	0.2092	953.96	0.5856	953.99	0.4073
954.07	0.2077	953.97	0.6985	954	0.4233
954.08	0.2216	953.98	0.8239	954.02	0.443
954.1	0.2492	953.99	0.9459	954.03	0.467
954.11	0.293	954	1.058	954.04	0.4648
954.12	0.3363	954.01	1.155	954.05	0.4457
954.13	0.3577	954.02	1.226	954.07	0.4222
954.14	0.384	954.04	1.245	954.08	0.3852
954.15	0.4013	954.05	1.254	954.1	0.3465
954.16	0.4169	954.06	1.211	954.11	0.3091
954.18	0.4361	954.07	1.151	954.12	0.2738
954.19	0.4567	954.08	1.058	954.13	0.2549
954.2	0.4785	954.09	0.9461	954.14	0.2362
954.21	0.5048	954.1	0.8398	954.15	0.2257
954.22	0.5312	954.12	0.7415	954.16	0.2002
954.23	0.5438	954.13	0.6482	954.17	0.1868
954.26	0.5517	954.14	0.5685	954.19	0.1748
954.27	0.5625	954.15	0.4893	954.2	0.1539
954.28	0.5658	954.16	0.4352	954.21	0.1395
954.29	0.5634	954.17	0.4053	954.22	0.1393
954.3	0.5556	954.18	0.4102	954.23	0.1454
954.31	0.553	954.2	0.4406	954.24	0.16
954.32	0.5643	954.21	0.4997	954.25	0.1791
954.34	0.5887	954.22	0.5803	954.27	0.2055
954.35	0.6239	954.23	0.6735	954.28	0.2223
954.36	0.6426	954.24	0.7763	954.29	0.2649
954.37	0.6619	954.25	0.8639	954.3	0.3188
954.38	0.6898	954.26	0.9293	954.31	0.3676
954.39	0.7102	954.28	0.9916	954.32	0.4282
954.4	0.7376	954.29	1.007	954.33	0.503
954.42	0.7708	954.3	0.9912	954.35	0.5901
954.43	0.8176	954.31	0.9288	954.36	0.6915
954.44	0.8756	954.32	0.8557	954.37	0.7832
954.45	0.9377	954.33	0.7782	954.38	0.8738
954.46	0.9958	954.34	0.6846	954.39	0.9355
954.47	1.044	954.37	0.5867	954.4	0.9972
954.48	1.08	954.38	0.4898	954.41	1.039
954.5	1.105	954.39	0.3951	954.43	1.063
954.51	1.114	954.4	0.3228	954.44	1.084
954.52	1.1	954.41	0.2716	954.45	1.102
954.53	1.076	954.42	0.2552	954.46	1.102
954.54	1.044	954.44	0.2549	954.47	1.092
954.55	1.011	954.45	0.2822	954.48	1.058
954.56	0.9676	954.46	0.3355	954.49	1.027
954.57	0.9042	954.47	0.4065	954.51	0.9848
954.59	0.8185	954.48	0.4863	954.52	0.9507
954.6	0.7334	954.49	0.5618	954.53	0.8954
954.61	0.6281	954.5	0.6365	954.54	0.8352
954.62	0.5108	954.52	0.7133	954.55	0.7906
954.63	0.4022	954.53	0.766	954.56	0.75
954.64	0.3053	954.54	0.7916	954.57	0.7234
954.66	0.2224	954.55	0.7975	954.59	0.7079
954.67	0.1515	954.56	0.7929	954.6	0.6907
954.68	0.09128	954.57	0.7713	954.61	0.6639
954.69	0.04537	954.58	0.7348	954.62	0.6313
954.7	0.0132	954.6	0.6932	954.63	0.6079
954.74	0.001717	954.61	0.6553	954.64	0.5844
954.75	0.02228	954.62	0.6165	954.65	0.5606
954.76	0.05103	954.63	0.5756	954.67	0.5442
954.77	0.08529	954.64	0.5391	954.68	0.5242
954.78	0.1251	954.65	0.5119	954.69	0.5023
954.79	0.1622	954.66	0.486	954.7	0.483
954.8	0.1876	954.67	0.4837	954.71	0.4491
954.81	0.2108	954.69	0.495	954.72	0.4213
954.83	0.2313	954.7	0.5248	954.73	0.3817
954.84	0.241	954.71	0.547	954.75	0.3487
954.85	0.2499	954.72	0.5756	954.76	0.3124
954.86	0.2569	954.73	0.604	954.77	0.2758
954.87	0.2627	954.74	0.6421	954.78	0.2485
954.88	0.252	954.75	0.6516	954.79	0.2309
954.89	0.2382	954.77	0.6481	954.8	0.2257
954.91	0.2241	954.78	0.6402	954.81	0.2222
954.92	0.2121	954.79	0.6234	954.83	0.2187
954.93	0.2035	954.8	0.6138	954.84	0.2087
954.94	0.2054	954.81	0.6157	954.85	0.2121
954.95	0.2049	954.82	0.6317	954.86	0.2247
954.96	0.2072	954.83	0.6663	954.87	0.2391
954.97	0.2032	954.85	0.6859	954.88	0.2556
954.99	0.1888	954.86	0.7042	954.89	0.2834
955	0.17	954.87	0.723	954.9	0.3105
955.01	0.1562	954.88	0.7544	954.92	0.3423
955.02	0.1372	954.89	0.7976	954.93	0.3728
955.03	0.1143	954.9	0.8486	954.94	0.3852
955.04	0.1056	954.91	0.8905	954.95	0.4027
955.05	0.1071	954.93	0.9292	954.96	0.4207
955.07	0.1232	954.94	0.9355	954.97	0.4476
955.08	0.1653	954.95	0.934	954.98	0.4642
955.09	0.2163	954.96	0.9215	955	0.4666
955.1	0.2718	954.97	0.8975	955.01	0.4672
955.11	0.3374	954.98	0.8383	955.02	0.4655
955.12	0.408	954.99	0.7841	955.03	0.4558
955.13	0.4874	955.01	0.7347	955.04	0.4356
955.15	0.5799	955.02	0.6892	955.05	0.4112
955.16	0.6863	955.03	0.6704	955.07	0.3849
955.17	0.805	955.04	0.6621	955.08	0.3684
955.18	0.9146	955.05	0.6708	955.09	0.3525
955.19	1.025	955.06	0.6804	955.1	0.3253
955.2	1.12	955.07	0.6806	955.11	0.3102
955.21	1.196	955.09	0.6868	955.12	0.3019
955.23	1.257	955.1	0.693	955.13	0.2917
955.24	1.292	955.11	0.708	955.14	0.2968
955.25	1.292	955.12	0.7187	955.16	0.3031
955.26	1.266	955.13	0.7132	955.17	0.3136
955.27	1.234	955.14	0.6997	955.18	0.3452
955.28	1.191	955.15	0.6856	955.19	0.3813
955.29	1.146	955.17	0.6572	955.2	0.4141
955.31	1.107	955.18	0.6427	955.21	0.4329
955.32	1.044	955.19	0.6266	955.22	0.4221
955.33	0.9722	955.2	0.6039	955.24	0.3924
955.34	0.9001	955.21	0.58	955.25	0.3756
955.35	0.8013	955.22	0.5729	955.26	0.3536
955.36	0.7232	955.23	0.5735	955.27	0.334
955.37	0.6753	955.26	0.5816	955.28	0.3329
955.39	0.6566	955.27	0.6071	955.29	0.3577
955.4	0.6601	955.28	0.618	955.3	0.4221
955.41	0.6826	955.29	0.6436	955.32	0.4998
955.42	0.7226	955.3	0.6443	955.33	0.6058
955.43	0.7763	955.31	0.6381	955.34	0.7359
955.44	0.8404	955.33	0.6257	955.35	0.8794
955.45	0.9068	955.34	0.5927	955.36	1.043
955.47	0.9456	955.35	0.5549	955.37	1.225
955.48	0.9808	955.36	0.5127	955.38	1.4
955.49	0.9971	955.37	0.4799	955.4	1.583
955.5	1.013	955.38	0.4545	955.41	1.756
955.51	1.013	955.39	0.4464	955.42	1.89
955.52	1.003	955.41	0.435	955.43	1.98
955.53	0.9794	955.42	0.4426	955.44	2.016
955.54	0.9258	955.43	0.4537	955.45	1.976
955.56	0.8491	955.44	0.4857	955.46	1.909
955.57	0.7554	955.45	0.5375	955.48	1.832
955.58	0.6506	955.46	0.6166	955.49	1.705
955.59	0.5658	955.47	0.7196	955.5	1.578
955.6	0.4926	955.49	0.8376	955.51	1.458
955.61	0.4263	955.5	0.9736	955.52	1.335
955.62	0.3618	955.51	1.101	955.53	1.224
955.64	0.3142	955.52	1.238	955.54	1.09
955.65	0.2767	955.53	1.332	955.56	0.9646
955.66	0.2555	955.54	1.411	955.57	0.8265
955.67	0.2447	955.55	1.465	955.58	0.7096
955.68	0.2414	955.57	1.478	955.59	0.6115
955.69	0.2285	955.58	1.48	955.6	0.5305
955.72	0.2299	955.59	1.45	955.61	0.4656
955.73	0.2311	955.6	1.392	955.62	0.4256
955.74	0.2387	955.61	1.291	955.64	0.395
955.75	0.2497	955.62	1.165	955.65	0.368
955.76	0.2664	955.63	0.9996	955.66	0.3488
955.77	0.2778	955.65	0.8424	955.67	0.3252
955.78	0.2861	955.66	0.6952	955.68	0.3004
955.8	0.2927	955.67	0.5543	955.69	0.3031
955.81	0.3043	955.68	0.4346	955.7	0.3067
955.82	0.3242	955.69	0.3452	955.72	0.3035
955.83	0.3299	955.7	0.2802	955.73	0.3186
955.84	0.3321	955.71	0.241	955.74	0.3255
955.85	0.3267	955.73	0.2366	955.75	0.3193
955.86	0.3044	955.74	0.2453	955.76	0.3121
955.88	0.2829	955.75	0.2728	955.77	0.2838
955.89	0.2515	955.76	0.3016	955.78	0.2641
955.9	0.2234	955.77	0.3525	955.8	0.2429
955.91	0.2001	955.78	0.4095	955.81	0.2309
955.92	0.1821	955.79	0.4685	955.82	0.2189
955.93	0.1583	955.8	0.5325	955.83	0.2171
955.94	0.1464	955.82	0.5798	955.84	0.2128
955.96	0.1429	955.83	0.6108	955.85	0.215
955.97	0.1464	955.84	0.6342	955.86	0.2244
955.98	0.1626	955.85	0.6464	955.88	0.2405
955.99	0.1865	955.86	0.6596	955.89	0.2613
956	0.2184	955.87	0.687	955.9	0.2832
956.01	0.2562	955.88	0.6912	955.91	0.3098
956.02	0.2951	955.9	0.6732	955.92	0.3347
956.04	0.3357	955.91	0.6532	955.93	0.339
956.05	0.3681	955.92	0.6249	955.94	0.3402
956.06	0.3752	955.93	0.5972	955.96	0.3329
956.07	0.374	955.94	0.5779	955.97	0.318
956.08	0.3467	955.95	0.5764	955.98	0.3033
956.09	0.2998	955.96	0.5729	955.99	0.2931
956.1	0.2513	955.98	0.5737	956	0.2844
956.12	0.1964	955.99	0.5821	956.01	0.284
956.13	0.1479	956	0.6007	956.02	0.2782
956.14	0.1103	956.01	0.6208	956.04	0.2667
956.15	0.08649	956.02	0.6536	956.05	0.26
956.16	0.07251	956.03	0.6968	956.06	0.2576
956.17	0.07046	956.04	0.7431	956.07	0.2479
956.18	0.07701	956.06	0.7924	956.08	0.2479
956.2	0.104	956.07	0.8548	956.09	0.2575
956.21	0.1447	956.08	0.9114	956.1	0.2687
956.22	0.1963	956.09	0.9799	956.11	0.281
956.23	0.2709	956.1	1.02	956.13	0.2925
956.24	0.3386	956.11	1.01	956.14	0.3066
956.26	0.4158	956.12	0.9884	956.15	0.3093
956.28	0.496	956.14	0.952	956.16	0.2894
956.29	0.5677	956.15	0.903	956.17	0.2669
956.3	0.6413	956.16	0.8516	956.18	0.2322
956.31	0.7008	956.17	0.7968	956.19	0.1952
956.32	0.7495	956.18	0.7405	956.21	0.1568
956.33	0.8074	956.19	0.6659	956.22	0.1249
956.34	0.8612	956.2	0.5854	956.23	0.08496
956.36	0.9086	956.22	0.5061	956.24	0.04816
956.38	0.9603	956.23	0.4408	956.25	0.01377
956.39	1.015	956.24	0.3871	956.29	0.03208
956.4	1.061	956.25	0.3515	956.3	0.0958
956.41	1.085	956.26	0.3306	956.31	0.196
956.42	1.086	956.27	0.319	956.32	0.3181
956.44	1.074	956.28	0.3272	956.33	0.4536
956.45	1.062	956.3	0.3664	956.34	0.612
956.46	1.024	956.31	0.4006	956.35	0.7898
956.47	0.9727	956.32	0.4312	956.37	0.9805
956.48	0.9136	956.33	0.4367	956.38	1.155
956.49	0.817	956.34	0.437	956.39	1.317
956.5	0.7271	956.35	0.4556	956.4	1.47
956.52	0.626	956.36	0.4871	956.41	1.589
956.54	0.5265	956.38	0.5069	956.42	1.673
956.55	0.4399	956.4	0.5376	956.43	1.719
956.56	0.3455	956.41	0.5773	956.45	1.72
956.58	0.2688	956.42	0.62	956.46	1.656
956.6	0.2113	956.43	0.6659	956.47	1.563
956.61	0.1585	956.44	0.7218	956.48	1.437
956.62	0.1262	956.46	0.7918	956.49	1.295
956.63	0.1161	956.47	0.8793	956.5	1.158
956.64	0.1208	956.48	0.9682	956.51	1.026
956.65	0.1334	956.49	1.052	956.53	0.877
956.66	0.1527	956.5	1.136	956.54	0.7278
956.68	0.1845	956.51	1.217	956.55	0.5734
956.69	0.226	956.52	1.3	956.56	0.4453
956.7	0.2685	956.54	1.369	956.57	0.3438
956.71	0.2895	956.55	1.378	956.58	0.2655
956.72	0.3066	956.56	1.364	956.59	0.2112
956.73	0.3053	956.57	1.335	956.61	0.1659
956.76	0.2854	956.58	1.292	956.62	0.1426
956.77	0.2702	956.59	1.238	956.63	0.1282
956.78	0.2449	956.6	1.161	956.64	0.1232
956.79	0.2226	956.62	1.042	956.65	0.1331
956.8	0.2061	956.63	0.9272	956.66	0.1555
956.81	0.1831	956.64	0.8044	956.67	0.1807
956.82	0.1678	956.65	0.6754	956.69	0.2101
956.84	0.1606	956.66	0.5493	956.7	0.2589
956.85	0.1637	956.67	0.4349	956.71	0.3187
956.86	0.1855	956.68	0.3328	956.72	0.3908
956.87	0.2235	956.7	0.2432	956.73	0.4647
956.88	0.2799	956.71	0.1676	956.74	0.5224
956.89	0.3522	956.72	0.1061	956.75	0.5583
956.9	0.4253	956.73	0.06654	956.77	0.5924
956.92	0.4984	956.74	0.03411	956.78	0.6281
956.93	0.562	956.75	0.01125	956.79	0.6606
956.94	0.6068	956.8	0.01079	956.8	0.6667
956.95	0.6312	956.81	0.04769	956.81	0.6547
956.96	0.6414	956.82	0.0895	956.82	0.6212
956.97	0.6338	956.83	0.118	956.83	0.5606
956.98	0.616	956.84	0.1498	956.85	0.4985
957	0.5961	956.86	0.1875	956.86	0.4391
957.01	0.5741	956.87	0.2247	956.87	0.3957
957.02	0.5467	956.88	0.2701	956.88	0.361
957.03	0.5245	956.89	0.3109	956.89	0.3371
957.04	0.4904	956.9	0.3481	956.9	0.3242
957.05	0.4535	956.91	0.3819	956.91	0.3191
957.06	0.427	956.92	0.4209	956.93	0.3317
957.08	0.4061	956.94	0.4579	956.94	0.3632
957.09	0.3926	956.95	0.4807	956.95	0.382
957.1	0.3872	956.96	0.4949	956.96	0.3928
957.11	0.3887	956.97	0.4947	956.97	0.3998
957.12	0.3848	956.98	0.5056	956.98	0.4106
957.13	0.3656	956.99	0.5308	956.99	0.432
957.16	0.3436	957	0.5717	957.01	0.452
957.17	0.323	957.02	0.6277	957.02	0.4475
957.18	0.2882	957.03	0.6967	957.03	0.4358
957.19	0.2601	957.04	0.7679	957.04	0.4213
957.2	0.2244	957.05	0.8307	957.05	0.3965
957.21	0.1846	957.06	0.8854	957.06	0.3762
957.22	0.1424	957.07	0.9406	957.07	0.373
957.24	0.1075	957.08	0.9714	957.09	0.382
957.25	0.0812	957.1	0.9977	957.1	0.4027
957.26	0.06585	957.11	1.008	957.11	0.4236
957.27	0.07007	957.12	0.9789	957.12	0.4531
957.28	0.08071	957.13	0.9355	957.13	0.4883
957.29	0.1186	957.14	0.8814	957.14	0.5247
957.3	0.1844	957.15	0.8196	957.15	0.568
957.31	0.2556	957.16	0.7227	957.17	0.596
957.33	0.353	957.18	0.6043	957.18	0.5781
957.34	0.4675	957.19	0.4863	957.19	0.5623
957.35	0.596	957.2	0.3767	957.2	0.5242
957.36	0.7297	957.21	0.2909	957.21	0.4767
957.37	0.8725	957.22	0.2258	957.22	0.4269
957.38	1.021	957.23	0.183	957.23	0.3602
957.39	1.175	957.24	0.1648	957.25	0.2926
957.41	1.308	957.26	0.1615	957.26	0.2341
957.42	1.43	957.27	0.1692	957.27	0.1908
957.43	1.506	957.28	0.1825	957.28	0.142
957.44	1.556	957.29	0.2038	957.29	0.1116
957.45	1.565	957.3	0.2289	957.3	0.09838
957.46	1.554	957.31	0.2463	957.31	0.1061
957.47	1.521	957.32	0.2707	957.33	0.1247
957.49	1.464	957.34	0.288	957.34	0.1572
957.5	1.389	957.35	0.3005	957.35	0.212
957.51	1.3	957.36	0.3142	957.36	0.2848
957.52	1.206	957.37	0.3235	957.37	0.3721
957.53	1.098	957.38	0.314	957.38	0.4707
957.54	0.9774	957.39	0.283	957.39	0.5552
957.55	0.8774	957.4	0.2457	957.41	0.6254
957.57	0.7764	957.42	0.2122	957.42	0.705
957.58	0.69	957.43	0.1855	957.43	0.7495
957.59	0.6126	957.44	0.1763	957.44	0.7953
957.6	0.5546	957.45	0.1951	957.45	0.8376
957.61	0.5131	957.46	0.2457	957.46	0.8664
957.62	0.4896	957.47	0.3175	957.47	0.8904
957.63	0.472	957.48	0.4055	957.49	0.8956
957.65	0.4637	957.5	0.5164	957.5	0.8914
957.66	0.4533	957.51	0.6422	957.51	0.8488
957.67	0.4446	957.52	0.7774	957.52	0.8008
957.68	0.4205	957.53	0.9254	957.53	0.7375
957.69	0.4036	957.54	1.068	957.54	0.6622
957.7	0.3821	957.55	1.218	957.55	0.5684
957.71	0.3483	957.56	1.362	957.57	0.4811
957.73	0.3132	957.58	1.486	957.58	0.407
957.74	0.2803	957.59	1.576	957.59	0.3414
957.75	0.2454	957.6	1.638	957.6	0.286
957.76	0.2054	957.61	1.63	957.61	0.2404
957.77	0.1657	957.62	1.586	957.62	0.1918
957.78	0.1308	957.63	1.49	957.63	0.1583
957.79	0.08826	957.64	1.363	957.65	0.1344
957.81	0.05716	957.66	1.223	957.66	0.117
957.82	0.02644	957.67	1.087	957.67	0.1184
957.83	0.007738	957.68	0.9618	957.68	0.1313
957.84	0.005275	957.69	0.8412	957.69	0.1457
957.85	0.01472	957.7	0.7207	957.7	0.1558
957.86	0.04398	957.71	0.6197	957.71	0.1655
957.87	0.08251	957.72	0.5309	957.73	0.1775
957.89	0.1238	957.74	0.4537	957.74	0.1829
957.9	0.1668	957.75	0.3988	957.75	0.1916
957.91	0.2159	957.76	0.3712	957.76	0.2038
957.92	0.28	957.77	0.3629	957.77	0.2047
957.93	0.3495	957.78	0.3814	957.78	0.2094
957.94	0.4176	957.79	0.4148	957.79	0.212
957.95	0.4961	957.8	0.442	957.81	0.2155
957.97	0.5822	957.82	0.4662	957.82	0.2077
957.98	0.6552	957.83	0.4801	957.83	0.204
957.99	0.7164	957.84	0.4562	957.84	0.2106
958	0.7575	957.85	0.4339	957.85	0.2225
958.01	0.7819	957.86	0.3923	957.86	0.2488
958.02	0.7863	957.87	0.3594	957.87	0.2769
958.03	0.7766	957.88	0.3351	957.89	0.3175
958.05	0.7447	957.9	0.3168	957.9	0.3594
958.06	0.701	957.91	0.3043	957.91	0.4148
958.07	0.6561	957.92	0.2804	957.92	0.4645
958.08	0.6058	957.93	0.2542	957.93	0.5174
958.09	0.5563	957.94	0.2202	957.94	0.579
958.1	0.4936	957.95	0.1747	957.95	0.6436
958.11	0.4283	957.96	0.1387	957.97	0.7077
958.13	0.3696	957.98	0.1201	957.98	0.7665
958.14	0.3254	957.99	0.1154	957.99	0.812
958.15	0.2921	958	0.1298	958	0.8173
958.16	0.2812	958.01	0.1652	958.01	0.812
958.17	0.2726	958.02	0.227	958.02	0.7649
958.18	0.279	958.03	0.2945	958.03	0.7114
958.19	0.2938	958.04	0.3706	958.05	0.6361
958.21	0.3082	958.06	0.4513	958.07	0.5602
958.22	0.3219	958.07	0.5336	958.08	0.4871
958.23	0.3334	958.08	0.6306	958.09	0.4023
958.24	0.3428	958.09	0.7342	958.1	0.3198
958.25	0.345	958.1	0.8487	958.11	0.2447
958.26	0.3431	958.11	0.9597	958.13	0.1791
958.27	0.3551	958.12	1.056	958.14	0.1216
958.29	0.3773	958.14	1.137	958.15	0.0805
958.3	0.4199	958.15	1.172	958.16	0.0423
958.31	0.4797	958.16	1.181	958.17	0.02791
958.32	0.5427	958.17	1.156	958.18	0.02705
958.33	0.6098	958.18	1.11	958.19	0.04509
958.34	0.6917	958.19	1.051	958.21	0.0691
958.35	0.7768	958.2	0.9835	958.22	0.0934
958.37	0.8748	958.22	0.9046	958.23	0.1111
958.38	0.9783	958.23	0.83	958.24	0.1191
958.39	1.092	958.24	0.763	958.25	0.1433
958.4	1.18	958.25	0.7047	958.26	0.1617
958.41	1.267	958.26	0.6374	958.27	0.1907
958.42	1.336	958.27	0.5622	958.29	0.1999
958.43	1.385	958.28	0.5028	958.3	0.2038
958.45	1.398	958.3	0.466	958.31	0.2016
958.46	1.392	958.31	0.4359	958.32	0.1912
958.47	1.356	958.32	0.4047	958.33	0.1943
958.48	1.303	958.33	0.3727	958.34	0.2175
958.49	1.241	958.34	0.332	958.35	0.2567
958.5	1.192	958.35	0.2901	958.37	0.326
958.51	1.127	958.36	0.253	958.38	0.4293
958.53	1.069	958.38	0.2154	958.39	0.5641
958.54	1.009	958.39	0.1952	958.4	0.722
958.55	0.9391	958.4	0.1962	958.41	0.894
958.56	0.8694	958.41	0.2138	958.42	1.074
958.57	0.8103	958.43	0.2607	958.43	1.242
958.58	0.7406	958.44	0.3398	958.45	1.398
958.59	0.6852	958.46	0.4419	958.46	1.54
958.61	0.6388	958.47	0.5804	958.47	1.664
958.62	0.5941	958.48	0.7395	958.48	1.776
958.63	0.5421	958.49	0.9113	958.49	1.838
958.64	0.5022	958.5	1.088	958.5	1.849
958.65	0.4535	958.51	1.258	958.51	1.79
958.66	0.4085	958.52	1.425	958.53	1.682
958.68	0.368	958.54	1.568	958.54	1.545
958.69	0.3404	958.55	1.642	958.55	1.382
958.7	0.3148	958.56	1.65	958.56	1.212
958.71	0.2926	958.57	1.612	958.57	1.049
958.72	0.2742	958.58	1.533	958.58	0.9019
958.73	0.2665	958.59	1.432	958.59	0.7815
958.74	0.2499	958.6	1.3	958.61	0.6875
958.75	0.2445	958.62	1.148	958.62	0.6094
958.77	0.2363	958.63	0.981	958.63	0.535
958.78	0.2339	958.64	0.8221	958.64	0.4849
958.79	0.2298	958.65	0.6667	958.65	0.4344
958.8	0.2353	958.66	0.5374	958.66	0.3965
958.81	0.2385	958.67	0.4376	958.67	0.3697
958.82	0.2567	958.68	0.365	958.69	0.3587
958.83	0.2832	958.7	0.3209	958.7	0.3591
958.85	0.3188	958.71	0.2953	958.71	0.3646
958.86	0.3601	958.73	0.2929	958.72	0.3581
958.87	0.4086	958.74	0.3034	958.73	0.3497
958.88	0.4549	958.75	0.3107	958.74	0.3275
958.89	0.5115	958.76	0.3144	958.75	0.3026
958.9	0.5757	958.78	0.3118	958.77	0.2746
958.92	0.627	958.79	0.2874	958.78	0.2409
958.93	0.6662	958.8	0.269	958.79	0.202
958.94	0.6842	958.81	0.2582	958.8	0.1662
958.95	0.6912	958.82	0.2549	958.81	0.1311
958.96	0.6944	958.83	0.2461	958.82	0.1022
958.97	0.6803	958.84	0.2364	958.83	0.08229
958.98	0.6404	958.86	0.2305	958.85	0.07119
959	0.5827	958.87	0.2406	958.86	0.07394
959.01	0.521	958.88	0.2538	958.87	0.09947
959.02	0.4479	958.89	0.2648	958.88	0.1313
959.03	0.3814	958.9	0.2784	958.89	0.1882
959.04	0.325	958.91	0.2986	958.9	0.2561
959.05	0.2838	958.92	0.3104	958.91	0.3414
959.06	0.2689	958.94	0.3159	958.93	0.4423
959.08	0.2704	958.95	0.3264	958.94	0.5516
959.09	0.2816	958.96	0.3388	958.95	0.6592
959.1	0.3174	958.97	0.3496	958.96	0.761
959.11	0.3733	958.98	0.3681	958.97	0.8441
959.12	0.448	958.99	0.3995	958.98	0.894
959.13	0.5355	959	0.4522	958.99	0.9158
959.14	0.62	959.02	0.5066	959.01	0.9178
959.16	0.7124	959.03	0.5693	959.02	0.8727
959.17	0.8022	959.04	0.6251	959.03	0.812
959.18	0.8899	959.05	0.6822	959.04	0.7341
959.19	0.9694	959.06	0.7272	959.05	0.6554
959.2	1.011	959.07	0.7748	959.06	0.5813
959.21	1.003	959.08	0.8121	959.07	0.5158
959.22	0.9836	959.1	0.846	959.09	0.4644
959.24	0.948	959.11	0.8206	959.1	0.4279
959.25	0.8987	959.12	0.7707	959.11	0.3939
959.26	0.8421	959.13	0.7038	959.12	0.3655
959.27	0.7829	959.14	0.6364	959.13	0.3419
959.28	0.7244	959.15	0.5422	959.14	0.3235
959.29	0.6691	959.16	0.446	959.15	0.314
959.3	0.5993	959.18	0.3614	959.17	0.3077
959.32	0.5393	959.19	0.2867	959.18	0.3039
959.33	0.4989	959.2	0.2299	959.2	0.315
959.34	0.4662	959.21	0.1968	959.21	0.3353
959.35	0.4443	959.22	0.185	959.22	0.3122
959.36	0.4393	959.23	0.1912	959.23	0.2812
959.37	0.4459	959.24	0.2029	959.25	0.2373
959.38	0.4624	959.26	0.2318	959.26	0.1876
959.4	0.4824	959.27	0.2724	959.27	0.1585
959.41	0.5011	959.28	0.3381	959.28	0.1499
959.42	0.5125	959.29	0.4191	959.29	0.1803
959.43	0.5001	959.3	0.5035	959.3	0.2519
959.44	0.4739	959.31	0.5864	959.31	0.3755
959.45	0.4621	959.32	0.6613	959.33	0.5529
959.46	0.4478	959.34	0.6988	959.34	0.7624
959.48	0.4373	959.35	0.7331	959.35	0.991
959.49	0.426	959.36	0.7621	959.36	1.242
959.5	0.4106	959.37	0.7861	959.37	1.508
959.51	0.4016	959.38	0.7753	959.38	1.776
959.52	0.3909	959.39	0.7909	959.41	2.054
959.53	0.3739	959.4	0.8154	959.42	2.333
959.54	0.3753	959.42	0.8393	959.43	2.594
959.56	0.3818	959.43	0.8784	959.44	2.816
959.57	0.3924	959.44	0.9409	959.45	2.956
959.58	0.4122	959.45	1.022	959.46	2.957
959.59	0.4331	959.46	1.127	959.47	2.901
959.6	0.4531	959.47	1.255	959.49	2.768
959.61	0.4668	959.48	1.4	959.5	2.587
959.62	0.4799	959.5	1.566	959.51	2.355
959.64	0.4877	959.51	1.764	959.52	2.103
959.65	0.4794	959.52	1.959	959.53	1.836
959.66	0.4623	959.53	2.132	959.54	1.575
959.67	0.4403	959.54	2.299	959.55	1.329
959.68	0.426	959.55	2.432	959.57	1.095
959.69	0.4064	959.56	2.51	959.58	0.8681
959.7	0.3919	959.58	2.535	959.59	0.6605
959.72	0.3809	959.59	2.514	959.6	0.4758
959.73	0.3683	959.6	2.448	959.61	0.3325
959.74	0.3676	959.61	2.327	959.62	0.2286
959.75	0.364	959.62	2.194	959.64	0.1711
959.76	0.3664	959.63	1.998	959.65	0.148
959.77	0.3864	959.64	1.779	959.66	0.1413
959.78	0.3952	959.66	1.565	959.67	0.1363
959.8	0.4099	959.67	1.361	959.68	0.1162
959.81	0.4161	959.68	1.155	959.69	0.08288
959.82	0.4136	959.69	0.9708	959.7	0.07812
959.83	0.4146	959.7	0.7898	959.71	0.07179
959.84	0.4013	959.71	0.6303	959.73	0.07869
959.85	0.3734	959.72	0.5105	959.74	0.09977
959.86	0.3315	959.74	0.4312	959.75	0.1307
959.88	0.2817	959.75	0.3793	959.76	0.1654
959.89	0.238	959.76	0.3566	959.77	0.214
959.9	0.2036	959.77	0.3723	959.78	0.256
959.91	0.1812	959.78	0.3945	959.8	0.2948
959.92	0.1697	959.79	0.4334	959.81	0.3325
959.93	0.1805	959.8	0.4822	959.82	0.3653
959.94	0.2067	959.82	0.5381	959.83	0.4107
959.96	0.2407	959.83	0.6057	959.84	0.458
959.97	0.289	959.84	0.6638	959.85	0.4931
959.98	0.3467	959.85	0.7274	959.86	0.5282
959.99	0.4177	959.86	0.7786	959.88	0.5637
960	0.495	959.87	0.8377	959.89	0.5889
960.01	0.5526	959.88	0.8919	959.9	0.6062
960.02	0.6177	959.9	0.9363	959.91	0.6084
960.04	0.6562	959.91	0.9518	959.92	0.6067
960.06	0.687	959.92	0.9445	959.93	0.5985
960.07	0.7106	959.93	0.8964	959.94	0.5821
960.08	0.6959	959.94	0.8476	959.97	0.5755
960.09	0.6598	959.95	0.8006	959.98	0.5659
960.1	0.6203	959.96	0.7631	959.99	0.5381
960.12	0.5761	959.98	0.7333	960.01	0.5088
960.13	0.5272	959.99	0.6929	960.02	0.4809
960.14	0.4778	960	0.6624	960.04	0.4484
960.15	0.4248	960.01	0.6387	960.05	0.4233
960.16	0.3757	960.02	0.6287	960.06	0.4042
960.17	0.3378	960.03	0.6133	960.07	0.3908
960.18	0.3091	960.04	0.6039	960.08	0.3953
960.2	0.2697	960.06	0.6087	960.09	0.3687
960.21	0.2347	960.07	0.6174	960.1	0.3469
960.22	0.2072	960.08	0.6428	960.12	0.3321
960.23	0.1922	960.09	0.6729	960.13	0.3253
960.24	0.1798	960.1	0.6947	960.14	0.3189
960.25	0.1758	960.11	0.7188	960.15	0.3188
960.26	0.1918	960.12	0.7349	960.16	0.3172
960.28	0.205	960.14	0.7293	960.17	0.3268
960.3	0.2411	960.15	0.7035	960.18	0.3422
960.31	0.2964	960.16	0.6807	960.2	0.3699
960.32	0.3505	960.17	0.6719	960.21	0.41
960.33	0.426	960.18	0.6654	960.22	0.4259
960.34	0.5276	960.19	0.6717	960.23	0.4313
960.36	0.6247	960.21	0.6748	960.24	0.4385
960.37	0.7253	960.22	0.6662	960.26	0.4527
960.38	0.8257	960.23	0.6702	960.28	0.4505
960.39	0.9222	960.24	0.6789	960.29	0.4391
960.4	1.008	960.25	0.6763	960.3	0.425
960.41	1.087	960.26	0.6673	960.31	0.4161
960.42	1.142	960.27	0.6701	960.32	0.4075
960.44	1.15	960.29	0.6694	960.33	0.3794
960.45	1.141	960.3	0.6737	960.34	0.3795
960.46	1.108	960.31	0.6738	960.36	0.3843
960.47	1.058	960.32	0.6707	960.37	0.4102
960.48	0.9819	960.33	0.65	960.38	0.4411
960.49	0.8988	960.34	0.6155	960.39	0.4885
960.51	0.8041	960.35	0.5583	960.4	0.5542
960.52	0.7055	960.37	0.5025	960.41	0.6394
960.53	0.6181	960.38	0.4522	960.42	0.7316
960.54	0.5431	960.39	0.4069	960.44	0.8271
960.55	0.4752	960.4	0.3549	960.45	0.91
960.56	0.4268	960.41	0.3136	960.46	0.9631
960.57	0.3987	960.42	0.2807	960.47	1.01
960.59	0.3625	960.43	0.256	960.48	1.047
960.6	0.3461	960.45	0.2473	960.49	1.052
960.61	0.3446	960.46	0.2782	960.5	1.001
960.62	0.3513	960.47	0.3414	960.52	0.943
960.63	0.3684	960.48	0.439	960.53	0.8701
960.64	0.3963	960.49	0.5751	960.54	0.7971
960.65	0.423	960.5	0.7462	960.55	0.7158
960.67	0.4446	960.51	0.9315	960.56	0.6261
960.68	0.4672	960.53	1.139	960.57	0.5472
960.69	0.4818	960.54	1.348	960.58	0.4666
960.7	0.4904	960.55	1.548	960.6	0.4049
960.71	0.4856	960.56	1.696	960.61	0.3538
960.72	0.4696	960.57	1.814	960.63	0.3255
960.75	0.4496	960.58	1.902	960.64	0.3214
960.76	0.4257	960.59	1.968	960.65	0.3233
960.77	0.3928	960.61	1.977	960.66	0.3333
960.78	0.3624	960.62	1.909	960.68	0.352
960.79	0.3278	960.63	1.791	960.69	0.3753
960.8	0.2867	960.64	1.637	960.7	0.4068
960.81	0.2503	960.65	1.439	960.71	0.4439
960.83	0.2011	960.66	1.24	960.72	0.471
960.84	0.166	960.67	1.028	960.73	0.4808
960.85	0.1408	960.69	0.8309	960.74	0.4844
960.86	0.1259	960.7	0.6557	960.76	0.5047
960.87	0.1315	960.71	0.5051	960.77	0.5102
960.88	0.1471	960.72	0.3717	960.78	0.518
960.89	0.1716	960.73	0.276	960.79	0.5135
960.91	0.2025	960.74	0.214	960.8	0.4929
960.92	0.2356	960.75	0.1956	960.81	0.4776
960.93	0.2732	960.77	0.2092	960.82	0.4605
960.94	0.3045	960.78	0.2375	960.84	0.4491
960.95	0.3326	960.79	0.2753	960.85	0.4426
960.96	0.3503	960.8	0.3525	960.86	0.4301
960.97	0.3757	960.81	0.4468	960.87	0.4189
960.99	0.38	960.82	0.5566	960.88	0.3978
961.01	0.3773	960.83	0.6553	960.89	0.3834
961.02	0.3685	960.85	0.7272	960.91	0.3693
961.03	0.345	960.86	0.8011	960.93	0.3625
961.05	0.312	960.87	0.8602	960.94	0.3649
961.07	0.2791	960.88	0.9024	960.95	0.3572
961.08	0.2351	960.89	0.9354	960.96	0.3483
961.09	0.2006	960.9	0.933	960.97	0.3432
961.1	0.1749	960.93	0.9291	960.99	0.3339
961.11	0.1599	960.94	0.9229	961	0.3258
961.12	0.1593	960.95	0.8948	961.01	0.3092
961.13	0.1625	960.96	0.8615	961.02	0.2959
961.15	0.1707	960.97	0.8377	961.03	0.2749
961.16	0.1867	960.98	0.8171	961.04	0.2526
961.17	0.2027	960.99	0.8058	961.05	0.2406
961.18	0.2187	961.01	0.795	961.07	0.2227
961.19	0.2399	961.02	0.7846	961.09	0.2127
961.2	0.2624	961.03	0.7946	961.1	0.2029
961.21	0.2744	961.04	0.8239	961.11	0.1827
961.23	0.2947	961.05	0.854	961.12	0.1693
961.24	0.2932	961.06	0.8863	961.13	0.1589
961.25	0.3004	961.07	0.8974	961.15	0.1609
961.26	0.3116	961.09	0.8898	961.16	0.1764
961.27	0.332	961.1	0.8727	961.17	0.1918
961.28	0.3528	961.11	0.8335	961.18	0.2013
961.29	0.3809	961.12	0.7889	961.19	0.1927
961.31	0.4314	961.13	0.7348	961.2	0.1808
961.32	0.4925	961.14	0.6719	961.21	0.1734
961.33	0.5738	961.15	0.6112	961.23	0.1605
961.34	0.6802	961.17	0.5589	961.24	0.1641
961.35	0.8041	961.18	0.5073	961.25	0.1715
961.36	0.9333	961.19	0.4678	961.26	0.1735
961.37	1.062	961.2	0.4422	961.27	0.1858
961.39	1.192	961.21	0.4372	961.28	0.2032
961.4	1.315	961.22	0.4362	961.29	0.2416
961.41	1.439	961.23	0.4506	961.31	0.3053
961.42	1.563	961.25	0.4831	961.32	0.4131
961.43	1.661	961.26	0.536	961.33	0.535
961.44	1.741	961.27	0.5835	961.34	0.6771
961.46	1.82	961.28	0.6204	961.35	0.8481
961.47	1.87	961.29	0.6487	961.36	1.044
961.48	1.912	961.3	0.6697	961.37	1.26
961.49	1.934	961.32	0.6915	961.39	1.483
961.5	1.918	961.33	0.6966	961.4	1.665
961.51	1.861	961.34	0.7003	961.41	1.824
961.52	1.779	961.35	0.7085	961.42	1.959
961.54	1.682	961.36	0.7156	961.43	2.076
961.55	1.54	961.37	0.7166	961.44	2.179
961.56	1.401	961.4	0.7168	961.45	2.245
961.57	1.251	961.41	0.7331	961.47	2.292
961.58	1.084	961.42	0.7372	961.48	2.286
961.59	0.9033	961.44	0.746	961.49	2.241
961.6	0.7172	961.45	0.7764	961.5	2.173
961.62	0.5372	961.46	0.8101	961.51	2.066
961.63	0.3744	961.48	0.8392	961.52	1.952
961.64	0.2415	961.49	0.8895	961.53	1.827
961.65	0.1357	961.5	0.9448	961.55	1.699
961.66	0.04322	961.51	1.001	961.56	1.536
961.74	0.03501	961.52	1.04	961.57	1.366
961.75	0.08401	961.53	1.078	961.58	1.205
961.76	0.139	961.54	1.118	961.59	1.049
961.78	0.1901	961.56	1.162	961.6	0.904
961.79	0.2543	961.57	1.204	961.61	0.7628
961.8	0.3009	961.58	1.239	961.63	0.6142
961.81	0.34	961.59	1.275	961.64	0.4952
961.82	0.3667	961.6	1.311	961.65	0.4052
961.83	0.398	961.61	1.337	961.66	0.3502
961.84	0.4186	961.62	1.342	961.67	0.3242
961.86	0.4283	961.64	1.317	961.68	0.3248
961.87	0.4276	961.65	1.276	961.69	0.3455
961.88	0.4087	961.66	1.2	961.71	0.3727
961.89	0.3645	961.67	1.123	961.72	0.4259
961.9	0.3199	961.68	1.046	961.73	0.4689
961.91	0.282	961.69	0.9401	961.74	0.5148
961.92	0.2471	961.7	0.8363	961.75	0.5577
961.94	0.2217	961.72	0.7289	961.78	0.5938
961.95	0.1914	961.73	0.6123	961.79	0.6236
961.96	0.1703	961.74	0.4931	961.8	0.6353
961.97	0.1609	961.75	0.3781	961.81	0.6411
961.98	0.1676	961.76	0.2816	961.82	0.6502
961.99	0.1869	961.77	0.2082	961.83	0.6501
962	0.2123	961.78	0.154	961.84	0.6522
962.02	0.2466	961.8	0.1213	961.86	0.6501
962.03	0.2813	961.81	0.1203	961.87	0.6387
962.04	0.3222	961.82	0.1331	961.88	0.6303
962.05	0.3671	961.83	0.1547	961.89	0.6335
962.06	0.4135	961.84	0.1805	961.9	0.6422
962.07	0.4256	961.85	0.2072	961.91	0.6463
962.08	0.4237	961.86	0.2251	961.92	0.6618
962.1	0.4182	961.88	0.2489	961.94	0.6563
962.11	0.4079	961.89	0.2735	961.96	0.6448
962.12	0.4041	961.9	0.3045	961.97	0.6277
962.13	0.4074	961.91	0.3406	961.98	0.5859
962.14	0.4134	961.92	0.3675	961.99	0.5505
962.15	0.4012	961.93	0.4093	962	0.5018
962.17	0.3857	961.94	0.4485	962.02	0.4501
962.18	0.363	961.96	0.4834	962.03	0.4034
962.19	0.3505	961.97	0.5161	962.04	0.3631
962.2	0.3487	961.98	0.5494	962.05	0.3261
962.21	0.3543	961.99	0.5737	962.06	0.3071
962.22	0.3516	962	0.6003	962.07	0.3015
962.23	0.34	962.01	0.6245	962.08	0.314
962.25	0.3391	962.03	0.6517	962.1	0.3374
962.26	0.3422	962.04	0.6892	962.11	0.3634
962.28	0.3561	962.05	0.6959	962.12	0.4019
962.29	0.3772	962.06	0.6959	962.13	0.4525
962.3	0.3853	962.07	0.6969	962.14	0.5026
962.31	0.394	962.08	0.6837	962.16	0.5497
962.33	0.4274	962.09	0.6652	962.18	0.5841
962.34	0.4854	962.11	0.6355	962.19	0.5865
962.35	0.565	962.12	0.611	962.2	0.5712
962.36	0.6637	962.13	0.6008	962.21	0.5548
962.37	0.7562	962.14	0.6087	962.22	0.5066
962.38	0.8482	962.15	0.6335	962.23	0.449
962.39	0.9243	962.16	0.688	962.24	0.364
962.42	1.008	962.17	0.7426	962.26	0.2732
962.43	1.095	962.19	0.7835	962.27	0.2015
962.44	1.169	962.2	0.8282	962.28	0.1422
962.45	1.226	962.21	0.8759	962.29	0.1047
962.46	1.245	962.22	0.9239	962.3	0.1057
962.47	1.224	962.23	0.9927	962.31	0.1396
962.49	1.181	962.24	1.061	962.33	0.2115
962.5	1.13	962.25	1.123	962.34	0.3168
962.51	1.057	962.27	1.175	962.35	0.4461
962.52	0.9616	962.28	1.19	962.36	0.6027
962.53	0.8418	962.29	1.197	962.37	0.7771
962.54	0.7079	962.3	1.179	962.38	0.9602
962.55	0.5796	962.31	1.124	962.39	1.128
962.57	0.4641	962.32	1.052	962.41	1.267
962.58	0.3628	962.33	0.9536	962.42	1.389
962.59	0.2726	962.36	0.8736	962.43	1.477
962.6	0.1989	962.37	0.8041	962.44	1.539
962.61	0.1402	962.38	0.71	962.45	1.52
962.62	0.09655	962.39	0.6171	962.46	1.474
962.63	0.0692	962.4	0.5332	962.47	1.372
962.65	0.07188	962.41	0.4294	962.49	1.254
962.66	0.09538	962.43	0.3392	962.5	1.121
962.67	0.1119	962.44	0.2884	962.51	0.965
962.68	0.1389	962.45	0.2741	962.52	0.8152
962.69	0.1586	962.46	0.2947	962.53	0.6778
962.7	0.1889	962.47	0.3572	962.54	0.5505
962.72	0.2344	962.48	0.4278	962.55	0.4409
962.73	0.2916	962.49	0.5227	962.57	0.3423
962.74	0.351	962.51	0.6347	962.58	0.257
962.75	0.4116	962.53	0.7549	962.59	0.1964
962.76	0.4768	962.54	0.8872	962.6	0.1588
962.77	0.5478	962.55	1.013	962.61	0.1395
962.78	0.6076	962.56	1.127	962.62	0.1309
962.8	0.6682	962.58	1.236	962.63	0.1381
962.81	0.7198	962.59	1.333	962.65	0.1662
962.82	0.7568	962.6	1.417	962.66	0.1849
962.83	0.7826	962.61	1.44	962.67	0.1992
962.84	0.7875	962.62	1.39	962.68	0.1928
962.85	0.7618	962.63	1.33	962.69	0.1986
962.88	0.7281	962.64	1.241	962.7	0.1834
962.89	0.6876	962.66	1.118	962.71	0.1744
962.9	0.6365	962.67	1.001	962.73	0.1562
962.91	0.5548	962.68	0.8883	962.74	0.1366
962.92	0.4687	962.69	0.7723	962.75	0.131
962.93	0.3771	962.7	0.6516	962.76	0.1304
962.94	0.2936	962.71	0.5297	962.77	0.1285
962.96	0.2165	962.72	0.406	962.78	0.1234
962.97	0.1561	962.74	0.3042	962.79	0.1262
962.98	0.1139	962.75	0.2265	962.81	0.1378
962.99	0.08697	962.76	0.1659	962.82	0.1642
963	0.08424	962.78	0.1318	962.83	0.2064
963.01	0.09528	962.79	0.1262	962.84	0.2607
963.02	0.113	962.8	0.1352	962.85	0.3201
963.04	0.1544	962.82	0.1725	962.86	0.3845
963.05	0.2042	962.83	0.2278	962.87	0.4521
963.06	0.2597	962.84	0.2846	962.89	0.4994
963.07	0.3152	962.85	0.3299	962.9	0.548
963.08	0.3785	962.86	0.3786	962.91	0.5882
963.09	0.4555	962.87	0.4477	962.92	0.6151
963.1	0.5377	962.88	0.5031	962.93	0.6274
963.12	0.6124	962.91	0.5639	962.94	0.6288
963.13	0.6812	962.92	0.6331	962.95	0.6213
963.14	0.7245	962.93	0.6925	962.97	0.6024
963.15	0.7608	962.94	0.7391	962.98	0.5751
963.16	0.7962	962.95	0.7697	962.99	0.529
963.17	0.8102	962.96	0.781	963	0.4708
963.18	0.8161	962.98	0.7917	963.01	0.4197
963.2	0.8206	962.99	0.7994	963.02	0.384
963.21	0.8296	963	0.8119	963.04	0.3486
963.22	0.8233	963.01	0.818	963.05	0.332
963.23	0.8231	963.02	0.8344	963.06	0.3304
963.24	0.8026	963.03	0.8596	963.07	0.3357
963.25	0.7793	963.04	0.8769	963.08	0.352
963.27	0.7742	963.06	0.896	963.09	0.3888
963.28	0.756	963.07	0.9032	963.1	0.4316
963.29	0.7385	963.08	0.8935	963.12	0.4794
963.3	0.7364	963.09	0.854	963.13	0.5503
963.31	0.7786	963.1	0.8016	963.14	0.6111
963.32	0.8432	963.11	0.7357	963.16	0.6728
963.33	0.9115	963.12	0.6531	963.17	0.735
963.35	1.011	963.14	0.5785	963.18	0.7814
963.36	1.157	963.15	0.5003	963.2	0.8139
963.37	1.326	963.16	0.4175	963.21	0.8274
963.38	1.538	963.17	0.3397	963.22	0.8137
963.39	1.774	963.18	0.2745	963.23	0.7848
963.4	2.016	963.19	0.2161	963.24	0.7529
963.41	2.277	963.21	0.1917	963.25	0.7222
963.43	2.539	963.22	0.1825	963.26	0.6851
963.44	2.796	963.23	0.1978	963.28	0.6519
963.45	2.997	963.24	0.2367	963.29	0.6364
963.46	3.167	963.25	0.3004	963.3	0.6192
963.47	3.268	963.26	0.3755	963.32	0.6117
963.48	3.317	963.27	0.45	963.33	0.6182
963.49	3.297	963.29	0.5184	963.34	0.636
963.51	3.177	963.3	0.5916	963.36	0.6628
963.52	3.002	963.31	0.6523	963.37	0.7006
963.53	2.782	963.32	0.6933	963.38	0.7515
963.54	2.523	963.33	0.7228	963.39	0.7936
963.55	2.211	963.34	0.7296	963.4	0.8527
963.56	1.875	963.35	0.7272	963.41	0.9144
963.57	1.553	963.37	0.7186	963.42	0.9655
963.59	1.253	963.38	0.6805	963.44	1.02
963.6	0.9678	963.39	0.6199	963.45	1.068
963.61	0.7282	963.4	0.5704	963.46	1.083
963.62	0.5176	963.41	0.5501	963.47	1.096
963.63	0.361	963.42	0.546	963.48	1.091
963.64	0.2563	963.43	0.5797	963.49	1.075
963.65	0.1949	963.45	0.6269	963.52	1.058
963.67	0.174	963.47	0.7191	963.53	1.043
963.68	0.1755	963.48	0.847	963.54	1.013
963.69	0.2115	963.49	1.003	963.55	0.9614
963.7	0.2618	963.5	1.164	963.56	0.9117
963.71	0.3188	963.51	1.339	963.57	0.8468
963.72	0.3686	963.53	1.519	963.59	0.7779
963.73	0.4082	963.54	1.715	963.6	0.7113
963.75	0.4367	963.55	1.879	963.61	0.6267
963.76	0.4447	963.56	2.02	963.62	0.5501
963.78	0.4341	963.57	2.109	963.63	0.4838
963.79	0.4073	963.58	2.151	963.64	0.4339
963.8	0.3735	963.59	2.15	963.65	0.3957
963.82	0.335	963.61	2.086	963.67	0.3562
963.83	0.2917	963.62	1.954	963.68	0.3309
963.84	0.2523	963.63	1.804	963.69	0.2958
963.85	0.2177	963.64	1.666	963.7	0.2565
963.86	0.1769	963.65	1.527	963.71	0.228
963.87	0.148	963.66	1.375	963.72	0.2053
963.88	0.118	963.68	1.232	963.73	0.1993
963.9	0.1004	963.69	1.099	963.75	0.2077
963.91	0.09726	963.7	1.006	963.76	0.2284
963.92	0.1152	963.71	0.9209	963.77	0.2441
963.93	0.1529	963.72	0.8583	963.78	0.2577
963.94	0.1872	963.73	0.7928	963.79	0.2776
963.95	0.2087	963.74	0.7561	963.8	0.2749
963.96	0.2279	963.76	0.7364	963.81	0.2781
963.98	0.2409	963.77	0.7354	963.83	0.2769
963.99	0.2485	963.78	0.7295	963.84	0.2734
964	0.2651	963.79	0.7279	963.85	0.2826
964.01	0.289	963.8	0.7151	963.86	0.2962
964.02	0.3252	963.81	0.7036	963.87	0.3103
964.03	0.3726	963.82	0.6963	963.88	0.3214
964.04	0.4268	963.84	0.6874	963.89	0.3201
964.06	0.4964	963.85	0.6628	963.91	0.3278
964.07	0.5724	963.86	0.6541	963.92	0.328
964.08	0.632	963.87	0.6507	963.93	0.3331
964.09	0.684	963.88	0.6271	963.94	0.3426
964.1	0.7373	963.89	0.5968	963.95	0.368
964.11	0.7989	963.9	0.5774	963.96	0.4033
964.12	0.8533	963.92	0.5617	963.98	0.4485
964.14	0.8979	963.93	0.5522	963.99	0.4904
964.15	0.9351	963.94	0.5344	964	0.5097
964.16	0.9387	963.95	0.5221	964.01	0.5245
964.17	0.8945	963.96	0.4922	964.02	0.5326
964.18	0.812	963.97	0.4761	964.03	0.5255
964.19	0.7159	963.98	0.4586	964.04	0.5301
964.21	0.6006	964	0.4507	964.06	0.532
964.22	0.4948	964.01	0.4541	964.07	0.5425
964.23	0.4038	964.02	0.4662	964.08	0.5542
964.24	0.3262	964.03	0.4883	964.09	0.5697
964.25	0.266	964.04	0.5208	964.1	0.5876
964.26	0.2182	964.05	0.5635	964.11	0.5958
964.27	0.1983	964.06	0.5972	964.12	0.6038
964.29	0.2093	964.08	0.6054	964.14	0.6251
964.3	0.239	964.09	0.625	964.15	0.6319
964.31	0.2933	964.1	0.6321	964.16	0.6333
964.32	0.3939	964.11	0.6114	964.17	0.6384
964.33	0.5273	964.12	0.5913	964.18	0.6474
964.34	0.6913	964.13	0.5674	964.19	0.6515
964.35	0.8458	964.15	0.5259	964.2	0.6418
964.38	1.009	964.16	0.4805	964.22	0.6162
964.39	1.174	964.17	0.4357	964.24	0.5773
964.4	1.321	964.18	0.3848	964.25	0.5356
964.41	1.448	964.19	0.3323	964.26	0.482
964.42	1.531	964.2	0.2877	964.27	0.4312
964.43	1.605	964.21	0.245	964.28	0.3861
964.45	1.657	964.24	0.2218	964.3	0.3431
964.46	1.697	964.25	0.2173	964.31	0.3149
964.47	1.71	964.26	0.2249	964.32	0.3104
964.48	1.673	964.27	0.2507	964.33	0.3076
964.49	1.591	964.28	0.2902	964.35	0.3172
964.5	1.486	964.29	0.3409	964.36	0.3427
964.51	1.378	964.31	0.3866	964.38	0.3838
964.53	1.252	964.32	0.4383	964.39	0.4374
964.54	1.129	964.33	0.5042	964.4	0.4849
964.55	1.025	964.34	0.5332	964.41	0.5456
964.56	0.9469	964.35	0.5559	964.42	0.6254
964.57	0.8518	964.36	0.5705	964.43	0.7143
964.58	0.7533	964.37	0.556	964.45	0.8005
964.59	0.6485	964.39	0.5269	964.46	0.8755
964.61	0.5589	964.41	0.5073	964.47	0.948
964.62	0.479	964.42	0.5059	964.48	0.9932
964.63	0.4165	964.43	0.5021	964.49	1.023
964.64	0.3715	964.44	0.5179	964.5	1.048
964.65	0.3091	964.45	0.535	964.51	1.055
964.68	0.2876	964.47	0.5707	964.53	1.034
964.69	0.3042	964.48	0.6337	964.54	0.9978
964.7	0.3785	964.49	0.7266	964.56	0.9593
964.71	0.516	964.5	0.8537	964.57	0.9197
964.72	0.7046	964.51	1.009	964.58	0.8572
964.73	0.9838	964.52	1.175	964.61	0.798
964.74	1.366	964.53	1.347	964.62	0.7401
964.76	1.83	964.55	1.514	964.63	0.6584
964.78	2.365	964.56	1.685	964.64	0.5715
964.79	2.967	964.57	1.829	964.65	0.4896
964.8	3.597	964.58	1.922	964.66	0.4196
964.81	4.192	964.59	1.999	964.67	0.3688
964.82	4.693	964.6	2.012	964.69	0.3314
964.84	5.106	964.62	1.983	964.7	0.2975
964.85	5.42	964.63	1.942	964.71	0.2807
964.86	5.599	964.64	1.881	964.72	0.2912
964.87	5.639	964.65	1.823	964.73	0.3153
964.88	5.525	964.66	1.71	964.74	0.377
964.89	5.238	964.67	1.577	964.75	0.4556
964.9	4.786	964.68	1.394	964.77	0.5325
964.92	4.266	964.7	1.21	964.78	0.6189
964.93	3.703	964.71	1.01	964.79	0.7213
964.94	3.093	964.73	0.7406	964.8	0.8423
964.95	2.445	964.74	0.4798	964.81	0.9584
964.96	1.793	964.75	0.1987	964.82	1.066
964.97	1.197	964.82	0.2627	964.84	1.141
964.98	0.6481	964.83	0.796	964.85	1.183
965	0.2035	964.84	1.534	964.86	1.183
965.07	0.3312	964.86	2.445	964.87	1.171
965.08	0.9024	964.87	3.538	964.88	1.144
965.09	1.657	964.88	4.78	964.89	1.104
965.1	2.54	964.89	6.11	964.9	1.05
965.11	3.535	964.9	7.491	964.92	0.9819
965.12	4.566	964.91	8.774	964.93	0.8952
965.13	5.616	964.92	9.948	964.95	0.813
965.15	6.655	964.94	10.91	964.96	0.7447
965.16	7.612	964.95	11.61	964.97	0.6746
965.17	8.407	964.96	11.92	964.98	0.6125
965.18	8.925	964.97	11.78	965	0.5464
965.19	9.172	964.98	11.38	965.01	0.4945
965.2	9.14	964.99	10.64	965.02	0.4676
965.21	8.813	965.01	9.712	965.03	0.4645
965.23	8.216	965.02	8.677	965.04	0.4857
965.24	7.475	965.03	7.521	965.05	0.5091
965.25	6.582	965.04	6.3	965.06	0.5513
965.26	5.608	965.05	5.064	965.08	0.5918
965.27	4.603	965.06	3.798	965.09	0.6581
965.28	3.653	965.07	2.583	965.1	0.7528
965.29	2.757	965.09	1.441	965.11	0.8683
965.31	1.957	965.1	0.5031	965.12	0.9996
965.32	1.276	965.15	0.4364	965.13	1.148
965.33	0.7324	965.17	1.499	965.14	1.287
965.34	0.3534	965.18	2.855	965.16	1.409
965.35	0.1321	965.19	4.461	965.17	1.504
965.36	0.1213	965.2	6.303	965.18	1.573
965.37	0.284	965.21	8.366	965.19	1.625
965.39	0.6027	965.22	10.49	965.2	1.629
965.4	1.07	965.23	12.61	965.21	1.597
965.41	1.635	965.25	14.55	965.23	1.537
965.42	2.318	965.26	16.13	965.24	1.44
965.43	3.084	965.27	17.27	965.25	1.326
965.44	3.89	965.28	17.86	965.26	1.204
965.46	4.75	965.29	17.83	965.27	1.064
965.47	5.62	965.3	17.22	965.28	0.9363
965.48	6.396	965.31	16.09	965.29	0.8096
965.49	7.064	965.33	14.59	965.31	0.7037
965.5	7.583	965.34	12.79	965.32	0.6173
965.51	7.941	965.35	10.81	965.33	0.5695
965.52	8.051	965.36	8.738	965.34	0.5489
965.54	7.923	965.37	6.697	965.36	0.5765
965.55	7.533	965.38	4.777	965.37	0.6507
965.56	6.957	965.4	3.033	965.39	0.7475
965.57	6.215	965.41	1.529	965.4	0.8596
965.58	5.369	965.42	0.3413	965.41	1.002
965.59	4.491	965.5	0.8902	965.42	1.172
965.6	3.596	965.51	2.188	965.43	1.362
965.62	2.739	965.52	3.738	965.44	1.54
965.63	1.948	965.53	5.49	965.45	1.711
965.64	1.268	965.54	7.391	965.47	1.867
965.66	0.7276	965.56	9.415	965.48	1.989
965.67	0.3515	965.57	11.45	965.49	2.109
965.68	0.1321	965.58	13.39	965.5	2.208
965.7	0.1109	965.59	15.11	965.51	2.257
965.71	0.2526	965.6	16.5	965.52	2.28
965.72	0.5389	965.61	17.46	965.53	2.222
965.74	0.9705	965.62	17.93	965.55	2.137
965.75	1.52	965.64	17.85	965.56	1.991
965.76	2.123	965.65	17.26	965.57	1.836
965.78	2.745	965.66	16.18	965.58	1.653
965.79	3.359	965.67	14.67	965.59	1.46
965.8	3.939	965.68	12.96	965.6	1.266
965.81	4.482	965.69	11.11	965.62	1.054
965.82	4.943	965.71	9.21	965.63	0.8314
965.83	5.303	965.72	7.356	965.65	0.6346
965.85	5.533	965.73	5.61	965.66	0.4612
965.86	5.574	965.74	4.022	965.67	0.2992
965.87	5.443	965.75	2.648	965.68	0.1653
965.88	5.154	965.76	1.5	965.7	0.07023
965.89	4.747	965.77	0.6895	965.71	0.01374
965.9	4.217	965.79	0.2207	965.72	0.0001214
965.91	3.63	965.8	0.03857	965.73	0.03868
965.93	3.019	965.81	0.1451	965.74	0.1101
965.94	2.456	965.82	0.4738	965.75	0.2067
965.95	1.92	965.83	1.024	965.76	0.3299
965.96	1.425	965.84	1.762	965.78	0.4579
965.97	1.007	965.85	2.635	965.79	0.6124
965.98	0.6603	965.87	3.595	965.8	0.7644
965.99	0.3662	965.88	4.644	965.81	0.9305
966.01	0.1798	965.89	5.71	965.82	1.061
966.02	0.08141	965.9	6.793	965.83	1.163
966.03	0.07843	965.91	7.87	965.84	1.232
966.04	0.1687	965.92	8.816	965.86	1.241
966.05	0.3395	965.93	9.58	965.87	1.198
966.06	0.5625	965.95	10.12	965.88	1.132
966.07	0.8235	965.96	10.3	965.89	1.036
966.09	1.088	965.97	10.15	965.9	0.9181
966.1	1.374	965.98	9.697	965.91	0.7978
966.11	1.678	965.99	8.997	965.93	0.6647
966.12	1.986	966	8.195	965.94	0.5296
966.13	2.274	966.01	7.22	965.95	0.4218
966.14	2.553	966.03	6.115	965.96	0.3322
966.16	2.789	966.04	5.018	965.97	0.2695
966.17	2.979	966.05	3.956	965.98	0.2343
966.18	3.061	966.06	2.975	965.99	0.2263
966.19	3.033	966.07	2.101	966.01	0.2377
966.2	2.954	966.08	1.356	966.02	0.2728
966.21	2.788	966.1	0.7584	966.03	0.3309
966.22	2.529	966.11	0.3499	966.04	0.4072
966.24	2.229	966.12	0.1188	966.05	0.47
966.25	1.925	966.13	0.05594	966.07	0.5468
966.26	1.589	966.14	0.1568	966.09	0.632
966.27	1.239	966.15	0.3979	966.1	0.7114
966.28	0.8904	966.16	0.7481	966.11	0.7925
966.29	0.5914	966.18	1.195	966.12	0.8718
966.32	0.3385	966.19	1.677	966.13	0.9411
966.33	0.1752	966.2	2.237	966.14	1.005
966.34	0.1363	966.21	2.85	966.15	1.056
966.35	0.2627	966.22	3.499	966.17	1.088
966.36	0.5668	966.23	4.169	966.18	1.106
966.37	1.064	966.24	4.748	966.19	1.123
966.38	1.75	966.26	5.251	966.2	1.102
966.4	2.612	966.27	5.686	966.21	1.059
966.41	3.638	966.28	5.944	966.22	0.988
966.42	4.779	966.29	6.019	966.23	0.8985
966.43	5.983	966.3	5.922	966.25	0.7902
966.44	7.249	966.31	5.704	966.26	0.6919
966.45	8.419	966.32	5.314	966.27	0.6095
966.47	9.45	966.34	4.816	966.28	0.5465
966.48	10.32	966.35	4.176	966.29	0.5091
966.49	10.99	966.36	3.449	966.3	0.5089
966.5	11.28	966.37	2.707	966.32	0.5312
966.51	11.23	966.38	1.984	966.33	0.5726
966.52	10.86	966.39	1.288	966.34	0.6367
966.53	10.21	966.41	0.6685	966.35	0.7056
966.55	9.253	966.42	0.1637	966.36	0.7941
966.56	8.123	966.46	0.3392	966.37	0.8985
966.57	6.878	966.47	1.045	966.38	1.016
966.58	5.606	966.49	2.016	966.4	1.134
966.59	4.37	966.5	3.213	966.41	1.22
966.6	3.238	966.51	4.585	966.42	1.298
966.61	2.252	966.52	6.103	966.43	1.344
966.63	1.433	966.53	7.705	966.44	1.375
966.64	0.7969	966.54	9.323	966.45	1.395
966.65	0.3507	966.55	10.77	966.46	1.412
966.66	0.07615	966.57	12.01	966.48	1.422
966.69	0.009056	966.58	12.97	966.49	1.441
966.71	0.1488	966.59	13.61	966.5	1.464
966.72	0.2964	966.6	13.9	966.51	1.493
966.73	0.3883	966.61	13.77	966.52	1.517
966.74	0.5024	966.62	13.19	966.53	1.513
966.75	0.5682	966.63	12.26	966.54	1.491
966.76	0.6135	966.65	11.05	966.56	1.458
966.78	0.5926	966.66	9.675	966.57	1.42
966.79	0.5469	966.67	8.213	966.58	1.363
966.8	0.5192	966.68	6.751	966.59	1.298
966.81	0.5108	966.69	5.392	966.6	1.215
966.82	0.5202	966.7	4.146	966.61	1.117
966.83	0.5927	966.71	3.101	966.63	0.9859
966.84	0.7306	966.73	2.25	966.64	0.8201
966.86	0.9348	966.74	1.641	966.65	0.665
966.87	1.239	966.75	1.252	966.66	0.5133
966.88	1.66	966.76	1.047	966.67	0.3861
966.89	2.184	966.77	0.9978	966.68	0.2837
966.9	2.788	966.78	1.039	966.69	0.1976
966.91	3.452	966.8	1.179	966.71	0.1259
966.92	4.169	966.81	1.356	966.72	0.07991
966.94	4.928	966.82	1.553	966.73	0.07408
966.95	5.662	966.83	1.722	966.74	0.0778
966.96	6.35	966.84	1.829	966.75	0.08395
966.97	6.952	966.85	1.851	966.76	0.1014
966.98	7.358	966.86	1.811	966.77	0.1317
966.99	7.619	966.88	1.741	966.79	0.1756
967	7.617	966.89	1.666	966.8	0.2446
967.02	7.41	966.9	1.556	966.81	0.3126
967.03	7.073	966.91	1.446	966.82	0.385
967.04	6.543	966.92	1.392	966.83	0.4628
967.05	5.886	966.93	1.393	966.84	0.5435
967.06	5.196	966.94	1.512	966.85	0.6298
967.07	4.468	966.96	1.734	966.87	0.7255
967.09	3.746	966.97	2.124	966.88	0.8385
967.1	3.081	966.98	2.638	966.89	0.9659
967.11	2.505	966.99	3.283	966.9	1.1
967.12	2.031	967	4.081	966.91	1.218
967.13	1.673	967.01	4.983	966.92	1.321
967.14	1.424	967.03	5.974	966.94	1.413
967.15	1.289	967.04	6.997	966.96	1.498
967.17	1.237	967.05	8.027	966.97	1.574
967.18	1.234	967.06	8.961	966.98	1.585
967.19	1.263	967.07	9.763	966.99	1.572
967.2	1.303	967.08	10.32	967	1.533
967.21	1.319	967.09	10.63	967.02	1.46
967.22	1.325	967.11	10.71	967.03	1.372
967.23	1.247	967.12	10.47	967.04	1.28
967.25	1.169	967.13	9.913	967.05	1.155
967.26	1.078	967.14	9.172	967.06	1.033
967.27	0.9526	967.15	8.288	967.07	0.9136
967.28	0.8345	967.16	7.306	967.08	0.81
967.29	0.7328	967.17	6.302	967.1	0.7224
967.3	0.6339	967.19	5.313	967.11	0.641
967.31	0.5691	967.2	4.392	967.12	0.5729
967.33	0.5428	967.21	3.549	967.13	0.5218
967.34	0.5815	967.22	2.863	967.14	0.4585
967.35	0.6912	967.23	2.363	967.15	0.3959
967.36	0.8809	967.24	2.018	967.16	0.3483
967.37	1.128	967.25	1.829	967.18	0.3151
967.38	1.457	967.27	1.761	967.19	0.3004
967.4	1.849	967.28	1.778	967.2	0.2813
967.41	2.302	967.29	1.852	967.21	0.2704
967.42	2.82	967.3	1.97	967.22	0.2797
967.43	3.388	967.31	2.041	967.23	0.2891
967.44	3.979	967.32	2.121	967.25	0.2917
967.45	4.535	967.34	2.155	967.26	0.3103
967.46	5.021	967.35	2.11	967.27	0.3307
967.48	5.44	967.36	2.021	967.28	0.3515
967.49	5.747	967.37	1.976	967.29	0.4007
967.5	5.946	967.38	1.896	967.3	0.4737
967.51	5.988	967.39	1.805	967.31	0.5797
967.52	5.904	967.4	1.732	967.33	0.7045
967.53	5.676	967.42	1.674	967.34	0.8517
967.54	5.305	967.43	1.652	967.35	1.014
967.56	4.82	967.44	1.698	967.36	1.19
967.57	4.266	967.45	1.84	967.37	1.355
967.58	3.661	967.46	2.091	967.38	1.559
967.59	3.041	967.47	2.412	967.39	1.787
967.6	2.437	967.48	2.793	967.41	2.033
967.61	1.889	967.5	3.247	967.42	2.284
967.62	1.419	967.51	3.759	967.43	2.502
967.64	1.054	967.52	4.355	967.44	2.719
967.65	0.8028	967.53	4.987	967.45	2.866
967.66	0.6474	967.54	5.614	967.46	2.946
967.67	0.5858	967.55	6.247	967.47	2.959
967.68	0.5757	967.56	6.796	967.49	2.929
967.69	0.6281	967.58	7.244	967.5	2.817
967.71	0.7245	967.59	7.584	967.51	2.642
967.72	0.8515	967.6	7.799	967.52	2.436
967.73	1.001	967.61	7.779	967.53	2.193
967.74	1.135	967.62	7.573	967.54	1.925
967.75	1.255	967.63	7.225	967.56	1.638
967.76	1.303	967.65	6.742	967.57	1.348
967.77	1.31	967.66	6.145	967.58	1.069
967.79	1.29	967.67	5.469	967.59	0.8167
967.8	1.212	967.68	4.748	967.6	0.6015
967.81	1.098	967.69	4.017	967.61	0.4457
967.82	0.9754	967.7	3.283	967.62	0.3314
967.83	0.8597	967.71	2.588	967.64	0.2593
967.84	0.7568	967.73	1.981	967.65	0.2215
967.85	0.6903	967.74	1.482	967.66	0.2178
967.87	0.6793	967.75	1.104	967.67	0.2442
967.88	0.7132	967.76	0.8454	967.68	0.2608
967.89	0.8018	967.77	0.694	967.69	0.298
967.9	0.9534	967.78	0.6319	967.7	0.3446
967.91	1.166	967.79	0.6241	967.72	0.3907
967.92	1.433	967.82	0.672	967.73	0.4177
967.93	1.726	967.83	0.7653	967.75	0.4473
967.95	2.044	967.84	0.8668	967.76	0.4853
967.96	2.357	967.85	0.9285	967.77	0.5032
967.97	2.652	967.86	1.003	967.79	0.5105
967.98	2.869	967.87	1.077	967.8	0.5156
967.99	3.016	967.89	1.129	967.81	0.5206
968	3.106	967.9	1.135	967.82	0.5261
968.02	3.113	967.91	1.127	967.83	0.5299
968.03	3.015	967.92	1.128	967.84	0.5239
968.04	2.854	967.93	1.126	967.85	0.5154
968.05	2.641	967.94	1.137	967.87	0.5042
968.06	2.388	967.96	1.164	967.88	0.4951
968.07	2.11	967.97	1.231	967.89	0.4925
968.08	1.846	967.98	1.345	967.9	0.5056
968.1	1.607	967.99	1.513	967.91	0.5046
968.11	1.395	968	1.742	967.92	0.5098
968.12	1.238	968.01	1.983	967.93	0.5246
968.13	1.143	968.02	2.253	967.95	0.5378
968.14	1.123	968.04	2.542	967.96	0.56
968.15	1.131	968.05	2.839	967.97	0.5968
968.16	1.166	968.06	3.13	967.98	0.6396
968.18	1.216	968.07	3.386	967.99	0.6923
968.19	1.285	968.08	3.572	968	0.7395
968.2	1.363	968.09	3.708	968.01	0.7812
968.21	1.405	968.1	3.756	968.03	0.8291
968.22	1.448	968.12	3.743	968.04	0.8693
968.23	1.469	968.13	3.628	968.05	0.9004
968.25	1.464	968.14	3.476	968.06	0.9243
968.26	1.43	968.15	3.29	968.07	0.9231
968.27	1.365	968.16	3.074	968.08	0.9074
968.28	1.293	968.17	2.847	968.1	0.8626
968.29	1.219	968.19	2.617	968.11	0.8117
968.3	1.154	968.2	2.422	968.12	0.7499
968.31	1.117	968.21	2.283	968.13	0.6804
968.33	1.095	968.22	2.193	968.14	0.6006
968.34	1.105	968.23	2.145	968.15	0.5089
968.35	1.16	968.24	2.117	968.16	0.4068
968.36	1.229	968.25	2.144	968.18	0.3174
968.37	1.318	968.27	2.193	968.19	0.2436
968.38	1.378	968.28	2.249	968.2	0.1823
968.39	1.44	968.29	2.299	968.21	0.1417
968.41	1.494	968.3	2.34	968.22	0.1314
968.42	1.578	968.31	2.388	968.23	0.1366
968.43	1.652	968.32	2.428	968.24	0.1721
968.44	1.724	968.33	2.427	968.26	0.236
968.45	1.788	968.35	2.394	968.27	0.3257
968.46	1.837	968.36	2.302	968.28	0.4422
968.47	1.874	968.37	2.225	968.29	0.5755
968.49	1.885	968.38	2.142	968.3	0.7022
968.5	1.858	968.39	2.05	968.31	0.8343
968.51	1.85	968.4	1.929	968.33	0.9759
968.52	1.826	968.41	1.819	968.34	1.134
968.53	1.806	968.43	1.745	968.35	1.291
968.54	1.792	968.44	1.691	968.36	1.451
968.56	1.757	968.45	1.625	968.37	1.609
968.57	1.719	968.46	1.571	968.38	1.723
968.58	1.673	968.47	1.532	968.39	1.829
968.59	1.582	968.48	1.51	968.41	1.923
968.6	1.489	968.5	1.5	968.42	1.983
968.61	1.384	968.51	1.494	968.43	2.019
968.62	1.286	968.52	1.524	968.44	2.042
968.64	1.196	968.53	1.591	968.45	2.041
968.65	1.142	968.54	1.686	968.46	2.01
968.66	1.082	968.55	1.776	968.47	1.961
968.67	1.044	968.56	1.843	968.49	1.878
968.68	0.9877	968.58	1.905	968.5	1.781
968.69	0.9495	968.59	1.969	968.51	1.661
968.7	0.9228	968.6	2.041	968.52	1.519
968.72	0.8935	968.61	2.061	968.53	1.353
968.73	0.8761	968.62	2.038	968.54	1.194
968.74	0.8935	968.63	1.968	968.55	1.039
968.75	0.8817	968.64	1.906	968.57	0.887
968.76	0.878	968.66	1.821	968.58	0.7528
968.77	0.8632	968.67	1.705	968.59	0.6346
968.79	0.8265	968.68	1.573	968.6	0.5225
968.8	0.7986	968.69	1.442	968.61	0.4227
968.81	0.7726	968.7	1.316	968.62	0.3405
968.82	0.7286	968.71	1.182	968.64	0.2668
968.83	0.7123	968.73	1.075	968.65	0.2035
968.84	0.7006	968.74	0.9828	968.66	0.1665
968.85	0.6968	968.75	0.9305	968.67	0.1476
968.87	0.7164	968.76	0.9084	968.68	0.1401
968.88	0.7558	968.77	0.921	968.69	0.1455
968.89	0.7922	968.78	0.9717	968.7	0.1594
968.9	0.8384	968.79	1.032	968.72	0.1802
968.91	0.8696	968.81	1.119	968.73	0.2198
968.92	0.9248	968.82	1.224	968.74	0.2627
968.93	0.9737	968.83	1.313	968.75	0.3044
968.95	1.012	968.84	1.365	968.76	0.3458
968.96	1.055	968.85	1.419	968.77	0.386
968.97	1.073	968.86	1.453	968.78	0.4213
968.98	1.041	968.87	1.499	968.8	0.4575
968.99	1.011	968.89	1.513	968.81	0.49
969	0.9704	968.9	1.531	968.82	0.5051
969.02	0.9112	968.91	1.535	968.83	0.5153
969.03	0.8494	968.92	1.508	968.84	0.5198
969.04	0.7692	968.93	1.469	968.85	0.4978
969.05	0.6841	968.94	1.42	968.87	0.4713
969.06	0.6185	968.96	1.374	968.88	0.4374
969.07	0.5588	968.97	1.327	968.89	0.4097
969.08	0.5153	968.98	1.29	968.9	0.3738
969.1	0.5022	968.99	1.268	968.91	0.3437
969.11	0.4856	969	1.252	968.92	0.3246
969.12	0.4707	969.01	1.244	968.93	0.3167
969.13	0.4592	969.02	1.211	968.95	0.3156
969.15	0.4562	969.04	1.2	968.96	0.3211
969.16	0.4788	969.05	1.194	968.97	0.3273
969.18	0.5166	969.06	1.169	968.98	0.3315
969.19	0.5768	969.07	1.153	968.99	0.3386
969.2	0.6535	969.08	1.15	969	0.3492
969.21	0.716	969.09	1.167	969.01	0.3729
969.22	0.7915	969.1	1.201	969.03	0.3978
969.23	0.8795	969.12	1.226	969.04	0.4151
969.24	0.9636	969.13	1.265	969.05	0.4282
969.26	1.02	969.14	1.287	969.06	0.4484
969.27	1.074	969.15	1.306	969.07	0.4551
969.28	1.136	969.16	1.335	969.08	0.4646
969.29	1.209	969.17	1.383	969.1	0.4739
969.3	1.282	969.18	1.417	969.12	0.4825
969.31	1.343	969.2	1.445	969.13	0.5168
969.33	1.394	969.21	1.449	969.14	0.5218
969.34	1.425	969.22	1.426	969.15	0.5235
969.35	1.403	969.23	1.382	969.16	0.532
969.36	1.376	969.24	1.33	969.18	0.5202
969.37	1.339	969.25	1.259	969.19	0.4587
969.38	1.31	969.27	1.214	969.21	0.3875
969.39	1.3	969.28	1.142	969.22	0.3226
969.41	1.306	969.29	1.061	969.23	0.2618
969.42	1.304	969.3	0.9974	969.24	0.2331
969.43	1.294	969.31	0.9454	969.27	0.2584
969.44	1.281	969.32	0.909	969.28	0.361
969.45	1.286	969.33	0.8556	969.29	0.5363
969.46	1.285	969.35	0.8252	969.3	0.819
969.47	1.285	969.36	0.8194	969.31	1.195
969.49	1.297	969.37	0.8249	969.32	1.686
969.5	1.31	969.38	0.8352	969.34	2.286
969.51	1.336	969.39	0.8679	969.35	2.979
969.52	1.357	969.4	0.9247	969.36	3.726
969.53	1.364	969.41	0.9564	969.37	4.501
969.54	1.35	969.43	0.9983	969.38	5.272
969.56	1.328	969.44	1.049	969.39	5.935
969.57	1.273	969.46	1.114	969.41	6.518
969.58	1.208	969.47	1.204	969.42	6.971
969.59	1.165	969.48	1.304	969.43	7.216
969.6	1.12	969.5	1.415	969.44	7.246
969.61	1.074	969.51	1.543	969.45	7.112
969.62	1.024	969.52	1.634	969.46	6.803
969.64	0.9641	969.53	1.725	969.47	6.322
969.65	0.8839	969.54	1.815	969.49	5.713
969.66	0.8131	969.55	1.91	969.5	5.008
969.67	0.7608	969.56	1.971	969.51	4.258
969.68	0.7245	969.58	2.017	969.52	3.485
969.69	0.7055	969.59	2.062	969.53	2.76
969.7	0.7027	969.6	2.057	969.54	2.078
969.72	0.7274	969.61	2.004	969.55	1.506
969.73	0.7318	969.62	1.914	969.57	1.034
969.74	0.7604	969.63	1.827	969.58	0.6374
969.75	0.7878	969.64	1.74	969.59	0.3429
969.76	0.8027	969.66	1.627	969.6	0.1446
969.77	0.8245	969.67	1.508	969.61	0.03105
969.79	0.8547	969.68	1.394	969.64	0.004078
969.8	0.8711	969.69	1.271	969.65	0.06214
969.81	0.9012	969.7	1.149	969.66	0.132
969.82	0.9216	969.71	1.037	969.67	0.2276
969.83	0.9212	969.73	0.9445	969.68	0.3422
969.84	0.8963	969.74	0.8596	969.69	0.4516
969.85	0.8479	969.75	0.7705	969.7	0.5434
969.87	0.7926	969.76	0.7087	969.72	0.6162
969.88	0.7256	969.77	0.6721	969.73	0.6819
969.89	0.6625	969.78	0.6675	969.74	0.7463
969.9	0.6245	969.79	0.6627	969.75	0.7938
969.91	0.5869	969.81	0.6755	969.76	0.8402
969.92	0.5619	969.82	0.6869	969.77	0.8638
969.93	0.5543	969.83	0.6918	969.78	0.873
969.95	0.5601	969.84	0.7167	969.8	0.8315
969.96	0.5509	969.85	0.7695	969.81	0.7536
969.97	0.5634	969.86	0.8545	969.82	0.6815
969.98	0.5787	969.87	0.9492	969.83	0.5975
969.99	0.6034	969.89	1.005	969.84	0.5118
970	0.6445	969.9	1.044	969.85	0.4252
970.02	0.6875	969.91	1.087	969.87	0.3457
970.03	0.7204	969.92	1.109	969.88	0.269
970.04	0.7681	969.93	1.114	969.89	0.2101
970.05	0.8053	969.94	1.111	969.9	0.1716
970.06	0.8502	969.96	1.082	969.91	0.1436
970.07	0.8811	969.97	1.029	969.92	0.1355
970.08	0.8896	969.98	0.9688	969.93	0.1442
970.1	0.9048	969.99	0.9025	969.95	0.172
970.11	0.9337	970	0.8395	969.96	0.2257
970.12	0.9781	970.01	0.7844	969.97	0.2968
970.13	1.039	970.02	0.719	969.98	0.3745
970.14	1.064	970.04	0.6686	969.99	0.4522
970.15	1.102	970.05	0.6348	970	0.5197
970.16	1.157	970.06	0.6279	970.01	0.5656
970.18	1.206	970.07	0.6433	970.03	0.5863
970.19	1.257	970.08	0.6678	970.04	0.5958
970.2	1.328	970.09	0.6954	970.05	0.6037
970.21	1.404	970.1	0.7117	970.06	0.5811
970.22	1.464	970.12	0.7135	970.07	0.5493
970.23	1.516	970.13	0.7362	970.08	0.4844
970.25	1.56	970.14	0.7838	970.1	0.4109
970.26	1.579	970.15	0.8284	970.11	0.3404
970.27	1.597	970.16	0.8856	970.12	0.275
970.28	1.589	970.17	0.942	970.13	0.2179
970.29	1.572	970.19	1.008	970.14	0.1774
970.3	1.517	970.2	1.086	970.15	0.1416
970.31	1.429	970.21	1.179	970.16	0.1128
970.33	1.351	970.22	1.271	970.18	0.08972
970.34	1.279	970.23	1.382	970.19	0.08321
970.35	1.196	970.24	1.501	970.2	0.1222
970.36	1.083	970.25	1.639	970.21	0.1632
970.37	0.9517	970.27	1.78	970.22	0.2123
970.38	0.8511	970.28	1.891	970.23	0.2828
970.39	0.7649	970.29	1.962	970.25	0.3465
970.41	0.6935	970.3	1.98	970.26	0.4176
970.42	0.6518	970.31	1.945	970.27	0.4875
970.43	0.6297	970.32	1.871	970.28	0.5748
970.44	0.6081	970.33	1.757	970.29	0.681
970.45	0.5906	970.35	1.636	970.3	0.816
970.46	0.5945	970.36	1.518	970.31	0.9587
970.48	0.5903	970.37	1.397	970.33	1.153
970.49	0.5765	970.38	1.258	970.34	1.398
970.5	0.5771	970.39	1.126	970.35	1.666
970.51	0.5769	970.4	0.9616	970.36	1.965
970.52	0.5808	970.42	0.8197	970.37	2.274
970.53	0.5663	970.43	0.6722	970.38	2.548
970.54	0.5507	970.44	0.5452	970.39	2.814
970.56	0.5475	970.45	0.4545	970.41	3.06
970.57	0.5453	970.46	0.4439	970.42	3.299
970.58	0.5422	970.47	0.4891	970.43	3.52
970.59	0.5221	970.48	0.6117	970.44	3.642
970.6	0.5125	970.5	0.7506	970.45	3.694
970.61	0.5095	970.51	0.9217	970.46	3.654
970.62	0.5115	970.52	1.135	970.47	3.492
970.64	0.5258	970.53	1.391	970.49	3.255
970.65	0.5454	970.54	1.695	970.5	2.944
970.66	0.5619	970.55	2.036	970.51	2.612
970.67	0.576	970.56	2.395	970.52	2.27
970.68	0.5899	970.58	2.769	970.53	1.916
970.69	0.6051	970.59	3.105	970.54	1.57
970.71	0.607	970.6	3.39	970.56	1.262
970.72	0.6191	970.61	3.584	970.57	0.992
970.73	0.6426	970.62	3.687	970.58	0.7515
970.74	0.6442	970.63	3.65	970.59	0.5621
970.75	0.6279	970.65	3.543	970.6	0.4103
970.76	0.5968	970.66	3.33	970.61	0.2928
970.77	0.5705	970.67	3.064	970.62	0.2363
970.79	0.5477	970.68	2.77	970.64	0.2124
970.8	0.53	970.69	2.482	970.65	0.2369
970.81	0.5207	970.7	2.161	970.66	0.2725
970.82	0.5009	970.71	1.859	970.67	0.2875
970.83	0.4848	970.73	1.541	970.68	0.2849
970.84	0.4824	970.74	1.235	970.69	0.2673
970.86	0.4863	970.75	0.9827	970.7	0.2491
970.87	0.4913	970.76	0.7825	970.72	0.2539
970.88	0.5006	970.77	0.6585	970.73	0.2571
970.89	0.5137	970.78	0.6045	970.74	0.2803
970.9	0.5248	970.79	0.5965	970.75	0.3156
970.91	0.5355	970.81	0.6312	970.76	0.3557
970.92	0.554	970.82	0.7006	970.77	0.4082
970.94	0.582	970.83	0.8173	970.79	0.4596
970.95	0.6134	970.84	0.9478	970.8	0.5246
970.96	0.6292	970.85	1.102	970.81	0.601
970.97	0.5982	970.86	1.266	970.82	0.6924
970.98	0.5719	970.88	1.468	970.83	0.7931
970.99	0.5506	970.89	1.671	970.84	0.8867
971	0.5414	970.9	1.888	970.85	0.9754
971.02	0.5422	970.91	2.097	970.87	1.045
971.03	0.5495	970.92	2.292	970.88	1.11
971.04	0.5694	970.93	2.412	970.89	1.136
971.05	0.5948	970.94	2.479	970.9	1.125
971.06	0.6266	970.96	2.442	970.91	1.091
971.07	0.6708	970.97	2.322	970.92	1.061
971.09	0.6948	970.98	2.18	970.94	1.025
971.1	0.7241	970.99	1.98	970.95	0.9558
971.11	0.7504	971	1.769	970.96	0.8487
971.12	0.7602	971.01	1.525	970.97	0.7373
971.13	0.7544	971.03	1.252	970.98	0.6338
971.14	0.7422	971.04	0.9864	970.99	0.5303
971.15	0.7318	971.05	0.7433	971	0.4357
971.17	0.7223	971.06	0.5385	971.02	0.3511
971.18	0.6901	971.07	0.3702	971.03	0.3088
971.19	0.6421	971.08	0.2375	971.04	0.2917
971.2	0.5854	971.09	0.1472	971.05	0.3019
971.21	0.5524	971.11	0.1111	971.06	0.3411
971.22	0.5192	971.12	0.1095	971.07	0.3871
971.23	0.5018	971.13	0.1469	971.08	0.4585
971.25	0.4858	971.14	0.2034	971.1	0.5349
971.26	0.4686	971.15	0.2805	971.11	0.615
971.27	0.473	971.16	0.3332	971.12	0.6836
971.28	0.4704	971.17	0.3869	971.13	0.7465
971.29	0.455	971.19	0.4413	971.14	0.8178
971.3	0.4409	971.2	0.4973	971.15	0.8766
971.32	0.4229	971.21	0.5674	971.17	0.9083
971.33	0.4201	971.22	0.6279	971.18	0.9076
971.34	0.4064	971.23	0.7002	971.19	0.8936
971.35	0.405	971.24	0.7614	971.2	0.8684
971.36	0.4179	971.26	0.822	971.21	0.8377
971.37	0.4463	971.27	0.8768	971.22	0.7945
971.38	0.4889	971.28	0.9317	971.23	0.7465
971.4	0.5427	971.29	0.9917	971.25	0.7078
971.41	0.6045	971.3	1.04	971.26	0.6936
971.42	0.6841	971.31	1.063	971.27	0.689
971.43	0.7774	971.32	1.088	971.28	0.6912
971.44	0.8724	971.34	1.126	971.29	0.7062
971.45	0.96	971.35	1.148	971.3	0.7317
971.46	1.042	971.36	1.169	971.31	0.7755
971.48	1.092	971.37	1.167	971.33	0.8168
971.49	1.121	971.38	1.143	971.34	0.8475
971.5	1.137	971.39	1.081	971.35	0.8787
971.51	1.097	971.4	1.041	971.36	0.9104
971.52	1.041	971.42	1.01	971.37	0.9517
971.53	0.9751	971.43	0.9398	971.38	0.9902
971.55	0.9048	971.44	0.8802	971.4	1.035
971.56	0.8179	971.45	0.8302	971.41	1.076
971.57	0.7189	971.46	0.8096	971.42	1.108
971.58	0.6268	971.47	0.8045	971.43	1.119
971.59	0.5292	971.49	0.8302	971.44	1.134
971.6	0.4271	971.5	0.8864	971.45	1.147
971.61	0.3324	971.51	0.9853	971.46	1.169
971.63	0.2597	971.52	1.113	971.49	1.203
971.64	0.2107	971.53	1.274	971.5	1.243
971.65	0.188	971.54	1.453	971.51	1.277
971.66	0.1848	971.55	1.65	971.52	1.278
971.67	0.19	971.57	1.849	971.53	1.275
971.68	0.2053	971.58	2.003	971.54	1.267
971.7	0.2307	971.59	2.118	971.56	1.234
971.71	0.255	971.6	2.179	971.57	1.173
971.72	0.28	971.61	2.19	971.58	1.081
971.73	0.3083	971.62	2.154	971.59	0.9799
971.74	0.3298	971.63	2.103	971.6	0.8661
971.75	0.3679	971.65	1.99	971.61	0.7671
971.76	0.4085	971.66	1.823	971.63	0.6709
971.78	0.4369	971.67	1.663	971.64	0.5758
971.79	0.4397	971.68	1.493	971.65	0.4845
971.8	0.4296	971.69	1.344	971.66	0.399
971.81	0.4112	971.7	1.184	971.67	0.3295
971.82	0.3785	971.72	1.055	971.68	0.2937
971.83	0.3399	971.73	0.9639	971.69	0.281
971.85	0.3082	971.74	0.9011	971.71	0.2933
971.86	0.287	971.76	0.8831	971.72	0.3236
971.87	0.275	971.77	0.899	971.74	0.3698
971.88	0.276	971.78	0.91	971.75	0.418
971.89	0.2728	971.8	0.9182	971.76	0.4595
971.9	0.2667	971.81	0.9091	971.78	0.5067
971.91	0.2752	971.82	0.8837	971.79	0.5558
971.93	0.2913	971.83	0.868	971.8	0.5825
971.94	0.2929	971.84	0.8571	971.81	0.5951
971.95	0.2969	971.85	0.8434	971.82	0.6024
971.96	0.3122	971.87	0.8316	971.83	0.6013
971.97	0.3248	971.88	0.8258	971.84	0.5983
971.98	0.3408	971.89	0.8152	971.86	0.6036
971.99	0.3537	971.9	0.811	971.87	0.5923
972.01	0.3527	971.91	0.8087	971.88	0.5776
972.02	0.354	971.92	0.8224	971.89	0.567
972.03	0.3579	971.93	0.8473	971.9	0.5444
972.04	0.3693	971.95	0.8589	971.91	0.529
972.05	0.3796	971.96	0.8889	971.92	0.5213
972.06	0.4015	971.97	0.9342	971.94	0.5104
972.07	0.4389	971.98	0.9833	971.95	0.5052
972.09	0.4842	971.99	1.038	971.96	0.5063
972.1	0.5459	972	1.063	971.97	0.5007
972.11	0.601	972.01	1.064	971.98	0.4839
972.12	0.6419	972.03	1.066	971.99	0.4672
972.13	0.6818	972.04	1.056	972.01	0.4385
972.14	0.7245	972.05	1.07	972.02	0.4117
972.16	0.7336	972.06	1.105	972.03	0.3725
972.17	0.7127	972.07	1.127	972.04	0.3374
972.18	0.6939	972.08	1.143	972.05	0.3129
972.19	0.6704	972.1	1.157	972.06	0.2773
972.2	0.6312	972.11	1.155	972.07	0.2485
972.21	0.5944	972.12	1.149	972.09	0.2226
972.22	0.5629	972.13	1.128	972.1	0.1974
972.24	0.5293	972.14	1.109	972.11	0.1748
972.25	0.5057	972.15	1.102	972.12	0.1608
972.26	0.4977	972.16	1.081	972.13	0.1497
972.27	0.5026	972.18	1.05	972.14	0.1483
972.28	0.5161	972.19	1.017	972.16	0.1542
972.29	0.5425	972.2	0.9912	972.17	0.1627
972.31	0.5887	972.21	0.9664	972.18	0.1803
972.32	0.6321	972.22	0.9334	972.19	0.1938
972.33	0.697	972.23	0.9006	972.2	0.1998
972.34	0.7249	972.25	0.8934	972.21	0.1978
972.35	0.7539	972.26	0.9007	972.22	0.192
972.36	0.7757	972.27	0.9112	972.24	0.1698
972.37	0.7883	972.28	0.9567	972.25	0.148
972.39	0.7828	972.29	0.989	972.26	0.1267
972.4	0.7927	972.3	0.9907	972.27	0.1278
972.41	0.8131	972.31	0.9767	972.28	0.1441
972.42	0.8383	972.33	0.9473	972.29	0.1707
972.43	0.8668	972.34	0.8926	972.3	0.2207
972.44	0.9051	972.35	0.8572	972.32	0.2965
972.45	0.9505	972.36	0.8111	972.33	0.3951
972.47	0.9823	972.37	0.7708	972.34	0.5064
972.48	1.029	972.38	0.7433	972.35	0.6411
972.49	1.08	972.39	0.7202	972.36	0.7891
972.5	1.108	972.41	0.7151	972.37	0.9488
972.51	1.128	972.42	0.7257	972.39	1.121
972.52	1.129	972.43	0.7656	972.4	1.281
972.54	1.13	972.44	0.8389	972.41	1.428
972.55	1.11	972.45	0.9458	972.42	1.547
972.56	1.088	972.46	1.101	972.43	1.646
972.57	1.018	972.48	1.301	972.44	1.701
972.58	0.9652	972.49	1.515	972.45	1.722
972.59	0.9073	972.5	1.759	972.47	1.713
972.62	0.8556	972.51	2.034	972.48	1.678
972.63	0.8148	972.52	2.266	972.49	1.629
972.64	0.7857	972.53	2.469	972.5	1.58
972.65	0.7515	972.54	2.635	972.51	1.512
972.66	0.7319	972.56	2.767	972.52	1.436
972.67	0.7294	972.57	2.866	972.54	1.355
972.69	0.7222	972.58	2.95	972.55	1.271
972.7	0.7113	972.59	2.955	972.56	1.177
972.71	0.7024	972.6	2.92	972.57	1.073
972.72	0.6952	972.61	2.847	972.58	0.987
972.73	0.6703	972.63	2.71	972.59	0.9094
972.74	0.6275	972.64	2.535	972.6	0.8349
972.75	0.5889	972.65	2.306	972.62	0.7542
972.77	0.5422	972.66	2.06	972.63	0.6665
972.78	0.5062	972.67	1.797	972.64	0.585
972.79	0.4738	972.68	1.542	972.65	0.5034
972.8	0.4379	972.69	1.293	972.66	0.4285
972.81	0.4018	972.71	1.063	972.67	0.3572
972.82	0.3852	972.72	0.8274	972.68	0.2948
972.83	0.3677	972.73	0.6247	972.7	0.2429
972.85	0.3493	972.74	0.4467	972.71	0.1962
972.86	0.3374	972.75	0.2744	972.72	0.1741
972.87	0.3301	972.76	0.1456	972.73	0.1673
972.88	0.3342	972.77	0.06344	972.74	0.1712
972.89	0.3543	972.79	0.0389	972.75	0.1902
972.9	0.3751	972.8	0.07042	972.77	0.2159
972.92	0.373	972.81	0.1553	972.78	0.2373
972.93	0.3797	972.82	0.2642	972.79	0.265
972.94	0.3864	972.83	0.4087	972.8	0.2994
972.95	0.3721	972.84	0.5598	972.81	0.3463
972.96	0.354	972.86	0.7101	972.82	0.3887
972.97	0.333	972.87	0.8518	972.83	0.4258
972.98	0.3219	972.88	0.9824	972.85	0.4601
973	0.3238	972.89	1.105	972.86	0.4983
973.01	0.3323	972.9	1.195	972.87	0.5254
973.02	0.3547	972.91	1.284	972.88	0.5446
973.03	0.3603	972.92	1.323	972.89	0.5687
973.04	0.373	972.94	1.335	972.9	0.5927
973.05	0.3811	972.95	1.281	972.92	0.5981
973.07	0.3837	972.96	1.231	972.93	0.5929
973.08	0.3847	972.97	1.176	972.94	0.5851
973.09	0.3985	972.98	1.122	972.95	0.5826
973.1	0.419	972.99	1.083	972.96	0.5753
973.11	0.4547	973.01	1.063	972.97	0.5732
973.12	0.4854	973.02	1.064	972.98	0.5533
973.13	0.506	973.03	1.09	973	0.5187
973.15	0.5311	973.04	1.129	973.01	0.4718
973.16	0.5686	973.05	1.154	973.02	0.4329
973.17	0.6021	973.06	1.148	973.03	0.3938
973.18	0.6255	973.07	1.123	973.04	0.3627
973.19	0.6542	973.09	1.088	973.05	0.334
973.2	0.6887	973.1	1.04	973.06	0.3062
973.22	0.7378	973.11	1.003	973.08	0.2906
973.23	0.7981	973.12	0.9478	973.09	0.2829
973.24	0.8498	973.13	0.9023	973.1	0.2749
973.25	0.907	973.14	0.8726	973.11	0.2801
973.26	0.9328	973.15	0.8228	973.12	0.2986
973.27	0.9646	973.17	0.7882	973.13	0.315
973.28	0.9857	973.18	0.7535	973.15	0.3326
973.3	0.9758	973.19	0.7625	973.16	0.3565
973.31	0.9685	973.2	0.795	973.17	0.3871
973.32	0.9488	973.21	0.8484	973.18	0.418
973.33	0.9146	973.22	0.9268	973.19	0.448
973.34	0.8826	973.24	1.022	973.2	0.4601
973.35	0.8449	973.25	1.125	973.21	0.4457
973.36	0.8017	973.26	1.223	973.23	0.4314
973.38	0.7732	973.27	1.296	973.24	0.4207
973.39	0.7491	973.28	1.348	973.25	0.4147
973.4	0.7398	973.29	1.365	973.26	0.4133
973.41	0.7277	973.3	1.367	973.27	0.4215
973.42	0.7353	973.32	1.341	973.28	0.4276
973.43	0.7727	973.33	1.329	973.3	0.4417
973.45	0.8333	973.34	1.299	973.31	0.4707
973.46	0.9055	973.35	1.25	973.32	0.4976
973.47	0.9821	973.36	1.217	973.33	0.5255
[truncated: 106,526 more rows]

## Sheet: Supp Fig 13a
	hIAPP alone		1:1		1:3		1:5		1:7
m/z	Intensity	m/z	Intensity	m/z	Intensity	m/z	Intensity	m/z	Intensity
950.01	0.5389	950.01	0.7343	950.01	0.9797	950.01	0.4268	950.01	0.3443
950.02	0.4719	950.02	0.7035	950.02	0.9999	950.02	0.4176	950.02	0.4196
950.03	0.4149	950.03	0.6605	950.03	1.025	950.03	0.3991	950.03	0.4762
950.04	0.3766	950.04	0.6176	950.04	1.043	950.04	0.3731	950.04	0.5099
950.05	0.3562	950.05	0.5681	950.05	1.061	950.05	0.3294	950.05	0.5348
950.07	0.3651	950.07	0.5093	950.07	1.062	950.07	0.2807	950.07	0.5417
950.08	0.3861	950.08	0.446	950.08	1.054	950.08	0.2342	950.08	0.5151
950.09	0.41	950.09	0.3837	950.09	1.02	950.09	0.1981	950.1	0.4746
950.1	0.4432	950.1	0.3311	950.1	0.9547	950.1	0.1754	950.11	0.4348
950.11	0.4837	950.11	0.2957	950.11	0.8605	950.11	0.1679	950.12	0.3879
950.12	0.5101	950.12	0.2801	950.12	0.7696	950.12	0.1763	950.13	0.3438
950.13	0.5437	950.13	0.2794	950.13	0.6946	950.13	0.1999	950.15	0.305
950.14	0.5632	950.14	0.2919	950.15	0.6294	950.15	0.237	950.16	0.273
950.16	0.5628	950.16	0.308	950.16	0.5789	950.16	0.2845	950.17	0.2489
950.17	0.5542	950.17	0.334	950.17	0.5521	950.17	0.3413	950.18	0.233
950.18	0.5355	950.18	0.3622	950.18	0.536	950.18	0.3952	950.19	0.2181
950.2	0.5172	950.19	0.3993	950.19	0.5038	950.19	0.4391	950.2	0.214
950.21	0.5021	950.2	0.4136	950.2	0.4912	950.2	0.4662	950.21	0.2084
950.22	0.4728	950.21	0.404	950.21	0.49	950.21	0.473	950.22	0.2067
950.24	0.453	950.22	0.3988	950.22	0.5133	950.24	0.4746	950.24	0.2032
950.25	0.4424	950.24	0.3933	950.24	0.5553	950.25	0.4763	950.25	0.1917
950.26	0.4294	950.25	0.3778	950.25	0.6004	950.26	0.4627	950.26	0.1819
950.27	0.4174	950.26	0.3628	950.26	0.6493	950.27	0.4367	950.27	0.1538
950.28	0.4268	950.27	0.3571	950.27	0.7065	950.28	0.3744	950.28	0.13
950.29	0.4301	950.28	0.3449	950.28	0.7546	950.29	0.3031	950.29	0.1014
950.3	0.4391	950.29	0.3432	950.29	0.8019	950.3	0.2297	950.3	0.06406
950.32	0.429	950.3	0.3546	950.3	0.8272	950.32	0.1576	950.32	0.03028
950.33	0.402	950.32	0.3883	950.32	0.8305	950.33	0.09988	950.33	0.01626
950.34	0.3722	950.33	0.449	950.33	0.8285	950.34	0.05809	950.34	0.0258
950.35	0.3552	950.34	0.5209	950.34	0.845	950.35	0.03553	950.35	0.04737
950.36	0.3431	950.35	0.6049	950.35	0.8826	950.36	0.03392	950.36	0.09442
950.37	0.3426	950.36	0.679	950.36	0.9336	950.37	0.05344	950.37	0.1619
950.38	0.3535	950.37	0.7517	950.37	0.9975	950.38	0.09276	950.38	0.2472
950.4	0.3894	950.38	0.8305	950.38	1.076	950.4	0.149	950.4	0.3437
950.41	0.4396	950.4	0.9084	950.4	1.154	950.41	0.2179	950.41	0.4505
950.42	0.501	950.41	0.9782	950.41	1.206	950.42	0.2836	950.42	0.5643
950.43	0.5868	950.42	1.048	950.42	1.246	950.43	0.3501	950.43	0.681
950.44	0.6794	950.43	1.075	950.43	1.302	950.44	0.4184	950.44	0.7766
950.45	0.7806	950.44	1.085	950.44	1.359	950.45	0.4893	950.45	0.8695
950.46	0.8954	950.45	1.089	950.45	1.422	950.46	0.5548	950.46	0.9463
950.47	0.9945	950.46	1.062	950.46	1.451	950.47	0.6071	950.47	1.016
950.49	1.079	950.47	1.031	950.47	1.446	950.49	0.6306	950.49	1.066
950.5	1.152	950.49	0.9745	950.49	1.412	950.5	0.6183	950.5	1.08
950.51	1.22	950.5	0.9007	950.5	1.357	950.51	0.5655	950.51	1.079
950.52	1.232	950.51	0.8135	950.51	1.274	950.52	0.5094	950.52	1.04
950.53	1.232	950.52	0.7343	950.52	1.176	950.53	0.4368	950.53	0.9759
950.54	1.193	950.53	0.6528	950.53	1.031	950.54	0.3621	950.54	0.9049
950.55	1.137	950.54	0.5815	950.54	0.8897	950.55	0.2891	950.55	0.8338
950.58	1.075	950.55	0.5107	950.57	0.7529	950.57	0.2242	950.57	0.7672
950.59	1.017	950.57	0.4301	950.58	0.6279	950.58	0.1636	950.58	0.688
950.6	0.9565	950.58	0.3601	950.59	0.512	950.59	0.1106	950.59	0.6203
950.61	0.8969	950.59	0.2984	950.61	0.4165	950.6	0.07076	950.6	0.5561
950.62	0.8438	950.6	0.2599	950.62	0.3446	950.61	0.04198	950.61	0.4971
950.63	0.8037	950.61	0.2357	950.63	0.2913	950.62	0.01943	950.62	0.4565
950.65	0.7512	950.62	0.2195	950.65	0.262	950.63	0.004899	950.63	0.4215
950.66	0.7127	950.63	0.2166	950.66	0.2587	950.66	0.007347	950.65	0.3949
950.67	0.677	950.65	0.2186	950.67	0.2936	950.67	0.02996	950.66	0.3681
950.68	0.6395	950.66	0.206	950.68	0.3649	950.68	0.05726	950.67	0.3361
950.69	0.6178	950.67	0.2055	950.69	0.4607	950.69	0.07651	950.68	0.3197
950.7	0.6022	950.68	0.2172	950.7	0.566	950.7	0.09799	950.69	0.3081
950.71	0.6004	950.69	0.2191	950.71	0.6458	950.71	0.1137	950.7	0.3087
950.73	0.6274	950.7	0.2226	950.73	0.7263	950.73	0.1263	950.71	0.3088
950.74	0.6705	950.71	0.1973	950.74	0.7981	950.74	0.1322	950.74	0.3146
950.75	0.7188	950.73	0.1795	950.75	0.8506	950.75	0.151	950.75	0.3364
950.76	0.7399	950.74	0.1624	950.76	0.8878	950.76	0.1621	950.76	0.3565
950.77	0.7784	950.75	0.1506	950.77	0.8998	950.77	0.1747	950.77	0.3774
950.78	0.8058	950.76	0.1462	950.78	0.8797	950.78	0.1915	950.78	0.4124
950.79	0.8532	950.77	0.1452	950.79	0.8523	950.79	0.2046	950.79	0.4724
950.81	0.8974	950.78	0.1412	950.81	0.7997	950.81	0.2104	950.81	0.5419
950.82	0.9477	950.79	0.1358	950.82	0.7275	950.82	0.2244	950.82	0.5956
950.83	1.009	950.81	0.1432	950.83	0.6564	950.83	0.2501	950.83	0.6589
950.84	1.062	950.82	0.1595	950.84	0.5916	950.84	0.2793	950.84	0.7148
950.85	1.099	950.83	0.186	950.85	0.5369	950.85	0.3163	950.85	0.7725
950.86	1.128	950.84	0.2122	950.86	0.5107	950.86	0.3658	950.86	0.8394
950.87	1.137	950.85	0.248	950.87	0.5197	950.87	0.4284	950.87	0.8708
950.88	1.15	950.86	0.2917	950.89	0.5561	950.88	0.5035	950.88	0.9002
950.9	1.144	950.87	0.3337	950.9	0.6202	950.9	0.5916	950.9	0.9124
950.91	1.14	950.88	0.3749	950.91	0.7119	950.91	0.6724	950.91	0.9202
950.92	1.138	950.9	0.4271	950.92	0.8186	950.92	0.7531	950.92	0.9332
950.93	1.146	950.91	0.4721	950.93	0.9283	950.93	0.838	950.93	0.9497
950.94	1.182	950.92	0.4891	950.94	1.016	950.94	0.9101	950.94	0.9832
950.95	1.224	950.93	0.5023	950.95	1.099	950.95	0.969	950.95	1.028
950.96	1.25	950.94	0.5138	950.96	1.157	950.96	0.9951	950.96	1.072
950.98	1.245	950.95	0.5195	950.98	1.195	950.98	1.008	950.98	1.123
950.99	1.204	950.96	0.5114	950.99	1.219	950.99	0.9808	950.99	1.16
951	1.171	950.98	0.4979	951	1.216	951	0.9278	951	1.193
951.01	1.143	950.99	0.4867	951.01	1.169	951.01	0.8528	951.01	1.218
951.02	1.13	951	0.4571	951.02	1.104	951.02	0.7492	951.02	1.238
951.03	1.106	951.01	0.4208	951.03	1.014	951.03	0.6418	951.03	1.212
951.04	1.091	951.02	0.3804	951.04	0.8993	951.04	0.5449	951.04	1.141
951.06	1.093	951.03	0.3495	951.06	0.7952	951.06	0.4518	951.06	1.069
951.07	1.08	951.04	0.3272	951.07	0.6988	951.07	0.3683	951.07	0.9776
951.08	1.078	951.06	0.3182	951.08	0.6174	951.08	0.2967	951.08	0.8873
951.09	1.091	951.07	0.3246	951.09	0.5525	951.09	0.2336	951.09	0.7966
951.1	1.108	951.08	0.3574	951.1	0.4947	951.1	0.1919	951.1	0.6902
951.11	1.133	951.09	0.4055	951.11	0.4462	951.11	0.1658	951.11	0.6066
951.12	1.146	951.1	0.4669	951.12	0.4183	951.12	0.1554	951.12	0.5241
951.14	1.16	951.11	0.5351	951.14	0.4092	951.14	0.1483	951.14	0.4571
951.15	1.172	951.12	0.6135	951.15	0.4039	951.15	0.1593	951.15	0.4101
951.16	1.196	951.14	0.676	951.16	0.4124	951.16	0.1814	951.16	0.3799
951.17	1.229	951.15	0.7381	951.17	0.3999	951.17	0.2079	951.17	0.3732
951.18	1.225	951.16	0.809	951.18	0.394	951.18	0.2412	951.18	0.3709
951.19	1.197	951.17	0.8671	951.19	0.4001	951.19	0.2598	951.19	0.3635
951.2	1.146	951.18	0.8868	951.2	0.4041	951.2	0.2824	951.2	0.3696
951.22	1.081	951.19	0.9019	951.22	0.408	951.22	0.2958	951.22	0.3646
951.23	1.019	951.2	0.893	951.23	0.4015	951.23	0.3	951.23	0.3676
951.24	0.9641	951.22	0.8764	951.24	0.3791	951.24	0.2902	951.24	0.3527
951.25	0.8966	951.23	0.8203	951.25	0.3674	951.25	0.2767	951.25	0.3313
951.26	0.8237	951.24	0.749	951.26	0.3468	951.26	0.2705	951.26	0.2852
951.27	0.7506	951.25	0.6677	951.27	0.3287	951.27	0.2663	951.27	0.2352
951.28	0.6917	951.26	0.5752	951.28	0.3191	951.28	0.2542	951.28	0.201
951.29	0.6224	951.27	0.4591	951.29	0.3089	951.29	0.2457	951.29	0.1705
951.31	0.574	951.28	0.3403	951.31	0.2862	951.31	0.2281	951.31	0.1708
951.32	0.5342	951.29	0.234	951.32	0.2583	951.32	0.2224	951.32	0.187
951.33	0.5018	951.31	0.1577	951.33	0.256	951.33	0.2259	951.33	0.2259
951.34	0.4873	951.32	0.1014	951.34	0.2743	951.34	0.2298	951.34	0.2925
951.35	0.4621	951.33	0.07571	951.35	0.3352	951.35	0.251	951.35	0.3732
951.36	0.4541	951.34	0.07634	951.36	0.4198	951.36	0.2872	951.36	0.4656
951.37	0.4447	951.35	0.1086	951.37	0.5318	951.37	0.3403	951.37	0.5721
951.39	0.4541	951.36	0.1807	951.39	0.6813	951.39	0.4084	951.39	0.6826
951.4	0.4772	951.37	0.2892	951.4	0.8372	951.4	0.4905	951.4	0.8085
951.41	0.4953	951.39	0.4243	951.41	1.025	951.41	0.5834	951.41	0.9311
951.43	0.5384	951.4	0.5757	951.42	1.235	951.42	0.6718	951.42	1.046
951.44	0.6069	951.41	0.7444	951.43	1.432	951.43	0.7685	951.43	1.166
951.45	0.6734	951.42	0.9477	951.44	1.638	951.44	0.8544	951.44	1.27
951.47	0.7572	951.43	1.137	951.45	1.826	951.45	0.9138	951.45	1.371
951.48	0.8583	951.44	1.329	951.47	1.989	951.47	0.9504	951.47	1.439
951.49	0.9595	951.45	1.476	951.48	2.118	951.48	0.98	951.48	1.472
951.5	1.064	951.47	1.609	951.49	2.195	951.49	0.9904	951.49	1.465
951.51	1.152	951.48	1.707	951.5	2.236	951.5	0.9793	951.5	1.434
951.52	1.233	951.49	1.748	951.51	2.203	951.51	0.945	951.51	1.38
951.53	1.295	951.5	1.743	951.52	2.112	951.52	0.897	951.52	1.311
951.55	1.359	951.51	1.714	951.53	1.967	951.53	0.8258	951.53	1.24
951.56	1.403	951.52	1.679	951.55	1.792	951.55	0.7514	951.55	1.149
951.57	1.435	951.53	1.624	951.56	1.615	951.56	0.6527	951.56	1.055
951.58	1.443	951.55	1.537	951.57	1.416	951.57	0.5536	951.57	0.9485
951.59	1.39	951.56	1.433	951.58	1.235	951.58	0.4676	951.58	0.8294
951.6	1.32	951.57	1.317	951.59	1.046	951.59	0.3804	951.59	0.7059
951.61	1.208	951.58	1.206	951.6	0.8819	951.6	0.2894	951.6	0.5851
951.63	1.103	951.59	1.123	951.61	0.7508	951.61	0.2095	951.63	0.481
951.64	0.9861	951.6	1.027	951.63	0.6472	951.63	0.1466	951.64	0.4049
951.65	0.8635	951.61	0.9441	951.64	0.5818	951.64	0.09777	951.65	0.3442
951.67	0.7582	951.63	0.8775	951.65	0.554	951.65	0.05599	951.66	0.3081
951.68	0.6702	951.64	0.8382	951.66	0.5518	951.66	0.02767	951.67	0.3022
951.69	0.582	951.65	0.8259	951.67	0.5833	951.67	0.006695	951.68	0.3192
951.7	0.5254	951.66	0.8091	951.68	0.6264	951.71	0.02397	951.69	0.3622
951.72	0.4877	951.67	0.8023	951.69	0.6841	951.72	0.05619	951.7	0.4105
951.73	0.4758	951.68	0.7857	951.7	0.7379	951.73	0.1006	951.72	0.4666
951.74	0.4683	951.69	0.7846	951.72	0.7995	951.74	0.1576	951.73	0.5373
951.75	0.4633	951.71	0.7805	951.73	0.8627	951.75	0.2092	951.74	0.6172
951.76	0.4686	951.72	0.7787	951.74	0.8792	951.76	0.2414	951.75	0.6858
951.77	0.4771	951.73	0.7866	951.75	0.8881	951.77	0.2723	951.76	0.7576
951.78	0.4856	951.74	0.7757	951.76	0.8899	951.78	0.2915	951.77	0.8107
951.8	0.489	951.75	0.7587	951.77	0.854	951.8	0.3174	951.78	0.8318
951.81	0.5032	951.76	0.7119	951.78	0.8139	951.81	0.3374	951.8	0.8234
951.82	0.5095	951.77	0.6657	951.8	0.7624	951.82	0.3444	951.81	0.7985
951.83	0.5171	951.78	0.615	951.81	0.7139	951.83	0.3428	951.82	0.7438
951.84	0.5445	951.8	0.562	951.82	0.6587	951.84	0.3436	951.83	0.6775
951.85	0.5742	951.81	0.5161	951.83	0.6252	951.85	0.3479	951.84	0.594
951.86	0.6289	951.82	0.4815	951.84	0.623	951.86	0.348	951.85	0.5207
951.88	0.6763	951.83	0.4251	951.85	0.647	951.88	0.3467	951.86	0.4587
951.89	0.7307	951.84	0.399	951.86	0.694	951.89	0.3567	951.88	0.4134
951.9	0.7972	951.85	0.3874	951.88	0.7695	951.9	0.3824	951.89	0.3862
951.91	0.8717	951.86	0.3843	951.89	0.8607	951.91	0.4175	951.9	0.3758
951.92	0.9563	951.88	0.3893	951.9	0.9733	951.92	0.4623	951.91	0.3842
951.93	1.04	951.89	0.3947	951.91	1.097	951.93	0.5188	951.92	0.4153
951.94	1.108	951.9	0.4101	951.92	1.229	951.94	0.578	951.93	0.451
951.96	1.169	951.91	0.4302	951.93	1.357	951.96	0.6408	951.96	0.5003
951.97	1.189	951.92	0.4707	951.94	1.488	951.97	0.6868	951.97	0.5628
951.98	1.188	951.93	0.5306	951.96	1.587	951.98	0.6936	951.98	0.6159
951.99	1.142	951.94	0.6022	951.97	1.641	951.99	0.6817	951.99	0.6636
952	1.063	951.96	0.6661	951.98	1.676	952	0.6696	952	0.7067
952.01	0.9654	951.97	0.7153	951.99	1.658	952.01	0.6447	952.01	0.719
952.02	0.8679	951.98	0.7672	952	1.57	952.02	0.6208	952.02	0.7074
952.04	0.7888	951.99	0.8143	952.01	1.459	952.04	0.5805	952.04	0.684
952.05	0.7167	952	0.8581	952.02	1.307	952.05	0.5374	952.05	0.6584
952.06	0.6639	952.01	0.8832	952.04	1.124	952.06	0.485	952.06	0.5995
952.07	0.6292	952.02	0.8869	952.05	0.9215	952.07	0.4265	952.07	0.5438
952.08	0.6089	952.04	0.8868	952.06	0.7266	952.08	0.3664	952.08	0.4892
952.09	0.6118	952.05	0.8869	952.07	0.5534	952.09	0.3119	952.09	0.4513
952.1	0.619	952.06	0.8812	952.08	0.3955	952.1	0.2692	952.1	0.428
952.11	0.6378	952.07	0.8884	952.09	0.2676	952.11	0.2395	952.11	0.4124
952.13	0.6795	952.08	0.876	952.1	0.1786	952.13	0.2233	952.13	0.3939
952.14	0.736	952.09	0.8528	952.11	0.1215	952.14	0.2122	952.14	0.3849
952.15	0.8037	952.1	0.8357	952.13	0.1089	952.15	0.2169	952.15	0.3743
952.16	0.855	952.11	0.8264	952.14	0.1392	952.16	0.2361	952.16	0.3693
952.17	0.8996	952.13	0.8217	952.15	0.1986	952.17	0.2563	952.17	0.3611
952.18	0.9498	952.14	0.8248	952.16	0.284	952.18	0.2833	952.19	0.3654
952.19	0.981	952.15	0.8527	952.17	0.3896	952.19	0.3035	952.21	0.3774
952.21	0.9889	952.16	0.8929	952.18	0.499	952.21	0.3244	952.22	0.36
952.22	0.952	952.17	0.9349	952.19	0.6114	952.22	0.3539	952.23	0.3448
952.23	0.9077	952.18	0.9668	952.21	0.722	952.23	0.3947	952.24	0.3142
952.24	0.8618	952.19	0.9913	952.22	0.8042	952.24	0.4311	952.25	0.2627
952.25	0.8093	952.21	1.001	952.23	0.8554	952.25	0.4724	952.26	0.2104
952.26	0.7631	952.22	0.9935	952.24	0.8742	952.26	0.4852	952.27	0.1678
952.27	0.6949	952.23	0.9673	952.25	0.8534	952.27	0.503	952.29	0.1369
952.29	0.6357	952.24	0.9291	952.26	0.7711	952.29	0.4914	952.3	0.1194
952.3	0.5831	952.25	0.8544	952.27	0.6579	952.3	0.4615	952.31	0.1386
952.31	0.5391	952.26	0.7877	952.29	0.5406	952.31	0.4197	952.32	0.1893
952.32	0.5105	952.27	0.7206	952.3	0.4269	952.32	0.3824	952.33	0.2636
952.33	0.4818	952.29	0.6562	952.31	0.3256	952.33	0.3462	952.34	0.3595
952.34	0.4691	952.3	0.5831	952.32	0.2515	952.34	0.3164	952.35	0.4624
952.35	0.473	952.31	0.5067	952.33	0.204	952.35	0.3073	952.37	0.5772
952.37	0.4861	952.32	0.443	952.34	0.1934	952.37	0.3232	952.38	0.7079
952.38	0.5161	952.33	0.3875	952.35	0.2305	952.38	0.368	952.39	0.827
952.39	0.5574	952.34	0.3442	952.37	0.305	952.39	0.4312	952.4	0.9491
952.4	0.624	952.35	0.3118	952.38	0.3918	952.4	0.5113	952.41	1.058
952.41	0.6965	952.37	0.2922	952.39	0.5166	952.41	0.6124	952.42	1.144
952.42	0.7452	952.38	0.2907	952.4	0.6712	952.42	0.7264	952.43	1.192
952.43	0.7801	952.39	0.2924	952.41	0.8547	952.43	0.8446	952.45	1.171
952.45	0.7982	952.4	0.3044	952.42	1.053	952.45	0.9578	952.46	1.135
952.46	0.8144	952.41	0.318	952.43	1.255	952.46	1.07	952.47	1.044
952.47	0.8129	952.42	0.3418	952.45	1.442	952.47	1.154	952.48	0.9239
952.48	0.7912	952.43	0.3759	952.46	1.587	952.48	1.211	952.49	0.8027
952.49	0.7496	952.45	0.4076	952.47	1.684	952.49	1.217	952.5	0.6737
952.5	0.677	952.46	0.443	952.48	1.722	952.5	1.204	952.51	0.5522
952.51	0.6156	952.47	0.4736	952.49	1.678	952.51	1.129	952.53	0.4479
952.53	0.5461	952.48	0.4942	952.5	1.616	952.53	1.022	952.54	0.3591
952.54	0.4829	952.49	0.5336	952.51	1.54	952.54	0.8934	952.55	0.2899
952.55	0.4311	952.5	0.5608	952.53	1.446	952.55	0.7641	952.56	0.2357
952.56	0.3836	952.51	0.5881	952.54	1.334	952.56	0.6293	952.57	0.2042
952.57	0.3482	952.53	0.6027	952.55	1.202	952.57	0.5046	952.58	0.1891
952.58	0.3228	952.54	0.6082	952.56	1.06	952.58	0.3925	952.59	0.1974
952.59	0.3151	952.55	0.6025	952.57	0.938	952.59	0.2982	952.6	0.2239
952.61	0.329	952.56	0.5757	952.58	0.8112	952.6	0.2085	952.62	0.2534
952.62	0.3625	952.57	0.5378	952.59	0.6811	952.62	0.1277	952.63	0.2979
952.63	0.4051	952.58	0.493	952.6	0.5579	952.63	0.0691	952.64	0.3364
952.64	0.4315	952.59	0.4384	952.62	0.4795	952.64	0.03348	952.65	0.3701
952.66	0.4575	952.6	0.3982	952.63	0.4206	952.65	0.02535	952.66	0.3954
952.67	0.4922	952.62	0.3552	952.64	0.3987	952.66	0.02707	952.67	0.4024
952.68	0.5143	952.63	0.3218	952.65	0.3997	952.67	0.04526	952.68	0.4197
952.7	0.5401	952.64	0.3017	952.66	0.4307	952.68	0.07211	952.7	0.4181
952.71	0.5452	952.65	0.2972	952.67	0.4722	952.7	0.09813	952.71	0.4138
952.72	0.5355	952.66	0.3068	952.68	0.513	952.71	0.1299	952.72	0.4096
952.73	0.5063	952.67	0.3195	952.7	0.5645	952.72	0.1599	952.73	0.3869
952.74	0.4664	952.7	0.3545	952.71	0.6319	952.73	0.2048	952.74	0.3664
952.75	0.4312	952.71	0.3996	952.72	0.6975	952.74	0.237	952.75	0.3505
952.76	0.3905	952.72	0.4493	952.73	0.7791	952.75	0.2679	952.76	0.3271
952.79	0.3585	952.73	0.5078	952.74	0.8664	952.76	0.2991	952.79	0.3053
952.8	0.3357	952.74	0.5604	952.75	0.9356	952.78	0.33	952.8	0.2904
952.81	0.3168	952.75	0.6228	952.76	0.9794	952.79	0.3495	952.81	0.2624
952.82	0.3064	952.76	0.6756	952.78	0.9995	952.8	0.3696	952.82	0.2286
952.83	0.306	952.78	0.6989	952.79	1.022	952.81	0.3806	952.83	0.1986
952.84	0.3176	952.79	0.7098	952.8	1.045	952.82	0.3926	952.84	0.1807
952.86	0.342	952.8	0.7094	952.81	1.028	952.83	0.3944	952.86	0.1742
952.87	0.3811	952.81	0.6929	952.82	1.006	952.84	0.4028	952.87	0.1821
952.88	0.4147	952.82	0.675	952.83	0.9798	952.86	0.4218	952.88	0.2034
952.89	0.4503	952.83	0.6433	952.84	0.9541	952.87	0.448	952.89	0.2456
952.9	0.4989	952.84	0.6149	952.86	0.9027	952.88	0.4831	952.9	0.3043
952.91	0.5505	952.86	0.5582	952.87	0.8588	952.89	0.4983	952.91	0.3761
952.92	0.5992	952.88	0.508	952.88	0.8154	952.9	0.515	952.92	0.4666
952.94	0.6437	952.89	0.4705	952.89	0.7757	952.91	0.5231	952.94	0.5501
952.95	0.653	952.9	0.4331	952.9	0.7327	952.92	0.5333	952.95	0.6229
952.96	0.6558	952.91	0.405	952.91	0.7025	952.94	0.5453	952.96	0.6995
952.97	0.6523	952.92	0.3811	952.92	0.6974	952.95	0.5574	952.97	0.7572
952.98	0.6274	952.94	0.3703	952.94	0.71	952.96	0.5673	952.98	0.8074
952.99	0.5968	952.95	0.3625	952.95	0.7008	952.97	0.5511	952.99	0.8478
953	0.5611	952.96	0.3605	952.96	0.6996	952.98	0.5171	953	0.87
953.02	0.5173	952.97	0.3707	952.97	0.7102	952.99	0.4751	953.02	0.88
953.04	0.4733	952.98	0.3872	952.98	0.7132	953	0.4158	953.03	0.862
953.05	0.4288	952.99	0.4165	952.99	0.7194	953.02	0.3514	953.04	0.802
953.06	0.3832	953	0.4332	953	0.7381	953.03	0.294	953.05	0.7364
953.07	0.3372	953.02	0.4305	953.02	0.767	953.04	0.2348	953.06	0.6659
953.08	0.292	953.04	0.4419	953.03	0.7949	953.05	0.1833	953.07	0.6071
953.09	0.2499	953.05	0.4531	953.04	0.7964	953.06	0.1406	953.08	0.5479
953.11	0.213	953.06	0.4522	953.05	0.7956	953.07	0.1113	953.09	0.4937
953.12	0.1714	953.07	0.458	953.06	0.7762	953.08	0.08708	953.11	0.4621
953.13	0.1464	953.08	0.4507	953.07	0.742	953.09	0.0691	953.12	0.4486
953.14	0.1282	953.09	0.44	953.08	0.6873	953.11	0.05683	953.13	0.4577
953.15	0.1198	953.11	0.4217	953.09	0.6402	953.12	0.03778	953.14	0.4815
953.16	0.1154	953.12	0.4201	953.11	0.5958	953.13	0.03551	953.15	0.5205
953.17	0.1056	953.13	0.4189	953.12	0.5507	953.14	0.04254	953.16	0.5528
953.19	0.09481	953.14	0.4079	953.13	0.5182	953.15	0.06435	953.17	0.5943
953.2	0.1029	953.15	0.3945	953.14	0.4981	953.16	0.09536	953.19	0.6505
953.21	0.1157	953.16	0.3797	953.15	0.4935	953.17	0.1318	953.2	0.6752
953.22	0.1146	953.19	0.3677	953.16	0.4906	953.19	0.1687	953.21	0.6928
953.23	0.1314	953.2	0.3654	953.17	0.4879	953.2	0.1994	953.22	0.7082
953.24	0.1505	953.21	0.3598	953.19	0.5107	953.21	0.2357	953.23	0.6835
953.25	0.1733	953.22	0.3572	953.2	0.5442	953.22	0.2703	953.24	0.6525
953.27	0.1989	953.23	0.3564	953.21	0.5852	953.23	0.2878	953.25	0.558
953.28	0.2241	953.24	0.3556	953.22	0.6309	953.24	0.313	953.27	0.4451
953.29	0.248	953.25	0.3383	953.23	0.667	953.25	0.3299	953.28	0.344
953.3	0.2666	953.27	0.3264	953.24	0.6809	953.27	0.3291	953.29	0.2632
953.31	0.287	953.28	0.3291	953.25	0.6837	953.28	0.311	953.3	0.2278
953.32	0.3032	953.29	0.3317	953.27	0.6458	953.29	0.2817	953.31	0.237
953.33	0.3266	953.3	0.3332	953.28	0.5966	953.3	0.2427	953.33	0.3165
953.35	0.3597	953.31	0.3474	953.29	0.5323	953.31	0.1897	953.35	0.4746
953.36	0.4136	953.32	0.3625	953.3	0.4727	953.32	0.132	953.36	0.6944
953.37	0.4684	953.33	0.3781	953.31	0.402	953.33	0.0848	953.37	0.985
953.38	0.5413	953.36	0.4058	953.32	0.3545	953.35	0.0504	953.38	1.329
953.39	0.611	953.37	0.436	953.33	0.3277	953.36	0.04731	953.39	1.728
953.4	0.6723	953.38	0.4618	953.35	0.3326	953.37	0.07167	953.4	2.157
953.41	0.7373	953.39	0.5011	953.36	0.3684	953.38	0.128	953.41	2.594
953.43	0.8091	953.4	0.547	953.37	0.4303	953.39	0.2178	953.43	3.007
953.44	0.8689	953.41	0.6045	953.38	0.5255	953.4	0.3402	953.44	3.341
953.45	0.9155	953.43	0.6666	953.39	0.6363	953.41	0.4918	953.45	3.62
953.46	0.9684	953.44	0.7392	953.4	0.7684	953.43	0.6667	953.46	3.799
953.47	0.9988	953.45	0.7983	953.41	0.9152	953.44	0.857	953.47	3.833
953.48	1.011	953.46	0.8621	953.43	1.062	953.45	1.043	953.48	3.78
953.49	0.9951	953.47	0.9185	953.44	1.203	953.46	1.216	953.49	3.553
953.51	0.9648	953.48	0.9661	953.45	1.324	953.47	1.379	953.51	3.266
953.52	0.9211	953.49	1.009	953.46	1.411	953.48	1.488	953.52	2.928
953.53	0.8653	953.51	1.052	953.47	1.464	953.49	1.548	953.53	2.548
953.54	0.8059	953.52	1.082	953.48	1.498	953.51	1.551	953.54	2.162
953.55	0.7413	953.53	1.084	953.49	1.493	953.52	1.514	953.55	1.781
953.56	0.6908	953.54	1.063	953.51	1.456	953.53	1.437	953.56	1.427
953.57	0.6518	953.55	1.031	953.52	1.393	953.54	1.311	953.57	1.106
953.59	0.6295	953.56	0.9802	953.53	1.318	953.55	1.153	953.59	0.8259
953.6	0.5974	953.57	0.9102	953.54	1.217	953.56	0.9839	953.6	0.6077
953.61	0.5756	953.59	0.8381	953.55	1.127	953.57	0.8022	953.61	0.4484
953.62	0.5386	953.6	0.7538	953.56	1.035	953.59	0.6281	953.62	0.3535
953.63	0.4973	953.62	0.6808	953.57	0.9525	953.6	0.4594	953.63	0.2929
953.64	0.4562	953.63	0.628	953.59	0.8663	953.61	0.3136	953.64	0.2529
953.65	0.4166	953.64	0.5753	953.6	0.7851	953.62	0.1959	953.65	0.2192
953.67	0.3752	953.65	0.5366	953.61	0.7128	953.63	0.1096	953.66	0.1858
953.68	0.336	953.66	0.5231	953.62	0.6413	953.64	0.05521	953.68	0.1594
953.69	0.3037	953.68	0.516	953.63	0.5949	953.65	0.03093	953.69	0.1177
953.7	0.2662	953.69	0.5053	953.64	0.5674	953.67	0.03525	953.7	0.08269
953.71	0.2317	953.7	0.5051	953.65	0.5475	953.68	0.05401	953.71	0.05264
953.72	0.2042	953.71	0.5041	953.67	0.5417	953.69	0.08919	953.79	0.05471
953.73	0.1946	953.72	0.5173	953.68	0.5443	953.7	0.1181	953.8	0.1506
953.75	0.2029	953.73	0.5379	953.69	0.5528	953.71	0.1472	953.81	0.2733
953.76	0.2311	953.74	0.5456	953.71	0.5637	953.72	0.1677	953.82	0.4161
953.77	0.2799	953.76	0.5497	953.72	0.5826	953.73	0.1882	953.84	0.5712
953.78	0.3493	953.77	0.5296	953.73	0.5965	953.74	0.202	953.85	0.7343
953.79	0.4389	953.78	0.512	953.74	0.5856	953.76	0.2025	953.86	0.8822
953.8	0.5397	953.79	0.4904	953.76	0.577	953.77	0.192	953.87	1.017
953.81	0.6504	953.8	0.4686	953.77	0.5706	953.78	0.1693	953.88	1.117
953.82	0.7282	953.81	0.4514	953.78	0.5618	953.79	0.1416	953.89	1.201
953.84	0.796	953.83	0.4508	953.79	0.5489	953.8	0.1193	953.9	1.26
953.85	0.8377	953.84	0.4581	953.8	0.5371	953.81	0.1032	953.92	1.304
953.86	0.8466	953.85	0.4862	953.81	0.5387	953.83	0.09771	953.93	1.334
953.87	0.824	953.86	0.5232	953.82	0.5543	953.84	0.122	953.94	1.297
953.88	0.7895	953.87	0.5626	953.84	0.5846	953.85	0.1635	953.95	1.216
953.89	0.744	953.88	0.6002	953.85	0.6437	953.86	0.2298	953.96	1.13
953.9	0.6751	953.89	0.6429	953.86	0.7417	953.87	0.3189	953.97	1.033
953.92	0.6026	953.9	0.6418	953.87	0.8775	953.88	0.428	953.98	0.9301
953.93	0.5279	953.92	0.6298	953.88	1.026	953.89	0.5501	954	0.8369
953.94	0.4489	953.93	0.6192	953.89	1.184	953.9	0.6734	954.01	0.7569
953.95	0.3755	953.94	0.6093	953.9	1.352	953.92	0.8054	954.02	0.6819
953.96	0.3118	953.95	0.6152	953.92	1.525	953.93	0.9308	954.03	0.6135
953.97	0.2614	953.96	0.6034	953.93	1.691	953.94	1.062	954.04	0.5626
953.98	0.2298	953.98	0.5774	953.94	1.823	953.95	1.163	954.05	0.5183
954	0.2113	954	0.5516	953.95	1.93	953.96	1.254	954.06	0.4887
954.01	0.2063	954.01	0.5065	953.96	1.99	953.97	1.301	954.08	0.4697
954.02	0.2167	954.02	0.4822	953.97	1.985	953.98	1.323	954.09	0.4478
954.03	0.2358	954.03	0.451	953.98	1.946	954	1.326	954.1	0.4195
954.04	0.2561	954.04	0.435	954	1.875	954.01	1.287	954.11	0.3792
954.05	0.2461	954.05	0.4372	954.01	1.764	954.02	1.221	954.12	0.3311
954.06	0.2389	954.06	0.4521	954.02	1.61	954.03	1.138	954.13	0.2847
954.08	0.2258	954.08	0.4728	954.03	1.45	954.04	1.031	954.14	0.2373
954.09	0.2029	954.09	0.502	954.04	1.284	954.05	0.9267	954.16	0.1819
954.1	0.1828	954.1	0.5308	954.05	1.119	954.06	0.8312	954.17	0.118
954.11	0.1768	954.11	0.5529	954.06	0.9658	954.08	0.7272	954.18	0.06295
954.12	0.1719	954.12	0.5618	954.08	0.8368	954.09	0.6421	954.19	0.02389
954.13	0.1675	954.13	0.5662	954.09	0.738	954.1	0.5641	954.25	0.006449
954.14	0.1775	954.14	0.5564	954.1	0.6476	954.11	0.4952	954.26	0.02196
954.16	0.1946	954.16	0.5602	954.11	0.5704	954.12	0.4245	954.27	0.05587
954.17	0.2199	954.17	0.5689	954.12	0.5238	954.13	0.3658	954.28	0.1056
954.18	0.2513	954.18	0.5818	954.13	0.5114	954.14	0.327	954.29	0.1605
954.19	0.2818	954.19	0.5992	954.14	0.5234	954.16	0.303	954.3	0.2191
954.2	0.3215	954.2	0.5883	954.16	0.5446	954.17	0.2963	954.32	0.2724
954.21	0.3658	954.21	0.5768	954.17	0.5674	954.18	0.2964	954.33	0.3103
954.22	0.3972	954.22	0.5719	954.18	0.5982	954.19	0.3094	954.34	0.3476
954.25	0.4329	954.24	0.5808	954.19	0.6256	954.2	0.3246	954.35	0.3936
954.26	0.4653	954.25	0.5957	954.2	0.6512	954.21	0.3497	954.36	0.4614
954.27	0.4749	954.26	0.5911	954.21	0.6895	954.22	0.3828	954.37	0.5394
954.28	0.4644	954.27	0.6029	954.22	0.7314	954.24	0.3876	954.38	0.6407
954.29	0.4273	954.28	0.6154	954.24	0.7452	954.25	0.3834	954.39	0.7653
954.3	0.3889	954.29	0.6197	954.25	0.7382	954.26	0.3833	954.41	0.8903
954.32	0.3538	954.3	0.6287	954.26	0.7343	954.27	0.3922	954.42	1.037
954.33	0.327	954.32	0.6312	954.27	0.7233	954.28	0.4041	954.43	1.194
954.34	0.2976	954.33	0.6333	954.28	0.6973	954.29	0.4087	954.44	1.336
954.35	0.2899	954.34	0.6297	954.29	0.6586	954.3	0.4101	954.45	1.469
954.36	0.2794	954.35	0.6254	954.3	0.61	954.32	0.4163	954.46	1.577
954.37	0.2875	954.36	0.6168	954.32	0.5526	954.33	0.4111	954.47	1.658
954.38	0.313	954.37	0.6141	954.33	0.4786	954.34	0.4017	954.49	1.717
954.39	0.3599	954.38	0.5968	954.34	0.4117	954.35	0.3828	954.5	1.765
954.41	0.4353	954.39	0.5765	954.35	0.3744	954.36	0.3877	954.51	1.771
954.42	0.5172	954.41	0.5637	954.36	0.3719	954.37	0.4021	954.52	1.712
954.43	0.6117	954.42	0.5451	954.37	0.3769	954.38	0.4318	954.53	1.614
954.44	0.7182	954.43	0.5206	954.38	0.4071	954.39	0.4707	954.54	1.463
954.45	0.8214	954.44	0.5113	954.39	0.4667	954.41	0.5186	954.55	1.275
954.46	0.93	954.45	0.5152	954.41	0.5527	954.42	0.5732	954.57	1.086
954.47	1.034	954.46	0.5276	954.42	0.6705	954.43	0.631	954.58	0.895
954.49	1.106	954.47	0.5143	954.43	0.8032	954.44	0.6818	954.59	0.7101
954.5	1.139	954.49	0.504	954.44	0.9565	954.45	0.7263	954.6	0.5397
954.51	1.157	954.5	0.5091	954.45	1.109	954.46	0.7408	954.61	0.3957
954.52	1.148	954.51	0.5005	954.46	1.238	954.47	0.7619	954.62	0.2804
954.53	1.134	954.53	0.4966	954.47	1.358	954.49	0.7866	954.63	0.1895
954.54	1.126	954.54	0.5051	954.49	1.474	954.5	0.7946	954.65	0.1294
954.55	1.107	954.55	0.5087	954.5	1.55	954.51	0.7666	954.66	0.08154
954.57	1.064	954.57	0.5093	954.51	1.568	954.52	0.7257	954.67	0.05141
954.58	1.032	954.58	0.5095	954.52	1.553	954.53	0.6845	954.68	0.04649
954.59	0.9754	954.59	0.5044	954.53	1.512	954.54	0.6336	954.69	0.05916
954.6	0.9408	954.6	0.4812	954.54	1.429	954.55	0.5828	954.7	0.09704
954.61	0.9124	954.61	0.459	954.55	1.324	954.57	0.5383	954.71	0.151
954.63	0.9037	954.62	0.4211	954.57	1.227	954.58	0.5022	954.73	0.2064
954.65	0.9243	954.63	0.3877	954.58	1.138	954.59	0.4851	954.74	0.2372
954.66	0.9342	954.65	0.3532	954.59	1.048	954.6	0.4592	954.76	0.2441
954.67	0.9453	954.66	0.3076	954.6	0.9461	954.61	0.445	954.77	0.2439
954.68	0.9582	954.67	0.2751	954.61	0.8722	954.62	0.4311	954.78	0.2247
954.69	0.9776	954.68	0.2608	954.62	0.8192	954.63	0.426	954.79	0.208
954.7	1	954.69	0.2577	954.63	0.7934	954.65	0.4266	954.81	0.2035
954.71	0.9881	954.7	0.2676	954.65	0.7989	954.66	0.4279	954.82	0.2113
954.73	0.9649	954.71	0.2835	954.66	0.8229	954.67	0.4244	954.83	0.2334
954.74	0.9325	954.73	0.3182	954.67	0.8808	954.68	0.4088	954.84	0.2658
954.75	0.9031	954.74	0.3645	954.68	0.9442	954.69	0.3852	954.85	0.3203
954.76	0.8706	954.75	0.4126	954.69	1.01	954.7	0.3649	954.86	0.3902
954.77	0.8495	954.76	0.4748	954.7	1.083	954.71	0.3282	954.87	0.4707
954.78	0.8424	954.77	0.542	954.71	1.146	954.73	0.2745	954.89	0.5534
954.79	0.8137	954.78	0.5994	954.73	1.18	954.74	0.2113	954.9	0.6358
954.81	0.7736	954.79	0.6461	954.74	1.183	954.75	0.1601	954.91	0.7366
954.82	0.7416	954.81	0.6869	954.75	1.182	954.76	0.1167	954.92	0.8331
954.83	0.7079	954.82	0.7002	954.76	1.166	954.77	0.07948	954.93	0.9305
954.84	0.6999	954.83	0.6839	954.77	1.126	954.78	0.04539	954.94	1.022
954.85	0.7033	954.84	0.6624	954.78	1.063	954.79	0.02526	954.95	1.085
954.86	0.7285	954.85	0.6183	954.79	0.9893	954.81	0.005113	954.97	1.118
954.87	0.7737	954.86	0.5655	954.81	0.8913	954.87	0.04378	954.98	1.121
954.89	0.7956	954.87	0.5108	954.82	0.7795	954.89	0.1071	954.99	1.091
954.9	0.8322	954.89	0.4581	954.83	0.6681	954.9	0.1774	955	1.049
954.91	0.8783	954.9	0.4236	954.84	0.5733	954.91	0.2524	955.01	0.9963
954.92	0.925	954.91	0.4113	954.85	0.4997	954.92	0.3415	955.02	0.9474
954.93	0.9648	954.92	0.3998	954.86	0.4442	954.93	0.4333	955.03	0.9086
954.94	1.001	954.93	0.4065	954.87	0.4106	954.94	0.529	955.05	0.876
954.95	1.044	954.94	0.4164	954.89	0.3974	954.95	0.6292	955.06	0.8412
954.97	1.081	954.95	0.435	954.9	0.4095	954.97	0.7226	955.08	0.8184
954.98	1.117	954.97	0.4698	954.91	0.4293	954.98	0.8095	955.09	0.8073
954.99	1.139	954.98	0.5042	954.92	0.4657	954.99	0.8797	955.1	0.7938
955	1.146	954.99	0.5515	954.93	0.5195	955	0.9326	955.11	0.7858
955.01	1.137	955	0.6023	954.94	0.5815	955.01	0.9609	955.13	0.7665
955.02	1.08	955.01	0.6521	954.95	0.6614	955.02	0.9854	955.14	0.7443
955.03	1.002	955.02	0.7018	954.97	0.726	955.03	0.9635	955.15	0.7287
955.05	0.9193	955.03	0.7357	954.98	0.7989	955.05	0.9252	955.16	0.6758
955.06	0.8432	955.05	0.7526	954.99	0.8675	955.06	0.8698	955.17	0.6224
955.07	0.7727	955.06	0.7526	955	0.908	955.07	0.8076	955.18	0.552
955.08	0.7157	955.07	0.756	955.01	0.9217	955.08	0.7485	955.19	0.4738
955.09	0.6714	955.08	0.7473	955.02	0.9419	955.09	0.6985	955.2	0.4055
955.1	0.6377	955.09	0.7425	955.03	0.9568	955.1	0.6612	955.22	0.3385
955.11	0.6036	955.1	0.734	955.05	0.9639	955.11	0.6311	955.23	0.2799
955.13	0.5909	955.11	0.7212	955.06	0.9673	955.13	0.6024	955.24	0.2475
955.14	0.5752	955.13	0.7067	955.07	0.9758	955.14	0.5861	955.25	0.2384
955.15	0.5782	955.14	0.6899	955.08	0.9898	955.15	0.5793	955.26	0.2462
955.16	0.59	955.15	0.6511	955.09	0.9919	955.16	0.5813	955.27	0.269
955.17	0.6123	955.16	0.6106	955.1	0.9966	955.17	0.5941	955.28	0.2886
955.18	0.6431	955.17	0.555	955.11	0.9912	955.18	0.6052	955.3	0.316
955.19	0.6721	955.18	0.5017	955.13	0.9869	955.19	0.6106	955.31	0.3577
955.21	0.6784	955.19	0.4448	955.14	0.9828	955.21	0.6136	955.32	0.3951
955.22	0.6504	955.21	0.3814	955.15	0.9797	955.22	0.6164	955.33	0.4387
955.23	0.618	955.22	0.3328	955.17	0.9767	955.23	0.6196	955.34	0.493
955.24	0.5717	955.23	0.2855	955.18	0.9719	955.24	0.6261	955.35	0.5492
955.25	0.5124	955.24	0.2371	955.19	0.9592	955.25	0.6165	955.36	0.6177
955.26	0.4509	955.25	0.1893	955.21	0.9082	955.26	0.5701	955.38	0.6726
955.27	0.4119	955.26	0.1407	955.22	0.86	955.27	0.5305	955.39	0.7065
955.28	0.379	955.27	0.1102	955.23	0.8035	955.28	0.4785	955.4	0.7534
955.3	0.3568	955.28	0.08344	955.24	0.743	955.3	0.4301	955.41	0.7937
955.31	0.3518	955.3	0.07244	955.25	0.6994	955.31	0.3871	955.42	0.8449
955.32	0.3588	955.31	0.07391	955.26	0.6814	955.32	0.3513	955.43	0.9031
955.33	0.3693	955.32	0.087	955.27	0.6592	955.33	0.3152	955.44	0.9486
955.34	0.3945	955.33	0.1101	955.28	0.637	955.34	0.2752	955.46	0.9935
955.35	0.4238	955.34	0.141	955.3	0.6335	955.35	0.2309	955.47	1.036
955.36	0.4667	955.35	0.1716	955.31	0.6443	955.36	0.1989	955.48	1.063
955.38	0.5356	955.36	0.207	955.32	0.6606	955.38	0.1768	955.49	1.06
955.39	0.592	955.38	0.243	955.33	0.6779	955.39	0.1706	955.5	1.037
955.4	0.6567	955.39	0.28	955.34	0.7058	955.4	0.1756	955.51	0.9734
955.41	0.7156	955.4	0.322	955.35	0.7445	955.41	0.19	955.52	0.8989
955.42	0.7504	955.41	0.3722	955.36	0.8032	955.42	0.2189	955.54	0.8074
955.43	0.7622	955.42	0.4116	955.38	0.8657	955.43	0.2666	955.55	0.7034
955.44	0.7807	955.43	0.4528	955.39	0.919	955.44	0.3306	955.56	0.6087
955.46	0.8076	955.44	0.486	955.4	0.9644	955.46	0.398	955.57	0.5267
955.47	0.8251	955.46	0.4993	955.41	0.997	955.47	0.4653	955.58	0.4548
955.48	0.8445	955.47	0.4916	955.42	1.018	955.48	0.5064	955.59	0.3863
955.49	0.8598	955.48	0.4841	955.43	1.014	955.49	0.5445	955.6	0.3101
955.5	0.8831	955.49	0.4793	955.44	1.014	955.5	0.5875	955.62	0.2526
955.51	0.8825	955.5	0.4882	955.46	1.006	955.51	0.6154	955.63	0.208
955.52	0.891	955.51	0.4773	955.47	0.9957	955.52	0.6427	955.64	0.1747
955.54	0.8989	955.52	0.4593	955.48	0.9802	955.54	0.6631	955.65	0.1606
955.55	0.9054	955.54	0.4412	955.49	0.9483	955.55	0.6603	955.66	0.1612
955.56	0.9088	955.55	0.4204	955.5	0.8952	955.56	0.6304	955.67	0.1727
955.57	0.9243	955.56	0.4045	955.51	0.8381	955.57	0.5845	955.68	0.1973
955.58	0.9413	955.57	0.3927	955.52	0.7672	955.58	0.5343	955.7	0.2275
955.59	0.9602	955.58	0.3843	955.54	0.6751	955.59	0.4886	955.71	0.2571
955.6	0.965	955.59	0.3966	955.55	0.5876	955.6	0.4487	955.72	0.2888
955.62	0.948	955.6	0.4151	955.56	0.5032	955.62	0.4083	955.73	0.3189
955.63	0.9187	955.62	0.4421	955.57	0.4286	955.63	0.3683	955.74	0.3346
955.64	0.8617	955.63	0.4855	955.58	0.3797	955.64	0.3263	955.75	0.3567
955.65	0.7983	955.64	0.5339	955.59	0.3518	955.65	0.2904	955.76	0.3676
955.66	0.7327	955.65	0.5687	955.6	0.329	955.66	0.2612	955.78	0.3789
955.67	0.677	955.66	0.6128	955.62	0.3134	955.67	0.2274	955.79	0.3901
955.68	0.6071	955.67	0.6371	955.63	0.3169	955.68	0.1883	955.8	0.4005
955.7	0.5486	955.68	0.6608	955.64	0.3364	955.7	0.1533	955.81	0.4009
955.71	0.4964	955.7	0.6887	955.65	0.3815	955.71	0.1201	955.82	0.3919
955.72	0.4402	955.71	0.7297	955.66	0.4387	955.72	0.1013	955.84	0.3839
955.73	0.3781	955.72	0.7746	955.67	0.5193	955.73	0.08877	955.86	0.3838
955.74	0.3178	955.73	0.8278	955.68	0.6107	955.74	0.0824	955.87	0.3773
955.75	0.2814	955.74	0.8326	955.7	0.7058	955.75	0.08229	955.88	0.3714
955.76	0.2652	955.75	0.818	955.71	0.8088	955.76	0.07889	955.89	0.374
955.78	0.2638	955.76	0.798	955.72	0.9019	955.78	0.06245	955.9	0.3848
955.79	0.2737	955.78	0.7784	955.73	0.9952	955.79	0.04562	955.91	0.4084
955.8	0.298	955.79	0.7392	955.74	1.071	955.8	0.03631	955.92	0.4354
955.81	0.3301	955.8	0.6973	955.75	1.119	955.81	0.03619	955.94	0.4494
955.82	0.3518	955.81	0.6409	955.76	1.143	955.82	0.04248	955.95	0.4605
955.83	0.3752	955.82	0.5872	955.78	1.17	955.83	0.05775	955.96	0.4731
955.84	0.401	955.83	0.5215	955.79	1.157	955.84	0.06694	955.97	0.4703
955.86	0.4168	955.84	0.4691	955.8	1.128	955.86	0.07384	955.98	0.4658
955.87	0.433	955.86	0.4352	955.81	1.101	955.87	0.07897	955.99	0.4529
955.88	0.4588	955.87	0.4121	955.82	1.05	955.88	0.09275	956	0.4231
955.89	0.4852	955.88	0.3952	955.83	0.971	955.89	0.1051	956.02	0.3868
955.9	0.5188	955.89	0.4047	955.84	0.8889	955.9	0.1158	956.03	0.3439
955.91	0.5453	955.9	0.4216	955.86	0.8183	955.91	0.1317	956.04	0.3072
955.92	0.576	955.91	0.4685	955.87	0.7638	955.92	0.157	956.05	0.2807
955.94	0.5874	955.92	0.5358	955.88	0.7257	955.94	0.1915	956.06	0.2646
955.95	0.581	955.94	0.6212	955.89	0.7026	955.95	0.2279	956.07	0.2671
955.96	0.5526	955.95	0.7134	955.9	0.683	955.96	0.2663	956.08	0.2813
955.97	0.5254	955.96	0.7971	955.91	0.6676	955.97	0.3088	956.1	0.3029
955.98	0.4946	955.97	0.8319	955.92	0.663	955.98	0.3373	956.11	0.3321
955.99	0.4644	955.98	0.8671	955.94	0.6723	955.99	0.3524	956.12	0.3735
956	0.4202	955.99	0.8898	955.95	0.6735	956	0.3552	956.13	0.4295
956.02	0.3688	956	0.8884	955.96	0.6817	956.02	0.3575	956.14	0.4842
956.03	0.3275	956.02	0.8349	955.97	0.6817	956.03	0.3603	956.15	0.5158
956.04	0.2915	956.03	0.7699	955.98	0.6659	956.04	0.3638	956.16	0.5264
956.05	0.2618	956.04	0.6816	955.99	0.6459	956.05	0.3676	956.19	0.5406
956.06	0.2532	956.05	0.587	956	0.6296	956.06	0.3735	956.2	0.5522
956.07	0.2591	956.06	0.496	956.02	0.5827	956.07	0.3628	956.21	0.5541
956.08	0.2801	956.07	0.4195	956.03	0.5495	956.08	0.3436	956.22	0.5481
956.1	0.3114	956.08	0.3552	956.04	0.52	956.1	0.3254	956.23	0.518
956.11	0.3566	956.1	0.2949	956.05	0.4817	956.11	0.3095	956.24	0.4817
956.12	0.4136	956.11	0.2531	956.06	0.4566	956.12	0.2867	956.26	0.445
956.13	0.4786	956.12	0.2308	956.07	0.447	956.13	0.2717	956.27	0.4243
956.14	0.536	956.13	0.2251	956.08	0.4536	956.14	0.2588	956.28	0.4189
956.15	0.5899	956.14	0.2454	956.1	0.4807	956.15	0.249	956.29	0.4252
956.16	0.6359	956.15	0.2829	956.11	0.5094	956.16	0.2458	956.3	0.4407
956.18	0.657	956.16	0.3277	956.12	0.5426	956.18	0.2347	956.31	0.4725
956.19	0.645	956.18	0.366	956.13	0.5594	956.19	0.2232	956.32	0.5122
956.2	0.6322	956.19	0.3925	956.14	0.5695	956.2	0.2055	956.34	0.5637
956.21	0.593	956.21	0.4142	956.15	0.5771	956.21	0.1752	956.35	0.6195
956.23	0.541	956.22	0.4431	956.16	0.5843	956.22	0.1441	956.36	0.6891
956.24	0.4843	956.23	0.4483	956.18	0.5875	956.23	0.1219	956.37	0.7751
956.26	0.4188	956.24	0.4395	956.19	0.5982	956.24	0.1084	956.38	0.8412
956.27	0.3554	956.26	0.4079	956.2	0.6124	956.26	0.1127	956.39	0.9005
956.28	0.2873	956.27	0.3781	956.21	0.624	956.27	0.1166	956.4	0.9606
956.29	0.2372	956.28	0.3443	956.22	0.6551	956.28	0.1238	956.42	1.011
956.3	0.1961	956.29	0.3196	956.23	0.6868	956.29	0.136	956.43	1.049
956.31	0.172	956.3	0.3099	956.24	0.7141	956.3	0.1428	956.44	1.068
956.32	0.1642	956.31	0.2947	956.26	0.7692	956.31	0.1613	956.45	1.049
956.34	0.1575	956.32	0.2824	956.27	0.8139	956.32	0.1986	956.46	1.012
956.35	0.1719	956.34	0.2771	956.28	0.8591	956.34	0.2437	956.47	0.9778
956.36	0.2116	956.35	0.2886	956.29	0.9044	956.35	0.2954	956.48	0.9308
956.37	0.2617	956.36	0.3083	956.3	0.929	956.36	0.3589	956.5	0.8916
956.38	0.3208	956.38	0.3434	956.31	0.9536	956.37	0.4216	956.51	0.8437
956.39	0.3959	956.39	0.3875	956.32	0.9764	956.38	0.4844	956.52	0.7916
956.4	0.472	956.4	0.4329	956.34	0.973	956.39	0.545	956.53	0.7468
956.42	0.5358	956.42	0.4715	956.35	0.9504	956.4	0.5898	956.54	0.7061
956.43	0.5891	956.43	0.5157	956.36	0.9	956.42	0.6234	956.55	0.6787
956.44	0.6479	956.44	0.5635	956.37	0.833	956.43	0.6412	956.56	0.6654
956.45	0.6861	956.45	0.6205	956.38	0.7661	956.44	0.6521	956.58	0.6546
956.47	0.7234	956.46	0.6638	956.39	0.7077	956.45	0.6521	956.59	0.6531
956.48	0.7562	956.47	0.691	956.4	0.649	956.46	0.6484	956.6	0.6563
956.5	0.7681	956.48	0.7203	956.42	0.5992	956.47	0.6334	956.61	0.6429
956.51	0.7724	956.5	0.7295	956.43	0.5521	956.48	0.6141	956.62	0.6342
956.52	0.7593	956.51	0.734	956.44	0.5091	956.5	0.5541	956.63	0.6096
956.53	0.7419	956.52	0.7307	956.45	0.4777	956.51	0.4892	956.64	0.5718
956.54	0.7016	956.53	0.7236	956.46	0.4437	956.52	0.4296	956.65	0.5301
956.55	0.6635	956.54	0.7047	956.47	0.4202	956.53	0.3681	956.67	0.4769
956.56	0.6207	956.55	0.668	956.48	0.4194	956.54	0.3102	956.68	0.4169
956.58	0.5785	956.56	0.6302	956.5	0.3967	956.55	0.2581	956.69	0.3744
956.6	0.5535	956.57	0.5959	956.51	0.386	956.56	0.2053	956.7	0.3415
956.61	0.5415	956.59	0.5684	956.52	0.3855	956.57	0.1648	956.71	0.3147
956.62	0.5271	956.6	0.5487	956.53	0.3906	956.59	0.1408	956.72	0.307
956.63	0.5175	956.61	0.5335	956.54	0.4208	956.6	0.1259	956.73	0.3095
956.64	0.5141	956.62	0.5191	956.55	0.4661	956.61	0.1198	956.75	0.3292
956.65	0.5069	956.63	0.5142	956.56	0.5193	956.62	0.1221	956.76	0.3617
956.67	0.5019	956.64	0.5195	956.58	0.5859	956.63	0.1315	956.77	0.4031
956.68	0.5037	956.65	0.5341	956.59	0.6555	956.64	0.1526	956.78	0.4611
956.69	0.5173	956.67	0.5445	956.6	0.733	956.66	0.1862	956.79	0.5119
956.7	0.5336	956.68	0.5625	956.62	0.8177	956.67	0.2326	956.8	0.5522
956.71	0.5603	956.69	0.5677	956.63	0.9018	956.68	0.2839	956.81	0.5857
956.72	0.5971	956.7	0.575	956.64	0.9686	956.69	0.342	956.84	0.6187
956.73	0.6412	956.71	0.5881	956.65	1.022	956.7	0.4004	956.85	0.639
956.75	0.6708	956.72	0.5824	956.67	1.035	956.71	0.4427	956.86	0.649
956.76	0.6782	956.73	0.5693	956.68	1.028	956.72	0.4673	956.87	0.6299
956.77	0.6998	956.75	0.5479	956.69	0.9961	956.73	0.4906	956.88	0.6067
956.78	0.7255	956.76	0.5219	956.7	0.9341	956.75	0.5081	956.89	0.5767
956.79	0.764	956.77	0.4801	956.71	0.8517	956.76	0.4936	956.91	0.5413
956.8	0.8156	956.78	0.4329	956.72	0.7582	956.77	0.4607	956.92	0.5092
956.81	0.8725	956.79	0.384	956.73	0.637	956.78	0.4231	956.93	0.4821
956.83	0.9307	956.8	0.3381	956.75	0.5169	956.79	0.3832	956.94	0.4457
956.84	0.9816	956.81	0.3088	956.76	0.4054	956.8	0.3502	956.95	0.4178
956.85	1.016	956.83	0.2905	956.77	0.3071	956.81	0.3222	956.96	0.3977
956.86	1.028	956.84	0.2866	956.78	0.2392	956.83	0.2896	956.97	0.3843
956.87	1.036	956.85	0.2963	956.79	0.1874	956.84	0.2629	956.99	0.3722
956.88	1.037	956.86	0.3227	956.8	0.1609	956.85	0.2396	957	0.35
956.89	1.038	956.87	0.3632	956.81	0.15	956.86	0.2281	957.01	0.3369
956.91	1.038	956.88	0.3976	956.83	0.1545	956.87	0.229	957.02	0.3333
956.92	1.023	956.89	0.4351	956.84	0.168	956.88	0.2415	957.03	0.3265
956.93	0.9993	956.91	0.4816	956.85	0.1944	956.89	0.2642	957.04	0.3349
956.94	0.9775	956.92	0.5245	956.86	0.22	956.91	0.2944	957.05	0.356
956.95	0.9526	956.93	0.5747	956.87	0.2447	956.92	0.3283	957.07	0.3851
956.96	0.9193	956.94	0.623	956.88	0.2755	956.93	0.3611	957.08	0.4069
956.97	0.861	956.95	0.6555	956.89	0.2942	956.94	0.3766	957.09	0.4284
956.99	0.8146	956.96	0.6802	956.91	0.3267	956.95	0.3871	957.1	0.4425
957	0.804	956.97	0.6909	956.92	0.3636	956.96	0.3723	957.12	0.4682
957.01	0.7873	956.99	0.6674	956.93	0.3961	956.97	0.3472	957.13	0.4964
957.02	0.7776	957	0.62	956.94	0.4319	956.99	0.2992	957.15	0.524
957.03	0.7861	957.01	0.5671	956.95	0.4753	957	0.2521	957.16	0.5484
957.04	0.7897	957.02	0.5104	956.96	0.5247	957.01	0.2081	957.17	0.5733
957.05	0.8049	957.03	0.4676	956.97	0.5787	957.02	0.1651	957.18	0.5751
957.07	0.8221	957.04	0.4422	956.99	0.6426	957.03	0.1238	957.19	0.5672
957.08	0.8415	957.05	0.4261	957	0.7171	957.04	0.08405	957.2	0.5497
957.09	0.8625	957.07	0.4331	957.01	0.7945	957.06	0.04524	957.21	0.509
957.1	0.8974	957.08	0.454	957.02	0.8562	957.07	0.01404	957.23	0.4486
957.11	0.9365	957.1	0.5014	957.03	0.9243	957.24	0.01859	957.24	0.3787
957.12	0.9575	957.11	0.5657	957.04	0.964	957.25	0.04146	957.25	0.321
957.13	0.9521	957.12	0.6322	957.05	0.9759	957.26	0.07242	957.26	0.2845
957.15	0.9285	957.13	0.7112	957.07	0.9581	957.27	0.1072	957.27	0.259
957.16	0.8989	957.15	0.8028	957.08	0.9326	957.28	0.1482	957.28	0.2473
957.17	0.8545	957.16	0.9009	957.09	0.8745	957.29	0.1998	957.29	0.2358
957.18	0.7907	957.17	0.9951	957.1	0.819	957.32	0.2553	957.31	0.2301
957.19	0.7137	957.18	1.075	957.11	0.7711	957.33	0.3152	957.32	0.2504
957.2	0.6242	957.19	1.132	957.12	0.7232	957.34	0.3685	957.33	0.2921
957.21	0.5517	957.2	1.157	957.15	0.6941	957.35	0.4146	957.34	0.3601
957.23	0.4893	957.21	1.139	957.16	0.6834	957.36	0.4636	957.35	0.4477
957.24	0.4113	957.23	1.087	957.17	0.6727	957.37	0.5178	957.36	0.5515
957.25	0.3554	957.24	1.013	957.18	0.6735	957.39	0.5588	957.37	0.6741
957.26	0.3276	957.25	0.9168	957.19	0.6881	957.4	0.5969	957.39	0.7935
957.27	0.3175	957.26	0.8044	957.2	0.7171	957.41	0.6217	957.4	0.9159
957.28	0.348	957.27	0.6883	957.21	0.7512	957.42	0.6463	957.41	1.011
957.29	0.3996	957.28	0.5578	957.23	0.7878	957.43	0.6533	957.42	1.084
957.31	0.4649	957.29	0.4297	957.24	0.8346	957.44	0.6442	957.43	1.144
957.32	0.5352	957.31	0.3224	957.25	0.8694	957.45	0.6237	957.44	1.163
957.34	0.6025	957.32	0.2263	957.26	0.8967	957.47	0.5979	957.45	1.172
957.35	0.6648	957.33	0.1467	957.27	0.9228	957.48	0.5693	957.47	1.169
957.36	0.6946	957.34	0.08047	957.28	0.9005	957.49	0.5196	957.48	1.169
957.37	0.7211	957.35	0.02683	957.29	0.8407	957.5	0.4721	957.49	1.169
957.39	0.7562	957.36	0.005182	957.31	0.7717	957.51	0.4223	957.5	1.131
957.4	0.7926	957.37	0.0008025	957.32	0.7007	957.52	0.3759	957.51	1.07
957.41	0.8152	957.39	0.01608	957.33	0.6056	957.53	0.3354	957.52	1.003
957.42	0.838	957.4	0.04605	957.34	0.5268	957.55	0.2916	957.53	0.9425
957.43	0.8706	957.41	0.08822	957.35	0.4624	957.56	0.2555	957.55	0.9008
957.44	0.906	957.42	0.1425	957.36	0.4161	957.57	0.2292	957.56	0.8496
957.45	0.9536	957.43	0.2098	957.37	0.3967	957.58	0.2116	957.57	0.8156
957.47	1.001	957.44	0.2901	957.39	0.403	957.59	0.2065	957.58	0.776
957.48	1.05	957.45	0.3788	957.4	0.414	957.6	0.2092	957.59	0.7464
957.49	1.118	957.47	0.4611	957.41	0.4413	957.61	0.2098	957.6	0.7269
957.5	1.197	957.48	0.5488	957.42	0.4836	957.63	0.2196	957.61	0.6972
957.51	1.275	957.49	0.631	957.44	0.548	957.64	0.2267	957.63	0.675
957.52	1.356	957.5	0.7064	957.45	0.6252	957.65	0.2369	957.64	0.6426
957.53	1.407	957.51	0.7758	957.47	0.7026	957.66	0.234	957.65	0.6122
957.55	1.419	957.52	0.8419	957.48	0.7831	957.67	0.233	957.66	0.5816
957.56	1.392	957.53	0.9019	957.49	0.8478	957.68	0.2355	957.67	0.5511
957.57	1.323	957.55	0.9375	957.5	0.9108	957.69	0.2331	957.68	0.5386
957.58	1.236	957.56	0.9615	957.51	0.9542	957.71	0.2342	957.69	0.5277
957.59	1.126	957.57	0.9654	957.52	0.9458	957.72	0.2325	957.71	0.5287
957.6	1.012	957.58	0.9436	957.53	0.9133	957.73	0.2408	957.72	0.5257
957.63	0.9028	957.59	0.9157	957.55	0.8789	957.74	0.24	957.73	0.5047
957.64	0.7924	957.6	0.8497	957.56	0.8238	957.75	0.2299	957.74	0.4931
957.65	0.6787	957.61	0.7848	957.57	0.7346	957.76	0.2205	957.75	0.4986
957.67	0.5901	957.63	0.7169	957.58	0.65	957.77	0.2135	957.76	0.499
957.68	0.5174	957.64	0.6547	957.59	0.5714	957.79	0.2234	957.77	0.4939
957.69	0.442	957.65	0.6062	957.6	0.5021	957.8	0.2345	957.79	0.4746
957.71	0.3748	957.66	0.5747	957.61	0.4413	957.81	0.2386	957.8	0.458
957.72	0.329	957.67	0.5511	957.63	0.3962	957.82	0.2477	957.81	0.4267
957.73	0.3119	957.68	0.5352	957.64	0.3543	957.83	0.2621	957.82	0.395
957.74	0.313	957.71	0.5354	957.65	0.3283	957.84	0.2807	957.83	0.367
957.75	0.3201	957.72	0.5557	957.66	0.3235	957.85	0.2988	957.84	0.3437
957.76	0.3363	957.73	0.5776	957.67	0.3441	957.87	0.3127	957.85	0.3206
957.77	0.3614	957.74	0.6129	957.68	0.3746	957.88	0.3316	957.88	0.3012
957.79	0.3853	957.75	0.6594	957.69	0.4144	957.89	0.3538	957.89	0.2943
957.8	0.4015	957.76	0.6967	957.71	0.4599	957.9	0.3845	957.9	0.2852
957.81	0.4152	957.77	0.7328	957.72	0.5143	957.91	0.418	957.91	0.292
957.82	0.4397	957.79	0.7605	957.73	0.5856	957.92	0.4512	957.92	0.3043
957.83	0.4768	957.8	0.7649	957.74	0.6428	957.93	0.4879	957.93	0.321
957.84	0.5189	957.81	0.7248	957.75	0.6861	957.95	0.5146	957.95	0.3472
957.85	0.5643	957.82	0.6673	957.76	0.7251	957.96	0.5251	957.96	0.3763
957.87	0.6289	957.83	0.5961	957.77	0.7517	957.97	0.5021	957.97	0.4043
957.88	0.6987	957.84	0.5078	957.79	0.7564	957.98	0.4716	957.98	0.4359
957.89	0.7813	957.85	0.4289	957.8	0.7435	957.99	0.4365	957.99	0.4657
957.9	0.8793	957.87	0.3591	957.81	0.734	958	0.397	958	0.4695
957.91	0.9628	957.88	0.2938	957.82	0.7131	958.01	0.3585	958.01	0.4628
957.92	1.039	957.89	0.234	957.83	0.6831	958.03	0.2982	958.03	0.4547
957.93	1.109	957.9	0.1837	957.84	0.6461	958.04	0.2335	958.04	0.4402
957.95	1.185	957.91	0.1453	957.85	0.6138	958.05	0.1793	958.05	0.4168
957.96	1.243	957.92	0.1302	957.87	0.5759	958.06	0.1294	958.06	0.3876
957.97	1.27	957.93	0.1361	957.88	0.5464	958.07	0.08729	958.07	0.3605
957.98	1.265	957.95	0.1628	957.89	0.5258	958.08	0.05439	958.08	0.3349
957.99	1.252	957.96	0.2014	957.9	0.5056	958.09	0.03859	958.09	0.3017
958	1.225	957.97	0.2564	957.91	0.4844	958.11	0.04451	958.11	0.2798
958.01	1.166	957.98	0.3203	957.92	0.4643	958.12	0.06876	958.12	0.2668
958.03	1.069	957.99	0.3863	957.93	0.4409	958.13	0.1128	958.13	0.2518
958.04	0.9609	958	0.4515	957.95	0.4367	958.14	0.1669	958.14	0.2585
958.05	0.85	958.01	0.5031	957.96	0.4384	958.15	0.2278	958.15	0.2661
958.06	0.7193	958.03	0.527	957.97	0.4196	958.16	0.2939	958.16	0.2739
958.07	0.5938	958.04	0.542	957.98	0.3999	958.17	0.3552	958.17	0.2879
958.08	0.4713	958.05	0.5575	957.99	0.3808	958.19	0.4028	958.19	0.3059
958.09	0.3798	958.06	0.564	958	0.369	958.2	0.4276	958.2	0.3213
958.11	0.3078	958.07	0.5707	958.01	0.3705	958.21	0.4463	958.21	0.341
958.12	0.2698	958.08	0.5643	958.03	0.3849	958.22	0.4517	958.22	0.3582
958.13	0.2603	958.09	0.5533	958.04	0.3969	958.24	0.4529	958.23	0.3613
958.14	0.2706	958.11	0.5242	958.05	0.4031	958.25	0.4372	958.24	0.3806
958.15	0.3122	958.12	0.4859	958.06	0.4295	958.27	0.3966	958.25	0.3934
958.16	0.3707	958.13	0.443	958.07	0.4607	958.28	0.3503	958.27	0.3927
958.17	0.4541	958.14	0.4038	958.08	0.5039	958.29	0.305	958.28	0.3842
958.19	0.546	958.15	0.3665	958.09	0.5597	958.3	0.2721	958.29	0.3806
958.2	0.6397	958.16	0.3255	958.11	0.6299	958.31	0.2429	958.3	0.388
958.21	0.7403	958.17	0.2948	958.12	0.6903	958.32	0.2282	958.31	0.4089
958.22	0.844	958.19	0.2665	958.13	0.738	958.33	0.2357	958.32	0.4409
958.23	0.9271	958.2	0.2524	958.14	0.7836	958.35	0.2702	958.33	0.4943
958.24	0.9614	958.21	0.252	958.15	0.8264	958.36	0.3337	958.35	0.5732
958.25	0.9747	958.22	0.2727	958.16	0.8743	958.37	0.4287	958.36	0.6619
958.27	0.9847	958.23	0.2905	958.17	0.9373	958.38	0.5353	958.37	0.7663
958.28	0.9717	958.24	0.3111	958.19	0.9857	958.39	0.6608	958.38	0.8595
958.29	0.9251	958.25	0.3429	958.2	1.011	958.4	0.8028	958.39	0.9459
958.3	0.8814	958.27	0.372	958.21	1.03	958.41	0.9432	958.4	1.041
958.31	0.8201	958.28	0.3937	958.22	1.037	958.43	1.065	958.41	1.134
958.32	0.771	958.29	0.4192	958.23	1.026	958.44	1.156	958.43	1.218
958.33	0.7139	958.3	0.4474	958.24	1.002	958.45	1.224	958.44	1.291
958.35	0.6737	958.31	0.4681	958.25	0.9544	958.46	1.274	958.45	1.326
958.36	0.646	958.33	0.4954	958.27	0.8797	958.47	1.292	958.46	1.334
958.37	0.623	958.35	0.5102	958.28	0.8223	958.48	1.263	958.47	1.326
958.38	0.621	958.36	0.5097	958.29	0.785	958.49	1.21	958.48	1.262
958.39	0.6421	958.37	0.5094	958.3	0.7338	958.51	1.14	958.49	1.184
958.4	0.6928	958.38	0.4983	958.31	0.71	958.52	1.06	958.51	1.099
958.41	0.766	958.39	0.4813	958.32	0.711	958.53	0.9859	958.52	1.01
958.43	0.8424	958.4	0.454	958.33	0.7311	958.54	0.8733	958.53	0.9095
958.44	0.9358	958.41	0.4315	958.35	0.7587	958.55	0.7684	958.54	0.8082
958.45	1.02	958.43	0.4164	958.36	0.8234	958.56	0.6777	958.55	0.7096
958.46	1.082	958.44	0.4199	958.37	0.9322	958.57	0.6059	958.56	0.6297
958.47	1.119	958.45	0.4442	958.38	1.077	958.59	0.5581	958.57	0.5686
958.48	1.163	958.46	0.4823	958.39	1.245	958.6	0.5274	958.59	0.4922
958.49	1.191	958.47	0.5029	958.4	1.431	958.61	0.505	958.6	0.4228
958.51	1.183	958.48	0.5401	958.41	1.602	958.62	0.4992	958.61	0.3591
958.52	1.147	958.49	0.5856	958.43	1.739	958.63	0.5039	958.62	0.3126
958.53	1.107	958.51	0.6167	958.44	1.846	958.64	0.5056	958.63	0.2916
958.54	1.028	958.52	0.6592	958.45	1.909	958.65	0.4878	958.64	0.2845
958.55	0.9485	958.53	0.7153	958.46	1.939	958.67	0.4598	958.65	0.2729
958.56	0.858	958.54	0.7782	958.47	1.948	958.68	0.4291	958.67	0.2571
958.57	0.7605	958.55	0.8457	958.48	1.92	958.69	0.4062	958.68	0.2277
958.59	0.6553	958.56	0.9048	958.49	1.875	958.7	0.3758	958.69	0.2076
958.6	0.5445	958.57	0.9339	958.51	1.827	958.71	0.3499	958.7	0.1928
958.61	0.4586	958.59	0.9439	958.52	1.748	958.72	0.336	958.71	0.1696
958.62	0.4077	958.6	0.9406	958.53	1.653	958.73	0.3258	958.72	0.1666
958.63	0.3728	958.61	0.9063	958.54	1.565	958.75	0.321	958.73	0.1683
958.64	0.3588	958.62	0.8535	958.55	1.472	958.76	0.3106	958.75	0.1826
958.65	0.3569	958.63	0.7621	958.56	1.372	958.77	0.2736	958.76	0.2056
958.67	0.3818	958.64	0.6635	958.57	1.267	958.78	0.2584	958.77	0.249
958.68	0.4051	958.65	0.5678	958.59	1.18	958.79	0.2536	958.78	0.3015
958.69	0.4384	958.67	0.4851	958.6	1.104	958.8	0.2562	958.79	0.3694
958.7	0.4862	958.68	0.4158	958.61	1.031	958.81	0.2691	958.8	0.4422
958.71	0.5493	958.69	0.3489	958.62	0.9585	958.83	0.2822	958.81	0.5044
958.72	0.5934	958.7	0.2896	958.63	0.9038	958.84	0.3048	958.83	0.5851
958.73	0.636	958.71	0.2653	958.64	0.847	958.85	0.3315	958.84	0.6792
958.75	0.6721	958.72	0.2512	958.65	0.7938	958.86	0.3666	958.85	0.7855
958.76	0.7027	958.73	0.2584	958.67	0.7517	958.87	0.4052	958.86	0.9033
958.77	0.7103	958.75	0.304	958.68	0.715	958.88	0.4383	958.87	1.016
958.78	0.7267	958.76	0.3824	958.69	0.7093	958.89	0.4831	958.88	1.095
958.79	0.7226	958.77	0.4703	958.7	0.7063	958.91	0.54	958.89	1.156
958.8	0.696	958.78	0.5682	958.71	0.7094	958.92	0.6031	958.91	1.196
958.81	0.6648	958.79	0.6595	958.72	0.7295	958.93	0.6601	958.92	1.228
958.83	0.6372	958.8	0.7321	958.73	0.7403	958.94	0.7153	958.93	1.236
958.84	0.6253	958.81	0.8005	958.75	0.7234	958.95	0.7532	958.94	1.212
958.85	0.6119	958.83	0.8546	958.76	0.713	958.96	0.7666	958.95	1.171
958.86	0.576	958.84	0.8843	958.77	0.6903	958.97	0.7562	958.96	1.117
958.87	0.5397	958.85	0.8916	958.78	0.6494	958.99	0.7123	958.97	1.066
958.88	0.5014	958.86	0.8589	958.79	0.5905	959	0.6565	958.99	0.998
958.89	0.4719	958.87	0.8231	958.8	0.5352	959.01	0.5978	959	0.93
958.91	0.4373	958.88	0.7931	958.81	0.5048	959.02	0.5265	959.01	0.8466
958.92	0.4216	958.89	0.7745	958.83	0.5078	959.03	0.4498	959.02	0.7745
958.93	0.4193	958.91	0.7597	958.84	0.5369	959.04	0.3785	959.03	0.7078
958.94	0.4267	958.92	0.7532	958.85	0.6119	959.05	0.3096	959.04	0.6466
958.95	0.4348	958.93	0.7595	958.86	0.746	959.07	0.2543	959.05	0.5966
958.96	0.457	958.94	0.7805	958.87	0.9151	959.08	0.215	959.07	0.5639
958.97	0.4792	958.95	0.8095	958.88	1.118	959.09	0.197	959.08	0.5478
958.99	0.5049	958.96	0.8571	958.89	1.343	959.1	0.1919	959.09	0.5445
959	0.5379	958.97	0.9193	958.91	1.59	959.11	0.2004	959.1	0.537
959.01	0.5815	958.99	0.9824	958.92	1.858	959.12	0.2288	959.11	0.5146
959.02	0.6144	959	1.021	958.93	2.103	959.13	0.2718	959.12	0.503
959.03	0.6528	959.01	1.062	958.94	2.334	959.15	0.3148	959.13	0.4997
959.04	0.6996	959.02	1.09	958.95	2.515	959.16	0.3628	959.15	0.4927
959.05	0.7506	959.03	1.097	958.96	2.615	959.17	0.4064	959.16	0.4702
959.07	0.7961	959.04	1.097	958.97	2.644	959.18	0.4455	959.17	0.4533
959.08	0.8155	959.05	1.072	958.99	2.651	959.19	0.4678	959.18	0.4253
959.09	0.8297	959.07	1.018	959	2.585	959.2	0.4765	959.19	0.3982
959.1	0.8311	959.08	0.9438	959.01	2.444	959.21	0.4764	959.2	0.3722
959.11	0.832	959.09	0.8315	959.02	2.266	959.23	0.4712	959.21	0.3431
959.12	0.8293	959.1	0.7306	959.03	2.07	959.24	0.455	959.23	0.3116
959.13	0.82	959.11	0.6362	959.04	1.869	959.25	0.4223	959.24	0.2703
959.15	0.8244	959.12	0.55	959.05	1.66	959.26	0.3927	959.25	0.2464
959.16	0.828	959.13	0.4659	959.07	1.443	959.27	0.368	959.26	0.2249
959.17	0.8171	959.15	0.3886	959.08	1.252	959.28	0.3493	959.27	0.2235
959.18	0.7965	959.16	0.319	959.09	1.091	959.29	0.3482	959.28	0.209
959.19	0.7699	959.17	0.2576	959.1	0.9304	959.31	0.3538	959.3	0.1998
959.2	0.7346	959.18	0.2147	959.11	0.7955	959.32	0.3567	959.31	0.1997
959.21	0.7011	959.19	0.1942	959.12	0.6979	959.33	0.3638	959.32	0.2013
959.23	0.6672	959.2	0.1889	959.13	0.641	959.34	0.3905	959.33	0.2102
959.24	0.6199	959.21	0.2035	959.15	0.6099	959.35	0.4389	959.34	0.2457
959.25	0.5696	959.23	0.2272	959.16	0.6021	959.36	0.5082	959.35	0.2984
959.26	0.5334	959.24	0.276	959.17	0.6149	959.37	0.5979	959.36	0.3698
959.27	0.5013	959.25	0.3364	959.18	0.6286	959.39	0.703	959.38	0.4529
959.28	0.4589	959.26	0.4087	959.19	0.6366	959.4	0.8142	959.4	0.5656
959.29	0.4135	959.27	0.4864	959.2	0.6615	959.41	0.931	959.41	0.7103
959.31	0.3702	959.28	0.5748	959.21	0.6845	959.42	1.019	959.42	0.8487
959.32	0.3478	959.29	0.6526	959.23	0.6641	959.43	1.09	959.43	1.021
959.33	0.3326	959.31	0.7236	959.24	0.6176	959.44	1.146	959.44	1.197
959.34	0.3537	959.32	0.7716	959.26	0.5893	959.46	1.167	959.46	1.37
959.35	0.3973	959.33	0.825	959.27	0.5522	959.47	1.164	959.47	1.526
959.36	0.4684	959.34	0.8539	959.28	0.5033	959.48	1.138	959.48	1.679
959.38	0.5727	959.35	0.8688	959.29	0.4616	959.49	1.106	959.49	1.829
959.39	0.6767	959.36	0.8594	959.31	0.4351	959.5	1.063	959.5	1.953
959.4	0.7722	959.38	0.8366	959.32	0.4375	959.51	1.006	959.51	2.039
959.41	0.882	959.39	0.8106	959.33	0.4752	959.52	0.9258	959.52	2.036
959.42	0.9877	959.4	0.7778	959.34	0.5363	959.54	0.8118	959.54	1.999
959.43	1.091	959.41	0.7529	959.35	0.6607	959.55	0.6903	959.55	1.913
959.44	1.191	959.42	0.7323	959.36	0.8459	959.56	0.5794	959.56	1.777
959.46	1.264	959.43	0.7019	959.38	1.084	959.57	0.4849	959.57	1.614
959.47	1.307	959.44	0.683	959.39	1.367	959.58	0.4055	959.58	1.434
959.48	1.34	959.46	0.6484	959.4	1.685	959.59	0.3388	959.59	1.208
959.49	1.349	959.47	0.6236	959.41	2.014	959.6	0.2881	959.6	0.9877
959.5	1.308	959.48	0.6026	959.42	2.326	959.62	0.2435	959.61	0.7819
959.51	1.212	959.49	0.5885	959.43	2.603	959.63	0.2137	959.63	0.6063
959.52	1.099	959.5	0.5757	959.44	2.85	959.64	0.1942	959.64	0.4601
959.54	0.986	959.51	0.5629	959.46	3.008	959.65	0.1774	959.65	0.3304
959.55	0.8624	959.52	0.5174	959.47	3.109	959.66	0.1765	959.66	0.2463
959.56	0.7325	959.54	0.4633	959.48	3.122	959.67	0.1791	959.67	0.1642
959.57	0.6141	959.55	0.3922	959.49	3.076	959.68	0.186	959.68	0.1126
959.58	0.502	959.56	0.3297	959.5	2.934	959.7	0.2007	959.7	0.09634
959.59	0.4121	959.57	0.2595	959.51	2.721	959.71	0.2219	959.71	0.1187
959.6	0.3468	959.58	0.1976	959.52	2.474	959.72	0.2573	959.72	0.1667
959.62	0.2909	959.59	0.1457	959.54	2.18	959.73	0.2895	959.73	0.2263
959.63	0.2605	959.6	0.1153	959.55	1.873	959.74	0.3081	959.74	0.2733
959.64	0.2607	959.62	0.1075	959.56	1.582	959.75	0.3194	959.75	0.3115
959.65	0.2743	959.63	0.1207	959.57	1.296	959.76	0.3238	959.76	0.3645
959.66	0.3196	959.64	0.1528	959.58	1.037	959.78	0.3358	959.78	0.397
959.67	0.3813	959.65	0.2006	959.59	0.8123	959.79	0.3432	959.79	0.4262
959.68	0.4548	959.66	0.2522	959.6	0.6302	959.8	0.3436	959.8	0.4544
959.7	0.5408	959.67	0.3178	959.62	0.4844	959.81	0.3443	959.81	0.4869
959.71	0.6345	959.68	0.3789	959.63	0.3733	959.82	0.3359	959.82	0.5136
959.72	0.713	959.7	0.4495	959.64	0.2979	959.83	0.329	959.83	0.5689
959.73	0.7595	959.71	0.5104	959.65	0.2571	959.84	0.3203	959.84	0.6426
959.74	0.7953	959.72	0.5685	959.66	0.2566	959.86	0.3208	959.86	0.7282
959.75	0.8351	959.73	0.6181	959.67	0.2928	959.87	0.3331	959.87	0.8059
959.76	0.8611	959.74	0.6406	959.68	0.346	959.88	0.3513	959.88	0.8661
959.78	0.8428	959.75	0.6313	959.7	0.4343	959.89	0.3757	959.89	0.9208
959.79	0.804	959.76	0.6037	959.71	0.502	959.9	0.4048	959.9	0.9504
959.8	0.7663	959.78	0.5593	959.72	0.5795	959.91	0.4433	959.91	0.9833
959.81	0.7269	959.79	0.5174	959.73	0.6434	959.92	0.4788	959.92	1.014
959.82	0.6847	959.8	0.4589	959.74	0.7071	959.94	0.5147	959.94	1.032
959.83	0.6426	959.81	0.4094	959.75	0.7781	959.95	0.552	959.95	1.036
959.84	0.6034	959.82	0.3825	959.76	0.8225	959.96	0.5699	959.96	1.018
959.86	0.5629	959.83	0.3672	959.78	0.8654	959.97	0.579	959.97	0.9603
959.87	0.5283	959.84	0.3586	959.79	0.8985	959.98	0.5897	959.98	0.8969
959.88	0.5117	959.86	0.3558	959.8	0.8879	959.99	0.594	959.99	0.8223
959.89	0.5239	959.87	0.3628	959.81	0.8609	960	0.594	960	0.7335
959.9	0.5442	959.88	0.3764	959.82	0.8314	960.02	0.5879	960.02	0.6414
959.91	0.5819	959.89	0.385	959.83	0.8018	960.03	0.5867	960.03	0.5547
959.92	0.6237	959.91	0.403	959.84	0.7697	960.04	0.5784	960.04	0.4869
959.94	0.6653	959.92	0.438	959.86	0.7483	960.05	0.5471	960.05	0.4331
959.95	0.7013	959.94	0.473	959.87	0.7397	960.06	0.5096	960.06	0.3952
959.96	0.735	959.95	0.5219	959.88	0.7564	960.07	0.4694	960.07	0.3774
959.97	0.7765	959.96	0.5772	959.89	0.8009	960.08	0.4365	960.08	0.3542
959.98	0.8025	959.97	0.6345	959.9	0.8701	960.1	0.4073	960.1	0.3252
959.99	0.8033	959.98	0.6734	959.91	0.9677	960.11	0.3746	960.11	0.3089
960	0.7798	959.99	0.7004	959.92	1.083	960.12	0.3508	960.12	0.3039
960.02	0.7564	960	0.7281	959.94	1.183	960.13	0.3361	960.13	0.3056
960.03	0.7264	960.02	0.7537	959.95	1.285	960.14	0.3286	960.14	0.3055
960.04	0.6727	960.03	0.7855	959.96	1.385	960.15	0.3246	960.15	0.3127
960.05	0.5962	960.04	0.8218	959.97	1.482	960.16	0.3141	960.16	0.3256
960.06	0.5195	960.05	0.8771	959.98	1.555	960.18	0.3092	960.18	0.3388
960.07	0.4463	960.06	0.9439	959.99	1.588	960.19	0.3095	960.19	0.3509
960.08	0.3723	960.07	0.9881	960	1.61	960.2	0.3253	960.2	0.3577
960.1	0.3056	960.08	1.018	960.02	1.597	960.21	0.3429	960.22	0.3793
960.11	0.2493	960.1	1.042	960.03	1.551	960.22	0.3656	960.23	0.4079
960.12	0.2013	960.11	1.067	960.04	1.503	960.23	0.3828	960.24	0.4461
960.13	0.1505	960.12	1.068	960.05	1.451	960.24	0.3905	960.26	0.4906
960.14	0.1135	960.13	1.06	960.06	1.403	960.26	0.3945	960.27	0.5481
960.15	0.08543	960.15	1.059	960.07	1.346	960.27	0.3684	960.28	0.6153
960.16	0.07047	960.16	1.061	960.08	1.28	960.28	0.3342	960.29	0.6804
960.18	0.07267	960.18	1.046	960.1	1.207	960.29	0.3168	960.3	0.7478
960.19	0.08925	960.19	1.031	960.11	1.138	960.3	0.2985	960.31	0.8153
960.2	0.1075	960.2	0.9825	960.12	1.073	960.31	0.2841	960.32	0.8577
960.21	0.114	960.21	0.9225	960.13	1.008	960.32	0.2614	960.35	0.9006
960.22	0.1258	960.22	0.8514	960.14	0.9496	960.34	0.2466	960.36	0.9401
960.23	0.1369	960.23	0.7643	960.15	0.8882	960.35	0.2574	960.37	0.9711
960.24	0.1489	960.24	0.6659	960.16	0.807	960.36	0.2801	960.38	0.9904
960.26	0.1645	960.26	0.5492	960.18	0.7158	960.37	0.3175	960.39	1.002
960.27	0.1698	960.27	0.4453	960.19	0.6334	960.38	0.3697	960.4	1.023
960.28	0.1794	960.28	0.352	960.2	0.5392	960.39	0.4345	960.42	1.04
960.29	0.1877	960.29	0.2756	960.22	0.4418	960.4	0.5233	960.43	1.052
960.3	0.192	960.3	0.2089	960.23	0.3588	960.42	0.6322	960.44	1.067
960.31	0.1848	960.31	0.1523	960.24	0.2878	960.43	0.7355	960.45	1.088
960.32	0.1665	960.32	0.1171	960.26	0.2206	960.44	0.8134	960.46	1.123
960.34	0.1544	960.34	0.1062	960.27	0.1852	960.45	0.8848	960.47	1.18
960.35	0.1661	960.35	0.1236	960.28	0.1761	960.46	0.9261	960.48	1.254
960.36	0.1842	960.36	0.1505	960.29	0.188	960.47	0.9427	960.5	1.326
960.37	0.2128	960.37	0.2017	960.3	0.2333	960.48	0.9515	960.51	1.394
960.38	0.2499	960.38	0.2664	960.31	0.2777	960.5	0.9464	960.52	1.459
960.39	0.3045	960.39	0.3417	960.32	0.3295	960.52	0.9381	960.53	1.515
960.4	0.3825	960.4	0.4181	960.34	0.403	960.53	0.9221	960.54	1.561
960.42	0.4622	960.42	0.4836	960.35	0.482	960.54	0.871	960.55	1.578
960.43	0.544	960.43	0.5288	960.36	0.5721	960.55	0.8109	960.56	1.556
960.44	0.6392	960.45	0.587	960.37	0.6609	960.56	0.7313	960.58	1.506
960.45	0.735	960.46	0.6214	960.39	0.7568	960.59	0.6616	960.59	1.426
960.46	0.8185	960.47	0.625	960.4	0.849	960.6	0.6027	960.6	1.331
960.47	0.9034	960.48	0.6056	960.42	0.9225	960.61	0.5365	960.61	1.213
960.48	0.9967	960.5	0.5784	960.43	0.9755	960.62	0.4864	960.62	1.078
960.5	1.074	960.51	0.5643	960.44	1.031	960.63	0.4568	960.63	0.9179
960.51	1.161	960.52	0.5473	960.45	1.071	960.64	0.4434	960.64	0.7483
960.52	1.222	960.53	0.5421	960.46	1.112	960.66	0.441	960.66	0.5842
960.53	1.283	960.54	0.5473	960.47	1.142	960.67	0.4404	960.67	0.4343
960.54	1.338	960.55	0.5796	960.48	1.153	960.68	0.4173	960.68	0.3075
960.55	1.394	960.56	0.6323	960.5	1.162	960.69	0.3857	960.69	0.2111
960.56	1.473	960.59	0.7167	960.51	1.186	960.7	0.3708	960.7	0.1533
960.58	1.566	960.6	0.831	960.52	1.188	960.71	0.3496	960.71	0.1222
960.59	1.633	960.61	0.9504	960.53	1.183	960.73	0.3346	960.73	0.1128
960.6	1.695	960.62	1.083	960.54	1.189	960.74	0.3326	960.74	0.1351
960.61	1.764	960.63	1.217	960.55	1.156	960.75	0.335	960.75	0.1822
960.62	1.846	960.64	1.358	960.56	1.116	960.76	0.3249	960.76	0.2495
960.63	1.918	960.66	1.482	960.58	1.081	960.77	0.3168	960.77	0.3264
960.64	1.955	960.67	1.579	960.59	1.03	960.78	0.3059	960.78	0.3985
960.66	1.973	960.68	1.65	960.6	0.9772	960.79	0.2995	960.79	0.4532
960.67	1.956	960.69	1.692	960.61	0.9254	960.81	0.2955	960.82	0.5077
960.68	1.88	960.7	1.658	960.62	0.8675	960.82	0.3092	960.83	0.5627
960.69	1.776	960.71	1.592	960.63	0.8045	960.83	0.3342	960.84	0.6089
960.7	1.664	960.73	1.487	960.64	0.7264	960.84	0.3483	960.85	0.6336
960.71	1.555	960.74	1.357	960.66	0.657	960.85	0.3675	960.86	0.6374
960.73	1.441	960.75	1.205	960.67	0.6	960.86	0.3867	960.87	0.6292
960.74	1.325	960.76	1.016	960.68	0.5646	960.87	0.3951	960.89	0.6168
960.75	1.176	960.77	0.8202	960.69	0.5344	960.89	0.3918	960.9	0.5907
960.76	1.033	960.78	0.6347	960.7	0.5279	960.9	0.3756	960.91	0.5597
960.77	0.8867	960.79	0.4757	960.71	0.5354	960.91	0.3582	960.92	0.5224
960.78	0.7613	960.81	0.3456	960.73	0.563	960.92	0.3461	960.93	0.4886
960.79	0.652	960.82	0.2575	960.74	0.6146	960.93	0.341	960.94	0.4629
960.81	0.5462	960.83	0.2045	960.75	0.6626	960.94	0.3196	960.95	0.4326
960.82	0.4575	960.84	0.1804	960.76	0.7287	960.95	0.3039	960.98	0.4035
960.83	0.3998	960.85	0.1893	960.77	0.8045	960.97	0.294	960.99	0.3782
960.84	0.3692	960.86	0.2177	960.78	0.8515	960.98	0.2889	961	0.3504
960.85	0.3492	960.87	0.2745	960.81	0.9249	960.99	0.2861	961.01	0.3247
960.86	0.3246	960.89	0.3406	960.82	1.005	961	0.3012	961.02	0.2912
960.89	0.3052	960.91	0.416	960.83	1.074	961.01	0.3195	961.03	0.25
960.9	0.3	960.92	0.493	960.84	1.15	961.02	0.3396	961.05	0.2108
960.91	0.2929	960.93	0.5595	960.85	1.209	961.03	0.3668	961.06	0.1872
960.92	0.299	960.94	0.6129	960.86	1.238	961.05	0.3989	961.07	0.1719
960.93	0.3463	960.95	0.6773	960.87	1.252	961.06	0.4162	961.08	0.162
960.94	0.4075	960.97	0.7171	960.89	1.241	961.07	0.397	961.09	0.1611
960.95	0.4805	960.98	0.7361	960.9	1.236	961.08	0.3732	961.1	0.1695
960.97	0.5464	960.99	0.7354	960.91	1.219	961.09	0.3482	961.11	0.1877
960.98	0.5979	961	0.6917	960.92	1.213	961.1	0.3144	961.13	0.208
960.99	0.6371	961.01	0.6442	960.93	1.186	961.11	0.279	961.14	0.2262
961	0.6794	961.02	0.5966	960.94	1.167	961.13	0.2459	961.15	0.2469
961.01	0.7182	961.03	0.5489	960.95	1.124	961.14	0.2195	961.16	0.2682
961.02	0.7602	961.05	0.5007	960.97	1.084	961.15	0.1896	961.17	0.2887
961.03	0.7718	961.06	0.4604	960.98	1.051	961.16	0.1599	961.18	0.3042
961.05	0.7793	961.07	0.4149	960.99	1.015	961.17	0.1306	961.19	0.3115
961.06	0.7914	961.08	0.3743	961	0.9804	961.18	0.1202	961.21	0.3002
961.07	0.7757	961.09	0.3316	961.01	0.9476	961.19	0.1231	961.23	0.2745
961.08	0.7427	961.1	0.2948	961.02	0.918	961.21	0.1278	961.24	0.238
961.09	0.6958	961.11	0.2755	961.03	0.918	961.22	0.1403	961.25	0.1907
961.1	0.6393	961.13	0.2725	961.05	0.9077	961.23	0.1554	961.26	0.1425
961.11	0.5875	961.14	0.2831	961.07	0.8929	961.24	0.1643	961.27	0.1063
961.13	0.5378	961.15	0.3139	961.08	0.8787	961.25	0.1808	961.29	0.08245
961.14	0.4869	961.16	0.362	961.09	0.8374	961.26	0.2007	961.3	0.07744
961.15	0.4486	961.17	0.4334	961.1	0.7935	961.27	0.2161	961.31	0.08658
961.16	0.4184	961.18	0.5121	961.11	0.7427	961.29	0.2212	961.32	0.1034
961.17	0.3604	961.19	0.5808	961.13	0.6981	961.3	0.2186	961.33	0.1385
961.18	0.3093	961.21	0.6497	961.14	0.6674	961.31	0.2323	961.34	0.1693
961.19	0.2698	961.22	0.7147	961.15	0.6341	961.32	0.2525	961.35	0.203
961.21	0.2424	961.23	0.7544	961.16	0.6171	961.33	0.265	961.37	0.2502
961.22	0.2376	961.24	0.7867	961.17	0.592	961.34	0.2838	961.38	0.2992
961.23	0.2383	961.25	0.8015	961.18	0.5792	961.35	0.3108	961.39	0.3498
961.24	0.2464	961.26	0.8078	961.19	0.5676	961.37	0.3464	961.4	0.4107
961.25	0.2648	961.27	0.7914	961.21	0.5845	961.38	0.3925	961.41	0.4713
961.26	0.2931	961.29	0.7528	961.22	0.5949	961.39	0.4375	961.42	0.5433
961.27	0.334	961.3	0.686	961.23	0.6154	961.4	0.4919	961.43	0.6162
961.29	0.3787	961.31	0.6156	961.24	0.6341	961.41	0.5478	961.45	0.6665
961.3	0.4032	961.32	0.522	961.25	0.6463	961.42	0.5941	961.46	0.7119
961.32	0.4337	961.33	0.436	961.26	0.6549	961.43	0.6194	961.47	0.7609
961.33	0.4747	961.34	0.3576	961.27	0.6703	961.45	0.6442	961.48	0.8135
961.34	0.5162	961.35	0.2827	961.29	0.6628	961.46	0.6605	961.49	0.876
961.35	0.5627	961.37	0.2198	961.3	0.6461	961.48	0.6769	961.5	0.9464
961.37	0.6091	961.38	0.1857	961.31	0.6344	961.49	0.6905	961.51	1.005
961.38	0.6419	961.39	0.1749	961.32	0.6277	961.5	0.6834	961.53	1.06
961.39	0.6798	961.4	0.1929	961.33	0.6305	961.51	0.6586	961.54	1.091
961.4	0.7058	961.41	0.2226	961.35	0.6383	961.53	0.6285	961.55	1.09
961.41	0.7088	961.42	0.2763	961.37	0.6575	961.54	0.5818	961.56	1.068
961.43	0.7235	961.43	0.3514	961.38	0.6775	961.55	0.5419	961.57	0.9991
961.45	0.7528	961.45	0.4403	961.4	0.702	961.56	0.4938	961.6	0.9245
961.46	0.8008	961.46	0.542	961.41	0.7307	961.57	0.4435	961.61	0.8488
961.47	0.8548	961.47	0.6419	961.42	0.7495	961.58	0.4048	961.62	0.7458
961.48	0.8889	961.48	0.7392	961.45	0.7752	961.6	0.3778	961.63	0.6362
961.49	0.9292	961.49	0.8392	961.46	0.806	961.61	0.3641	961.64	0.5337
961.5	0.9892	961.5	0.8994	961.47	0.8294	961.62	0.3629	961.65	0.4428
961.51	1.061	961.51	0.9333	961.48	0.8172	961.63	0.3646	961.66	0.3663
961.53	1.127	961.54	0.9469	961.49	0.8113	961.64	0.3805	961.68	0.2956
961.54	1.204	961.55	0.9533	961.5	0.7925	961.65	0.3884	961.69	0.2337
961.55	1.274	961.56	0.9398	961.51	0.7598	961.66	0.3967	961.7	0.1928
961.56	1.364	961.57	0.9201	961.54	0.7299	961.68	0.4122	961.71	0.189
961.57	1.47	961.58	0.87	961.55	0.7213	961.69	0.4366	961.72	0.209
961.58	1.569	961.6	0.8035	961.56	0.7053	961.7	0.4612	961.73	0.246
961.6	1.663	961.62	0.7484	961.57	0.7075	961.71	0.483	961.74	0.298
961.61	1.737	961.63	0.716	961.58	0.7338	961.72	0.4787	961.76	0.3526
961.62	1.77	961.64	0.6854	961.6	0.7845	961.73	0.4577	961.78	0.414
961.63	1.787	961.65	0.6741	961.61	0.8451	961.74	0.4365	961.79	0.4712
961.64	1.764	961.66	0.6667	961.62	0.9181	961.76	0.4181	961.8	0.5191
961.65	1.702	961.68	0.6857	961.63	0.9924	961.77	0.3973	961.82	0.568
961.66	1.626	961.69	0.7142	961.64	1.081	961.78	0.3864	961.84	0.6102
961.68	1.547	961.71	0.7556	961.65	1.151	961.79	0.3668	961.85	0.6549
961.69	1.452	961.72	0.8077	961.66	1.206	961.8	0.3608	961.86	0.6854
961.7	1.31	961.73	0.8482	961.68	1.256	961.81	0.3481	961.87	0.6935
961.71	1.142	961.74	0.8832	961.69	1.301	961.82	0.3384	961.88	0.6895
961.72	0.9865	961.76	0.9151	961.7	1.333	961.84	0.3361	961.9	0.6804
961.73	0.8512	961.77	0.919	961.71	1.347	961.85	0.3341	961.92	0.668
961.74	0.7347	961.78	0.9177	961.72	1.334	961.86	0.3321	961.93	0.6424
961.76	0.6222	961.79	0.8978	961.73	1.324	961.87	0.332	961.94	0.6138
961.77	0.5233	961.8	0.8771	961.74	1.308	961.88	0.3167	961.95	0.5788
961.78	0.4428	961.81	0.8373	961.76	1.26	961.89	0.3062	961.96	0.5447
961.79	0.3925	961.82	0.7774	961.77	1.209	961.9	0.3051	961.97	0.5216
961.8	0.3599	961.84	0.7104	961.78	1.163	961.92	0.2896	961.98	0.4818
961.81	0.3321	961.85	0.6518	961.79	1.087	961.93	0.2719	962	0.431
961.82	0.3237	961.86	0.6093	961.8	1.015	961.94	0.2548	962.01	0.3825
961.84	0.3132	961.87	0.5781	961.81	0.9461	961.95	0.2303	962.02	0.3379
961.85	0.3066	961.88	0.537	961.82	0.893	961.96	0.2148	962.03	0.2948
961.86	0.3148	961.89	0.5133	961.84	0.843	961.97	0.2125	962.04	0.2611
961.87	0.3309	961.9	0.4953	961.85	0.8059	961.98	0.2255	962.05	0.239
961.88	0.3477	961.92	0.4948	961.86	0.7681	962	0.2506	962.06	0.2334
961.89	0.3823	961.93	0.4896	961.87	0.7409	962.01	0.2843	962.08	0.2264
961.9	0.43	961.94	0.4887	961.88	0.695	962.02	0.3227	962.09	0.2168
961.92	0.4819	961.95	0.4904	961.9	0.6674	962.03	0.369	962.1	0.2092
961.93	0.5163	961.96	0.4913	961.92	0.6615	962.04	0.3929	962.11	0.2042
961.94	0.5526	961.97	0.4972	961.93	0.6588	962.06	0.4246	962.12	0.19
961.95	0.6032	961.98	0.502	961.94	0.6619	962.08	0.465	962.13	0.1878
961.96	0.6579	962	0.5027	961.95	0.6695	962.09	0.4967	962.14	0.1969
961.97	0.6985	962.01	0.4928	961.96	0.6592	962.1	0.5298	962.16	0.2085
961.98	0.7039	962.02	0.4804	961.97	0.6557	962.11	0.5655	962.17	0.2281
962.01	0.7084	962.03	0.4695	961.98	0.645	962.12	0.581	962.18	0.2532
962.02	0.7183	962.04	0.4394	962	0.6138	962.14	0.6014	962.19	0.2812
962.03	0.7045	962.05	0.4103	962.01	0.5798	962.16	0.6233	962.2	0.3094
962.04	0.6842	962.06	0.386	962.02	0.5361	962.17	0.6248	962.21	0.3199
962.06	0.6606	962.08	0.3633	962.03	0.4803	962.19	0.6364	962.22	0.3192
962.08	0.6383	962.09	0.3539	962.04	0.4363	962.2	0.6574	962.24	0.324
962.09	0.6106	962.1	0.3604	962.05	0.4087	962.21	0.6573	962.25	0.3259
962.1	0.5973	962.11	0.3734	962.06	0.3877	962.22	0.6537	962.26	0.3265
962.11	0.5822	962.12	0.4051	962.08	0.3705	962.24	0.6479	962.27	0.3373
962.12	0.5774	962.13	0.4461	962.09	0.3689	962.25	0.6381	962.28	0.3489
962.13	0.5751	962.14	0.4892	962.1	0.3512	962.26	0.6215	962.29	0.3549
962.16	0.5974	962.16	0.5269	962.11	0.3464	962.27	0.5976	962.31	0.3393
962.17	0.6375	962.17	0.5729	962.12	0.3478	962.28	0.563	962.32	0.3256
962.18	0.6769	962.18	0.6171	962.13	0.3699	962.29	0.5242	962.33	0.3188
962.19	0.697	962.2	0.6662	962.14	0.3967	962.31	0.4795	962.34	0.316
962.2	0.7275	962.21	0.718	962.16	0.412	962.32	0.4507	962.35	0.3106
962.21	0.7614	962.22	0.7358	962.17	0.424	962.33	0.4413	962.36	0.3218
962.22	0.7848	962.24	0.7384	962.18	0.4397	962.34	0.4288	962.37	0.3382
962.24	0.8013	962.25	0.7216	962.19	0.4561	962.36	0.4333	962.39	0.351
962.25	0.8145	962.26	0.6925	962.2	0.4818	962.37	0.4524	962.41	0.3713
962.26	0.8388	962.27	0.6208	962.21	0.5051	962.39	0.4735	962.42	0.3987
962.27	0.8571	962.28	0.5357	962.22	0.5364	962.4	0.5188	962.43	0.4211
962.28	0.8418	962.29	0.4478	962.24	0.5619	962.41	0.5788	962.44	0.4497
962.29	0.8258	962.3	0.3643	962.25	0.5969	962.42	0.6474	962.45	0.4641
962.31	0.7977	962.32	0.2946	962.26	0.6428	962.43	0.7325	962.47	0.4702
962.32	0.7628	962.33	0.2423	962.27	0.6885	962.44	0.8104	962.48	0.4854
962.33	0.7387	962.34	0.2129	962.28	0.7261	962.45	0.8529	962.49	0.4924
962.34	0.7209	962.35	0.1989	962.29	0.7357	962.47	0.8928	962.5	0.4957
962.35	0.6917	962.36	0.2005	962.31	0.7422	962.48	0.9122	962.51	0.4961
962.36	0.682	962.37	0.2238	962.32	0.7396	962.49	0.9082	962.52	0.4857
962.37	0.6896	962.38	0.2651	962.33	0.7076	962.5	0.8891	962.53	0.4699
962.39	0.72	962.4	0.3302	962.34	0.6807	962.51	0.8489	962.55	0.4449
962.4	0.7558	962.41	0.4118	962.35	0.6483	962.52	0.7898	962.57	0.4217
962.41	0.7941	962.42	0.5022	962.36	0.618	962.53	0.7255	962.58	0.4025
962.42	0.8421	962.43	0.6001	962.37	0.5754	962.55	0.6494	962.59	0.3771
962.43	0.8994	962.44	0.6886	962.39	0.5347	962.56	0.5668	962.6	0.3431
962.44	0.9401	962.45	0.7454	962.4	0.5189	962.57	0.4896	962.61	0.3156
962.45	0.9762	962.48	0.8093	962.41	0.5272	962.58	0.3915	962.63	0.2873
962.47	1.012	962.49	0.8677	962.42	0.557	962.59	0.3039	962.64	0.27
962.48	1.032	962.5	0.8978	962.43	0.6092	962.6	0.2271	962.65	0.2715
962.49	1.032	962.51	0.9085	962.44	0.6834	962.61	0.1623	962.66	0.2879
962.5	1.012	962.52	0.9248	962.45	0.7728	962.63	0.1173	962.67	0.3163
962.51	0.9496	962.53	0.9293	962.47	0.866	962.64	0.09157	962.68	0.3599
962.52	0.8765	962.55	0.9389	962.48	0.9617	962.65	0.07912	962.69	0.4035
962.53	0.8009	962.56	0.9392	962.49	1.042	962.66	0.07025	962.71	0.4562
962.55	0.7237	962.57	0.9365	962.5	1.095	962.67	0.0609	962.72	0.5121
962.56	0.6518	962.58	0.9393	962.51	1.112	962.68	0.05254	962.73	0.5551
962.57	0.5738	962.59	0.932	962.52	1.096	962.69	0.05883	962.74	0.5963
962.58	0.4979	962.6	0.9138	962.53	1.062	962.71	0.06865	962.75	0.6276
962.59	0.4479	962.61	0.9082	962.55	0.9961	962.72	0.07479	962.76	0.6482
962.6	0.4187	962.63	0.899	962.56	0.9163	962.73	0.08979	962.77	0.6536
962.61	0.4118	962.64	0.8873	962.57	0.8317	962.74	0.1013	962.79	0.6392
962.63	0.4167	962.65	0.8627	962.58	0.7376	962.75	0.1147	962.8	0.6017
962.64	0.4393	962.66	0.8349	962.59	0.6463	962.76	0.132	962.81	0.5592
962.65	0.4676	962.67	0.8024	962.6	0.5581	962.77	0.1471	962.82	0.5077
962.66	0.4803	962.69	0.7722	962.61	0.4952	962.79	0.1642	962.83	0.4419
962.67	0.4819	962.71	0.7494	962.63	0.4565	962.8	0.1842	962.84	0.3809
962.68	0.4848	962.72	0.7342	962.64	0.439	962.81	0.1907	962.86	0.3253
962.71	0.4873	962.73	0.7115	962.66	0.442	962.82	0.2072	962.87	0.2854
962.72	0.479	962.74	0.6784	962.67	0.4675	962.83	0.2274	962.88	0.2603
962.73	0.4608	962.75	0.6457	962.68	0.5071	962.84	0.2504	962.89	0.2508
962.74	0.4439	962.76	0.6087	962.69	0.5507	962.85	0.2784	962.9	0.256
962.75	0.4146	962.77	0.5681	962.71	0.6075	962.87	0.3033	962.91	0.2735
962.77	0.3943	962.79	0.5314	962.72	0.654	962.88	0.3143	962.92	0.2993
962.79	0.3854	962.8	0.4891	962.74	0.7074	962.89	0.3118	962.94	0.3288
962.8	0.3678	962.81	0.4555	962.75	0.7415	962.9	0.3068	962.95	0.3482
962.81	0.3502	962.82	0.4215	962.76	0.7541	962.91	0.3029	962.97	0.3646
962.82	0.3406	962.83	0.3777	962.77	0.7549	962.92	0.2936	962.98	0.3814
962.83	0.3464	962.85	0.3424	962.79	0.7549	962.94	0.2826	962.99	0.3786
962.84	0.3774	962.87	0.3297	962.8	0.7491	962.95	0.2561	963	0.3716
962.85	0.416	962.88	0.3146	962.81	0.7448	962.96	0.2337	963.02	0.357
962.87	0.4647	962.89	0.3128	962.82	0.732	962.97	0.193	963.03	0.3412
962.88	0.5044	962.9	0.3284	962.83	0.7051	962.98	0.1507	963.04	0.321
962.89	0.5431	962.91	0.3656	962.84	0.7008	962.99	0.1124	963.05	0.3029
962.9	0.57	962.92	0.4255	962.85	0.6993	963	0.08203	963.06	0.2744
962.91	0.5713	962.94	0.4902	962.87	0.6977	963.02	0.06218	963.07	0.2236
962.92	0.5712	962.95	0.5595	962.88	0.6988	963.03	0.05405	963.08	0.1793
962.94	0.579	962.96	0.6136	962.89	0.7162	963.04	0.05743	963.1	0.142
962.95	0.5746	962.97	0.6603	962.9	0.7437	963.05	0.0789	963.11	0.1145
962.96	0.5631	962.98	0.6948	962.92	0.7855	963.06	0.1142	963.12	0.1015
962.98	0.546	962.99	0.7105	962.94	0.8411	963.07	0.1671	963.13	0.09685
962.99	0.5301	963	0.7276	962.95	0.9072	963.08	0.2213	963.14	0.1044
963	0.5015	963.02	0.7384	962.96	0.9872	963.1	0.2646	963.15	0.1198
963.02	0.468	963.03	0.743	962.97	1.062	963.11	0.3054	963.16	0.1356
963.03	0.4382	963.04	0.738	962.98	1.148	963.12	0.3485	963.18	0.1571
963.04	0.3994	963.05	0.7275	962.99	1.187	963.13	0.4021	963.19	0.1661
963.05	0.3798	963.06	0.7082	963	1.221	963.14	0.4476	963.2	0.1788
963.06	0.3742	963.07	0.6906	963.02	1.258	963.15	0.4742	963.21	0.196
963.07	0.3871	963.1	0.6831	963.03	1.277	963.16	0.4915	963.22	0.2104
963.08	0.4229	963.11	0.6841	963.04	1.268	963.18	0.4879	963.23	0.2433
963.1	0.4453	963.12	0.6857	963.05	1.235	963.19	0.4699	963.24	0.2755
963.11	0.472	963.14	0.6983	963.06	1.189	963.2	0.4281	963.26	0.312
963.12	0.5015	963.15	0.7187	963.07	1.126	963.21	0.3865	963.27	0.3424
963.13	0.5388	963.16	0.7346	963.08	1.069	963.22	0.3466	963.28	0.3609
963.14	0.5848	963.18	0.7434	963.1	0.973	963.23	0.3153	963.29	0.3609
963.15	0.6281	963.19	0.7216	963.11	0.8719	963.24	0.2885	963.3	0.3513
963.16	0.6934	963.2	0.7015	963.12	0.7856	963.26	0.2724	963.31	0.3557
963.18	0.7661	963.21	0.6664	963.13	0.7258	963.27	0.2622	963.32	0.373
963.19	0.8227	963.22	0.6282	963.14	0.6781	963.28	0.26	963.34	0.3943
963.2	0.8911	963.23	0.5761	963.15	0.6367	963.29	0.2663	963.35	0.431
963.21	0.9513	963.24	0.5215	963.16	0.6077	963.3	0.2803	963.36	0.4687
963.22	0.9955	963.26	0.4708	963.18	0.5862	963.31	0.2798	963.37	0.5089
963.23	1.027	963.27	0.4129	963.19	0.5689	963.32	0.2841	963.38	0.5489
963.24	1.052	963.28	0.35	963.21	0.5668	963.34	0.2993	963.39	0.5886
963.26	1.067	963.29	0.2981	963.22	0.5744	963.35	0.3205	963.4	0.6377
963.27	1.063	963.3	0.2519	963.23	0.5634	963.36	0.3449	963.42	0.671
963.28	1.067	963.31	0.2212	963.24	0.5664	963.37	0.351	963.43	0.7198
963.29	1.052	963.32	0.2045	963.26	0.5785	963.38	0.3498	963.44	0.7829
963.3	1.036	963.34	0.1974	963.27	0.5694	963.39	0.3469	963.45	0.8494
963.31	1.01	963.35	0.2108	963.28	0.5567	963.41	0.3365	963.46	0.9304
963.32	0.9585	963.36	0.2394	963.29	0.538	963.42	0.3229	963.47	0.9948
963.34	0.9121	963.37	0.2748	963.3	0.5353	963.43	0.3076	963.49	1.06
963.35	0.866	963.38	0.316	963.31	0.5331	963.44	0.2906	963.5	1.112
963.36	0.8155	963.39	0.3601	963.32	0.5396	963.45	0.2764	963.51	1.142
963.37	0.7854	963.41	0.4125	963.34	0.5512	963.46	0.2653	963.52	1.154
963.38	0.7518	963.42	0.4646	963.35	0.6027	963.47	0.2467	963.53	1.16
963.39	0.7305	963.43	0.5308	963.36	0.6754	963.49	0.2309	963.54	1.16
963.4	0.7114	963.44	0.5905	963.37	0.7687	963.5	0.2074	963.55	1.145
963.43	0.7077	963.45	0.6406	963.38	0.8522	963.51	0.1864	963.57	1.105
963.44	0.7247	963.46	0.6788	963.39	0.9326	963.52	0.1673	963.58	1.061
963.45	0.7419	963.47	0.704	963.4	1.011	963.53	0.1486	963.59	0.9903
963.46	0.7649	963.49	0.7133	963.42	1.089	963.54	0.1277	963.6	0.901
963.47	0.8039	963.5	0.7225	963.43	1.172	963.55	0.1175	963.61	0.8136
963.49	0.8365	963.51	0.7176	963.44	1.262	963.57	0.1106	963.62	0.7213
963.5	0.8583	963.52	0.7122	963.45	1.328	963.58	0.1054	963.63	0.6261
963.51	0.8759	963.53	0.6826	963.46	1.363	963.59	0.09929	963.65	0.5208
963.52	0.9057	963.54	0.648	963.47	1.378	963.6	0.08923	963.66	0.4338
963.53	0.9273	963.55	0.6027	963.49	1.384	963.61	0.07737	963.67	0.3617
963.54	0.9486	963.57	0.5638	963.5	1.346	963.62	0.06764	963.68	0.3043
963.57	0.9704	963.58	0.5344	963.51	1.276	963.63	0.05972	963.69	0.2664
963.58	0.9824	963.59	0.5035	963.52	1.172	963.65	0.05277	963.7	0.2333
963.59	0.984	963.6	0.4789	963.53	1.067	963.66	0.04545	963.71	0.2219
963.6	0.9697	963.61	0.4561	963.54	0.9414	963.67	0.03898	963.73	0.2208
963.61	0.9512	963.62	0.4495	963.55	0.8226	963.68	0.03238	963.74	0.2187
963.62	0.9342	963.63	0.4541	963.57	0.7109	963.69	0.02244	963.75	0.2235
963.63	0.8958	963.65	0.4604	963.58	0.6162	963.7	0.01157	963.76	0.2329
963.65	0.8623	963.67	0.4841	963.59	0.5187	963.82	0.01677	963.77	0.2383
963.67	0.8368	963.68	0.5115	963.6	0.4384	963.83	0.03669	963.78	0.2477
963.68	0.8281	963.69	0.5305	963.61	0.3619	963.84	0.05946	963.79	0.2576
963.69	0.8218	963.7	0.5572	963.62	0.3103	963.85	0.08952	963.81	0.2794
963.7	0.8248	963.71	0.5763	963.63	0.2804	963.86	0.1191	963.82	0.3018
963.71	0.8479	963.73	0.6008	963.65	0.2814	963.88	0.1505	963.83	0.3225
963.73	0.8559	963.74	0.6356	963.66	0.3053	963.9	0.1882	963.84	0.3491
963.74	0.8475	963.75	0.6468	963.67	0.3391	963.91	0.226	963.85	0.364
963.75	0.8387	963.76	0.6565	963.68	0.368	963.92	0.2546	963.86	0.373
963.76	0.8246	963.77	0.6497	963.69	0.398	963.93	0.2885	963.88	0.383
963.77	0.8183	963.78	0.6358	963.7	0.4319	963.94	0.3247	963.89	0.4027
963.78	0.8055	963.79	0.6252	963.71	0.4621	963.96	0.3474	963.9	0.4303
963.79	0.7916	963.81	0.6232	963.73	0.4456	963.97	0.3693	963.91	0.4659
963.81	0.7814	963.82	0.6142	963.74	0.4056	963.98	0.392	963.92	0.5076
963.82	0.7515	963.83	0.6156	963.75	0.36	963.99	0.406	963.93	0.5523
963.83	0.729	963.84	0.6089	963.76	0.3095	964	0.4123	963.94	0.5935
963.84	0.6942	963.85	0.586	963.77	0.256	964.01	0.4225	963.96	0.625
963.85	0.6566	963.86	0.5707	963.78	0.2174	964.02	0.4405	963.97	0.6341
963.86	0.6233	963.88	0.5546	963.79	0.1784	964.04	0.4595	963.98	0.643
963.88	0.5931	963.89	0.557	963.81	0.1543	964.05	0.4831	963.99	0.6491
963.89	0.5734	963.9	0.576	963.82	0.1411	964.06	0.494	964	0.6351
963.9	0.5629	963.91	0.5829	963.83	0.1528	964.07	0.4934	964.01	0.6184
963.91	0.5682	963.92	0.59	963.84	0.1798	964.08	0.4931	964.02	0.5942
963.92	0.5898	963.93	0.6188	963.85	0.232	964.09	0.4833	964.04	0.5617
963.93	0.6236	963.94	0.6544	963.86	0.3103	964.1	0.4649	964.05	0.5142
963.94	0.6642	963.97	0.703	963.88	0.4066	964.12	0.4491	964.06	0.4446
963.96	0.6666	963.98	0.7542	963.89	0.5116	964.13	0.4358	964.07	0.3769
963.97	0.6751	963.99	0.7982	963.9	0.6183	964.14	0.4138	964.08	0.3159
963.98	0.6708	964	0.8497	963.91	0.7173	964.15	0.3921	964.09	0.2631
963.99	0.654	964.01	0.8867	963.92	0.8192	964.16	0.3768	964.1	0.2242
964	0.6363	964.02	0.9218	963.93	0.9156	964.17	0.3528	964.12	0.1976
964.01	0.6148	964.04	0.9679	963.94	0.9837	964.18	0.3188	964.13	0.1852
964.02	0.6013	964.05	1.009	963.96	1.006	964.2	0.2918	964.14	0.1945
964.04	0.5836	964.06	1.042	963.97	1.025	964.21	0.2678	964.15	0.2113
964.05	0.5575	964.07	1.069	963.98	1.04	964.22	0.2483	964.16	0.2417
964.06	0.5378	964.08	1.045	963.99	1.02	964.23	0.2318	964.17	0.2697
964.07	0.4878	964.09	1.012	964	0.995	964.24	0.2252	964.18	0.3008
964.09	0.4478	964.1	0.9772	964.01	0.9623	964.25	0.2213	964.2	0.3395
964.1	0.4235	964.12	0.9392	964.02	0.9009	964.26	0.2059	964.21	0.3875
964.12	0.4019	964.13	0.9117	964.04	0.8346	964.28	0.1835	964.22	0.4296
964.13	0.3926	964.14	0.8629	964.05	0.7653	964.29	0.1477	964.23	0.4492
964.14	0.4007	964.15	0.7944	964.06	0.6939	964.3	0.1101	964.24	0.4734
964.15	0.431	964.16	0.7285	964.07	0.637	964.31	0.07711	964.25	0.486
964.16	0.47	964.17	0.6741	964.09	0.5904	964.32	0.0467	964.26	0.4751
964.17	0.503	964.18	0.6136	964.1	0.5635	964.33	0.02635	964.28	0.4634
964.18	0.5381	964.2	0.5501	964.12	0.5485	964.35	0.02044	964.29	0.4555
964.2	0.551	964.21	0.487	964.13	0.5469	964.36	0.02544	964.3	0.4587
964.21	0.5756	964.22	0.4368	964.14	0.5536	964.37	0.04272	964.31	0.4733
964.22	0.5748	964.23	0.4029	964.15	0.5674	964.38	0.07077	964.32	0.4869
964.23	0.5661	964.24	0.3773	964.16	0.6039	964.39	0.1052	964.34	0.5054
964.24	0.5452	964.25	0.3803	964.17	0.6477	964.4	0.1433	964.36	0.5332
964.25	0.5221	964.26	0.3977	964.18	0.6942	964.41	0.1895	964.37	0.5641
964.26	0.5012	964.28	0.4274	964.2	0.7636	964.43	0.2485	964.38	0.6034
964.28	0.4581	964.29	0.4713	964.21	0.8478	964.44	0.3081	964.39	0.6284
964.29	0.4201	964.3	0.5075	964.22	0.9232	964.45	0.3693	964.4	0.6617
964.3	0.3594	964.31	0.5298	964.23	0.9894	964.46	0.4128	964.41	0.672
964.31	0.2895	964.32	0.5733	964.24	1.052	964.47	0.4475	964.43	0.6844
964.32	0.2445	964.33	0.6307	964.25	1.092	964.48	0.4616	964.44	0.7008
964.33	0.2072	964.34	0.6825	964.26	1.099	964.49	0.4533	964.45	0.7105
964.35	0.1833	964.36	0.7372	964.28	1.096	964.51	0.4299	964.46	0.7216
964.36	0.1871	964.37	0.7667	964.29	1.086	964.52	0.3995	964.47	0.727
964.37	0.2138	964.38	0.7768	964.3	1.062	964.53	0.3605	964.48	0.7357
964.38	0.2575	964.39	0.7804	964.31	1.045	964.54	0.3228	964.49	0.7325
964.39	0.3075	964.4	0.7884	964.32	1.002	964.55	0.2919	964.51	0.7328
964.41	0.3718	964.41	0.7823	964.33	0.9625	964.56	0.2629	964.52	0.7475
964.43	0.4538	964.43	0.7783	964.34	0.9121	964.57	0.2384	964.53	0.7544
964.44	0.5346	964.44	0.7796	964.36	0.8522	964.59	0.2264	964.54	0.7579
964.45	0.6256	964.45	0.7905	964.37	0.7932	964.6	0.2146	964.55	0.762
964.46	0.6963	964.46	0.8139	964.38	0.7444	964.61	0.1957	964.56	0.7561
964.47	0.7715	964.47	0.8222	964.39	0.7246	964.62	0.1827	964.57	0.7466
964.48	0.8327	964.48	0.8412	964.4	0.7233	964.63	0.1772	964.59	0.7397
964.49	0.8907	964.49	0.8379	964.41	0.7453	964.64	0.1828	964.6	0.7218
964.51	0.9382	964.51	0.8355	964.43	0.794	964.65	0.1921	964.61	0.6967
964.52	0.9593	964.52	0.8276	964.44	0.829	964.67	0.1942	964.62	0.6578
964.53	0.9643	964.53	0.7996	964.45	0.863	964.68	0.2044	964.63	0.6197
964.54	0.9144	964.54	0.7697	964.46	0.9023	964.69	0.1971	964.64	0.5576
964.55	0.8632	964.55	0.7417	964.47	0.9241	964.7	0.1937	964.65	0.5111
964.56	0.8069	964.56	0.7184	964.48	0.9343	964.71	0.1875	964.67	0.4716
964.57	0.725	964.57	0.6728	964.49	0.9281	964.72	0.1794	964.68	0.436
964.59	0.6372	964.59	0.6336	964.51	0.9017	964.73	0.1752	964.69	0.4084
964.6	0.5587	964.6	0.586	964.52	0.8604	964.75	0.1831	964.7	0.3821
964.61	0.4637	964.61	0.5429	964.53	0.808	964.76	0.194	964.71	0.3569
964.62	0.3629	964.62	0.5252	964.54	0.7572	964.77	0.2163	964.72	0.3427
964.63	0.2725	964.63	0.5327	964.55	0.6908	964.78	0.2474	964.73	0.3359
964.64	0.1955	964.64	0.5376	964.56	0.6319	964.79	0.2764	964.75	0.3127
964.65	0.1319	964.67	0.5581	964.57	0.5683	964.82	0.3158	964.76	0.2839
964.67	0.08281	964.68	0.5893	964.59	0.521	964.83	0.3603	964.77	0.2604
964.68	0.05552	964.69	0.6248	964.6	0.5031	964.84	0.3816	964.78	0.234
964.69	0.0422	964.7	0.6672	964.61	0.5164	964.85	0.404	964.79	0.2195
964.7	0.05872	964.71	0.6891	964.62	0.5669	964.86	0.4288	964.8	0.2193
964.71	0.0911	964.72	0.7259	964.63	0.6374	964.87	0.454	964.82	0.2389
964.72	0.1514	964.73	0.7316	964.64	0.7209	964.88	0.4827	964.83	0.2739
964.73	0.2267	964.76	0.7422	964.65	0.8128	964.9	0.4966	964.84	0.3281
964.75	0.3184	964.77	0.7417	964.67	0.8979	964.91	0.5055	964.85	0.4036
964.76	0.4127	964.78	0.7271	964.68	0.9798	964.92	0.5192	964.86	0.492
964.77	0.5071	964.79	0.7041	964.69	1.054	964.93	0.5061	964.87	0.5847
964.78	0.631	964.8	0.661	964.7	1.1	964.94	0.4993	964.88	0.6926
964.79	0.7362	964.82	0.6176	964.71	1.117	964.95	0.4807	964.9	0.8025
964.8	0.8203	964.83	0.5558	964.72	1.094	964.96	0.4537	964.91	0.8978
964.82	0.8956	964.84	0.5051	964.73	1.047	964.98	0.4348	964.92	0.9771
964.83	0.9643	964.85	0.4511	964.75	0.9925	964.99	0.4195	964.93	1.042
964.84	0.9956	964.86	0.4067	964.76	0.9394	965	0.3995	964.94	1.083
964.85	1.023	964.87	0.3833	964.77	0.8751	965.01	0.3865	964.95	1.109
964.86	1.034	964.88	0.366	964.78	0.811	965.02	0.3806	964.96	1.1
964.87	1.022	964.9	0.3396	964.79	0.7382	965.03	0.3832	964.98	1.043
964.88	0.9963	964.91	0.3353	964.8	0.6713	965.04	0.3926	964.99	0.9795
964.9	0.9548	964.92	0.351	964.82	0.6201	965.06	0.3935	965	0.8897
964.91	0.9029	964.93	0.3848	964.83	0.5813	965.07	0.3869	965.01	0.7928
964.92	0.8452	964.94	0.443	964.84	0.5626	965.08	0.39	965.02	0.6993
964.93	0.7957	964.95	0.5096	964.85	0.5618	965.09	0.3868	965.03	0.6038
964.94	0.756	964.96	0.596	964.86	0.5615	965.11	0.388	965.04	0.5266
964.95	0.7239	964.98	0.6652	964.87	0.5614	965.12	0.3923	965.06	0.4659
964.96	0.7028	964.99	0.7412	964.88	0.5742	965.14	0.3868	965.07	0.4284
964.98	0.6896	965	0.8041	964.9	0.5904	965.16	0.3869	965.08	0.4085
964.99	0.6646	965.01	0.8593	964.91	0.6054	965.17	0.3894	965.09	0.3989
965	0.6548	965.02	0.8977	964.92	0.6156	965.18	0.3828	965.1	0.4012
965.01	0.6545	965.03	0.9211	964.93	0.6117	965.19	0.3702	965.11	0.4098
965.02	0.6115	965.04	0.9337	964.94	0.606	965.21	0.341	965.12	0.4311
965.03	0.5672	965.06	0.9115	964.95	0.6014	965.23	0.3149	965.14	0.4395
965.04	0.5273	965.07	0.874	964.96	0.6131	965.24	0.2865	965.15	0.4593
965.06	0.4955	965.08	0.8169	964.98	0.6409	965.25	0.2511	965.16	0.4831
965.07	0.4654	965.09	0.7537	964.99	0.6732	965.26	0.2168	965.17	0.5034
965.08	0.4478	965.1	0.6822	965	0.7045	965.27	0.2015	965.18	0.5292
965.09	0.4229	965.11	0.5958	965.01	0.7407	965.29	0.1921	965.19	0.5417
965.1	0.4052	965.12	0.5078	965.02	0.7642	965.3	0.1922	965.21	0.5345
965.11	0.3924	965.14	0.4378	965.03	0.7895	965.31	0.1927	965.22	0.5328
965.12	0.383	965.15	0.3846	965.04	0.7964	965.32	0.2039	965.23	0.5191
965.14	0.3921	965.16	0.3541	965.06	0.8065	965.33	0.2316	965.24	0.514
965.15	0.4146	965.17	0.3403	965.07	0.8134	965.34	0.2679	965.25	0.5019
965.16	0.4524	965.18	0.3324	965.08	0.8206	965.35	0.3177	965.27	0.4869
965.17	0.5051	965.19	0.3387	965.09	0.8097	965.37	0.3856	965.29	0.4758
965.18	0.5539	965.21	0.3447	965.1	0.8022	965.38	0.4678	965.3	0.461
965.19	0.6016	965.22	0.364	965.11	0.8016	965.39	0.5523	965.31	0.4598
965.21	0.6271	965.23	0.3901	965.12	0.8028	965.4	0.6451	965.32	0.4631
965.22	0.6434	965.24	0.4264	965.14	0.8213	965.41	0.7309	965.33	0.4693
965.23	0.6641	965.25	0.464	965.15	0.8374	965.42	0.7943	965.34	0.4776
965.24	0.6576	965.26	0.5028	965.16	0.8645	965.43	0.8209	965.35	0.496
965.25	0.5983	965.27	0.5316	965.17	0.8947	965.45	0.83	965.37	0.5308
965.26	0.5497	965.29	0.5438	965.18	0.9206	965.46	0.822	965.38	0.5655
965.27	0.4979	965.3	0.5497	965.19	0.9517	965.47	0.7778	965.39	0.6221
965.29	0.4486	965.31	0.551	965.21	0.9973	965.48	0.7213	965.4	0.6808
965.3	0.3969	965.32	0.5364	965.22	1.033	965.49	0.6559	965.41	0.7474
965.31	0.3479	965.33	0.4985	965.23	1.072	965.5	0.5859	965.42	0.8166
965.32	0.2902	965.34	0.4581	965.24	1.106	965.51	0.4981	965.43	0.8635
965.33	0.2451	965.35	0.4125	965.25	1.123	965.53	0.4113	965.45	0.895
965.34	0.2177	965.37	0.361	965.26	1.122	965.54	0.3303	965.46	0.9288
965.35	0.2175	965.38	0.3194	965.27	1.095	965.55	0.2662	965.47	0.9512
965.37	0.2446	965.39	0.2876	965.29	1.084	965.56	0.2186	965.48	0.9558
965.38	0.2758	965.4	0.2514	965.3	1.054	965.57	0.1885	965.49	0.9358
965.39	0.3257	965.41	0.2272	965.31	1.045	965.58	0.183	965.5	0.8834
965.4	0.3985	965.42	0.2233	965.32	1.02	965.6	0.198	965.51	0.8174
965.41	0.4685	965.43	0.2246	965.33	1.02	965.61	0.2306	965.53	0.7428
965.42	0.5509	965.45	0.2406	965.34	1.049	965.62	0.2662	965.54	0.6691
965.43	0.636	965.46	0.2665	965.35	1.104	965.63	0.3098	965.55	0.587
965.45	0.7348	965.47	0.3102	965.37	1.173	965.64	0.3446	965.56	0.4886
965.46	0.8386	965.48	0.3702	965.38	1.231	965.66	0.3731	965.57	0.3953
965.47	0.9254	965.49	0.4428	965.39	1.301	965.68	0.394	965.58	0.3175
965.48	0.9894	965.5	0.5221	965.4	1.343	965.69	0.4088	965.6	0.2541
965.49	1.058	965.51	0.5981	965.41	1.374	965.7	0.4163	965.61	0.2047
965.5	1.102	965.53	0.6717	965.42	1.411	965.71	0.4014	965.62	0.1751
965.51	1.132	965.54	0.7377	965.43	1.451	965.72	0.3841	965.63	0.1621
965.53	1.137	965.55	0.7797	965.45	1.468	965.73	0.3599	965.64	0.1621
965.54	1.135	965.56	0.8039	965.46	1.486	965.74	0.318	965.65	0.1673
965.55	1.109	965.57	0.8201	965.47	1.473	965.76	0.2664	965.66	0.1689
965.57	1.08	965.58	0.8027	965.48	1.418	965.77	0.2174	965.69	0.1838
965.58	1.048	965.6	0.769	965.49	1.338	965.78	0.1653	965.7	0.2151
965.6	1.006	965.61	0.7303	965.5	1.245	965.79	0.1157	965.71	0.2309
965.61	0.9427	965.62	0.6826	965.51	1.151	965.8	0.07587	965.72	0.2383
965.62	0.8537	965.63	0.6155	965.53	1.046	965.81	0.04548	965.73	0.2398
965.64	0.7728	965.64	0.5521	965.54	0.9556	965.82	0.02727	965.74	0.2346
965.65	0.7077	965.65	0.4837	965.55	0.8513	965.84	0.01724	965.76	0.2373
965.66	0.6434	965.66	0.4042	965.56	0.7705	965.85	0.006087	965.77	0.2332
965.68	0.5829	965.68	0.3385	965.57	0.7067	965.87	0.006889	965.79	0.228
965.69	0.5309	965.69	0.2924	965.58	0.6421	965.88	0.02356	965.8	0.2189
965.71	0.5049	965.7	0.268	965.6	0.5661	965.89	0.0568	965.81	0.2002
965.72	0.5074	965.71	0.2637	965.61	0.5048	965.91	0.1033	965.82	0.1931
965.73	0.5322	965.72	0.2818	965.62	0.4684	965.92	0.1608	965.84	0.1921
965.74	0.5684	965.73	0.3127	965.63	0.4337	965.93	0.2335	965.85	0.1971
965.76	0.6244	965.74	0.3555	965.64	0.4336	965.94	0.3036	965.86	0.2075
965.77	0.7023	965.76	0.4083	965.65	0.4649	965.95	0.3852	965.87	0.2223
965.78	0.8055	965.77	0.4566	965.66	0.5119	965.96	0.4707	965.88	0.2395
965.79	0.9233	965.78	0.4966	965.68	0.5707	965.97	0.548	965.89	0.2466
965.8	1.052	965.79	0.5311	965.69	0.6527	966	0.6267	965.91	0.252
965.81	1.163	965.8	0.5496	965.7	0.7284	966.01	0.6938	965.92	0.2535
965.82	1.265	965.81	0.5469	965.71	0.8062	966.02	0.7347	965.93	0.2591
965.84	1.349	965.82	0.5372	965.72	0.8967	966.04	0.7671	965.94	0.2572
965.85	1.407	965.84	0.5279	965.73	0.983	966.05	0.7908	965.95	0.2325
965.86	1.432	965.85	0.5143	965.74	1.053	966.07	0.7947	965.96	0.2042
965.87	1.425	965.86	0.4787	965.76	1.127	966.08	0.7787	965.97	0.1669
965.88	1.406	965.87	0.4445	965.77	1.174	966.09	0.7361	965.99	0.1253
965.89	1.361	965.88	0.4079	965.78	1.199	966.1	0.6628	966	0.08614
965.91	1.271	965.89	0.3751	965.79	1.211	966.11	0.585	966.01	0.04486
965.92	1.148	965.91	0.3583	965.8	1.204	966.12	0.5107	966.02	0.01189
965.93	1.025	965.92	0.3526	965.81	1.167	966.13	0.4271	966.08	0.01801
965.94	0.9153	965.93	0.3454	965.82	1.109	966.15	0.3497	966.09	0.06033
965.95	0.8164	965.94	0.3515	965.84	1.057	966.16	0.2825	966.1	0.1146
965.96	0.7271	965.95	0.373	965.85	1.003	966.17	0.2281	966.11	0.1665
965.97	0.6326	965.96	0.3998	965.86	0.9508	966.18	0.1874	966.12	0.2163
965.99	0.5546	965.97	0.4502	965.87	0.9001	966.19	0.1598	966.13	0.274
966	0.5007	965.99	0.4942	965.88	0.8503	966.2	0.154	966.15	0.3319
966.01	0.4618	966	0.525	965.89	0.8055	966.21	0.158	966.16	0.3883
966.02	0.4299	966.01	0.5567	965.91	0.7642	966.23	0.1721	966.17	0.4221
966.03	0.4059	966.02	0.5831	965.92	0.7481	966.24	0.1832	966.18	0.4378
966.04	0.3887	966.03	0.604	965.93	0.7378	966.25	0.1859	966.19	0.4324
966.05	0.387	966.04	0.6252	965.94	0.7237	966.26	0.191	966.2	0.418
966.07	0.3922	966.07	0.6507	965.95	0.7174	966.27	0.2031	966.23	0.4062
966.08	0.4088	966.08	0.6875	965.96	0.7121	966.28	0.2142	966.24	0.4049
966.09	0.432	966.09	0.714	965.99	0.7182	966.3	0.2201	966.25	0.3889
966.1	0.4565	966.1	0.7319	966	0.7495	966.31	0.2229	966.26	0.3771
966.11	0.4854	966.11	0.7519	966.01	0.769	966.32	0.2215	966.27	0.3757
966.12	0.5022	966.12	0.7625	966.02	0.8083	966.33	0.2157	966.28	0.3891
966.13	0.5164	966.13	0.7661	966.03	0.8629	966.34	0.2159	966.3	0.4227
966.15	0.5334	966.15	0.7672	966.04	0.9167	966.35	0.2164	966.31	0.4703
966.16	0.5524	966.16	0.766	966.05	0.9645	966.36	0.2068	966.32	0.5217
966.17	0.5729	966.17	0.7537	966.07	1.028	966.38	0.2054	966.33	0.5895
966.18	0.5851	966.18	0.7446	966.08	1.102	966.39	0.2098	966.34	0.6547
966.19	0.5825	966.19	0.7385	966.09	1.172	966.4	0.2202	966.35	0.7057
966.2	0.5595	966.2	0.7387	966.1	1.232	966.41	0.236	966.36	0.7653
966.21	0.5277	966.21	0.7472	966.11	1.265	966.42	0.2556	966.38	0.8277
966.24	0.4936	966.23	0.7246	966.12	1.284	966.43	0.2801	966.39	0.8733
966.25	0.4524	966.24	0.6929	966.13	1.288	966.44	0.2931	966.4	0.9001
966.26	0.3946	966.25	0.6753	966.15	1.265	966.46	0.297	966.41	0.8951
966.27	0.3376	966.26	0.6439	966.16	1.236	966.47	0.2814	966.42	0.8742
966.28	0.2759	966.27	0.6207	966.17	1.165	966.49	0.264	966.43	0.8433
966.3	0.2269	966.28	0.6075	966.18	1.061	966.5	0.2501	966.44	0.8184
966.31	0.1922	966.3	0.6011	966.2	0.9527	966.51	0.2274	966.46	0.783
966.32	0.1828	966.31	0.6075	966.21	0.8493	966.52	0.2078	966.47	0.7351
966.33	0.1858	966.32	0.6124	966.23	0.7399	966.54	0.1951	966.48	0.6554
966.34	0.2138	966.33	0.6318	966.24	0.652	966.55	0.1827	966.49	0.5856
966.35	0.245	966.34	0.6471	966.25	0.5542	966.56	0.1713	966.5	0.5291
966.36	0.2902	966.35	0.6583	966.26	0.4834	966.57	0.1633	966.51	0.4811
966.38	0.3611	966.36	0.6852	966.27	0.4355	966.58	0.1487	966.52	0.4429
966.39	0.4396	966.38	0.7105	966.28	0.4063	966.59	0.1361	966.54	0.4035
966.4	0.5277	966.39	0.7202	966.3	0.4103	966.61	0.1264	966.56	0.3717
966.41	0.6299	966.4	0.7148	966.31	0.4575	966.62	0.1273	966.57	0.358
966.42	0.738	966.41	0.697	966.32	0.5202	966.63	0.136	966.58	0.3318
966.43	0.8421	966.42	0.6779	966.33	0.5902	966.64	0.152	966.59	0.3118
966.44	0.9426	966.43	0.6619	966.34	0.6846	966.65	0.1768	966.61	0.3044
966.46	1.031	966.44	0.6305	966.35	0.7776	966.66	0.2048	966.62	0.2886
966.47	1.11	966.46	0.5816	966.36	0.8897	966.67	0.2275	966.63	0.2568
966.48	1.157	966.47	0.5422	966.38	0.9894	966.69	0.2362	966.64	0.2295
966.49	1.173	966.48	0.5075	966.39	1.076	966.7	0.2311	966.65	0.203
966.5	1.17	966.49	0.4556	966.4	1.148	966.71	0.2208	966.66	0.1888
966.51	1.146	966.5	0.4245	966.41	1.19	966.72	0.214	966.67	0.1937
966.52	1.122	966.51	0.4099	966.42	1.224	966.73	0.2116	966.69	0.1996
966.54	1.084	966.52	0.4113	966.43	1.239	966.74	0.2071	966.7	0.1982
966.55	1.036	966.54	0.434	966.44	1.243	966.75	0.2088	966.71	0.1985
966.56	0.9691	966.55	0.4712	966.46	1.209	966.77	0.2176	966.72	0.2034
966.57	0.9036	966.56	0.5247	966.47	1.17	966.78	0.2198	966.73	0.231
966.58	0.8064	966.57	0.5749	966.48	1.082	966.8	0.2206	966.74	0.2719
966.59	0.7142	966.59	0.6325	966.49	0.9968	966.81	0.2219	966.75	0.3143
966.61	0.6322	966.61	0.6948	966.5	0.9113	966.82	0.2142	966.77	0.3662
966.62	0.5465	966.62	0.7264	966.51	0.829	966.83	0.2166	966.78	0.4242
966.63	0.468	966.63	0.7289	966.52	0.7655	966.85	0.2303	966.79	0.4943
966.64	0.4098	966.64	0.7171	966.54	0.7116	966.86	0.2521	966.8	0.5652
966.65	0.3715	966.65	0.68	966.55	0.6629	966.87	0.2761	966.81	0.6054
966.66	0.3382	966.66	0.64	966.56	0.6342	966.88	0.3061	966.82	0.6412
966.67	0.3189	966.67	0.6002	966.57	0.6306	966.89	0.335	966.83	0.6575
966.69	0.2972	966.69	0.5391	966.58	0.6252	966.9	0.3523	966.85	0.6527
966.7	0.2846	966.71	0.4723	966.59	0.6503	966.92	0.3605	966.86	0.6331
966.71	0.27	966.72	0.3997	966.61	0.6715	966.93	0.3624	966.87	0.614
966.72	0.2704	966.73	0.3089	966.62	0.7011	966.94	0.3555	966.88	0.5829
966.73	0.2824	966.74	0.2246	966.63	0.7311	966.95	0.3559	966.89	0.5513
966.74	0.3161	966.75	0.1654	966.65	0.7788	966.96	0.3615	966.9	0.5226
966.75	0.3556	966.77	0.1172	966.66	0.8322	966.97	0.3728	966.92	0.4694
966.77	0.3897	966.78	0.09203	966.67	0.8628	966.98	0.3816	966.93	0.4204
966.78	0.4235	966.79	0.08021	966.69	0.8886	967	0.3973	966.94	0.3618
966.79	0.4663	966.8	0.08852	966.7	0.8986	967.01	0.4094	966.95	0.3092
966.8	0.5013	966.81	0.1111	966.71	0.912	967.02	0.4053	966.96	0.2601
966.81	0.5088	966.82	0.1473	966.72	0.9057	967.03	0.3888	966.97	0.2181
966.82	0.5139	966.84	0.2077	966.73	0.9091	967.04	0.3745	966.98	0.185
966.83	0.5244	966.85	0.277	966.74	0.9159	967.05	0.3618	967	0.1688
966.85	0.5248	966.86	0.3433	966.75	0.9157	967.06	0.3548	967.01	0.1658
966.87	0.5379	966.87	0.3917	966.77	0.9133	967.08	0.3569	967.02	0.1738
966.88	0.5626	966.88	0.4461	966.78	0.8987	967.09	0.353	967.03	0.1786
966.89	0.5868	966.89	0.503	966.79	0.8886	967.1	0.3454	967.04	0.1755
966.9	0.6067	966.9	0.5674	966.8	0.8763	967.11	0.3461	967.05	0.1859
966.92	0.6332	966.92	0.6283	966.81	0.8523	967.12	0.3446	967.06	0.1998
966.93	0.6508	966.93	0.6659	966.83	0.8295	967.14	0.3501	967.08	0.2203
966.94	0.6788	966.94	0.6989	966.85	0.8142	967.16	0.368	967.09	0.2471
966.95	0.7174	966.95	0.7249	966.86	0.7778	967.17	0.3899	967.1	0.2804
966.96	0.7661	966.96	0.7633	966.87	0.7406	967.18	0.4242	967.11	0.3129
966.97	0.8199	966.97	0.8111	966.88	0.7071	967.19	0.4755	967.12	0.3471
966.98	0.8825	966.98	0.8515	966.89	0.6794	967.2	0.5287	967.13	0.3752
967	0.9074	967	0.8803	966.9	0.6376	967.21	0.583	967.14	0.3813
967.01	0.9213	967.01	0.9093	966.92	0.588	967.23	0.624	967.16	0.3899
967.02	0.9294	967.02	0.9117	966.93	0.5493	967.24	0.6491	967.17	0.3683
967.03	0.9323	967.03	0.9167	966.94	0.5266	967.25	0.6485	967.18	0.3424
967.04	0.9008	967.04	0.9261	966.95	0.5195	967.26	0.6358	967.19	0.3021
967.05	0.8457	967.06	0.9409	966.96	0.5193	967.27	0.601	967.2	0.2528
967.06	0.7977	967.08	0.9706	966.97	0.5214	967.28	0.5653	967.21	0.1978
967.08	0.7565	967.09	0.9819	966.98	0.5258	967.29	0.5211	967.23	0.1406
967.09	0.7168	967.1	0.977	967	0.5305	967.31	0.4727	967.24	0.08108
967.1	0.6871	967.11	0.9603	967.02	0.5465	967.32	0.4335	967.25	0.02838
967.11	0.6559	967.12	0.9621	967.03	0.5711	967.33	0.3945	967.32	0.03162
967.13	0.6217	967.13	0.9708	967.04	0.5996	967.34	0.3738	967.33	0.1019
967.14	0.594	967.14	0.9726	967.05	0.624	967.35	0.3759	967.34	0.1959
967.16	0.568	967.16	0.9714	967.06	0.6407	967.36	0.3963	967.35	0.3041
967.17	0.5432	967.17	0.9769	967.08	0.659	967.37	0.4402	967.36	0.4109
967.18	0.5396	967.18	1.004	967.09	0.6692	967.39	0.501	967.37	0.5146
967.19	0.5607	967.19	1.045	967.1	0.6733	967.4	0.5768	967.39	0.6189
967.2	0.5868	967.2	1.104	967.11	0.6839	967.41	0.6655	967.4	0.7052
967.21	0.6162	967.21	1.129	967.12	0.6903	967.42	0.7418	967.41	0.7838
967.23	0.6396	967.23	1.138	967.13	0.6891	967.43	0.791	967.42	0.8485
967.24	0.636	967.24	1.142	967.14	0.6931	967.44	0.82	967.43	0.8908
967.25	0.6401	967.25	1.11	967.16	0.6986	967.45	0.8144	967.44	0.9155
967.26	0.6413	967.26	1.048	967.17	0.7076	967.47	0.7914	967.45	0.9189
967.28	0.6496	967.27	0.9975	967.18	0.731	967.48	0.754	967.47	0.9055
967.29	0.658	967.28	0.9501	967.19	0.7535	967.49	0.6996	967.48	0.8924
967.31	0.6716	967.29	0.8897	967.2	0.7704	967.5	0.6075	967.49	0.8688
967.32	0.6995	967.31	0.8345	967.21	0.7772	967.51	0.5146	967.5	0.8321
967.33	0.7318	967.32	0.75	967.23	0.7999	967.52	0.4201	967.51	0.8005
967.34	0.7672	967.33	0.6728	967.24	0.8097	967.54	0.3327	967.52	0.7505
967.35	0.7889	967.34	0.6153	967.25	0.8089	967.55	0.2585	967.55	0.7078
967.36	0.7984	967.35	0.5722	967.26	0.7946	967.56	0.2019	967.56	0.6792
967.37	0.7944	967.36	0.5414	967.27	0.7665	967.57	0.1579	967.57	0.6494
967.4	0.796	967.37	0.519	967.28	0.7281	967.58	0.1296	967.58	0.6338
967.41	0.802	967.39	0.5187	967.29	0.6801	967.59	0.1121	967.59	0.6057
967.42	0.8173	967.4	0.5442	967.31	0.6376	967.6	0.1097	967.6	0.57
967.43	0.8511	967.41	0.5937	967.32	0.6085	967.62	0.1148	967.62	0.5421
967.44	0.8848	967.42	0.645	967.33	0.5925	967.63	0.1262	967.63	0.5229
967.45	0.8962	967.43	0.702	967.34	0.5894	967.64	0.1299	967.64	0.51
967.47	0.891	967.44	0.7347	967.35	0.5973	967.65	0.1244	967.65	0.5062
967.48	0.8753	967.45	0.7766	967.36	0.6149	967.66	0.1159	967.66	0.5099
967.49	0.8601	967.47	0.817	967.37	0.6549	967.67	0.1124	967.67	0.5112
967.5	0.8377	967.48	0.8196	967.39	0.7026	967.68	0.1119	967.68	0.5122
967.51	0.8234	967.49	0.8279	967.4	0.7755	967.7	0.1233	967.7	0.5074
967.52	0.8173	967.5	0.846	967.41	0.8665	967.71	0.1378	967.72	0.5034
967.54	0.8056	967.51	0.8494	967.42	0.9561	967.72	0.1542	967.73	0.5036
967.55	0.786	967.52	0.831	967.43	1.045	967.73	0.1685	967.74	0.4959
967.56	0.7636	967.54	0.797	967.44	1.129	967.74	0.198	967.75	0.4785
967.57	0.7422	967.55	0.7316	967.45	1.206	967.75	0.2332	967.77	0.4653
967.58	0.7044	967.57	0.6753	967.47	1.227	967.76	0.2762	967.78	0.4413
967.59	0.6567	967.58	0.6205	967.48	1.238	967.78	0.3187	967.8	0.4299
967.6	0.6069	967.59	0.5549	967.49	1.224	967.79	0.3629	967.81	0.4234
967.62	0.5622	967.6	0.4851	967.5	1.194	967.8	0.3803	967.82	0.4079
967.63	0.5316	967.62	0.4214	967.51	1.141	967.81	0.3986	967.83	0.3976
967.64	0.5064	967.63	0.3611	967.52	1.073	967.82	0.3953	967.85	0.3778
967.65	0.4835	967.64	0.303	967.54	0.9945	967.83	0.3871	967.86	0.3632
967.66	0.4558	967.65	0.261	967.55	0.9153	967.85	0.3596	967.87	0.3516
967.67	0.4035	967.66	0.2194	967.56	0.8218	967.86	0.3267	967.88	0.3512
967.68	0.3476	967.67	0.1969	967.57	0.7225	967.87	0.2905	967.89	0.3547
967.7	0.3082	967.68	0.1894	967.58	0.6199	967.88	0.2598	967.9	0.3619
967.71	0.2796	967.7	0.2091	967.59	0.514	967.89	0.2303	967.91	0.3707
967.72	0.2642	967.71	0.2524	967.6	0.4355	967.9	0.2118	967.93	0.3771
967.73	0.2509	967.72	0.2994	967.62	0.3719	967.91	0.2061	967.94	0.3737
967.74	0.2572	967.73	0.3682	967.63	0.3375	967.93	0.2169	967.95	0.3613
967.75	0.2662	967.74	0.4481	967.64	0.316	967.94	0.2374	967.96	0.3425
967.77	0.2923	967.75	0.5185	967.65	0.3135	967.95	0.2708	967.97	0.3234
967.78	0.3291	967.77	0.5775	967.66	0.3278	967.96	0.2991	967.98	0.3019
967.79	0.3719	967.78	0.6188	967.67	0.3588	967.97	0.3328	967.99	0.2727
967.8	0.4229	967.79	0.6546	967.68	0.4096	967.98	0.374	968.01	0.2494
967.81	0.4783	967.8	0.6974	967.7	0.4615	967.99	0.4138	968.02	0.2309
967.82	0.5409	967.81	0.722	967.71	0.5316	968.01	0.4398	968.03	0.2167
967.83	0.5981	967.82	0.7298	967.72	0.6028	968.02	0.4624	968.04	0.2066
967.85	0.6546	967.83	0.7203	967.73	0.6833	968.03	0.4643	968.05	0.1958
967.86	0.7014	967.85	0.7051	967.74	0.745	968.04	0.462	968.06	0.1848
967.87	0.7335	967.86	0.6626	967.75	0.799	968.05	0.4296	968.08	0.174
967.88	0.7438	967.87	0.6117	967.77	0.8518	968.06	0.3966	968.09	0.1538
967.89	0.7324	967.88	0.5684	967.78	0.8981	968.08	0.3516	968.1	0.1364
967.9	0.7064	967.89	0.5167	967.79	0.9196	968.09	0.3146	968.11	0.1239
967.93	0.6893	967.9	0.4858	967.8	0.9363	968.1	0.2847	968.12	0.1053
967.94	0.6793	967.91	0.4665	967.81	0.9238	968.11	0.2628	968.13	0.09602
967.95	0.6496	967.93	0.457	967.82	0.8963	968.12	0.2489	968.14	0.09634
967.96	0.6228	967.94	0.4605	967.83	0.8715	968.13	0.2497	968.16	0.09675
967.97	0.6026	967.95	0.4609	967.85	0.8316	968.14	0.2613	968.17	0.09218
967.98	0.5791	967.96	0.4728	967.86	0.7964	968.16	0.2819	968.18	0.09463
967.99	0.5638	967.97	0.4989	967.87	0.7544	968.17	0.3017	968.19	0.1028
968.01	0.564	967.98	0.5194	967.88	0.7099	968.18	0.3218	968.2	0.1261
968.02	0.5437	967.99	0.5394	967.89	0.6644	968.19	0.3299	968.21	0.1591
968.03	0.5172	968.01	0.5669	967.9	0.6345	968.21	0.3422	968.22	0.2024
968.04	0.4979	968.02	0.6012	967.91	0.6146	968.22	0.3539	968.24	0.2576
968.05	0.4866	968.03	0.6383	967.93	0.5839	968.24	0.3523	968.25	0.3144
968.06	0.4717	968.04	0.6644	967.94	0.5622	968.25	0.3509	968.26	0.3599
968.08	0.4605	968.05	0.6958	967.95	0.5542	968.26	0.3474	968.27	0.4083
968.09	0.4591	968.06	0.7147	967.96	0.5499	968.27	0.3146	968.28	0.4545
968.1	0.4498	968.08	0.7353	967.97	0.5418	968.28	0.2657	968.29	0.4962
968.11	0.4367	968.09	0.7369	967.99	0.5536	968.29	0.2043	968.31	0.5417
968.12	0.415	968.1	0.7314	968.01	0.5756	968.31	0.1494	968.32	0.5784
968.13	0.3986	968.11	0.7198	968.02	0.5932	968.32	0.1019	968.33	0.6194
968.14	0.3909	968.12	0.6982	968.03	0.6076	968.33	0.06629	968.34	0.6537
968.16	0.3946	968.13	0.683	968.04	0.624	968.34	0.04668	968.36	0.6989
968.17	0.4043	968.14	0.6468	968.05	0.5966	968.35	0.03922	968.37	0.7492
968.18	0.4057	968.16	0.6037	968.06	0.57	968.36	0.04647	968.39	0.793
968.19	0.4235	968.17	0.5698	968.08	0.5352	968.37	0.06931	968.4	0.8243
968.2	0.4449	968.18	0.5418	968.09	0.4924	968.39	0.107	968.41	0.8516
968.21	0.4501	968.19	0.5177	968.1	0.454	968.4	0.1571	968.42	0.8811
968.22	0.4549	968.2	0.5067	968.11	0.4054	968.41	0.2157	968.43	0.9045
968.24	0.447	968.21	0.4912	968.12	0.354	968.42	0.2816	968.44	0.9364
968.25	0.413	968.24	0.4886	968.13	0.3184	968.43	0.3447	968.45	0.9653
968.26	0.3756	968.25	0.5019	968.14	0.2943	968.44	0.4106	968.47	0.9779
968.27	0.3467	968.26	0.5221	968.16	0.2857	968.45	0.4739	968.48	0.9655
968.28	0.3194	968.27	0.5455	968.17	0.2917	968.47	0.5308	968.49	0.9332
968.29	0.2844	968.28	0.5726	968.18	0.3131	968.48	0.5845	968.5	0.8863
968.31	0.2543	968.29	0.6122	968.19	0.346	968.49	0.607	968.52	0.8483
968.32	0.2323	968.31	0.6407	968.2	0.3881	968.5	0.5956	968.53	0.8102
968.33	0.2057	968.32	0.6727	968.21	0.4495	968.51	0.5777	968.55	0.7695
968.34	0.1935	968.33	0.6961	968.22	0.5385	968.52	0.5481	968.56	0.734
968.35	0.1791	968.34	0.7006	968.24	0.6463	968.53	0.5161	968.57	0.694
968.36	0.1822	968.35	0.6917	968.25	0.7515	968.55	0.4864	968.58	0.6639
968.37	0.2068	968.36	0.6809	968.26	0.8589	968.56	0.4436	968.59	0.641
968.39	0.2476	968.37	0.6587	968.27	0.9629	968.57	0.401	968.6	0.63
968.4	0.3048	968.39	0.6224	968.28	1.04	968.58	0.3508	968.62	0.6012
968.41	0.3793	968.4	0.5977	968.29	1.133	968.59	0.3061	968.63	0.5788
968.42	0.4681	968.41	0.5864	968.31	1.222	968.6	0.2688	968.64	0.5617
968.43	0.5569	968.42	0.5746	968.32	1.33	968.62	0.2399	968.65	0.5498
968.44	0.6344	968.43	0.5611	968.33	1.445	968.63	0.2224	968.66	0.5432
968.45	0.7176	968.44	0.5619	968.34	1.548	968.64	0.2117	968.67	0.5532
968.47	0.7981	968.45	0.5612	968.35	1.654	968.65	0.2002	968.68	0.5698
968.48	0.8582	968.47	0.5773	968.36	1.763	968.66	0.1747	968.7	0.576
968.49	0.8956	968.48	0.5969	968.37	1.854	968.67	0.1574	968.71	0.5643
968.5	0.9209	968.49	0.6192	968.39	1.945	968.68	0.1418	968.72	0.5554
968.51	0.9168	968.5	0.6237	968.4	2	968.7	0.1282	968.73	0.5598
968.52	0.8899	968.52	0.625	968.41	2.015	968.71	0.1179	968.74	0.5652
968.53	0.8642	968.53	0.6182	968.42	2.009	968.72	0.1038	968.75	0.5819
968.55	0.8301	968.55	0.5964	968.43	1.985	968.73	0.09145	968.76	0.5941
968.56	0.7846	968.56	0.5735	968.44	1.955	968.74	0.08931	968.78	0.6085
968.57	0.7321	968.57	0.5454	968.45	1.91	968.75	0.09118	968.79	0.6274
968.58	0.6641	968.58	0.4848	968.47	1.839	968.76	0.1037	968.8	0.6395
968.59	0.6171	968.59	0.4169	968.48	1.714	968.78	0.1226	968.81	0.6545
968.6	0.5886	968.6	0.3577	968.49	1.585	968.79	0.1353	968.82	0.6519
968.62	0.5682	968.62	0.2966	968.5	1.446	968.8	0.1578	968.83	0.6359
968.63	0.566	968.63	0.2533	968.51	1.298	968.81	0.1852	968.85	0.6034
968.64	0.5772	968.64	0.2336	968.52	1.162	968.82	0.2229	968.86	0.5777
968.65	0.595	968.65	0.2373	968.53	1.034	968.83	0.2658	968.87	0.5409
968.66	0.6276	968.66	0.2555	968.55	0.9233	968.85	0.3113	968.88	0.5077
968.67	0.6563	968.67	0.2929	968.56	0.7971	968.86	0.356	968.89	0.4698
968.68	0.6952	968.68	0.3505	968.57	0.662	968.87	0.3856	968.9	0.4352
968.7	0.7282	968.7	0.4205	968.58	0.5448	968.88	0.3969	968.91	0.3732
968.71	0.7402	968.71	0.5075	968.59	0.4354	968.89	0.3972	968.93	0.3091
968.72	0.747	968.72	0.5879	968.6	0.3345	968.9	0.3995	968.94	0.2439
968.73	0.7527	968.73	0.6591	968.62	0.2583	968.91	0.3902	968.95	0.1915
968.74	0.7517	968.74	0.7043	968.63	0.1916	968.94	0.3763	968.96	0.1475
968.75	0.756	968.75	0.7334	968.64	0.1523	968.95	0.353	968.97	0.1019
968.76	0.7673	968.76	0.7421	968.65	0.1502	968.96	0.3127	968.98	0.07546
968.78	0.7573	968.78	0.7333	968.66	0.1743	968.97	0.2617	968.99	0.06089
968.79	0.7403	968.79	0.7044	968.67	0.2203	968.98	0.2103	969.01	0.05854
968.8	0.7138	968.8	0.6525	968.68	0.2634	968.99	0.1564	969.02	0.06508
968.82	0.6923	968.81	0.5673	968.7	0.3152	969.01	0.1045	969.03	0.07818
968.83	0.6871	968.82	0.4863	968.71	0.3633	969.02	0.06124	969.04	0.1046
968.85	0.6904	968.83	0.4168	968.72	0.4385	969.03	0.02198	969.05	0.1298
968.86	0.6804	968.85	0.3551	968.73	0.5068	969.07	0.005458	969.06	0.1677
968.87	0.6666	968.86	0.3148	968.74	0.5802	969.09	0.03508	969.07	0.2092
968.88	0.6536	968.87	0.2769	968.75	0.6368	969.1	0.07429	969.09	0.2567
968.89	0.6447	968.88	0.2482	968.76	0.6715	969.11	0.1188	969.1	0.3073
968.9	0.6278	968.89	0.2226	968.78	0.6736	969.12	0.1713	969.11	0.3646
968.91	0.5889	968.9	0.2138	968.79	0.634	969.13	0.2316	969.12	0.3897
968.93	0.556	968.91	0.2258	968.8	0.5849	969.14	0.2921	969.13	0.4043
968.94	0.5253	968.93	0.251	968.81	0.5376	969.16	0.3477	969.14	0.3984
968.95	0.4986	968.94	0.2904	968.82	0.4982	969.17	0.3964	969.16	0.4042
968.96	0.4883	968.95	0.3257	968.83	0.481	969.18	0.4278	969.17	0.4001
968.97	0.4886	968.96	0.3543	968.85	0.4753	969.2	0.4382	969.18	0.3969
968.98	0.4966	968.97	0.3803	968.86	0.4879	969.21	0.4284	969.19	0.3804
969.01	0.5224	968.98	0.4097	968.87	0.5198	969.22	0.3924	969.2	0.3614
969.02	0.5564	968.99	0.4328	968.88	0.5669	969.24	0.3358	969.21	0.3563
969.03	0.5848	969.01	0.4519	968.89	0.6266	969.25	0.2798	969.22	0.3412
969.04	0.6205	969.02	0.4658	968.9	0.6886	969.26	0.2278	969.24	0.3188
969.05	0.6701	969.03	0.4803	968.91	0.747	969.27	0.1759	969.25	0.3178
969.06	0.7316	969.04	0.5006	968.93	0.8205	969.28	0.1286	969.26	0.331
969.07	0.799	969.05	0.5335	968.94	0.8846	969.29	0.0974	969.27	0.3624
969.09	0.8695	969.06	0.566	968.95	0.9583	969.3	0.08207	969.28	0.3924
969.1	0.9056	969.07	0.5913	968.96	1.017	969.32	0.09122	969.29	0.4367
969.11	0.9387	969.09	0.6024	968.97	1.077	969.33	0.1247	969.3	0.4915
969.12	0.9717	969.1	0.5833	968.98	1.104	969.34	0.1784	969.32	0.5746
969.13	0.9771	969.11	0.5612	968.99	1.116	969.35	0.2538	969.33	0.6852
969.14	0.9528	969.12	0.539	969.01	1.102	969.36	0.3565	969.34	0.7884
969.16	0.9086	969.13	0.5293	969.02	1.08	969.37	0.4733	969.35	0.8515
969.17	0.8584	969.14	0.5232	969.03	1.06	969.39	0.5982	969.36	0.9223
969.18	0.8021	969.16	0.5143	969.04	1.04	969.4	0.7209	969.37	0.9777
969.19	0.7355	969.17	0.5093	969.05	1.019	969.41	0.8366	969.39	1.019
969.2	0.672	969.18	0.4909	969.06	0.9818	969.42	0.9259	969.4	1.039
969.21	0.6123	969.19	0.4703	969.07	0.9161	969.43	0.9845	969.41	1.058
969.22	0.5593	969.21	0.4599	969.09	0.8501	969.44	1.005	969.42	1.083
969.24	0.5137	969.22	0.4548	969.1	0.7772	969.45	0.9994	969.43	1.146
969.25	0.4668	969.24	0.4423	969.11	0.7057	969.47	0.9876	969.44	1.266
969.26	0.4248	969.25	0.4383	969.12	0.6394	969.48	0.9756	969.45	1.451
969.27	0.3921	969.26	0.4391	969.13	0.556	969.49	0.951	969.47	1.723
969.28	0.3846	969.27	0.4452	969.14	0.4708	969.5	0.9209	969.48	2.098
969.29	0.3594	969.28	0.4602	969.16	0.3995	969.51	0.8704	969.49	2.535
969.3	0.3473	969.29	0.4629	969.17	0.3353	969.52	0.8226	969.5	3.04
969.32	0.3289	969.3	0.4597	969.18	0.298	969.53	0.7718	969.51	3.582
969.33	0.2958	969.32	0.4552	969.19	0.2835	969.55	0.7347	969.52	4.176
969.35	0.2789	969.33	0.4466	969.2	0.3006	969.56	0.6966	969.53	4.791
969.36	0.2762	969.34	0.4508	969.21	0.3287	969.57	0.6633	969.55	5.391
969.37	0.2708	969.35	0.4695	969.22	0.3478	969.58	0.6402	969.56	5.912
969.39	0.287	969.36	0.5055	969.24	0.3694	969.59	0.6315	969.57	6.283
969.4	0.3246	969.37	0.5615	969.25	0.4065	969.6	0.612	969.58	6.491
969.41	0.3865	969.39	0.6211	969.26	0.4561	969.62	0.5853	969.59	6.554
969.42	0.4777	969.4	0.6852	969.27	0.5152	969.63	0.5513	969.6	6.411
969.43	0.582	969.41	0.7512	969.28	0.5794	969.64	0.5184	969.62	6.086
969.44	0.7109	969.42	0.8059	969.29	0.647	969.65	0.4815	969.63	5.624
969.45	0.8597	969.43	0.8708	969.3	0.742	969.66	0.4483	969.64	5.04
969.47	1.014	969.44	0.9238	969.32	0.8561	969.67	0.4148	969.65	4.376
969.48	1.154	969.45	0.9613	969.34	0.9775	969.68	0.3943	969.66	3.669
969.49	1.293	969.47	0.9818	969.35	1.12	969.7	0.3823	969.68	2.983
969.5	1.413	969.48	0.9941	969.36	1.257	969.71	0.3761	969.7	2.343
969.51	1.504	969.49	0.9868	969.37	1.379	969.72	0.3738	969.71	1.751
969.52	1.557	969.5	0.9568	969.39	1.507	969.73	0.3784	969.72	1.238
969.53	1.54	969.51	0.912	969.4	1.638	969.74	0.3692	969.73	0.8008
969.55	1.508	969.52	0.8458	969.41	1.773	969.75	0.3755	969.74	0.4753
969.56	1.4	969.53	0.7805	969.42	1.916	969.76	0.3885	969.75	0.251
969.57	1.266	969.55	0.7128	969.43	2.041	969.78	0.4116	969.76	0.1413
969.58	1.107	969.56	0.6549	969.44	2.129	969.79	0.4266	969.78	0.1189
969.59	0.9448	969.57	0.6086	969.45	2.168	969.8	0.4495	969.79	0.1468
969.6	0.7805	969.58	0.5613	969.47	2.154	969.81	0.4661	969.8	0.202
969.62	0.6367	969.6	0.5343	969.48	2.158	969.82	0.4742	969.81	0.2698
969.63	0.511	969.62	0.5168	969.49	2.168	969.83	0.4603	969.82	0.3524
969.64	0.4068	969.63	0.4999	969.5	2.196	969.85	0.437	969.83	0.4412
969.65	0.3357	969.64	0.4821	969.51	2.241	969.86	0.4154	969.85	0.5072
969.66	0.289	969.65	0.469	969.52	2.299	969.87	0.3996	969.86	0.5757
969.67	0.284	969.66	0.4544	969.53	2.367	969.88	0.3893	969.87	0.641
969.68	0.3148	969.67	0.4496	969.55	2.45	969.89	0.3761	969.88	0.674
969.7	0.3648	969.68	0.4265	969.56	2.497	969.9	0.3612	969.89	0.7053
969.72	0.4353	969.7	0.4183	969.57	2.535	969.91	0.3309	969.9	0.7288
969.73	0.5302	969.71	0.4045	969.58	2.563	969.93	0.2918	969.91	0.7455
969.74	0.6203	969.72	0.3909	969.59	2.555	969.94	0.2568	969.93	0.7387
969.75	0.7087	969.73	0.3621	969.6	2.515	969.95	0.2367	969.94	0.7056
969.76	0.7867	969.74	0.334	969.62	2.451	969.96	0.2117	969.95	0.6665
969.78	0.842	969.75	0.3099	969.63	2.362	969.97	0.184	969.96	0.6199
969.79	0.8716	969.76	0.2902	969.64	2.25	969.98	0.1703	969.97	0.5844
969.8	0.8472	969.78	0.2756	969.65	2.105	969.99	0.1688	969.98	0.5504
969.81	0.8147	969.79	0.2767	969.66	1.92	970.01	0.1758	969.99	0.5287
969.82	0.7465	969.8	0.2896	969.67	1.732	970.02	0.1842	970.01	0.5087
969.83	0.6657	969.81	0.2955	969.68	1.555	970.03	0.2069	970.02	0.4768
969.85	0.5812	969.82	0.3087	969.7	1.401	970.04	0.2158	970.03	0.4489
969.86	0.4815	969.83	0.3299	969.71	1.302	970.05	0.2196	970.04	0.4338
969.87	0.3709	969.85	0.3487	969.72	1.221	970.06	0.2328	970.05	0.4317
969.88	0.2692	969.86	0.3673	969.73	1.168	970.08	0.2495	970.06	0.4407
969.89	0.182	969.87	0.388	969.74	1.132	970.09	0.2765	970.08	0.457
969.9	0.1207	969.88	0.4173	969.75	1.099	970.1	0.312	970.09	0.4728
969.91	0.07577	969.89	0.4397	969.76	1.077	970.11	0.3552	970.1	0.4803
969.93	0.05303	969.9	0.4642	969.78	1.048	970.12	0.3967	970.11	0.4843
969.94	0.05172	969.91	0.4876	969.79	1.003	970.13	0.4435	970.12	0.4969
969.95	0.07766	969.93	0.5238	969.8	0.97	970.14	0.4691	970.13	0.4927
969.96	0.1223	969.94	0.5377	969.81	0.9166	970.16	0.502	970.14	0.4613
969.97	0.1849	969.95	0.5542	969.82	0.8505	970.17	0.5438	970.16	0.4237
969.98	0.2699	969.96	0.5634	969.83	0.782	970.18	0.5831	970.17	0.3817
969.99	0.3688	969.97	0.5866	969.85	0.716	970.19	0.5888	970.18	0.3347
970.01	0.4758	969.98	0.6035	969.86	0.658	970.2	0.6001	970.19	0.2898
970.02	0.5681	969.99	0.6281	969.87	0.6063	970.21	0.6028	970.2	0.2599
970.03	0.648	970.01	0.6524	969.88	0.5609	970.22	0.6072	970.21	0.2295
970.04	0.7076	970.02	0.6859	969.89	0.5284	970.24	0.6012	970.22	0.1986
970.05	0.7496	970.03	0.6965	969.9	0.5259	970.25	0.5924	970.24	0.1527
970.06	0.7877	970.04	0.6945	969.91	0.5255	970.26	0.5876	970.25	0.108
970.08	0.8141	970.05	0.6976	969.93	0.527	970.27	0.5747	970.26	0.07865
970.09	0.8106	970.06	0.6951	969.94	0.5278	970.29	0.5801	970.27	0.06402
970.1	0.8113	970.08	0.6895	969.95	0.5105	970.31	0.5924	970.28	0.07232
970.11	0.8164	970.09	0.6771	969.96	0.4982	970.32	0.5978	970.29	0.09339
970.12	0.8156	970.1	0.6739	969.97	0.4858	970.33	0.6159	970.31	0.1463
970.13	0.8244	970.11	0.6459	969.98	0.4689	970.34	0.6507	970.32	0.2177
970.14	0.8064	970.12	0.5973	969.99	0.4529	970.35	0.7062	970.33	0.2965
970.16	0.7992	970.13	0.5468	970.01	0.4285	970.36	0.7736	970.34	0.3933
970.17	0.7883	970.14	0.4983	970.02	0.4256	970.37	0.8469	970.35	0.4821
970.18	0.7827	970.16	0.4529	970.03	0.4307	970.39	0.9118	970.36	0.5553
970.19	0.7713	970.17	0.4093	970.04	0.4295	970.4	0.9859	970.37	0.6051
970.2	0.7683	970.18	0.3777	970.05	0.4482	970.41	1.058	970.39	0.6458
970.21	0.7812	970.19	0.3616	970.06	0.4945	970.42	1.103	970.4	0.6923
970.22	0.8048	970.2	0.3603	970.08	0.5538	970.43	1.122	970.41	0.7713
970.24	0.8243	970.21	0.359	970.09	0.6327	970.44	1.139	970.42	0.9069
970.25	0.7938	970.22	0.3768	970.1	0.7216	970.45	1.119	970.43	1.104
970.26	0.7528	970.24	0.391	970.11	0.8107	970.47	1.094	970.44	1.343
970.27	0.7014	970.25	0.4191	970.12	0.9002	970.48	1.056	970.45	1.635
970.28	0.6644	970.26	0.4266	970.13	0.9896	970.49	1.021	970.47	1.981
970.29	0.6219	970.27	0.4417	970.14	1.06	970.5	0.9814	970.48	2.401
970.31	0.5751	970.28	0.4587	970.16	1.119	970.51	0.9427	970.49	2.869
970.32	0.5382	970.29	0.4773	970.17	1.158	970.52	0.8961	970.5	3.38
970.33	0.5352	970.31	0.4858	970.18	1.206	970.54	0.8242	970.51	3.934
970.34	0.5432	970.32	0.4903	970.19	1.249	970.55	0.7583	970.52	4.493
970.36	0.5699	970.33	0.4952	970.2	1.281	970.56	0.7092	970.54	5.059
970.37	0.6064	970.34	0.4628	970.21	1.287	970.57	0.6684	970.55	5.556
970.39	0.6371	970.35	0.4403	970.22	1.292	970.58	0.637	970.56	5.936
970.4	0.6923	970.36	0.4199	970.24	1.3	970.59	0.6033	970.57	6.197
970.41	0.7469	970.37	0.4116	970.25	1.309	970.6	0.5741	970.58	6.277
970.42	0.8245	970.39	0.4103	970.26	1.285	970.62	0.5515	970.59	6.195
970.43	0.8967	970.4	0.4201	970.27	1.242	970.63	0.5338	970.6	5.939
970.44	0.9819	970.41	0.4338	970.28	1.213	970.64	0.5187	970.62	5.549
970.45	1.079	970.42	0.4611	970.29	1.203	970.65	0.4735	970.63	5.066
970.47	1.156	970.43	0.4836	970.31	1.185	970.66	0.4214	970.64	4.528
970.48	1.201	970.45	0.5041	970.32	1.183	970.67	0.366	970.65	3.952
970.49	1.212	970.47	0.529	970.33	1.189	970.68	0.3034	970.66	3.354
970.5	1.238	970.48	0.5431	970.34	1.187	970.7	0.2567	970.67	2.75
970.51	1.253	970.49	0.5619	970.35	1.186	970.71	0.2179	970.68	2.19
970.52	1.273	970.5	0.5492	970.36	1.184	970.72	0.1941	970.7	1.685
970.54	1.275	970.51	0.546	970.37	1.18	970.73	0.18	970.71	1.27
970.55	1.282	970.52	0.5322	970.39	1.182	970.74	0.1789	970.72	0.9266
970.56	1.294	970.54	0.5184	970.4	1.191	970.75	0.1849	970.73	0.6898
970.57	1.312	970.55	0.4935	970.41	1.226	970.77	0.1993	970.74	0.5557
970.58	1.316	970.56	0.4741	970.42	1.255	970.78	0.2342	970.75	0.5139
970.59	1.296	970.57	0.4551	970.43	1.313	970.79	0.2771	970.77	0.5336
970.6	1.246	970.58	0.433	970.44	1.387	970.8	0.311	970.78	0.5647
970.62	1.173	970.59	0.433	970.45	1.493	970.81	0.3509	970.79	0.6065
970.63	1.095	970.6	0.4204	970.47	1.607	970.82	0.3963	970.8	0.6626
970.64	1.004	970.62	0.4142	970.48	1.714	970.83	0.447	970.81	0.6989
970.65	0.911	970.63	0.4051	970.49	1.823	970.85	0.4896	970.82	0.7428
970.66	0.7953	970.64	0.4069	970.5	1.947	970.86	0.5237	970.83	0.777
970.67	0.6766	970.65	0.3903	970.51	2.096	970.87	0.5352	970.85	0.8108
970.68	0.5613	970.66	0.3727	970.52	2.239	970.88	0.5083	970.86	0.843
970.7	0.4354	970.67	0.3393	970.54	2.356	970.89	0.4779	970.87	0.885
970.71	0.3256	970.68	0.3067	970.55	2.464	970.9	0.4361	970.88	0.9294
970.72	0.2415	970.7	0.2745	970.56	2.524	970.92	0.392	970.89	0.9693
970.73	0.1935	970.71	0.2391	970.57	2.528	970.93	0.3446	970.9	1.001
970.74	0.1787	970.72	0.2131	970.58	2.48	970.94	0.3041	970.92	1.042
970.75	0.203	970.73	0.1867	970.59	2.374	970.95	0.2757	970.93	1.076
970.77	0.2564	970.74	0.1862	970.6	2.214	970.96	0.2573	970.94	1.104
970.78	0.3475	970.75	0.1892	970.62	2.008	970.97	0.2437	970.95	1.116
970.79	0.4615	970.77	0.2118	970.63	1.781	970.98	0.2368	970.96	1.129
970.8	0.6007	970.78	0.246	970.64	1.543	971	0.2298	970.97	1.132
970.81	0.7406	970.79	0.3036	970.65	1.316	971.01	0.2263	970.98	1.111
970.82	0.852	970.8	0.3749	970.66	1.121	971.02	0.2264	971	1.038
970.83	0.9482	970.81	0.4619	970.67	0.9235	971.03	0.2317	971.01	0.9433
970.85	1.018	970.82	0.5576	970.7	0.7526	971.04	0.2482	971.02	0.8436
970.86	1.078	970.83	0.6311	970.71	0.6115	971.05	0.2727	971.03	0.7333
970.87	1.102	970.85	0.711	970.72	0.4935	971.06	0.2865	971.04	0.6122
970.88	1.09	970.86	0.7843	970.73	0.4122	971.08	0.2891	971.05	0.4981
970.89	1.049	970.87	0.8447	970.74	0.3722	971.09	0.2896	971.06	0.3936
970.9	0.9838	970.88	0.8656	970.75	0.3766	971.1	0.2784	971.08	0.3081
970.92	0.9078	970.89	0.8871	970.77	0.4089	971.11	0.2642	971.09	0.2536
970.93	0.8211	970.9	0.8913	970.78	0.4706	971.12	0.2582	971.1	0.2386
970.94	0.7479	970.92	0.8891	970.79	0.5617	971.13	0.2574	971.11	0.2549
970.95	0.6871	970.93	0.8693	970.8	0.6595	971.15	0.2619	971.12	0.3069
970.96	0.629	970.94	0.8388	970.81	0.7674	971.16	0.2689	971.13	0.3745
970.97	0.589	970.95	0.8054	970.82	0.8665	971.17	0.2981	971.15	0.4548
970.98	0.5424	970.96	0.763	970.83	0.9599	971.18	0.3226	971.16	0.5458
971	0.507	970.97	0.7281	970.86	1.055	971.19	0.3324	971.17	0.6405
971.01	0.4906	970.98	0.6852	970.87	1.156	971.2	0.3288	971.18	0.7241
971.02	0.4974	971	0.6473	970.88	1.264	971.21	0.3238	971.19	0.7785
971.03	0.5073	971.01	0.6138	970.89	1.351	971.23	0.3183	971.2	0.8228
971.04	0.5031	971.02	0.588	970.9	1.43	971.24	0.3074	971.21	0.8264
971.05	0.4772	971.03	0.5597	970.92	1.47	971.26	0.3038	971.23	0.8157
971.06	0.4548	971.04	0.5361	970.93	1.463	971.27	0.3107	971.24	0.8082
971.09	0.4454	971.05	0.5087	970.94	1.434	971.28	0.3189	971.25	0.7875
971.1	0.4506	971.06	0.4836	970.95	1.369	971.29	0.3389	971.26	0.7488
971.11	0.4452	971.08	0.4718	970.96	1.262	971.31	0.3585	971.27	0.691
971.12	0.4519	971.09	0.4607	970.97	1.14	971.32	0.3966	971.28	0.6466
971.13	0.4764	971.1	0.4556	970.98	1.008	971.33	0.4516	971.29	0.6163
971.15	0.516	971.11	0.4577	971	0.8774	971.34	0.5124	971.31	0.6078
971.16	0.5808	971.12	0.4774	971.01	0.7529	971.35	0.5748	971.32	0.6229
971.17	0.6636	971.13	0.4973	971.02	0.6308	971.36	0.6451	971.33	0.6706
971.18	0.7607	971.15	0.522	971.03	0.5318	971.38	0.7211	971.34	0.7491
971.19	0.851	971.16	0.5438	971.04	0.453	971.39	0.7889	971.35	0.8603
971.2	0.9136	971.17	0.5664	971.05	0.3911	971.4	0.8548	971.36	0.963
971.21	0.9704	971.18	0.5941	971.06	0.3429	971.41	0.9135	971.38	1.074
971.23	0.9829	971.19	0.6264	971.08	0.3201	971.42	0.9181	971.39	1.18
971.25	0.9981	971.2	0.6721	971.09	0.321	971.43	0.8996	971.4	1.254
971.26	1.001	971.21	0.7142	971.1	0.3347	971.44	0.8575	971.41	1.299
971.27	0.9836	971.23	0.757	971.11	0.3604	971.46	0.7974	971.42	1.326
971.28	0.9249	971.24	0.7869	971.12	0.3742	971.47	0.7189	971.43	1.367
971.29	0.8564	971.25	0.801	971.13	0.3861	971.48	0.6245	971.44	1.394
971.31	0.7857	971.26	0.8006	971.15	0.3949	971.49	0.535	971.46	1.442
971.32	0.7261	971.27	0.7945	971.16	0.4106	971.5	0.45	971.47	1.484
971.33	0.6942	971.28	0.7938	971.17	0.4246	971.51	0.3711	971.48	1.504
971.34	0.651	971.29	0.8015	971.18	0.4489	971.52	0.3061	971.49	1.513
971.35	0.6005	971.31	0.7944	971.19	0.4689	971.54	0.252	971.5	1.511
971.36	0.5604	971.32	0.7916	971.2	0.4951	971.55	0.2153	971.51	1.533
971.38	0.5343	971.33	0.7934	971.21	0.5155	971.56	0.1815	971.52	1.551
971.39	0.5232	971.34	0.79	971.23	0.5442	971.57	0.1524	971.54	1.585
971.4	0.5319	971.35	0.7815	971.24	0.5737	971.58	0.1297	971.55	1.634
971.41	0.5511	971.36	0.7769	971.25	0.6052	971.59	0.1197	971.56	1.708
971.42	0.5784	971.38	0.7705	971.26	0.6558	971.61	0.1171	971.57	1.785
971.43	0.6088	971.39	0.7539	971.27	0.7074	971.62	0.1177	971.58	1.853
971.44	0.646	971.4	0.7429	971.28	0.7457	971.63	0.1235	971.59	1.877
971.46	0.6976	971.41	0.7422	971.29	0.7692	971.64	0.1249	971.61	1.856
971.47	0.7377	971.42	0.7424	971.31	0.787	971.65	0.1133	971.62	1.778
971.48	0.8005	971.43	0.7502	971.32	0.8095	971.66	0.1139	971.63	1.67
971.49	0.8514	971.44	0.7435	971.33	0.8201	971.67	0.09993	971.64	1.553
971.5	0.9051	971.46	0.7154	971.34	0.8251	971.69	0.08386	971.65	1.428
971.51	0.9616	971.47	0.673	971.35	0.8187	971.7	0.06855	971.66	1.316
971.52	1.036	971.48	0.6241	971.36	0.8223	971.71	0.05738	971.67	1.2
971.54	1.106	971.49	0.5717	971.38	0.824	971.72	0.05449	971.69	1.083
971.55	1.164	971.5	0.5231	971.39	0.8271	971.73	0.05684	971.7	0.9554
971.56	1.209	971.51	0.4766	971.4	0.8306	971.74	0.07017	971.71	0.8225
971.57	1.186	971.52	0.4195	971.41	0.8436	971.75	0.08014	971.72	0.6929
971.58	1.119	971.54	0.3511	971.42	0.8314	971.77	0.08768	971.73	0.5676
971.59	1.026	971.55	0.2961	971.43	0.8216	971.78	0.09579	971.74	0.4686
971.61	0.9126	971.56	0.2537	971.44	0.8102	971.79	0.09984	971.76	0.3925
971.62	0.7856	971.57	0.2056	971.46	0.8049	971.8	0.1005	971.77	0.3521
971.63	0.6664	971.58	0.1669	971.47	0.8039	971.81	0.09388	971.78	0.3424
971.64	0.5444	971.59	0.1422	971.48	0.8175	971.82	0.08989	971.79	0.3614
971.65	0.4307	971.61	0.1266	971.49	0.8406	971.84	0.09074	971.8	0.3859
971.66	0.3346	971.62	0.1277	971.5	0.8615	971.85	0.1009	971.81	0.4169
971.67	0.2545	971.63	0.1474	971.51	0.877	971.86	0.1142	971.82	0.431
971.69	0.1853	971.64	0.1806	971.52	0.908	971.87	0.1316	971.84	0.4354
971.7	0.1404	971.65	0.2166	971.54	0.9525	971.88	0.1563	971.85	0.4507
971.71	0.1198	971.66	0.2588	971.55	1.006	971.89	0.1809	971.86	0.4867
971.72	0.1269	971.67	0.2884	971.56	1.04	971.9	0.1979	971.87	0.5319
971.73	0.1552	971.69	0.3209	971.57	1.072	971.92	0.2187	971.88	0.583
971.74	0.2061	971.7	0.3594	971.58	1.1	971.93	0.2424	971.89	0.6469
971.76	0.2674	971.71	0.3857	971.59	1.121	971.94	0.273	971.9	0.6954
971.77	0.3228	971.72	0.4061	971.61	1.109	971.95	0.3072	971.92	0.7219
971.78	0.3749	971.73	0.4165	971.63	1.103	971.96	0.3389	971.93	0.7387
971.79	0.4086	971.74	0.4194	971.64	1.095	971.97	0.3693	971.94	0.7257
971.8	0.4174	971.76	0.411	971.65	1.057	971.99	0.3778	971.95	0.6834
971.81	0.4314	971.77	0.4034	971.66	1.003	972	0.3863	971.96	0.6283
971.82	0.4507	971.78	0.3986	971.67	0.9586	972.01	0.3953	971.97	0.5782
971.84	0.4765	971.79	0.3924	971.69	0.9309	972.02	0.3974	971.99	0.5326
971.85	0.5076	971.8	0.36	971.7	0.9078	972.03	0.389	972	0.4827
971.86	0.5511	971.81	0.3344	971.71	0.9088	972.04	0.3754	972.01	0.4457
971.87	0.591	971.82	0.3169	971.72	0.9255	972.05	0.3668	972.02	0.4079
971.88	0.6364	971.84	0.3229	971.73	0.9562	972.07	0.3654	972.03	0.3695
971.89	0.6896	971.85	0.3273	971.74	1.009	972.08	0.3658	972.04	0.3367
971.9	0.7469	971.86	0.3254	971.76	1.087	972.09	0.3594	972.05	0.2919
971.92	0.8043	971.87	0.3313	971.77	1.186	972.1	0.3578	972.07	0.2604
971.93	0.8697	971.88	0.3371	971.78	1.276	972.11	0.3614	972.08	0.2471
971.94	0.9246	971.89	0.354	971.79	1.365	972.12	0.3621	972.09	0.2487
971.95	0.9789	971.9	0.3812	971.8	1.437	972.13	0.3658	972.1	0.2634
971.96	0.9986	971.92	0.4269	971.81	1.484	972.15	0.3631	972.11	0.288
971.97	1.011	971.93	0.4709	971.82	1.5	972.16	0.3633	972.12	0.3204
971.99	1.003	971.94	0.5043	971.84	1.481	972.17	0.3703	972.13	0.3372
972	0.9862	971.95	0.5434	971.85	1.439	972.18	0.3699	972.15	0.3405
972.01	0.9459	971.96	0.5831	971.86	1.381	972.19	0.3623	972.16	0.3436
972.02	0.8902	971.97	0.6303	971.87	1.281	972.2	0.3462	972.17	0.3249
972.03	0.8369	971.99	0.6654	971.88	1.137	972.22	0.33	972.18	0.3063
972.04	0.7861	972	0.6922	971.89	0.9922	972.23	0.3326	972.19	0.2864
972.05	0.7429	972.01	0.7015	971.9	0.8571	972.24	0.3249	972.2	0.2667
972.07	0.7135	972.02	0.697	971.92	0.7561	972.25	0.3019	972.22	0.2448
972.08	0.6866	972.03	0.6719	971.93	0.659	972.26	0.2692	972.23	0.2242
972.09	0.6809	972.04	0.6594	971.94	0.5841	972.27	0.2424	972.24	0.2028
972.1	0.6948	972.05	0.6452	971.95	0.5189	972.28	0.2382	972.25	0.1721
972.11	0.719	972.07	0.6318	971.96	0.4933	972.3	0.2456	972.26	0.1383
972.12	0.7654	972.08	0.5676	971.97	0.5132	972.31	0.2545	972.27	0.1088
972.13	0.8287	972.09	0.5041	971.99	0.5732	972.32	0.2932	972.28	0.09777
972.15	0.8916	972.1	0.4482	972	0.6689	972.33	0.3487	972.3	0.1036
972.16	0.9578	972.11	0.4023	972.01	0.7822	972.34	0.4171	972.31	0.1266
972.17	1.019	972.12	0.3804	972.02	0.92	972.35	0.5014	972.32	0.1708
972.18	1.059	972.13	0.3778	972.03	1.044	972.37	0.599	972.33	0.2405
972.19	1.075	972.15	0.3915	972.04	1.154	972.38	0.7054	972.34	0.3309
972.2	1.079	972.16	0.4072	972.05	1.252	972.39	0.8384	972.35	0.4359
972.22	1.07	972.17	0.4287	972.07	1.328	972.4	0.9836	972.37	0.5416
972.23	1.032	972.18	0.4679	972.08	1.39	972.41	1.125	972.38	0.6618
972.24	0.9499	972.19	0.5157	972.09	1.406	972.42	1.262	972.39	0.7796
972.25	0.8444	972.2	0.5738	972.1	1.386	972.43	1.383	972.4	0.8806
972.26	0.728	972.22	0.6213	972.11	1.336	972.45	1.501	972.41	0.9596
972.27	0.5987	972.23	0.6688	972.12	1.271	972.46	1.588	972.42	1.007
972.28	0.4726	972.25	0.7151	972.15	1.21	972.47	1.611	972.43	1.035
972.3	0.3424	972.26	0.7545	972.16	1.151	972.48	1.593	972.45	1.049
972.31	0.2244	972.27	0.7918	972.17	1.052	972.49	1.558	972.46	1.055
972.32	0.1287	972.28	0.8223	972.18	0.9407	972.5	1.51	972.47	1.046
972.33	0.05759	972.3	0.8348	972.19	0.8388	972.51	1.441	972.48	1.043
972.34	0.01552	972.31	0.8245	972.2	0.77	972.53	1.339	972.49	1.036
972.35	0.02498	972.32	0.7818	972.22	0.7235	972.54	1.211	972.51	1.052
972.37	0.06564	972.33	0.7567	972.23	0.6985	972.55	1.084	972.53	1.08
972.38	0.1385	972.34	0.7411	972.24	0.6745	972.56	0.9215	972.54	1.095
972.39	0.2368	972.37	0.7412	972.25	0.6572	972.57	0.7546	972.55	1.127
972.4	0.36	972.38	0.756	972.26	0.6433	972.58	0.6015	972.56	1.175
972.41	0.5029	972.39	0.7819	972.27	0.6292	972.6	0.47	972.57	1.241
972.42	0.6661	972.4	0.8195	972.28	0.632	972.61	0.3632	972.58	1.309
972.43	0.8399	972.41	0.8588	972.3	0.6305	972.62	0.2868	972.6	1.374
972.45	1.008	972.42	0.9018	972.31	0.6192	972.63	0.2267	972.61	1.432
972.46	1.139	972.43	0.9576	972.32	0.6361	972.64	0.1895	972.62	1.472
972.47	1.239	972.45	1.019	972.33	0.6622	972.65	0.1762	972.63	1.453
972.48	1.296	972.46	1.09	972.34	0.7127	972.66	0.1856	972.64	1.392
972.49	1.335	972.47	1.159	972.35	0.7853	972.68	0.2122	972.65	1.281
972.5	1.329	972.48	1.232	972.37	0.8847	972.69	0.2392	972.66	1.146
972.51	1.297	972.49	1.285	972.38	1.018	972.7	0.2711	972.68	1.007
972.53	1.228	972.5	1.319	972.39	1.168	972.71	0.3137	972.69	0.874
972.54	1.146	972.51	1.353	972.4	1.318	972.72	0.3639	972.7	0.7544
972.55	1.048	972.53	1.353	972.41	1.493	972.73	0.4031	972.71	0.6472
972.56	0.9452	972.54	1.342	972.42	1.68	972.75	0.4283	972.72	0.5599
972.57	0.8593	972.55	1.3	972.43	1.872	972.76	0.4429	972.73	0.4825
972.58	0.7791	972.56	1.248	972.45	2.034	972.77	0.4323	972.75	0.4173
972.6	0.697	972.57	1.195	972.46	2.154	972.78	0.413	972.76	0.3566
972.61	0.6411	972.58	1.147	972.47	2.217	972.79	0.3788	972.77	0.3234
972.62	0.5972	972.6	1.094	972.48	2.261	972.8	0.3499	972.78	0.3072
972.63	0.5827	972.61	1.032	972.49	2.261	972.83	0.3296	972.79	0.3166
972.64	0.5989	972.62	0.9653	972.5	2.217	972.84	0.3109	972.8	0.3575
972.65	0.6359	972.63	0.8907	972.51	2.124	972.85	0.2928	972.81	0.4203
972.66	0.6938	972.64	0.801	972.53	1.978	972.86	0.2747	972.83	0.5061
972.68	0.75	972.65	0.7104	972.54	1.802	972.87	0.2604	972.84	0.6122
972.69	0.8113	972.66	0.636	972.55	1.631	972.88	0.2599	972.85	0.7123
972.7	0.8832	972.68	0.5634	972.56	1.455	972.9	0.272	972.86	0.7973
972.71	0.956	972.69	0.4959	972.57	1.273	972.91	0.2967	972.87	0.8832
972.72	1.03	972.7	0.4387	972.58	1.089	972.92	0.3224	972.88	0.9713
972.73	1.087	972.71	0.3873	972.6	0.9123	972.93	0.3576	972.9	1.069
972.75	1.136	972.72	0.3362	972.61	0.7686	972.94	0.4022	972.91	1.171
972.76	1.174	972.73	0.3048	972.62	0.6487	972.95	0.4347	972.92	1.27
972.77	1.196	972.75	0.2957	972.63	0.5552	972.96	0.4597	972.93	1.356
972.78	1.199	972.76	0.2705	972.64	0.4946	972.98	0.4821	972.94	1.417
972.79	1.175	972.77	0.2566	972.65	0.457	972.99	0.4962	972.95	1.447
972.8	1.149	972.78	0.2433	972.66	0.4489	973	0.5068	972.96	1.442
972.81	1.089	972.79	0.2445	972.68	0.4522	973.01	0.5005	972.98	1.403
972.83	1.033	972.8	0.2557	972.69	0.478	973.02	0.5002	972.99	1.349
972.84	0.9786	972.81	0.2697	972.7	0.5223	973.03	0.5048	973	1.271
972.85	0.8974	972.83	0.2762	972.71	0.5972	973.04	0.5049	973.01	1.151
972.86	0.8131	972.84	0.2694	972.72	0.6771	973.06	0.485	973.02	1.032
972.87	0.7404	972.85	0.2622	972.73	0.7365	973.07	0.4456	973.03	0.9129
972.88	0.6769	972.86	0.2597	972.75	0.7975	973.08	0.4004	973.04	0.7999
972.9	0.6295	972.87	0.272	972.76	0.8456	973.09	0.3394	973.06	0.6913
972.91	0.5814	972.88	0.3116	972.77	0.881	973.1	0.2876	973.07	0.5896
972.92	0.5527	972.9	0.3824	972.78	0.9192	973.11	0.2418	973.08	0.4818
972.93	0.5297	972.91	0.465	972.79	0.9421	973.13	0.2052	973.09	0.3914
972.94	0.5171	972.92	0.568	972.8	0.9284	973.14	0.1826	973.1	0.3175
972.95	0.5009	972.93	0.6967	972.81	0.9039	973.15	0.17	973.11	0.2733
972.96	0.5016	972.94	0.8434	972.83	0.8736	973.16	0.1713	973.13	0.2306
972.98	0.5101	972.95	0.9874	972.84	0.8362	973.17	0.1834	973.14	0.2131
972.99	0.5314	972.96	1.14	972.85	0.7806	973.18	0.1888	973.15	0.2159
973	0.5337	972.98	1.273	972.86	0.735	973.19	0.1938	973.16	0.2423
973.01	0.5481	972.99	1.372	972.87	0.6926	973.21	0.2098	973.17	0.284
973.02	0.569	973	1.444	972.88	0.6667	973.22	0.229	973.18	0.3372
973.03	0.6103	973.01	1.492	972.9	0.6651	973.23	0.273	973.19	0.4087
973.04	0.6453	973.02	1.517	972.91	0.6716	973.24	0.3153	973.21	0.4826
973.06	0.6943	973.03	1.5	972.92	0.6936	973.25	0.3667	973.22	0.5584
973.07	0.7313	973.04	1.418	972.93	0.7169	973.26	0.4166	973.23	0.636
973.08	0.7452	973.06	1.293	972.94	0.754	973.28	0.4441	973.24	0.7245
973.09	0.7771	973.07	1.142	972.95	0.7885	973.29	0.4583	973.25	0.808
973.1	0.8261	973.08	0.9982	972.96	0.8067	973.3	0.4748	973.26	0.8828
973.11	0.8843	973.09	0.8716	972.98	0.8291	973.31	0.4929	973.28	0.9461
973.13	0.9452	973.1	0.7754	972.99	0.829	973.32	0.5059	973.29	0.9771
973.14	1.001	973.11	0.7223	973	0.8266	973.33	0.5382	973.3	0.9975
973.15	1.066	973.13	0.7103	973.01	0.8319	973.34	0.5808	973.31	1.008
973.16	1.124	973.14	0.731	973.02	0.8228	973.36	0.6552	973.32	1.03
973.17	1.19	973.15	0.797	973.03	0.8095	973.37	0.7496	973.33	1.059
973.18	1.247	973.16	0.905	973.04	0.8061	973.38	0.858	973.34	1.105
973.19	1.316	973.17	1.036	973.06	0.7942	973.39	0.9728	973.36	1.157
973.21	1.384	973.18	1.16	973.07	0.7627	973.4	1.092	973.37	1.248
973.22	1.437	973.19	1.289	973.08	0.7231	973.41	1.206	973.38	1.35
973.23	1.479	973.21	1.396	973.09	0.6954	973.42	1.313	973.39	1.467
973.24	1.51	973.22	1.498	973.1	0.6689	973.44	1.43	973.4	1.578
973.25	1.51	973.23	1.573	973.11	0.6655	973.45	1.543	973.41	1.692
973.26	1.483	973.24	1.639	973.13	0.6764	973.46	1.653	973.42	1.806
973.28	1.422	973.25	1.668	973.14	0.6903	973.47	1.709	973.44	1.903
973.29	1.344	973.26	1.628	973.16	0.7234	973.48	1.739	973.45	2.009
973.3	1.25	973.28	1.533	973.17	0.7641	973.49	1.736	973.46	2.118
973.31	1.126	973.29	1.413	973.18	0.7974	973.51	1.699	973.47	2.194
973.32	1.009	973.3	1.288	973.19	0.8261	973.52	1.641	973.48	2.21
973.33	0.8991	973.31	1.174	973.21	0.8508	973.53	1.541	973.49	2.19
973.34	0.8109	973.32	1.088	973.22	0.865	973.54	1.411	973.51	2.126
973.36	0.7297	973.33	1.022	973.23	0.8836	973.55	1.263	973.52	2.046
973.37	0.6697	973.34	0.9976	973.24	0.9268	973.56	1.123	973.53	1.943
973.38	0.6395	973.36	1.005	973.25	0.9739	973.57	0.9886	973.54	1.824
973.39	0.6317	973.37	1.051	973.26	1.022	973.59	0.8735	973.55	1.701
[truncated: 106,860 more rows]

## Sheet: Supp Fig 13b
	hIAPP alone		1:0.5		1:1		1:2
m/z	Intensity	m/z	Intensity	m/z	Intensity	m/z	Intensity
950.01	0.5389	950.01	0.4118	950.01	0.4369	950.01	0.8909
950.02	0.4719	950.02	0.4413	950.02	0.4169	950.02	0.9459
950.03	0.4149	950.03	0.4722	950.03	0.3819	950.03	0.9689
950.04	0.3766	950.04	0.4899	950.05	0.3498	950.04	0.9752
950.05	0.3562	950.05	0.5053	950.07	0.3174	950.05	0.98
950.07	0.3651	950.07	0.5187	950.08	0.2771	950.07	0.9786
950.08	0.3861	950.08	0.5285	950.09	0.2414	950.08	0.9513
950.09	0.41	950.09	0.5317	950.1	0.2186	950.09	0.9333
950.1	0.4432	950.1	0.5114	950.11	0.1957	950.1	0.9113
950.11	0.4837	950.11	0.4809	950.12	0.1825	950.11	0.8752
950.12	0.5101	950.12	0.4469	950.13	0.1882	950.12	0.8377
950.13	0.5437	950.13	0.4273	950.14	0.2013	950.13	0.8093
950.14	0.5632	950.14	0.3998	950.16	0.2273	950.14	0.7701
950.16	0.5628	950.16	0.3802	950.17	0.2609	950.16	0.7209
950.17	0.5542	950.17	0.3632	950.18	0.3063	950.17	0.6545
950.18	0.5355	950.18	0.3401	950.19	0.3564	950.18	0.5929
950.2	0.5172	950.19	0.3224	950.2	0.4143	950.19	0.5236
950.21	0.5021	950.2	0.3132	950.21	0.4619	950.2	0.4624
950.22	0.4728	950.21	0.3044	950.22	0.4948	950.21	0.4043
950.24	0.453	950.22	0.3023	950.24	0.519	950.22	0.3539
950.25	0.4424	950.24	0.2919	950.25	0.527	950.24	0.2978
950.26	0.4294	950.25	0.2741	950.26	0.5156	950.25	0.2386
950.27	0.4174	950.26	0.2584	950.27	0.4836	950.26	0.1762
950.28	0.4268	950.27	0.2471	950.28	0.4497	950.27	0.1321
950.29	0.4301	950.28	0.2304	950.29	0.4048	950.28	0.1153
950.3	0.4391	950.29	0.2154	950.3	0.3424	950.29	0.1157
950.32	0.429	950.3	0.2034	950.32	0.2767	950.3	0.1278
950.33	0.402	950.32	0.1942	950.33	0.2105	950.32	0.158
950.34	0.3722	950.33	0.1947	950.34	0.1515	950.33	0.1984
950.35	0.3552	950.34	0.1973	950.35	0.1038	950.34	0.2445
950.36	0.3431	950.35	0.2088	950.36	0.07177	950.35	0.3053
950.37	0.3426	950.36	0.2237	950.37	0.0477	950.36	0.369
950.38	0.3535	950.37	0.2263	950.38	0.0323	950.37	0.42
950.4	0.3894	950.38	0.2364	950.4	0.03027	950.4	0.4745
950.41	0.4396	950.4	0.2422	950.41	0.04411	950.41	0.5251
950.42	0.501	950.41	0.2548	950.42	0.07726	950.42	0.5701
950.43	0.5868	950.42	0.2813	950.43	0.1213	950.44	0.6178
950.44	0.6794	950.43	0.3179	950.44	0.1798	950.45	0.6597
950.45	0.7806	950.44	0.3521	950.45	0.2459	950.46	0.6721
950.46	0.8954	950.45	0.3948	950.46	0.3214	950.47	0.669
950.47	0.9945	950.46	0.4388	950.47	0.3879	950.49	0.6576
950.49	1.079	950.47	0.4816	950.49	0.4516	950.5	0.6297
950.5	1.152	950.49	0.516	950.5	0.5049	950.51	0.5965
950.51	1.22	950.5	0.5481	950.51	0.5609	950.52	0.5628
950.52	1.232	950.51	0.556	950.52	0.6075	950.53	0.5331
950.53	1.232	950.52	0.5674	950.53	0.6239	950.54	0.4999
950.54	1.193	950.53	0.5796	950.54	0.6405	950.55	0.4656
950.55	1.137	950.54	0.5918	950.55	0.6657	950.57	0.4323
950.58	1.075	950.55	0.6054	950.57	0.6869	950.58	0.412
950.59	1.017	950.57	0.5872	950.58	0.6989	950.59	0.4047
950.6	0.9565	950.58	0.556	950.59	0.7069	950.6	0.4088
950.61	0.8969	950.59	0.5083	950.6	0.7019	950.61	0.4209
950.62	0.8438	950.6	0.4408	950.61	0.6827	950.62	0.4335
950.63	0.8037	950.61	0.3789	950.62	0.6764	950.63	0.4578
950.65	0.7512	950.62	0.32	950.63	0.6716	950.65	0.4766
950.66	0.7127	950.63	0.2692	950.65	0.6718	950.67	0.4956
950.67	0.677	950.65	0.2281	950.66	0.6679	950.68	0.5204
950.68	0.6395	950.66	0.1992	950.67	0.674	950.69	0.5154
950.69	0.6178	950.67	0.1832	950.68	0.6622	950.7	0.4976
950.7	0.6022	950.68	0.1867	950.69	0.647	950.71	0.4784
950.71	0.6004	950.69	0.1947	950.7	0.6119	950.73	0.4465
950.73	0.6274	950.7	0.2051	950.71	0.5798	950.74	0.3971
950.74	0.6705	950.71	0.2254	950.73	0.5504	950.75	0.3468
950.75	0.7188	950.73	0.2592	950.74	0.5296	950.76	0.2989
950.76	0.7399	950.74	0.2987	950.75	0.5108	950.77	0.241
950.77	0.7784	950.75	0.3568	950.76	0.4864	950.78	0.1765
950.78	0.8058	950.76	0.4193	950.78	0.4857	950.79	0.1153
950.79	0.8532	950.77	0.478	950.79	0.4938	950.81	0.06365
950.81	0.8974	950.78	0.5245	950.81	0.4814	950.82	0.02788
950.82	0.9477	950.79	0.5399	950.82	0.4715	950.83	0.006394
950.83	1.009	950.81	0.5338	950.83	0.4531	950.85	0.01771
950.84	1.062	950.82	0.5097	950.84	0.4327	950.86	0.03244
950.85	1.099	950.83	0.4627	950.85	0.4158	950.87	0.05262
950.86	1.128	950.84	0.4141	950.86	0.4121	950.89	0.07552
950.87	1.137	950.85	0.3567	950.87	0.3964	950.9	0.1076
950.88	1.15	950.86	0.296	950.88	0.3811	950.91	0.1468
950.9	1.144	950.87	0.2504	950.9	0.3646	950.92	0.1757
950.91	1.14	950.88	0.2168	950.91	0.3511	950.93	0.2144
950.92	1.138	950.9	0.1983	950.92	0.3232	950.94	0.2531
950.93	1.146	950.91	0.196	950.93	0.3054	950.95	0.2847
950.94	1.182	950.92	0.209	950.94	0.2793	950.96	0.3197
950.95	1.224	950.93	0.2428	950.95	0.2703	950.98	0.3585
950.96	1.25	950.94	0.2995	950.96	0.2667	950.99	0.3915
950.98	1.245	950.95	0.3763	950.98	0.2722	951	0.4061
950.99	1.204	950.96	0.4624	950.99	0.2827	951.01	0.4172
951	1.171	950.98	0.5536	951	0.2905	951.02	0.4251
951.01	1.143	950.99	0.634	951.01	0.3022	951.03	0.4363
951.02	1.13	951	0.7008	951.02	0.3089	951.04	0.4551
951.03	1.106	951.01	0.7414	951.03	0.295	951.06	0.4871
951.04	1.091	951.02	0.7542	951.04	0.2899	951.07	0.5265
951.06	1.093	951.03	0.7389	951.06	0.2717	951.08	0.5765
951.07	1.08	951.04	0.6895	951.07	0.2608	951.09	0.5889
951.08	1.078	951.06	0.6137	951.08	0.2558	951.1	0.6076
951.09	1.091	951.07	0.533	951.09	0.2565	951.11	0.6346
951.1	1.108	951.08	0.4479	951.1	0.2612	951.12	0.6701
951.11	1.133	951.09	0.3686	951.11	0.2724	951.14	0.7123
951.12	1.146	951.1	0.3026	951.12	0.2934	951.15	0.7478
951.14	1.16	951.11	0.2394	951.14	0.3287	951.16	0.781
951.15	1.172	951.12	0.1921	951.15	0.3621	951.17	0.8068
951.16	1.196	951.14	0.1658	951.16	0.403	951.18	0.8229
951.17	1.229	951.15	0.1544	951.17	0.4331	951.19	0.8372
951.18	1.225	951.16	0.1586	951.18	0.4669	951.2	0.836
951.19	1.197	951.17	0.1806	951.19	0.4857	951.22	0.8155
951.2	1.146	951.18	0.2112	951.2	0.5019	951.23	0.7882
951.22	1.081	951.19	0.2438	951.22	0.5093	951.24	0.742
951.23	1.019	951.2	0.275	951.23	0.5046	951.25	0.6725
951.24	0.9641	951.22	0.2957	951.24	0.4991	951.26	0.5867
951.25	0.8935	951.23	0.3133	951.25	0.4869	951.27	0.5012
951.26	0.8209	951.24	0.3117	951.26	0.4442	951.28	0.4227
951.27	0.7503	951.25	0.3035	951.27	0.4088	951.29	0.3375
951.28	0.695	951.26	0.2804	951.28	0.3598	951.31	0.2486
951.29	0.6292	951.27	0.2484	951.29	0.3229	951.32	0.1445
951.31	0.5837	951.28	0.2232	951.31	0.3104	951.33	0.05626
951.32	0.5455	951.29	0.2118	951.32	0.3128	951.4	0.01949
951.33	0.5132	951.31	0.2099	951.33	0.3224	951.41	0.1927
951.34	0.4967	951.32	0.2228	951.34	0.3443	951.42	0.4384
951.35	0.4675	951.33	0.2389	951.35	0.3887	951.43	0.7519
951.36	0.4534	951.34	0.2497	951.36	0.453	951.44	1.135
951.37	0.4358	951.35	0.2683	951.37	0.518	951.45	1.571
951.39	0.4353	951.36	0.299	951.39	0.5949	951.47	2.018
951.4	0.4471	951.37	0.3269	951.4	0.6735	951.48	2.46
951.41	0.4529	951.4	0.3681	951.41	0.7506	951.49	2.898
951.43	0.4831	951.41	0.4194	951.42	0.82	951.5	3.333
951.44	0.5388	951.42	0.4668	951.44	0.8989	951.51	3.726
951.45	0.5929	951.43	0.5141	951.45	0.9728	951.52	4.039
951.47	0.6656	951.44	0.5481	951.47	1.034	951.53	4.248
951.48	0.7574	951.45	0.5803	951.48	1.081	951.55	4.337
951.49	0.852	951.47	0.6144	951.49	1.098	951.56	4.293
951.5	0.9636	951.48	0.6402	951.5	1.088	951.57	4.137
951.51	1.06	951.49	0.6747	951.51	1.074	951.58	3.847
951.52	1.153	951.5	0.713	951.52	1.026	951.59	3.406
951.53	1.227	951.51	0.763	951.53	0.9782	951.6	2.935
951.55	1.304	951.52	0.8154	951.55	0.9256	951.61	2.461
951.56	1.36	951.53	0.8665	951.56	0.844	951.63	1.994
951.57	1.405	951.55	0.8998	951.57	0.742	951.64	1.554
951.58	1.425	951.56	0.9199	951.58	0.6499	951.65	1.144
951.59	1.382	951.57	0.9036	951.59	0.5655	951.67	0.7979
951.6	1.32	951.58	0.8618	951.6	0.4951	951.68	0.5206
951.61	1.213	951.59	0.8143	951.61	0.4384	951.69	0.3018
951.63	1.112	951.6	0.7662	951.63	0.3868	951.7	0.1454
951.64	0.9974	951.61	0.7131	951.64	0.3528	951.72	0.05372
951.65	0.8749	951.63	0.671	951.65	0.3204	951.73	0.03464
951.67	0.768	951.64	0.6216	951.66	0.3094	951.74	0.07207
951.68	0.677	951.65	0.5666	951.67	0.3177	951.75	0.1418
951.69	0.5852	951.66	0.5142	951.68	0.3309	951.76	0.221
951.7	0.5251	951.67	0.4717	951.69	0.3591	951.77	0.2783
951.72	0.4849	951.68	0.4557	951.71	0.3972	951.78	0.3129
951.73	0.4727	951.69	0.4528	951.72	0.4426	951.8	0.3156
951.74	0.4683	951.7	0.4631	951.73	0.4993	951.81	0.2993
951.75	0.4633	951.72	0.4936	951.74	0.548	951.82	0.2515
951.76	0.4686	951.73	0.5391	951.75	0.5897	951.83	0.1895
951.77	0.4771	951.74	0.5945	951.76	0.6372	951.84	0.1627
951.78	0.4856	951.75	0.6456	951.77	0.6693	951.85	0.131
951.8	0.489	951.76	0.6782	951.78	0.6905	951.86	0.1062
951.81	0.5032	951.77	0.6873	951.8	0.7069	951.88	0.08901
951.82	0.5095	951.78	0.6919	951.81	0.7317	951.89	0.08405
951.83	0.5171	951.8	0.6672	951.82	0.7529	951.9	0.1065
951.84	0.5445	951.81	0.6305	951.83	0.7654	951.91	0.15
951.85	0.5742	951.82	0.592	951.84	0.7586	951.92	0.201
951.86	0.6289	951.84	0.5512	951.85	0.7215	951.93	0.2713
951.88	0.6763	951.85	0.5097	951.86	0.6829	951.94	0.3512
951.89	0.7307	951.86	0.468	951.88	0.6195	951.96	0.4401
951.9	0.7972	951.88	0.4165	951.89	0.5643	951.97	0.5353
951.91	0.8717	951.89	0.374	951.9	0.4989	951.98	0.6322
951.92	0.9563	951.9	0.3456	951.91	0.4363	951.99	0.7043
951.93	1.04	951.91	0.3358	951.92	0.3855	952	0.7463
951.94	1.108	951.92	0.3407	951.93	0.334	952.01	0.7854
951.96	1.169	951.93	0.3477	951.94	0.2923	952.02	0.8058
951.97	1.189	951.94	0.3647	951.96	0.2653	952.04	0.8118
951.98	1.188	951.96	0.3904	951.97	0.2456	952.05	0.8041
951.99	1.142	951.97	0.4224	951.98	0.2271	952.06	0.7774
952	1.063	951.98	0.4626	951.99	0.2036	952.07	0.7447
952.01	0.9654	951.99	0.4947	952	0.1877	952.08	0.6974
952.02	0.8679	952	0.5075	952.01	0.1812	952.09	0.6554
952.04	0.7888	952.01	0.5036	952.02	0.1813	952.1	0.6074
952.05	0.7167	952.02	0.4949	952.04	0.1971	952.11	0.569
952.06	0.6639	952.04	0.4606	952.05	0.2222	952.13	0.5378
952.07	0.6292	952.05	0.4224	952.06	0.2274	952.14	0.5045
952.08	0.6089	952.06	0.3863	952.07	0.2335	952.15	0.4514
952.09	0.6118	952.07	0.3477	952.08	0.2428	952.16	0.3982
952.1	0.619	952.08	0.3155	952.09	0.2601	952.17	0.3463
952.11	0.6378	952.09	0.2896	952.1	0.2792	952.18	0.2967
952.13	0.6795	952.1	0.2665	952.11	0.3143	952.19	0.2536
952.14	0.736	952.12	0.2608	952.13	0.354	952.21	0.2214
952.15	0.8037	952.13	0.2694	952.14	0.4017	952.22	0.1914
952.16	0.855	952.14	0.2939	952.15	0.4552	952.23	0.1825
952.17	0.8996	952.15	0.3246	952.16	0.5164	952.24	0.1877
952.18	0.9498	952.16	0.3585	952.17	0.5842	952.25	0.1904
952.19	0.981	952.17	0.4022	952.18	0.6536	952.26	0.2098
952.21	0.9889	952.18	0.4394	952.19	0.7011	952.27	0.2443
952.22	0.952	952.19	0.4756	952.21	0.7178	952.29	0.2888
952.23	0.9077	952.21	0.5108	952.22	0.7279	952.3	0.3502
952.24	0.8618	952.22	0.517	952.23	0.74	952.31	0.4166
952.25	0.8093	952.23	0.496	952.24	0.7413	952.32	0.474
952.26	0.7631	952.24	0.4552	952.25	0.7424	952.33	0.5216
952.27	0.6949	952.25	0.4104	952.26	0.7423	952.34	0.568
952.29	0.6357	952.26	0.359	952.27	0.7282	952.35	0.6036
952.3	0.5831	952.27	0.3062	952.29	0.6971	952.37	0.6184
952.31	0.5391	952.29	0.2644	952.3	0.6673	952.38	0.6208
952.32	0.5105	952.3	0.2276	952.31	0.6239	952.39	0.6225
952.33	0.4818	952.31	0.1935	952.32	0.5659	952.4	0.6488
952.34	0.4691	952.32	0.1671	952.33	0.513	952.41	0.6754
952.35	0.473	952.33	0.1515	952.34	0.4659	952.42	0.7306
952.37	0.4861	952.34	0.1443	952.35	0.4245	952.43	0.821
952.38	0.5161	952.35	0.1475	952.37	0.3754	952.45	0.9386
952.39	0.5574	952.37	0.1671	952.38	0.3374	952.46	1.096
952.4	0.624	952.38	0.1901	952.39	0.3109	952.47	1.264
952.41	0.6965	952.39	0.2277	952.4	0.2846	952.48	1.459
952.42	0.7452	952.4	0.2669	952.41	0.2638	952.49	1.669
952.43	0.7801	952.41	0.2982	952.42	0.2479	952.5	1.874
952.45	0.7982	952.42	0.3388	952.43	0.2494	952.51	2.066
952.46	0.8144	952.43	0.3838	952.45	0.2721	952.53	2.222
952.47	0.8129	952.45	0.4188	952.46	0.316	952.54	2.324
952.48	0.7912	952.46	0.4547	952.47	0.3811	952.55	2.35
952.49	0.7496	952.47	0.5006	952.48	0.4631	952.56	2.33
952.5	0.677	952.48	0.5587	952.49	0.5539	952.57	2.271
952.51	0.6156	952.49	0.6232	952.5	0.646	952.58	2.158
952.53	0.5461	952.5	0.69	952.51	0.7376	952.59	1.991
952.54	0.4829	952.51	0.7621	952.53	0.8011	952.6	1.799
952.55	0.4311	952.53	0.8145	952.54	0.8457	952.62	1.578
952.56	0.3836	952.54	0.8381	952.55	0.8744	952.63	1.367
952.57	0.3482	952.55	0.8566	952.56	0.8991	952.64	1.138
952.58	0.3228	952.56	0.8529	952.57	0.9033	952.65	0.9423
952.59	0.3151	952.57	0.818	952.58	0.8842	952.66	0.7794
952.61	0.329	952.59	0.7748	952.59	0.8516	952.67	0.6537
952.62	0.3625	952.6	0.7247	952.6	0.7959	952.68	0.5674
952.63	0.4051	952.62	0.6574	952.62	0.7106	952.7	0.4998
952.64	0.4315	952.63	0.5812	952.63	0.606	952.71	0.4551
952.66	0.4575	952.64	0.4844	952.64	0.4904	952.72	0.4124
952.67	0.4922	952.65	0.3932	952.65	0.3795	952.73	0.3884
952.68	0.5143	952.66	0.3107	952.66	0.2803	952.74	0.3726
952.7	0.5401	952.67	0.2367	952.67	0.2005	952.75	0.3553
952.71	0.5452	952.69	0.1725	952.68	0.1439	952.76	0.3422
952.72	0.5355	952.7	0.1256	952.7	0.1134	952.78	0.3202
952.73	0.5063	952.71	0.1001	952.71	0.09617	952.79	0.3157
952.74	0.4664	952.72	0.09219	952.72	0.09974	952.8	0.3113
952.75	0.4312	952.73	0.09929	952.73	0.117	952.81	0.2894
952.76	0.3905	952.74	0.1171	952.74	0.146	952.82	0.2653
952.79	0.3585	952.75	0.1489	952.75	0.1813	952.83	0.2501
952.8	0.3357	952.76	0.1669	952.76	0.2388	952.84	0.2405
952.81	0.3168	952.78	0.1711	952.78	0.3108	952.86	0.2447
952.82	0.3064	952.79	0.1777	952.79	0.395	952.87	0.254
952.83	0.306	952.8	0.1678	952.8	0.4835	952.88	0.2813
952.84	0.3176	952.81	0.1565	952.81	0.5709	952.89	0.3166
952.86	0.342	952.82	0.1535	952.82	0.6498	952.9	0.3606
952.87	0.3811	952.83	0.1542	952.83	0.6701	952.91	0.3955
952.88	0.4147	952.84	0.1491	952.84	0.6691	952.92	0.4111
952.89	0.4503	952.86	0.1464	952.86	0.6584	952.94	0.4129
952.9	0.4989	952.87	0.1448	952.87	0.6277	952.95	0.4142
952.91	0.5505	952.88	0.15	952.88	0.5992	952.96	0.4262
952.92	0.5992	952.89	0.148	952.89	0.5674	952.97	0.4321
952.94	0.6437	952.9	0.1517	952.9	0.5365	952.98	0.4419
952.95	0.653	952.91	0.163	952.91	0.4987	952.99	0.457
952.96	0.6558	952.92	0.1858	952.92	0.4662	953	0.4609
952.97	0.6523	952.94	0.2165	952.94	0.4298	953.02	0.4638
952.98	0.6274	952.95	0.2519	952.95	0.3979	953.03	0.4525
952.99	0.5968	952.96	0.2954	952.96	0.3694	953.04	0.4399
953	0.5611	952.97	0.3276	952.97	0.3566	953.05	0.4272
953.02	0.5173	952.98	0.3519	952.98	0.363	953.06	0.4147
953.04	0.4733	952.99	0.3424	952.99	0.3812	953.07	0.4084
953.05	0.4288	953	0.3294	953	0.4101	953.08	0.3932
953.06	0.3832	953.02	0.3176	953.02	0.447	953.09	0.3819
953.07	0.3372	953.03	0.3081	953.03	0.4872	953.11	0.3717
953.08	0.292	953.04	0.3114	953.04	0.5142	953.12	0.36
953.09	0.2499	953.05	0.3328	953.05	0.5211	953.13	0.3485
953.11	0.213	953.06	0.3661	953.06	0.5004	953.14	0.3265
953.12	0.1714	953.07	0.3929	953.07	0.4868	953.15	0.3037
953.13	0.1464	953.08	0.421	953.08	0.4628	953.16	0.2884
953.14	0.1282	953.09	0.4435	953.09	0.4243	953.17	0.2892
953.15	0.1198	953.11	0.4628	953.11	0.3886	953.19	0.2969
953.16	0.1154	953.12	0.4909	953.12	0.3425	953.2	0.3145
953.17	0.1056	953.13	0.5417	953.13	0.2961	953.21	0.3448
953.19	0.09481	953.14	0.6014	953.14	0.2488	953.22	0.3833
953.2	0.1029	953.15	0.6668	953.15	0.2063	953.23	0.4052
953.21	0.1157	953.16	0.7239	953.16	0.1641	953.24	0.4192
953.22	0.1146	953.17	0.7662	953.17	0.1275	953.25	0.4395
953.23	0.1314	953.19	0.7943	953.19	0.09921	953.27	0.4632
953.24	0.1505	953.2	0.7907	953.2	0.08261	953.28	0.4808
953.25	0.1733	953.21	0.7805	953.21	0.07693	953.29	0.4917
953.27	0.1989	953.22	0.7639	953.22	0.06708	953.3	0.4955
953.28	0.2241	953.23	0.7564	953.23	0.05689	953.31	0.4886
953.29	0.248	953.24	0.747	953.24	0.05319	953.32	0.4772
953.3	0.2666	953.25	0.7422	953.25	0.04202	953.33	0.4626
953.31	0.287	953.27	0.7471	953.27	0.02383	953.35	0.4294
953.32	0.3032	953.28	0.7551	953.28	0.005328	953.36	0.423
953.33	0.3266	953.29	0.745	953.35	0.01067	953.37	0.4187
953.35	0.3597	953.3	0.7257	953.36	0.04177	953.38	0.4383
953.36	0.4136	953.31	0.6952	953.37	0.07909	953.39	0.4806
953.37	0.4684	953.32	0.6683	953.38	0.1222	953.4	0.5532
953.38	0.5413	953.33	0.648	953.39	0.1699	953.41	0.6529
953.39	0.611	953.35	0.6442	953.4	0.2236	953.43	0.7876
953.4	0.6723	953.36	0.6476	953.42	0.2775	953.44	0.945
953.41	0.7373	953.37	0.6373	953.43	0.3264	953.45	1.109
953.43	0.8091	953.38	0.6318	953.44	0.3661	953.46	1.269
953.44	0.8689	953.39	0.6086	953.45	0.3794	953.47	1.442
953.45	0.9155	953.4	0.5758	953.46	0.3756	953.48	1.63
953.46	0.9684	953.41	0.5477	953.47	0.365	953.49	1.802
953.47	0.9988	953.43	0.527	953.48	0.3299	953.51	1.947
953.48	1.011	953.44	0.5208	953.49	0.298	953.52	2.05
953.49	0.9951	953.45	0.5293	953.51	0.2663	953.53	2.108
953.51	0.9648	953.46	0.5496	953.52	0.239	953.54	2.12
953.52	0.9211	953.47	0.5742	953.53	0.2223	953.55	2.077
953.53	0.8653	953.48	0.6033	953.54	0.2119	953.56	1.996
953.54	0.8059	953.49	0.6428	953.55	0.2104	953.57	1.881
953.55	0.7413	953.51	0.6698	953.56	0.2224	953.59	1.77
953.56	0.6908	953.52	0.6889	953.57	0.2416	953.6	1.603
953.57	0.6518	953.53	0.7079	953.59	0.2618	953.61	1.443
953.59	0.6295	953.54	0.6996	953.6	0.2873	953.62	1.286
953.6	0.5974	953.55	0.6945	953.61	0.3222	953.63	1.14
953.61	0.5756	953.56	0.6778	953.62	0.3594	953.64	1.022
953.62	0.5386	953.57	0.658	953.63	0.3986	953.65	0.9269
953.63	0.4973	953.59	0.6215	953.64	0.4275	953.67	0.8465
953.64	0.4562	953.6	0.5748	953.65	0.4441	953.68	0.7803
953.65	0.4166	953.61	0.5284	953.67	0.4463	953.69	0.7445
953.67	0.3752	953.62	0.4532	953.68	0.432	953.7	0.7372
953.68	0.336	953.63	0.3782	953.69	0.4169	953.71	0.7598
953.69	0.3037	953.64	0.3164	953.7	0.4042	953.72	0.7908
953.7	0.2662	953.65	0.2538	953.71	0.389	953.73	0.8095
953.71	0.2317	953.66	0.1998	953.72	0.385	953.74	0.8334
953.72	0.2042	953.68	0.1504	953.73	0.3753	953.76	0.8453
953.73	0.1946	953.69	0.1062	953.74	0.3705	953.77	0.8516
953.75	0.2029	953.7	0.0682	953.76	0.3701	953.78	0.8517
953.76	0.2311	953.71	0.0434	953.77	0.3629	953.79	0.8533
953.77	0.2799	953.72	0.03794	953.78	0.3585	953.8	0.8452
953.78	0.3493	953.73	0.03267	953.79	0.3586	953.81	0.8307
953.79	0.4389	953.75	0.03739	953.8	0.3445	953.82	0.7878
953.8	0.5397	953.76	0.04789	953.81	0.3258	953.84	0.7702
953.81	0.6504	953.77	0.0607	953.82	0.2992	953.85	0.7532
953.82	0.7282	953.78	0.09755	953.84	0.2719	953.86	0.7378
953.84	0.796	953.79	0.1427	953.85	0.2365	953.87	0.7303
953.85	0.8377	953.8	0.1942	953.86	0.1992	953.88	0.7153
953.86	0.8466	953.81	0.247	953.87	0.1531	953.89	0.7034
953.87	0.824	953.83	0.3052	953.88	0.1061	953.9	0.6925
953.88	0.7895	953.84	0.3708	953.89	0.06283	953.92	0.6832
953.89	0.744	953.85	0.4187	953.9	0.028	953.93	0.6817
953.9	0.6751	953.86	0.4631	953.92	0.009908	953.94	0.6856
953.92	0.6026	953.87	0.4998	953.94	0.0008578	953.95	0.6782
953.93	0.5279	953.88	0.5133	953.95	0.007113	953.96	0.6523
953.94	0.4489	953.89	0.5234	953.96	0.02117	953.97	0.6375
953.95	0.3755	953.9	0.5096	953.97	0.04602	953.98	0.6075
953.96	0.3118	953.92	0.4911	953.99	0.07186	954	0.5843
953.97	0.2614	953.93	0.4766	954	0.09852	954.01	0.5541
953.98	0.2298	953.94	0.4663	954.01	0.1355	954.02	0.5265
954	0.2113	953.95	0.4568	954.02	0.1713	954.03	0.4896
954.01	0.2063	953.96	0.4408	954.03	0.1944	954.04	0.457
954.02	0.2167	953.97	0.4285	954.04	0.2244	954.05	0.431
954.03	0.2358	953.98	0.4303	954.05	0.2502	954.06	0.4272
954.04	0.2561	954	0.4477	954.06	0.2785	954.08	0.4265
954.05	0.2461	954.01	0.4838	954.08	0.3088	954.09	0.4178
954.06	0.2389	954.02	0.5234	954.09	0.3304	954.1	0.4089
954.08	0.2258	954.03	0.5593	954.1	0.3419	954.11	0.4031
954.09	0.2029	954.04	0.6022	954.11	0.3617	954.12	0.4039
954.1	0.1828	954.05	0.6507	954.12	0.3779	954.13	0.3918
954.11	0.1768	954.06	0.7012	954.13	0.3936	954.14	0.3828
954.12	0.1719	954.08	0.7183	954.14	0.4105	954.16	0.3795
954.13	0.1675	954.09	0.7292	954.16	0.4193	954.17	0.3728
954.14	0.1775	954.1	0.7302	954.17	0.4312	954.18	0.3722
954.16	0.1946	954.11	0.7181	954.18	0.436	954.19	0.3738
954.17	0.2199	954.12	0.6979	954.19	0.4444	954.2	0.3865
954.18	0.2513	954.13	0.6556	954.2	0.4489	954.21	0.4047
954.19	0.2818	954.14	0.6103	954.21	0.4428	954.22	0.433
954.2	0.3215	954.16	0.5623	954.22	0.4441	954.24	0.4424
954.21	0.3658	954.17	0.5039	954.24	0.4404	954.25	0.4586
954.22	0.3972	954.18	0.4407	954.25	0.4234	954.26	0.4828
954.25	0.4329	954.19	0.3779	954.26	0.4083	954.27	0.5201
954.26	0.4653	954.2	0.3249	954.27	0.397	954.28	0.5789
954.27	0.4749	954.21	0.2877	954.28	0.3779	954.29	0.6364
954.28	0.4644	954.22	0.2635	954.3	0.3627	954.3	0.6775
954.29	0.4273	954.24	0.251	954.32	0.3514	954.32	0.7222
954.3	0.3889	954.25	0.2368	954.33	0.3352	954.33	0.7829
954.32	0.3538	954.26	0.2283	954.34	0.3272	954.34	0.8489
954.33	0.327	954.27	0.2313	954.35	0.3252	954.35	0.9134
954.34	0.2976	954.28	0.2441	954.36	0.307	954.36	0.9665
954.35	0.2899	954.29	0.266	954.37	0.298	954.37	1.034
954.36	0.2794	954.3	0.2728	954.38	0.2921	954.38	1.105
954.37	0.2875	954.32	0.2926	954.4	0.2927	954.39	1.184
954.38	0.313	954.33	0.3058	954.41	0.3024	954.41	1.265
954.39	0.3599	954.34	0.3038	954.42	0.3173	954.42	1.336
954.41	0.4353	954.35	0.2956	954.43	0.3341	954.43	1.412
954.42	0.5172	954.36	0.2784	954.44	0.3441	954.44	1.488
954.43	0.6117	954.37	0.2673	954.45	0.3454	954.45	1.543
954.44	0.7182	954.38	0.2563	954.46	0.3537	954.46	1.563
954.45	0.8214	954.39	0.2528	954.47	0.3493	954.47	1.595
954.46	0.93	954.41	0.2634	954.49	0.3468	954.49	1.633
954.47	1.034	954.42	0.2813	954.5	0.355	954.5	1.653
954.49	1.106	954.43	0.3135	954.51	0.3641	954.51	1.665
954.5	1.139	954.44	0.3587	954.52	0.3773	954.52	1.634
954.51	1.157	954.45	0.414	954.53	0.4021	954.53	1.599
954.52	1.148	954.46	0.4788	954.54	0.4406	954.54	1.572
954.53	1.134	954.47	0.5411	954.55	0.48	954.55	1.537
954.54	1.126	954.49	0.6039	954.57	0.5131	954.57	1.472
954.55	1.107	954.5	0.6604	954.58	0.5338	954.58	1.387
954.57	1.064	954.51	0.7083	954.59	0.5469	954.59	1.28
954.58	1.032	954.52	0.7349	954.6	0.5721	954.6	1.177
954.59	0.9754	954.53	0.718	954.61	0.588	954.61	1.064
954.6	0.9408	954.54	0.6889	954.62	0.607	954.62	0.941
954.61	0.9124	954.55	0.6275	954.63	0.6195	954.63	0.8103
954.63	0.9037	954.57	0.5454	954.65	0.6251	954.65	0.6922
954.65	0.9243	954.58	0.4626	954.66	0.6132	954.66	0.5896
954.66	0.9342	954.59	0.3814	954.67	0.5941	954.67	0.4909
954.67	0.9453	954.6	0.3044	954.68	0.5776	954.68	0.399
954.68	0.9582	954.61	0.2343	954.69	0.5696	954.69	0.3239
954.69	0.9776	954.62	0.1741	954.7	0.5677	954.7	0.2852
954.7	1	954.63	0.1269	954.71	0.5673	954.71	0.2724
954.71	0.9881	954.65	0.08775	954.74	0.5724	954.73	0.2672
954.73	0.9649	954.66	0.06931	954.75	0.5848	954.74	0.2675
954.74	0.9325	954.67	0.06321	954.76	0.5928	954.75	0.2757
954.75	0.9031	954.68	0.07058	954.78	0.6033	954.76	0.3122
954.76	0.8706	954.69	0.09065	954.79	0.6143	954.77	0.3613
954.77	0.8495	954.7	0.1108	954.81	0.6022	954.78	0.4067
954.78	0.8424	954.71	0.1379	954.82	0.5747	954.79	0.4327
954.79	0.8137	954.73	0.1671	954.83	0.5431	954.81	0.4634
954.81	0.7736	954.74	0.1895	954.84	0.5011	954.82	0.4828
954.82	0.7416	954.75	0.2061	954.85	0.4515	954.83	0.5053
954.83	0.7079	954.76	0.2207	954.86	0.3861	954.84	0.5258
954.84	0.6999	954.77	0.2401	954.87	0.3242	954.85	0.5297
954.85	0.7033	954.78	0.2552	954.89	0.2629	954.86	0.5248
954.86	0.7285	954.79	0.2717	954.9	0.2179	954.87	0.5234
954.87	0.7737	954.81	0.291	954.91	0.1719	954.89	0.5122
954.89	0.7956	954.82	0.3133	954.92	0.1391	954.9	0.5013
954.9	0.8322	954.83	0.3216	954.93	0.1264	954.91	0.5031
954.91	0.8783	954.84	0.3276	954.94	0.1257	954.92	0.4976
954.92	0.925	954.85	0.3252	954.95	0.1377	954.93	0.5006
954.93	0.9648	954.86	0.3191	954.97	0.1542	954.94	0.4995
954.94	1.001	954.87	0.3013	954.98	0.1846	954.95	0.4794
954.95	1.044	954.89	0.2841	954.99	0.2246	954.97	0.4461
954.97	1.081	954.9	0.2586	955	0.2639	954.98	0.4244
954.98	1.117	954.91	0.2367	955.01	0.3099	954.99	0.4072
954.99	1.139	954.92	0.219	955.02	0.3563	955	0.3995
955	1.146	954.93	0.2082	955.03	0.3976	955.01	0.3844
955.01	1.137	954.94	0.2044	955.05	0.4459	955.02	0.3719
955.02	1.08	954.95	0.2051	955.06	0.4934	955.03	0.3789
955.03	1.002	954.97	0.2096	955.07	0.5138	955.05	0.381
955.05	0.9193	954.98	0.2246	955.08	0.5217	955.06	0.3957
955.06	0.8432	954.99	0.2459	955.09	0.5255	955.07	0.4246
955.07	0.7727	955	0.2618	955.1	0.5333	955.08	0.431
955.08	0.7157	955.01	0.2811	955.11	0.5425	955.09	0.4432
955.09	0.6714	955.02	0.2916	955.13	0.5526	955.1	0.4653
955.1	0.6377	955.03	0.3051	955.14	0.5349	955.11	0.4932
955.11	0.6036	955.05	0.3126	955.15	0.518	955.13	0.5315
955.13	0.5909	955.06	0.3052	955.16	0.4975	955.14	0.5737
955.14	0.5752	955.07	0.299	955.17	0.4654	955.15	0.5942
955.15	0.5782	955.08	0.2778	955.19	0.434	955.16	0.6172
955.16	0.59	955.09	0.2445	955.21	0.4041	955.17	0.6151
955.17	0.6123	955.1	0.2026	955.22	0.3728	955.18	0.6051
955.18	0.6431	955.11	0.1633	955.23	0.3479	955.19	0.5917
955.19	0.6721	955.13	0.1298	955.24	0.3321	955.21	0.5823
955.21	0.6784	955.14	0.1117	955.25	0.3179	955.22	0.5605
955.22	0.6504	955.15	0.09616	955.26	0.3101	955.23	0.5381
955.23	0.618	955.16	0.09116	955.27	0.303	955.24	0.4995
955.24	0.5717	955.17	0.08311	955.28	0.2971	955.26	0.4571
955.25	0.5124	955.18	0.08938	955.3	0.281	955.27	0.4103
955.26	0.4509	955.19	0.1057	955.31	0.2529	955.28	0.3536
955.27	0.4119	955.21	0.1339	955.32	0.2426	955.3	0.3034
955.28	0.379	955.22	0.174	955.33	0.241	955.31	0.2501
955.3	0.3568	955.23	0.2239	955.34	0.2431	955.32	0.1858
955.31	0.3518	955.24	0.2879	955.35	0.2434	955.33	0.1427
955.32	0.3588	955.25	0.3622	955.36	0.2421	955.34	0.1162
955.33	0.3693	955.26	0.4429	955.38	0.2405	955.35	0.1159
955.34	0.3945	955.27	0.5162	955.39	0.245	955.37	0.1444
955.35	0.4238	955.28	0.5819	955.4	0.2411	955.38	0.1893
955.36	0.4667	955.3	0.6345	955.41	0.2414	955.39	0.2506
955.38	0.5356	955.31	0.6588	955.42	0.2574	955.4	0.3435
955.39	0.592	955.32	0.6781	955.43	0.2796	955.41	0.4512
955.4	0.6567	955.33	0.6854	955.44	0.311	955.42	0.5868
955.41	0.7156	955.34	0.6865	955.46	0.3511	955.43	0.7317
955.42	0.7504	955.35	0.6771	955.47	0.3959	955.44	0.8766
955.43	0.7622	955.36	0.6558	955.48	0.4359	955.46	1.012
955.44	0.7807	955.38	0.6049	955.49	0.4729	955.47	1.137
955.46	0.8076	955.39	0.5476	955.5	0.4971	955.48	1.232
955.47	0.8251	955.4	0.4732	955.51	0.5229	955.49	1.299
955.48	0.8445	955.41	0.4068	955.52	0.5431	955.5	1.343
955.49	0.8598	955.42	0.3414	955.54	0.5645	955.51	1.358
955.5	0.8831	955.43	0.2928	955.55	0.5942	955.52	1.343
955.51	0.8825	955.44	0.2646	955.56	0.601	955.54	1.29
955.52	0.891	955.46	0.2585	955.57	0.5967	955.55	1.216
955.54	0.8989	955.47	0.2741	955.58	0.5829	955.56	1.123
955.55	0.9054	955.48	0.3091	955.59	0.5709	955.57	1.01
955.56	0.9088	955.49	0.3487	955.6	0.5606	955.58	0.8938
955.57	0.9243	955.5	0.3981	955.62	0.5403	955.59	0.7722
955.58	0.9413	955.51	0.4479	955.63	0.5192	955.6	0.6408
955.59	0.9602	955.52	0.5022	955.64	0.5056	955.62	0.5294
955.6	0.965	955.54	0.5543	955.65	0.4978	955.63	0.4355
955.62	0.948	955.55	0.6166	955.66	0.4857	955.64	0.3521
955.63	0.9187	955.56	0.6541	955.67	0.4792	955.65	0.2908
955.64	0.8617	955.57	0.672	955.68	0.4667	955.66	0.2434
955.65	0.7983	955.58	0.6685	955.7	0.4598	955.67	0.2102
955.66	0.7327	955.59	0.645	955.71	0.4485	955.68	0.1941
955.67	0.677	955.6	0.5867	955.72	0.4274	955.7	0.1934
955.68	0.6071	955.62	0.5169	955.73	0.4021	955.71	0.204
955.7	0.5486	955.63	0.4324	955.74	0.3835	955.72	0.2317
955.71	0.4964	955.64	0.3542	955.75	0.3521	955.73	0.2695
955.72	0.4402	955.65	0.2826	955.76	0.3229	955.74	0.3138
955.73	0.3781	955.66	0.2273	955.78	0.292	955.75	0.3562
955.74	0.3178	955.67	0.1938	955.79	0.2449	955.76	0.3836
955.75	0.2814	955.68	0.1695	955.8	0.2007	955.78	0.4003
955.76	0.2652	955.7	0.163	955.81	0.1633	955.79	0.4093
955.78	0.2638	955.71	0.1614	955.82	0.1388	955.8	0.3945
955.79	0.2737	955.72	0.166	955.83	0.1249	955.81	0.3775
955.8	0.298	955.73	0.1903	955.84	0.1206	955.82	0.3578
955.81	0.3301	955.74	0.2163	955.86	0.1341	955.83	0.3344
955.82	0.3518	955.75	0.2513	955.87	0.1507	955.84	0.3193
955.83	0.3752	955.76	0.2805	955.88	0.1798	955.86	0.2967
955.84	0.401	955.78	0.3117	955.89	0.213	955.87	0.2773
955.86	0.4168	955.79	0.3202	955.9	0.2557	955.88	0.2683
955.87	0.433	955.8	0.3334	955.91	0.3022	955.89	0.2661
955.88	0.4588	955.81	0.3487	955.92	0.3565	955.9	0.2669
955.89	0.4852	955.82	0.351	955.94	0.4041	955.91	0.2782
955.9	0.5188	955.83	0.3498	955.95	0.4444	955.92	0.3054
955.91	0.5453	955.84	0.352	955.96	0.4813	955.94	0.3367
955.92	0.576	955.86	0.3629	955.97	0.5057	955.95	0.3657
955.94	0.5874	955.87	0.381	955.98	0.5124	955.96	0.3851
955.95	0.581	955.88	0.4052	955.99	0.5177	955.97	0.4015
955.96	0.5526	955.89	0.4391	956	0.5073	955.98	0.3974
955.97	0.5254	955.9	0.4754	956.02	0.4837	955.99	0.3734
955.98	0.4946	955.91	0.4932	956.03	0.4516	956.02	0.3473
955.99	0.4644	955.92	0.5165	956.04	0.4149	956.03	0.3236
956	0.4202	955.94	0.518	956.05	0.3809	956.04	0.2886
956.02	0.3688	955.95	0.52	956.06	0.3458	956.05	0.2709
956.03	0.3275	955.96	0.5295	956.07	0.3126	956.06	0.2588
956.04	0.2915	955.97	0.5155	956.08	0.2832	956.07	0.2436
956.05	0.2618	955.98	0.4944	956.1	0.2478	956.08	0.2365
956.06	0.2532	955.99	0.4689	956.11	0.2248	956.1	0.2376
956.07	0.2591	956	0.4472	956.12	0.2049	956.11	0.2534
956.08	0.2801	956.02	0.4261	956.13	0.1924	956.12	0.2797
956.1	0.3114	956.03	0.4197	956.14	0.1881	956.13	0.3141
956.11	0.3566	956.04	0.4109	956.15	0.1915	956.14	0.3533
956.12	0.4136	956.05	0.3991	956.16	0.2002	956.15	0.4068
956.13	0.4786	956.06	0.4015	956.18	0.2087	956.16	0.4542
956.14	0.536	956.07	0.4043	956.19	0.2217	956.18	0.4731
956.15	0.5899	956.08	0.417	956.2	0.2355	956.19	0.4755
956.16	0.6359	956.1	0.4276	956.21	0.2563	956.2	0.4642
956.18	0.657	956.11	0.4443	956.22	0.2777	956.21	0.4362
956.19	0.645	956.12	0.4637	956.23	0.2933	956.22	0.3921
956.2	0.6291	956.13	0.4741	956.24	0.307	956.23	0.3441
956.21	0.5902	956.15	0.4738	956.26	0.3097	956.24	0.3025
956.23	0.5407	956.16	0.477	956.27	0.3044	956.26	0.26
956.24	0.4876	956.18	0.4571	956.28	0.3079	956.27	0.2221
956.26	0.4256	956.19	0.4381	956.29	0.293	956.28	0.1914
956.27	0.3651	956.2	0.4192	956.3	0.2708	956.29	0.1602
956.28	0.2987	956.21	0.3652	956.31	0.2388	956.3	0.1345
956.29	0.2486	956.22	0.3075	956.32	0.201	956.31	0.1244
956.3	0.2055	956.23	0.2487	956.34	0.168	956.32	0.1322
956.31	0.1774	956.24	0.1936	956.35	0.1389	956.33	0.1521
956.32	0.1634	956.26	0.1488	956.36	0.1122	956.35	0.1844
956.34	0.1486	956.27	0.1092	956.37	0.09755	956.36	0.2281
956.35	0.1532	956.28	0.07899	956.38	0.09589	956.37	0.2803
956.36	0.1816	956.29	0.06181	956.39	0.1071	956.38	0.3366
956.37	0.2193	956.3	0.05927	956.4	0.1298	956.39	0.3706
956.38	0.2655	956.31	0.0658	956.42	0.1694	956.4	0.4039
956.39	0.3277	956.32	0.08325	956.43	0.2208	956.42	0.4393
956.4	0.3915	956.33	0.1097	956.44	0.2808	956.43	0.4566
956.42	0.4442	956.35	0.1584	956.45	0.3384	956.44	0.4614
956.43	0.4882	956.36	0.2116	956.46	0.3936	956.45	0.4603
956.44	0.5403	956.37	0.2687	956.47	0.4462	956.46	0.4476
956.45	0.5852	956.38	0.328	956.48	0.4853	956.47	0.4294
956.47	0.6318	956.39	0.3879	956.5	0.5149	956.48	0.4006
956.48	0.6757	956.4	0.436	956.51	0.5363	956.5	0.376
956.5	0.6999	956.42	0.4874	956.52	0.5132	956.51	0.3481
956.51	0.7172	956.43	0.5357	956.53	0.4773	956.52	0.3356
956.52	0.7169	956.44	0.556	956.54	0.4217	956.53	0.3238
956.53	0.7119	956.45	0.5809	956.55	0.3613	956.54	0.3242
956.54	0.6828	956.46	0.6006	956.56	0.3	956.55	0.3395
956.55	0.6546	956.47	0.6224	956.57	0.241	956.56	0.3602
956.56	0.6199	956.48	0.6458	956.59	0.1862	956.57	0.4
956.58	0.5839	956.5	0.6593	956.6	0.1448	956.59	0.457
956.6	0.5629	956.51	0.6756	956.61	0.1186	956.6	0.516
956.61	0.5529	956.52	0.6766	956.62	0.1081	956.61	0.5757
956.62	0.5385	956.53	0.6659	956.63	0.1046	956.62	0.6325
956.63	0.5272	956.54	0.638	956.64	0.1042	956.63	0.6967
956.64	0.5209	956.55	0.5955	956.65	0.1097	956.64	0.7372
956.65	0.5101	956.56	0.5516	956.67	0.1218	956.65	0.7505
956.67	0.5016	956.58	0.5079	956.68	0.1397	956.67	0.7524
956.68	0.5009	956.59	0.4444	956.69	0.1619	956.68	0.7387
956.69	0.5142	956.6	0.3832	956.7	0.1876	956.69	0.7116
956.7	0.5336	956.61	0.3243	956.71	0.2052	956.7	0.6744
956.71	0.5603	956.62	0.2646	956.72	0.2263	956.71	0.6291
956.72	0.5971	956.63	0.2143	956.74	0.2409	956.72	0.5854
956.73	0.6412	956.64	0.1766	956.75	0.2514	956.73	0.5443
956.75	0.6708	956.65	0.1417	956.76	0.2633	956.75	0.5101
956.76	0.6782	956.67	0.1094	956.77	0.2656	956.76	0.4536
956.77	0.6998	956.68	0.09661	956.78	0.2782	956.77	0.4093
956.78	0.7255	956.69	0.08944	956.79	0.2935	956.78	0.3735
956.79	0.764	956.7	0.09468	956.8	0.3141	956.79	0.3417
956.8	0.8156	956.71	0.1139	956.81	0.341	956.8	0.3269
956.81	0.8725	956.72	0.1305	956.83	0.3742	956.81	0.3099
956.83	0.9307	956.73	0.1533	956.84	0.4125	956.83	0.2853
956.84	0.9816	956.75	0.1595	956.85	0.4437	956.84	0.2718
956.85	1.016	956.76	0.1682	956.86	0.4558	956.85	0.2633
956.86	1.028	956.77	0.1651	956.87	0.4591	956.86	0.2594
956.87	1.036	956.78	0.1679	956.88	0.4639	956.87	0.2595
956.88	1.037	956.79	0.1748	956.89	0.4731	956.88	0.2667
956.89	1.038	956.8	0.1834	956.91	0.4785	956.89	0.2894
956.91	1.038	956.81	0.1928	956.92	0.479	956.91	0.3188
956.92	1.023	956.83	0.2197	956.93	0.4702	956.92	0.3564
956.93	0.9993	956.84	0.2507	956.94	0.4618	956.93	0.3964
956.94	0.9775	956.85	0.2882	956.95	0.46	956.94	0.4345
956.95	0.9526	956.86	0.3319	956.96	0.4419	956.95	0.4805
956.96	0.9193	956.87	0.3687	956.97	0.4147	956.96	0.526
956.97	0.861	956.88	0.3986	956.99	0.3615	956.97	0.5586
956.99	0.8146	956.89	0.4323	957	0.307	956.99	0.5817
957	0.804	956.91	0.4693	957.01	0.2619	957	0.6052
957.01	0.7873	956.92	0.4979	957.02	0.2159	957.01	0.6138
957.02	0.7776	956.94	0.5303	957.03	0.1817	957.02	0.6082
957.03	0.7861	956.95	0.5609	957.04	0.1634	957.03	0.5986
957.04	0.7897	956.96	0.5615	957.05	0.1568	957.04	0.5734
957.05	0.8049	956.97	0.5535	957.07	0.1577	957.05	0.5488
957.07	0.8221	956.99	0.527	957.08	0.1578	957.07	0.526
957.08	0.8415	957	0.5003	957.09	0.1659	957.08	0.4999
957.09	0.8625	957.01	0.461	957.1	0.1857	957.09	0.4823
957.1	0.8974	957.02	0.428	957.11	0.2219	957.1	0.4734
957.11	0.9365	957.03	0.3898	957.12	0.2644	957.11	0.4624
957.12	0.9575	957.04	0.3614	957.13	0.3053	957.12	0.4617
957.13	0.9521	957.05	0.3372	957.15	0.3473	957.13	0.4557
957.15	0.9285	957.07	0.3217	957.16	0.3886	957.15	0.4503
957.16	0.8989	957.08	0.2981	957.17	0.4341	957.16	0.4411
957.17	0.8545	957.09	0.281	957.18	0.4669	957.17	0.4179
957.18	0.7907	957.1	0.2567	957.19	0.4764	957.18	0.4123
957.19	0.7137	957.11	0.2296	957.2	0.4748	957.19	0.3814
957.2	0.6242	957.12	0.2082	957.21	0.4627	957.2	0.3445
957.21	0.5517	957.13	0.2007	957.23	0.4599	957.21	0.2977
957.23	0.4893	957.15	0.1973	957.24	0.4552	957.23	0.2295
957.24	0.4113	957.16	0.1972	957.25	0.4538	957.24	0.1596
957.25	0.3554	957.17	0.2093	957.26	0.4574	957.25	0.1032
957.26	0.3276	957.18	0.2111	957.27	0.4683	957.26	0.07043
957.27	0.3175	957.19	0.2038	957.28	0.4701	957.27	0.06152
957.28	0.348	957.2	0.2049	957.29	0.465	957.28	0.08786
957.29	0.3996	957.21	0.2117	957.31	0.4578	957.29	0.1479
957.31	0.4649	957.23	0.2247	957.32	0.4569	957.31	0.2334
957.32	0.5352	957.24	0.2469	957.33	0.4473	957.32	0.3363
957.34	0.6025	957.25	0.2716	957.34	0.4414	957.33	0.4546
957.35	0.6648	957.26	0.2967	957.35	0.4331	957.34	0.5863
957.36	0.6946	957.27	0.3327	957.36	0.4291	957.35	0.7342
957.37	0.7211	957.28	0.3589	957.37	0.4203	957.36	0.8788
957.39	0.7562	957.29	0.3887	957.39	0.4156	957.37	1.023
957.4	0.7926	957.31	0.4072	957.4	0.4146	957.39	1.152
957.41	0.8152	957.32	0.429	957.41	0.4149	957.4	1.258
957.42	0.838	957.33	0.4352	957.42	0.4198	957.41	1.355
957.43	0.8706	957.34	0.4391	957.43	0.4273	957.42	1.38
957.44	0.906	957.36	0.4443	957.44	0.4371	957.43	1.373
957.45	0.9536	957.37	0.4539	957.45	0.4589	957.44	1.313
957.47	1.001	957.39	0.462	957.47	0.474	957.45	1.226
957.48	1.05	957.4	0.4763	957.48	0.4921	957.47	1.13
957.49	1.118	957.41	0.4937	957.49	0.5011	957.48	1.042
957.5	1.197	957.42	0.5006	957.5	0.509	957.49	0.9581
957.51	1.275	957.43	0.5094	957.51	0.5018	957.5	0.8866
957.52	1.356	957.44	0.5165	957.53	0.4938	957.51	0.813
957.53	1.407	957.45	0.5315	957.55	0.4858	957.52	0.7406
957.55	1.419	957.47	0.5451	957.56	0.4721	957.53	0.6413
957.56	1.392	957.48	0.5677	957.57	0.4442	957.55	0.5374
957.57	1.323	957.49	0.5778	957.58	0.413	957.56	0.4572
957.58	1.236	957.5	0.5952	957.59	0.3767	957.57	0.3937
957.59	1.126	957.51	0.6178	957.6	0.3327	957.58	0.358
957.6	1.012	957.52	0.6318	957.61	0.2793	957.59	0.3434
957.63	0.9028	957.53	0.6512	957.63	0.2358	957.6	0.3498
957.64	0.7924	957.55	0.6585	957.64	0.2006	957.61	0.3569
957.65	0.6787	957.56	0.6576	957.65	0.174	957.63	0.3783
957.67	0.5901	957.57	0.6424	957.66	0.1547	957.64	0.4139
957.68	0.5174	957.58	0.6281	957.67	0.1401	957.65	0.4452
957.69	0.442	957.59	0.6134	957.68	0.1407	957.66	0.4941
957.71	0.3748	957.61	0.591	957.69	0.1474	957.67	0.5577
957.72	0.329	957.63	0.5646	957.71	0.1395	957.68	0.6525
957.73	0.3119	957.64	0.5245	957.72	0.1356	957.69	0.7644
957.74	0.313	957.65	0.469	957.73	0.1328	957.71	0.8923
957.75	0.3201	957.66	0.4025	957.74	0.1408	957.72	1.008
957.76	0.3363	957.67	0.3272	957.75	0.1486	957.73	1.109
957.77	0.3614	957.68	0.2563	957.76	0.1627	957.74	1.168
957.79	0.3853	957.69	0.1925	957.77	0.1817	957.75	1.211
957.8	0.4015	957.71	0.1347	957.79	0.1962	957.76	1.22
957.81	0.4152	957.72	0.09401	957.8	0.2043	957.77	1.216
957.82	0.4397	957.73	0.06006	957.81	0.2031	957.79	1.201
957.83	0.4768	957.74	0.04762	957.82	0.2012	957.8	1.157
957.84	0.5189	957.75	0.05006	957.83	0.1989	957.81	1.102
957.85	0.5643	957.76	0.06503	957.84	0.2033	957.82	1.02
957.87	0.6289	957.77	0.0963	957.85	0.2188	957.83	0.9196
957.88	0.6987	957.79	0.1423	957.87	0.2455	957.84	0.7976
957.89	0.7813	957.8	0.1916	957.88	0.276	957.85	0.6919
957.9	0.8793	957.81	0.2513	957.89	0.3099	957.87	0.601
957.91	0.9628	957.82	0.3092	957.9	0.346	957.88	0.5219
957.92	1.039	957.83	0.3635	957.91	0.3884	957.89	0.4545
957.93	1.109	957.84	0.392	957.92	0.4037	957.9	0.4156
957.95	1.185	957.85	0.4122	957.93	0.397	957.91	0.4022
957.96	1.243	957.87	0.4157	957.95	0.3893	957.92	0.4044
957.97	1.27	957.89	0.412	957.96	0.3809	957.93	0.4239
957.98	1.265	957.9	0.4057	957.97	0.3739	957.95	0.4505
957.99	1.252	957.91	0.391	957.98	0.359	957.96	0.4748
958	1.225	957.92	0.3839	957.99	0.3473	957.97	0.5021
958.01	1.166	957.93	0.3759	958	0.342	957.98	0.5512
958.03	1.069	957.95	0.3724	958.01	0.3282	957.99	0.5823
958.04	0.9609	957.96	0.3755	958.03	0.3097	958	0.6022
958.05	0.85	957.97	0.3765	958.04	0.2847	958.01	0.6115
958.06	0.7193	957.98	0.3866	958.05	0.2702	958.03	0.6017
958.07	0.5938	957.99	0.4062	958.06	0.2652	958.04	0.5768
958.08	0.4713	958	0.4344	958.07	0.2737	958.05	0.5443
958.09	0.3798	958.01	0.4694	958.08	0.2922	958.06	0.511
958.11	0.3078	958.03	0.5081	958.09	0.3139	958.07	0.4756
958.12	0.2698	958.04	0.5263	958.11	0.3287	958.08	0.4587
958.13	0.2603	958.05	0.5418	958.12	0.3463	958.09	0.4454
958.14	0.2706	958.06	0.5311	958.13	0.365	958.11	0.4366
958.15	0.3122	958.07	0.5126	958.14	0.3814	958.12	0.4455
958.16	0.3707	958.08	0.4764	958.15	0.3702	958.13	0.4715
958.17	0.4541	958.09	0.4395	958.16	0.3542	958.14	0.5105
958.19	0.546	958.11	0.3963	958.17	0.3479	958.15	0.5592
958.2	0.6397	958.12	0.3444	958.19	0.3418	958.16	0.6102
958.21	0.7403	958.13	0.2921	958.2	0.3364	958.17	0.6563
958.22	0.844	958.14	0.2398	958.21	0.3339	958.19	0.6926
958.23	0.9271	958.15	0.1978	958.22	0.337	958.2	0.7323
958.24	0.9614	958.16	0.156	958.23	0.3388	958.21	0.7667
958.25	0.9747	958.17	0.1155	958.24	0.3225	958.22	0.7716
958.27	0.9847	958.19	0.07825	958.25	0.3033	958.23	0.766
958.28	0.9717	958.2	0.04602	958.27	0.2776	958.24	0.7374
958.29	0.9251	958.21	0.02726	958.28	0.2572	958.25	0.6775
958.3	0.8814	958.22	0.01939	958.29	0.2488	958.27	0.5977
958.31	0.8201	958.23	0.02471	958.3	0.2441	958.28	0.5204
958.32	0.771	958.24	0.03443	958.31	0.2294	958.29	0.4297
958.33	0.7139	958.25	0.04938	958.32	0.2114	958.3	0.3437
958.35	0.6737	958.27	0.06522	958.33	0.1965	958.31	0.2694
958.36	0.6428	958.28	0.08069	958.35	0.1946	958.32	0.2007
958.37	0.6202	958.29	0.09255	958.36	0.2042	958.33	0.1544
958.38	0.6207	958.3	0.1085	958.37	0.2242	958.35	0.1237
958.39	0.6454	958.31	0.1232	958.38	0.252	958.36	0.09934
958.4	0.6996	958.32	0.1373	958.39	0.2987	958.37	0.09376
958.41	0.7757	958.33	0.1521	958.4	0.3629	958.38	0.1069
958.43	0.8538	958.35	0.1718	958.41	0.4313	958.39	0.1423
958.44	0.9471	958.36	0.1977	958.43	0.5075	958.4	0.1895
958.45	1.029	958.37	0.231	958.44	0.5819	958.41	0.2501
958.46	1.088	958.38	0.2653	958.45	0.6415	958.43	0.3274
958.47	1.118	958.39	0.2906	958.46	0.6865	958.44	0.4093
958.48	1.154	958.4	0.3172	958.47	0.707	958.45	0.4827
958.49	1.172	958.41	0.3422	958.48	0.7197	958.46	0.5461
958.51	1.153	958.43	0.3734	958.49	0.7137	958.47	0.5909
958.52	1.104	958.44	0.4108	958.52	0.6945	958.48	0.6136
958.53	1.052	958.45	0.4534	958.53	0.6651	958.49	0.6289
958.54	0.9593	958.46	0.4995	958.54	0.6097	958.51	0.6423
958.55	0.868	958.47	0.5396	958.55	0.5344	958.52	0.6409
958.56	0.7664	958.48	0.5753	958.56	0.4611	958.53	0.6434
958.57	0.6596	958.49	0.5984	958.57	0.3882	958.54	0.6369
958.59	0.5478	958.51	0.5978	958.59	0.3278	958.55	0.6221
958.6	0.4437	958.52	0.5831	958.6	0.2834	958.56	0.6098
958.61	0.367	958.53	0.5545	958.61	0.2569	958.57	0.5795
958.62	0.3272	958.55	0.5132	958.62	0.252	958.59	0.5524
958.63	0.3047	958.56	0.4643	958.63	0.2638	958.6	0.5365
958.64	0.3036	958.57	0.4093	958.64	0.2841	958.61	0.532
958.65	0.3146	958.59	0.3597	958.65	0.314	958.62	0.5316
958.67	0.3518	958.6	0.3084	958.67	0.3405	958.63	0.5143
958.68	0.3863	958.61	0.2712	958.68	0.3584	958.64	0.5042
958.69	0.4295	958.62	0.2357	958.69	0.3782	958.65	0.4939
958.7	0.4854	958.63	0.2103	958.7	0.3963	958.67	0.4723
958.71	0.5547	958.64	0.201	958.71	0.4066	958.68	0.4413
958.72	0.6028	958.65	0.2067	958.72	0.4143	958.69	0.4024
958.73	0.6473	958.67	0.2236	958.73	0.4137	958.7	0.3615
958.75	0.6804	958.68	0.2552	958.75	0.3998	958.71	0.3136
958.76	0.7097	958.69	0.2956	958.76	0.3797	958.72	0.2664
958.77	0.72	958.7	0.3478	958.77	0.3528	958.73	0.2197
958.78	0.7328	958.71	0.4021	958.78	0.3228	958.75	0.1784
958.79	0.7297	958.72	0.4522	958.79	0.3021	958.76	0.1471
958.8	0.6991	958.73	0.5045	958.8	0.2916	958.77	0.1261
958.81	0.6701	958.75	0.5438	958.81	0.2923	958.78	0.1099
958.83	0.648	958.76	0.5753	958.83	0.3021	958.79	0.09352
958.84	0.6262	958.77	0.6025	958.84	0.3275	958.8	0.07869
958.85	0.6121	958.78	0.6103	958.85	0.3568	958.82	0.08659
958.86	0.5642	958.79	0.6131	958.86	0.3735	958.83	0.1067
958.87	0.5229	958.8	0.6173	958.87	0.3819	958.84	0.1435
958.88	0.479	958.81	0.6252	958.88	0.386	958.85	0.1789
958.89	0.4407	958.83	0.6351	958.89	0.379	958.86	0.2218
958.91	0.4042	958.84	0.6576	958.92	0.372	958.87	0.2848
958.92	0.3861	958.85	0.6717	958.93	0.3706	958.88	0.3488
958.93	0.3814	958.86	0.6882	958.94	0.3679	958.89	0.4202
958.94	0.3838	958.87	0.6981	958.95	0.3637	958.91	0.5018
958.95	0.3945	958.88	0.7031	958.96	0.3503	958.92	0.5828
958.96	0.4193	958.89	0.6943	958.99	0.3374	958.93	0.6691
958.97	0.4449	958.91	0.6937	959	0.3259	958.94	0.7488
959	0.4853	958.92	0.6913	959.01	0.3205	958.95	0.8175
959.01	0.5331	958.93	0.6967	959.02	0.3295	958.96	0.8731
959.02	0.5775	958.94	0.7002	959.03	0.3494	958.97	0.9219
959.03	0.6243	958.95	0.7022	959.04	0.3872	958.99	0.9438
959.04	0.6704	958.96	0.7099	959.05	0.4273	959	0.938
959.05	0.7283	958.97	0.6989	959.07	0.4612	959.01	0.8818
959.07	0.7826	958.99	0.6862	959.08	0.4999	959.02	0.7931
959.08	0.8134	959	0.6536	959.09	0.5422	959.03	0.704
959.09	0.8424	959.01	0.6053	959.1	0.5647	959.04	0.6178
959.1	0.8386	959.02	0.5574	959.11	0.5752	959.05	0.5239
959.11	0.844	959.03	0.5163	959.12	0.592	959.07	0.4393
959.12	0.8387	959.04	0.4727	959.13	0.6004	959.08	0.3579
959.13	0.8299	959.07	0.4368	959.15	0.6072	959.09	0.3013
959.15	0.8277	959.08	0.407	959.16	0.6144	959.1	0.2687
959.16	0.8277	959.09	0.3725	959.17	0.6216	959.11	0.2601
959.17	0.8143	959.1	0.3403	959.18	0.6162	959.12	0.2814
959.18	0.7934	959.11	0.3015	959.19	0.5873	959.14	0.3296
959.19	0.7699	959.12	0.2713	959.2	0.5456	959.15	0.3958
959.2	0.7346	959.13	0.2477	959.21	0.512	959.16	0.4787
959.21	0.7011	959.15	0.2348	959.23	0.4891	959.17	0.5559
959.23	0.6672	959.16	0.2264	959.24	0.4709	959.18	0.6256
959.24	0.6199	959.17	0.2288	959.25	0.4656	959.19	0.682
959.25	0.5696	959.18	0.2366	959.26	0.4595	959.2	0.7171
959.26	0.5334	959.19	0.2438	959.27	0.452	959.21	0.7161
959.27	0.5013	959.2	0.2547	959.28	0.4315	959.23	0.6859
959.28	0.4589	959.21	0.2547	959.3	0.4178	959.24	0.6284
959.29	0.4135	959.23	0.2572	959.31	0.4165	959.26	0.5788
959.31	0.3702	959.24	0.2471	959.32	0.4218	959.27	0.5339
959.32	0.3478	959.25	0.2393	959.33	0.4289	959.28	0.4811
959.33	0.3326	959.26	0.2429	959.34	0.4537	959.29	0.4155
959.34	0.3537	959.27	0.2447	959.35	0.4796	959.31	0.3615
959.35	0.3973	959.28	0.2437	959.36	0.4973	959.32	0.3134
959.36	0.4684	959.3	0.2403	959.38	0.5089	959.33	0.2862
959.38	0.5727	959.31	0.2296	959.39	0.5109	959.34	0.2742
959.39	0.6767	959.32	0.2157	959.4	0.4919	959.35	0.281
959.4	0.7722	959.33	0.2014	959.41	0.4455	959.36	0.3055
959.41	0.882	959.34	0.1899	959.42	0.3874	959.38	0.3508
959.42	0.9877	959.35	0.1916	959.43	0.3353	959.39	0.4067
959.43	1.091	959.36	0.1983	959.44	0.2998	959.4	0.4708
959.44	1.191	959.38	0.2082	959.46	0.267	959.41	0.5392
959.46	1.264	959.39	0.2305	959.47	0.2297	959.42	0.6141
959.47	1.307	959.4	0.2638	959.48	0.2033	959.43	0.6966
959.48	1.34	959.41	0.3031	959.49	0.1813	959.44	0.7789
959.49	1.349	959.42	0.3489	959.5	0.1707	959.46	0.8612
959.5	1.308	959.43	0.4107	959.51	0.1748	959.47	0.9384
959.51	1.212	959.44	0.4798	959.52	0.2075	959.49	1.017
959.52	1.099	959.46	0.5549	959.54	0.2552	959.5	1.095
959.54	0.986	959.47	0.6312	959.55	0.3166	959.51	1.145
959.55	0.8624	959.48	0.7062	959.56	0.3923	959.52	1.17
959.56	0.7325	959.49	0.778	959.57	0.4709	959.54	1.17
959.57	0.6141	959.5	0.8171	959.58	0.5305	959.55	1.15
959.58	0.502	959.51	0.8374	959.59	0.5808	959.56	1.09
959.59	0.4121	959.52	0.8333	959.6	0.6054	959.57	1.007
959.6	0.3468	959.54	0.8109	959.62	0.6226	959.58	0.8963
959.62	0.2909	959.56	0.784	959.63	0.6221	959.59	0.7724
959.63	0.2605	959.57	0.7573	959.64	0.6092	959.6	0.641
959.64	0.2607	959.58	0.7224	959.65	0.5892	959.62	0.5166
959.65	0.2743	959.59	0.6915	959.67	0.5691	959.63	0.4013
959.66	0.3196	959.6	0.6587	959.68	0.5424	959.64	0.303
959.67	0.3813	959.62	0.6217	959.7	0.49	959.65	0.2255
959.68	0.4548	959.63	0.5867	959.72	0.4324	959.66	0.1718
959.7	0.5408	959.64	0.5525	959.73	0.3838	959.67	0.1444
959.71	0.6345	959.65	0.5242	959.74	0.3367	959.68	0.1368
959.72	0.713	959.66	0.5066	959.75	0.3059	959.7	0.1416
959.73	0.7595	959.67	0.5006	959.76	0.2945	959.71	0.1611
959.74	0.7953	959.68	0.4951	959.78	0.3064	959.72	0.1964
959.75	0.8351	959.7	0.488	959.79	0.3238	959.73	0.2369
959.76	0.8611	959.71	0.4867	959.8	0.3596	959.74	0.2726
959.78	0.8428	959.72	0.486	959.81	0.4045	959.75	0.3137
959.79	0.804	959.73	0.4766	959.82	0.4449	959.76	0.3376
959.8	0.7663	959.74	0.4616	959.83	0.4896	959.78	0.3313
959.81	0.7269	959.75	0.4426	959.84	0.5312	959.79	0.2982
959.82	0.6847	959.76	0.4213	959.87	0.5736	959.8	0.2522
959.83	0.6426	959.78	0.3912	959.88	0.6212	959.81	0.1982
959.84	0.6034	959.8	0.3657	959.89	0.6549	959.82	0.1424
959.86	0.5629	959.81	0.349	959.9	0.6849	959.83	0.08969
959.87	0.5283	959.82	0.3169	959.91	0.6976	959.84	0.05423
959.88	0.5117	959.83	0.289	959.92	0.6953	959.85	0.02313
959.89	0.5239	959.84	0.2531	959.94	0.6637	959.87	0.001392
959.9	0.5442	959.86	0.2193	959.95	0.6128	959.89	0.003892
959.91	0.5819	959.87	0.1935	959.96	0.5584	959.9	0.02014
959.92	0.6237	959.88	0.1845	959.97	0.5071	959.91	0.05198
959.94	0.6653	959.89	0.1812	959.98	0.4667	959.92	0.09243
959.95	0.7013	959.9	0.1781	959.99	0.4318	959.93	0.1489
959.96	0.735	959.91	0.186	960	0.4085	959.95	0.2205
959.97	0.7765	959.92	0.2004	960.02	0.3847	959.96	0.3077
959.98	0.8025	959.94	0.221	960.03	0.3554	959.97	0.388
959.99	0.8033	959.95	0.2522	960.04	0.3364	959.98	0.4614
960	0.7798	959.96	0.293	960.05	0.3098	959.99	0.5084
960.02	0.7564	959.97	0.3372	960.07	0.2884	960	0.5411
960.03	0.7264	959.98	0.3829	960.08	0.28	960.02	0.5635
960.04	0.6727	959.99	0.415	960.1	0.2708	960.03	0.5782
960.05	0.5962	960	0.439	960.11	0.2804	960.04	0.5945
960.06	0.5195	960.02	0.4537	960.12	0.2867	960.05	0.6035
960.07	0.4463	960.03	0.4694	960.13	0.2983	960.06	0.6229
960.08	0.3723	960.04	0.483	960.14	0.3223	960.07	0.6395
960.1	0.3056	960.05	0.4731	960.15	0.3374	960.08	0.6352
960.11	0.2493	960.06	0.4679	960.16	0.3512	960.1	0.6364
960.12	0.2013	960.07	0.4645	960.18	0.3652	960.11	0.6383
960.13	0.1505	960.08	0.47	960.19	0.3884	960.12	0.6227
960.14	0.1135	960.1	0.4838	960.2	0.4198	960.14	0.6222
960.15	0.08543	960.11	0.504	960.21	0.4648	960.15	0.6185
960.16	0.07047	960.12	0.496	960.22	0.5111	960.16	0.6057
960.18	0.07267	960.13	0.4829	960.23	0.5361	960.18	0.5972
960.19	0.08925	960.14	0.4741	960.24	0.5621	960.19	0.5942
960.2	0.1075	960.15	0.458	960.26	0.5661	960.2	0.5858
960.21	0.114	960.16	0.4358	960.27	0.5586	960.21	0.5501
960.22	0.1258	960.19	0.4191	960.28	0.5355	960.22	0.518
960.23	0.1369	960.2	0.4079	960.29	0.4911	960.23	0.4878
960.24	0.1489	960.21	0.3905	960.3	0.4482	960.24	0.4649
960.26	0.1645	960.22	0.3684	960.31	0.4139	960.26	0.4453
960.27	0.1698	960.23	0.3433	960.32	0.3804	960.27	0.4383
960.28	0.1794	960.24	0.3211	960.34	0.3518	960.28	0.443
960.29	0.1877	960.26	0.3078	960.35	0.3185	960.29	0.4547
960.3	0.192	960.27	0.2894	960.36	0.3073	960.3	0.466
960.31	0.1848	960.28	0.2735	960.37	0.3037	960.31	0.4538
960.32	0.1665	960.29	0.2623	960.38	0.3	960.32	0.4385
960.34	0.1544	960.3	0.2629	960.39	0.3059	960.34	0.4341
960.35	0.1661	960.31	0.2696	960.4	0.3302	960.35	0.4261
960.36	0.1842	960.32	0.2846	960.42	0.3792	960.36	0.4222
960.37	0.2128	960.34	0.3022	960.43	0.4468	960.37	0.4257
960.38	0.2499	960.35	0.303	960.44	0.5113	960.38	0.3945
960.39	0.3045	960.36	0.2788	960.45	0.5718	960.39	0.3692
960.4	0.3825	960.37	0.2587	960.47	0.6197	960.4	0.3493
960.42	0.4622	960.38	0.2388	960.48	0.6636	960.42	0.3346
960.43	0.544	960.39	0.2259	960.5	0.6874	960.43	0.3199
960.44	0.6392	960.4	0.2136	960.51	0.6988	960.44	0.3046
960.45	0.735	960.42	0.2083	960.52	0.6964	960.45	0.3059
960.46	0.8185	960.43	0.2143	960.53	0.6902	960.46	0.3229
960.47	0.9034	960.44	0.2272	960.54	0.7004	960.47	0.3545
960.48	0.9967	960.45	0.2355	960.55	0.7216	960.48	0.393
960.5	1.074	960.46	0.2476	960.56	0.7276	960.5	0.4477
960.51	1.161	960.48	0.2553	960.58	0.7306	960.51	0.511
960.52	1.222	960.5	0.2651	960.59	0.7417	960.52	0.5745
960.53	1.283	960.51	0.277	960.6	0.7678	960.53	0.6261
960.54	1.338	960.53	0.3018	960.61	0.7833	960.54	0.6875
960.55	1.394	960.54	0.3375	960.62	0.8069	960.55	0.7668
960.56	1.473	960.55	0.3708	960.63	0.843	960.56	0.8519
960.58	1.566	960.56	0.4183	960.64	0.8922	960.58	0.9389
960.59	1.633	960.58	0.474	960.66	0.947	960.59	1.008
960.6	1.695	960.59	0.5305	960.67	0.9839	960.6	1.045
960.61	1.764	960.6	0.579	960.68	0.9812	960.61	1.061
960.62	1.846	960.61	0.6391	960.69	0.9673	960.62	1.081
960.63	1.918	960.62	0.7045	960.7	0.9198	960.63	1.081
960.64	1.955	960.63	0.78	960.71	0.8492	960.64	1.065
960.66	1.973	960.64	0.8676	960.73	0.7663	960.66	1.034
960.67	1.956	960.66	0.9378	960.74	0.6776	960.67	0.9762
960.68	1.88	960.67	1.013	960.75	0.5835	960.68	0.9122
960.69	1.776	960.68	1.088	960.76	0.496	960.69	0.8507
960.7	1.664	960.69	1.131	960.77	0.4193	960.7	0.7852
960.71	1.555	960.7	1.136	960.78	0.3425	960.71	0.7213
960.73	1.441	960.71	1.13	960.79	0.2573	960.73	0.6742
960.74	1.325	960.73	1.086	960.81	0.1922	960.74	0.6346
960.75	1.176	960.74	1.037	960.82	0.1426	960.75	0.6025
960.76	1.033	960.75	0.9843	960.83	0.1092	960.76	0.5846
960.77	0.8867	960.76	0.9138	960.84	0.08727	960.77	0.5921
960.78	0.7613	960.77	0.8311	960.85	0.08396	960.78	0.6072
960.79	0.652	960.78	0.7415	960.86	0.09583	960.79	0.6264
960.81	0.5462	960.79	0.6732	960.87	0.1165	960.81	0.6452
960.82	0.4575	960.81	0.6022	960.89	0.1353	960.82	0.6469
960.83	0.3998	960.82	0.5455	960.9	0.1465	960.84	0.6564
960.84	0.3692	960.83	0.495	960.91	0.1475	960.85	0.6719
960.85	0.3492	960.84	0.4674	960.92	0.1594	960.86	0.679
960.86	0.3246	960.85	0.4524	960.93	0.1683	960.87	0.6782
960.89	0.3052	960.86	0.4627	960.94	0.1821	960.89	0.6698
960.9	0.3	960.87	0.4895	960.95	0.2105	960.9	0.6583
960.91	0.2929	960.89	0.5181	960.97	0.2422	960.91	0.6201
960.92	0.299	960.9	0.5564	960.98	0.2755	960.92	0.5783
960.93	0.3463	960.91	0.5851	960.99	0.3157	960.93	0.5268
960.94	0.4075	960.92	0.5987	961	0.357	960.95	0.4843
960.95	0.4805	960.93	0.6189	961.01	0.3956	960.97	0.4394
960.97	0.5464	960.94	0.6385	961.02	0.428	960.98	0.3937
960.98	0.5979	960.95	0.6445	961.03	0.4598	960.99	0.3475
960.99	0.6371	960.97	0.6685	961.05	0.4776	961	0.3174
961	0.6794	960.98	0.6812	961.06	0.4916	961.01	0.2721
961.01	0.7182	960.99	0.6823	961.07	0.4912	961.02	0.2288
961.02	0.7602	961	0.677	961.08	0.4765	961.03	0.1937
961.03	0.7718	961.02	0.6761	961.09	0.4617	961.05	0.1832
961.05	0.7793	961.03	0.6829	961.1	0.4302	961.06	0.1921
961.06	0.7914	961.05	0.6718	961.11	0.3841	961.07	0.219
961.07	0.7757	961.06	0.6726	961.13	0.3359	961.08	0.2767
961.08	0.7427	961.07	0.6634	961.14	0.287	961.09	0.3512
961.09	0.6958	961.08	0.6614	961.15	0.246	961.1	0.4436
961.1	0.6393	961.09	0.6648	961.16	0.2107	961.11	0.5605
961.11	0.5875	961.1	0.6617	961.17	0.184	961.13	0.6865
961.13	0.5378	961.11	0.6476	961.18	0.1664	961.14	0.8122
961.14	0.4869	961.13	0.6209	961.19	0.1458	961.15	0.92
961.15	0.4486	961.14	0.5771	961.21	0.1365	961.16	1.023
961.16	0.4184	961.15	0.533	961.22	0.1321	961.17	1.124
961.17	0.3604	961.16	0.4948	961.23	0.136	961.18	1.219
961.18	0.3093	961.17	0.4711	961.24	0.1436	961.19	1.269
961.19	0.2698	961.18	0.4327	961.25	0.1535	961.21	1.304
961.21	0.2424	961.19	0.3971	961.26	0.1519	961.22	1.315
961.22	0.2376	961.21	0.3711	961.27	0.1448	961.23	1.294
961.23	0.2383	961.22	0.3331	961.29	0.1353	961.24	1.207
961.24	0.2464	961.23	0.3032	961.3	0.1226	961.25	1.118
961.25	0.2648	961.24	0.268	961.31	0.1151	961.26	1.028
961.26	0.2931	961.25	0.2461	961.32	0.1172	961.27	0.9413
961.27	0.334	961.26	0.2278	961.33	0.1154	961.29	0.8453
961.29	0.3787	961.27	0.2152	961.34	0.1269	961.3	0.7435
961.3	0.4032	961.29	0.2148	961.35	0.1592	961.31	0.6445
961.32	0.4337	961.3	0.219	961.37	0.2022	961.32	0.5558
961.33	0.4747	961.31	0.2276	961.38	0.2558	961.33	0.4705
961.34	0.5162	961.32	0.236	961.39	0.3218	961.34	0.4019
961.35	0.5627	961.33	0.2314	961.4	0.3939	961.35	0.343
961.37	0.6091	961.34	0.226	961.41	0.4533	961.38	0.2871
961.38	0.6419	961.35	0.2253	961.43	0.5121	961.39	0.2362
961.39	0.6798	961.37	0.237	961.45	0.5695	961.4	0.1929
961.4	0.7058	961.38	0.2661	961.46	0.6118	961.41	0.169
961.41	0.7088	961.39	0.3104	961.47	0.6516	961.42	0.1525
961.43	0.7235	961.4	0.3684	961.48	0.6706	961.43	0.1487
961.45	0.7528	961.41	0.4142	961.49	0.6688	961.45	0.1682
961.46	0.8008	961.43	0.4608	961.5	0.6422	961.46	0.1882
961.47	0.8548	961.45	0.5031	961.51	0.5977	961.47	0.2061
961.48	0.8889	961.46	0.5406	961.53	0.538	961.48	0.2292
961.49	0.9292	961.47	0.58	961.54	0.4795	961.49	0.2919
961.5	0.9892	961.48	0.6114	961.55	0.4266	961.5	0.3668
961.51	1.061	961.49	0.655	961.56	0.3825	961.51	0.4491
961.53	1.127	961.5	0.6986	961.57	0.3485	961.53	0.5289
961.54	1.204	961.51	0.7553	961.58	0.3328	961.54	0.6005
961.55	1.274	961.53	0.8061	961.6	0.3325	961.55	0.6677
961.56	1.364	961.54	0.8596	961.61	0.3362	961.56	0.7407
961.57	1.47	961.55	0.8896	961.62	0.3527	961.57	0.8004
961.58	1.569	961.56	0.9129	961.63	0.3795	961.58	0.8631
961.6	1.663	961.57	0.9288	961.64	0.4023	961.6	0.9128
961.61	1.737	961.58	0.9444	961.65	0.4171	961.61	0.9341
961.62	1.77	961.61	0.9666	961.66	0.4379	961.62	0.9474
961.63	1.787	961.62	0.9971	961.68	0.4472	961.63	0.9563
961.64	1.764	961.63	1.019	961.69	0.4511	961.64	0.9684
961.65	1.702	961.64	1.033	961.7	0.452	961.65	0.9799
961.66	1.626	961.65	1.027	961.71	0.4312	961.66	0.9861
961.68	1.547	961.66	0.9875	961.72	0.4014	961.68	0.973
961.69	1.452	961.68	0.9168	961.73	0.3621	961.69	0.9407
961.7	1.31	961.69	0.8317	961.74	0.3014	961.7	0.9041
961.71	1.142	961.7	0.7473	961.76	0.2444	961.71	0.868
961.72	0.9865	961.71	0.645	961.77	0.1937	961.72	0.8366
961.73	0.8512	961.72	0.5452	961.78	0.1458	961.73	0.7825
961.74	0.7347	961.73	0.4605	961.79	0.09781	961.74	0.7169
961.76	0.6222	961.74	0.3847	961.8	0.0537	961.76	0.6432
961.77	0.5233	961.76	0.3219	961.81	0.01603	961.77	0.5644
961.78	0.4428	961.77	0.2517	961.92	0.0177	961.78	0.4878
961.79	0.3925	961.78	0.1951	961.93	0.06602	961.79	0.4218
961.8	0.3599	961.79	0.1435	961.94	0.1203	961.8	0.3472
961.81	0.3321	961.8	0.1107	961.95	0.1864	961.81	0.2856
961.82	0.3237	961.81	0.09801	961.96	0.2617	961.82	0.2264
961.84	0.3132	961.82	0.1019	961.97	0.3387	961.84	0.1785
961.85	0.3066	961.84	0.1256	961.98	0.423	961.85	0.1522
961.86	0.3148	961.85	0.1631	962	0.4972	961.86	0.1357
961.87	0.3309	961.86	0.1986	962.01	0.5637	961.87	0.1356
961.88	0.3477	961.87	0.2334	962.02	0.6156	961.88	0.1491
961.89	0.3823	961.88	0.2678	962.03	0.6673	961.89	0.1705
961.9	0.43	961.89	0.307	962.04	0.7188	961.9	0.1997
961.92	0.4819	961.9	0.3409	962.05	0.7573	961.92	0.2405
961.93	0.5163	961.92	0.3813	962.06	0.7747	961.93	0.3007
961.94	0.5526	961.93	0.4298	962.08	0.7628	961.94	0.3517
961.95	0.6032	961.94	0.4564	962.09	0.7353	961.95	0.4006
961.96	0.6579	961.95	0.4866	962.1	0.6853	961.96	0.4254
961.97	0.6985	961.96	0.5179	962.11	0.6412	961.97	0.4484
961.98	0.7039	961.97	0.5332	962.12	0.6031	961.98	0.4714
962.01	0.7084	961.98	0.5363	962.13	0.5582	962	0.4797
962.02	0.7183	962	0.5214	962.16	0.5214	962.01	0.4804
962.03	0.7045	962.01	0.512	962.17	0.4959	962.02	0.4699
962.04	0.6842	962.02	0.4905	962.18	0.473	962.03	0.4453
962.06	0.6606	962.03	0.4604	962.19	0.4639	962.04	0.4285
962.08	0.6383	962.04	0.4386	962.2	0.4679	962.05	0.4004
962.09	0.6106	962.05	0.4101	962.21	0.4723	962.06	0.3771
962.1	0.5973	962.06	0.3883	962.22	0.4772	962.08	0.3464
962.11	0.5822	962.08	0.3774	962.25	0.4826	962.09	0.3147
962.12	0.5774	962.09	0.3705	962.26	0.4924	962.1	0.2929
962.13	0.5751	962.1	0.3748	962.27	0.5001	962.11	0.284
962.16	0.5974	962.11	0.3973	962.28	0.5135	962.12	0.2825
962.17	0.6375	962.12	0.427	962.29	0.5137	962.13	0.2899
962.18	0.6769	962.13	0.4455	962.31	0.4854	962.14	0.3088
962.19	0.697	962.14	0.4661	962.32	0.4422	962.16	0.3305
962.2	0.7275	962.16	0.4914	962.33	0.3916	962.17	0.3323
962.21	0.7614	962.17	0.4918	962.34	0.3444	962.18	0.3411
962.22	0.7848	962.18	0.4984	962.35	0.3046	962.19	0.3421
962.24	0.8013	962.19	0.5038	962.36	0.2803	962.2	0.3548
962.25	0.8145	962.2	0.493	962.37	0.2495	962.21	0.3709
962.26	0.8388	962.21	0.4767	962.39	0.2145	962.22	0.3748
962.27	0.8571	962.22	0.4526	962.4	0.198	962.24	0.3774
962.28	0.8418	962.24	0.4298	962.41	0.1912	962.25	0.3757
962.29	0.8258	962.25	0.3994	962.42	0.198	962.26	0.3793
962.31	0.7977	962.27	0.3799	962.43	0.2182	962.27	0.3848
962.32	0.7628	962.28	0.3646	962.44	0.2482	962.28	0.3785
962.33	0.7387	962.29	0.3472	962.45	0.2915	962.29	0.3812
962.34	0.7209	962.32	0.342	962.47	0.3415	962.31	0.3724
962.35	0.6917	962.33	0.3494	962.48	0.384	962.32	0.3609
962.36	0.682	962.34	0.3606	962.5	0.4291	962.34	0.3562
962.37	0.6896	962.35	0.3862	962.51	0.4677	962.35	0.3621
962.39	0.72	962.36	0.4245	962.52	0.4949	962.36	0.3618
962.4	0.7558	962.37	0.4613	962.53	0.5083	962.37	0.3691
962.41	0.7941	962.39	0.5022	962.55	0.5098	962.39	0.377
962.42	0.8421	962.4	0.5465	962.56	0.5086	962.4	0.3773
962.43	0.8994	962.41	0.594	962.57	0.5059	962.41	0.3723
962.44	0.9401	962.42	0.6349	962.58	0.5052	962.42	0.3763
962.45	0.9762	962.43	0.6766	962.59	0.5081	962.43	0.3825
962.47	1.012	962.44	0.7009	962.6	0.5043	962.44	0.3971
962.48	1.032	962.45	0.7092	962.61	0.4932	962.45	0.4081
962.49	1.032	962.47	0.7007	962.64	0.4921	962.47	0.4164
962.5	1.012	962.48	0.6831	962.65	0.5113	962.48	0.4098
962.51	0.9496	962.49	0.6564	962.66	0.5236	962.5	0.4004
962.52	0.8765	962.5	0.6243	962.67	0.5411	962.51	0.3944
962.53	0.8009	962.51	0.5816	962.68	0.5541	962.52	0.3763
962.55	0.7237	962.52	0.5113	962.71	0.5726	962.53	0.3581
962.56	0.6518	962.53	0.4386	962.72	0.5951	962.55	0.3506
962.57	0.5738	962.55	0.3678	962.73	0.5981	962.56	0.3335
962.58	0.4979	962.56	0.3034	962.74	0.5925	962.57	0.3251
962.59	0.4479	962.57	0.249	962.75	0.5906	962.58	0.3331
962.6	0.4187	962.58	0.217	962.76	0.5778	962.59	0.3474
962.61	0.4118	962.59	0.2016	962.79	0.5505	962.6	0.3601
962.63	0.4167	962.6	0.1963	962.8	0.5172	962.61	0.3818
962.64	0.4393	962.61	0.2081	962.81	0.4724	962.63	0.4023
962.65	0.4676	962.63	0.2353	962.82	0.4215	962.64	0.4245
962.66	0.4803	962.64	0.2753	962.83	0.3708	962.65	0.4458
962.67	0.4819	962.65	0.3214	962.84	0.3298	962.66	0.4734
962.68	0.4848	962.66	0.3558	962.86	0.2994	962.67	0.5057
962.71	0.4873	962.67	0.3921	962.87	0.2784	962.68	0.5397
962.72	0.479	962.68	0.4326	962.88	0.272	962.69	0.5703
962.73	0.4608	962.69	0.4693	962.89	0.2822	962.71	0.5921
962.74	0.4439	962.71	0.5059	962.9	0.3057	962.72	0.5782
962.75	0.4146	962.72	0.5356	962.91	0.3109	962.73	0.5644
962.77	0.3943	962.73	0.5514	962.92	0.3272	962.74	0.5485
962.79	0.3854	962.74	0.5493	962.94	0.3424	962.75	0.5199
962.8	0.3678	962.75	0.5271	962.95	0.3619	962.76	0.4966
962.81	0.3502	962.76	0.507	962.96	0.3797	962.77	0.4783
962.82	0.3406	962.77	0.4868	962.97	0.391	962.79	0.4472
962.83	0.3464	962.79	0.461	962.98	0.4056	962.8	0.4216
962.84	0.3774	962.8	0.4331	962.99	0.4103	962.81	0.3989
962.85	0.416	962.81	0.4097	963	0.4021	962.82	0.3712
962.87	0.4647	962.82	0.3762	963.02	0.3695	962.83	0.344
962.88	0.5044	962.83	0.336	963.03	0.3312	962.84	0.3078
962.89	0.5431	962.84	0.3054	963.04	0.2941	962.85	0.2712
962.9	0.57	962.85	0.2827	963.05	0.252	962.87	0.2385
962.91	0.5713	962.87	0.2524	963.06	0.2121	962.88	0.2078
962.92	0.5712	962.88	0.23	963.07	0.1816	962.89	0.1891
962.94	0.579	962.89	0.2089	963.08	0.1597	962.9	0.1693
962.95	0.5746	962.9	0.2045	963.09	0.1477	962.91	0.1521
962.96	0.5631	962.91	0.211	963.11	0.1455	962.92	0.1449
962.98	0.546	962.92	0.2267	963.12	0.1518	962.94	0.1332
962.99	0.5301	962.94	0.2524	963.13	0.1641	962.95	0.1198
963	0.5015	962.95	0.2795	963.14	0.1683	962.96	0.1218
963.02	0.468	962.96	0.3067	963.15	0.187	962.97	0.137
963.03	0.4382	962.97	0.3417	963.16	0.2022	962.98	0.1635
963.04	0.3994	962.98	0.3688	963.18	0.2231	962.99	0.2067
963.05	0.3798	962.99	0.4019	963.19	0.2506	963	0.2578
963.06	0.3742	963	0.4397	963.2	0.2752	963.02	0.307
963.07	0.3871	963.02	0.4623	963.21	0.2942	963.03	0.3746
963.08	0.4229	963.03	0.4761	963.22	0.3038	963.04	0.4491
963.1	0.4453	963.04	0.4877	963.23	0.3069	963.05	0.5282
963.11	0.472	963.05	0.4849	963.24	0.2971	963.06	0.6051
963.12	0.5015	963.06	0.4934	963.27	0.2883	963.07	0.6733
963.13	0.5388	963.07	0.4965	963.28	0.2791	963.08	0.75
963.14	0.5848	963.08	0.4835	963.29	0.2434	963.1	0.8216
963.15	0.6281	963.1	0.4569	963.3	0.2059	963.11	0.8752
963.16	0.6934	963.11	0.437	963.31	0.1701	963.12	0.9102
963.18	0.7661	963.12	0.4127	963.32	0.1389	963.13	0.9202
963.19	0.8227	963.13	0.3963	963.34	0.1171	963.14	0.9208
963.2	0.8911	963.14	0.3885	963.35	0.1023	963.15	0.9139
963.21	0.9513	963.15	0.3887	963.36	0.08914	963.16	0.8796
963.22	0.9955	963.16	0.3947	963.37	0.07927	963.18	0.8398
963.23	1.027	963.18	0.3908	963.38	0.07597	963.19	0.7824
963.24	1.052	963.19	0.3936	963.39	0.07962	963.2	0.7275
963.26	1.067	963.2	0.4043	963.41	0.08768	963.21	0.6698
963.27	1.063	963.21	0.4032	963.42	0.1075	963.22	0.6041
963.28	1.067	963.22	0.4067	963.43	0.1358	963.23	0.5362
963.29	1.052	963.23	0.4099	963.44	0.1641	963.24	0.472
963.3	1.036	963.24	0.3997	963.45	0.1951	963.26	0.4212
963.31	1.01	963.26	0.3942	963.46	0.2281	963.27	0.3747
963.32	0.9585	963.27	0.3918	963.47	0.2706	963.28	0.3366
963.34	0.9121	963.28	0.3815	963.49	0.3	963.29	0.3063
963.35	0.866	963.29	0.3699	963.5	0.314	963.3	0.2888
963.36	0.8155	963.3	0.3224	963.51	0.3209	963.31	0.2854
963.37	0.7854	963.31	0.2707	963.52	0.3105	963.32	0.2812
963.38	0.7518	963.32	0.2227	963.53	0.3088	963.34	0.2742
963.39	0.7305	963.34	0.1837	963.54	0.3116	963.35	0.2637
963.4	0.7114	963.35	0.1509	963.55	0.3197	963.36	0.2574
963.43	0.7077	963.36	0.1347	963.57	0.3332	963.37	0.2531
963.44	0.7247	963.37	0.125	963.58	0.3414	963.38	0.2521
963.45	0.7419	963.38	0.1217	963.59	0.3441	963.39	0.2534
963.46	0.7649	963.39	0.1264	963.61	0.3518	963.41	0.2604
963.47	0.8039	963.41	0.1324	963.62	0.3644	963.42	0.2634
963.49	0.8365	963.42	0.1466	963.63	0.3707	963.43	0.2767
963.5	0.8583	963.43	0.1626	963.65	0.3804	963.44	0.2839
963.51	0.8759	963.44	0.1723	963.66	0.3923	963.45	0.2794
963.52	0.9057	963.45	0.1889	963.67	0.4044	963.46	0.2794
963.53	0.9273	963.46	0.2032	963.68	0.4138	963.47	0.2705
963.54	0.9486	963.47	0.2185	963.69	0.418	963.49	0.2609
963.57	0.9704	963.49	0.2381	963.7	0.416	963.5	0.2511
963.58	0.9824	963.5	0.2422	963.71	0.4101	963.51	0.2379
963.59	0.984	963.51	0.2323	963.73	0.3681	963.52	0.2293
963.6	0.9697	963.52	0.2195	963.74	0.31	963.53	0.2282
963.61	0.9512	963.53	0.2032	963.75	0.2513	963.54	0.2268
963.62	0.9342	963.54	0.2053	963.76	0.1868	963.55	0.2272
963.63	0.8958	963.55	0.2241	963.77	0.1287	963.57	0.2215
963.65	0.8623	963.57	0.2467	963.78	0.0814	963.58	0.2111
963.67	0.8368	963.58	0.2752	963.79	0.04077	963.59	0.2048
963.68	0.8281	963.59	0.3103	963.81	0.009231	963.6	0.2005
963.69	0.8218	963.6	0.3414	963.84	0.006405	963.61	0.2062
963.7	0.8248	963.61	0.3786	963.85	0.03876	963.62	0.2188
963.71	0.8479	963.62	0.4204	963.86	0.07095	963.63	0.2305
963.73	0.8559	963.63	0.4545	963.88	0.114	963.65	0.2443
963.74	0.8475	963.65	0.4788	963.89	0.1668	963.66	0.2632
963.75	0.8387	963.66	0.5018	963.9	0.2294	963.67	0.2689
963.76	0.8246	963.67	0.524	963.91	0.2995	963.68	0.2716
963.77	0.8183	963.68	0.5332	963.92	0.3729	963.69	0.2811
963.78	0.8055	963.69	0.5295	963.93	0.4446	963.7	0.2766
963.79	0.7916	963.7	0.5164	963.94	0.51	963.71	0.2768
963.81	0.7814	963.71	0.4846	963.96	0.554	963.73	0.2793
963.82	0.7515	963.73	0.438	963.97	0.5856	963.74	0.2837
963.83	0.729	963.74	0.3952	963.98	0.6198	963.75	0.2967
963.84	0.6942	963.75	0.3509	963.99	0.6431	963.76	0.314
963.85	0.6566	963.76	0.3076	964	0.6612	963.77	0.3238
963.86	0.6233	963.77	0.2726	964.01	0.6764	963.78	0.3347
963.88	0.5931	963.78	0.2421	964.02	0.6799	963.79	0.3345
963.89	0.5734	963.79	0.2013	964.05	0.6833	963.81	0.3325
963.9	0.5629	963.81	0.1736	964.06	0.687	963.82	0.3359
963.91	0.5682	963.82	0.1489	964.07	0.6803	963.83	0.3388
963.92	0.5898	963.83	0.1307	964.08	0.6729	963.84	0.3308
963.93	0.6236	963.84	0.1316	964.09	0.6396	963.85	0.316
963.94	0.6642	963.85	0.1456	964.1	0.5791	963.86	0.2997
963.96	0.6666	963.86	0.1656	964.12	0.518	963.88	0.2769
963.97	0.6751	963.87	0.1984	964.13	0.461	963.89	0.2545
963.98	0.6708	963.89	0.2499	964.14	0.4113	963.9	0.2186
963.99	0.654	963.9	0.3076	964.15	0.3702	963.92	0.1909
964	0.6363	963.91	0.358	964.16	0.3373	963.93	0.175
964.01	0.6148	963.92	0.4148	964.17	0.3105	963.94	0.1556
964.02	0.6013	963.93	0.4685	964.18	0.2836	963.96	0.1533
964.04	0.5836	963.96	0.5257	964.2	0.2606	963.97	0.1673
964.05	0.5575	963.97	0.5831	964.21	0.2478	963.98	0.1979
964.06	0.5378	963.98	0.632	964.22	0.2468	963.99	0.2439
964.07	0.4878	963.99	0.6576	964.23	0.2392	964	0.3025
964.09	0.4478	964	0.6798	964.24	0.234	964.01	0.372
964.1	0.4235	964.01	0.6973	964.25	0.234	964.02	0.4511
964.12	0.4019	964.02	0.7006	964.26	0.2349	964.04	0.5252
964.13	0.3926	964.04	0.6941	964.28	0.2366	964.05	0.6009
964.14	0.4007	964.05	0.675	964.29	0.2421	964.06	0.6648
964.15	0.431	964.06	0.633	964.3	0.2356	964.07	0.6954
964.16	0.47	964.08	0.5859	964.31	0.2265	964.08	0.6939
964.17	0.503	964.09	0.5414	964.32	0.2023	964.1	0.6864
964.18	0.5381	964.1	0.4858	964.33	0.1666	964.12	0.6702
964.2	0.551	964.12	0.4235	964.34	0.1418	964.13	0.6299
964.21	0.5756	964.13	0.3687	964.36	0.1294	964.14	0.5755
964.22	0.5748	964.14	0.3236	964.37	0.1293	964.15	0.5074
964.23	0.5661	964.15	0.2788	964.38	0.1378	964.16	0.4468
964.24	0.5452	964.16	0.2444	964.39	0.1576	964.17	0.3938
964.25	0.5221	964.17	0.2266	964.4	0.1891	964.18	0.34
964.26	0.5012	964.18	0.2235	964.41	0.2313	964.2	0.3053
964.28	0.4581	964.2	0.2389	964.43	0.2955	964.21	0.2883
964.29	0.4201	964.21	0.2437	964.44	0.3625	964.22	0.2926
964.3	0.3594	964.22	0.2474	964.45	0.4236	964.23	0.3107
964.31	0.2895	964.23	0.2614	964.47	0.48	964.24	0.3415
964.32	0.2445	964.24	0.2819	964.48	0.5374	964.25	0.3825
964.33	0.2072	964.25	0.3031	964.49	0.5943	964.26	0.4191
964.35	0.1833	964.26	0.3292	964.51	0.6333	964.28	0.4466
964.36	0.1871	964.28	0.3409	964.52	0.6562	964.29	0.4702
964.37	0.2138	964.29	0.3376	964.53	0.6777	964.3	0.473
964.38	0.2575	964.3	0.3358	964.54	0.6711	964.31	0.4589
964.39	0.3075	964.31	0.3245	964.55	0.6591	964.33	0.4386
964.41	0.3718	964.32	0.3151	964.56	0.6326	964.34	0.4253
964.43	0.4538	964.33	0.2931	964.57	0.6022	964.36	0.3946
964.44	0.5346	964.34	0.2794	964.59	0.5731	964.37	0.3349
964.45	0.6256	964.36	0.2809	964.6	0.5514	964.38	0.2686
964.46	0.6963	964.37	0.2961	964.61	0.528	964.39	0.2073
964.47	0.7715	964.38	0.3279	964.62	0.5039	964.4	0.1527
964.48	0.8327	964.39	0.3757	964.63	0.4907	964.41	0.1066
964.49	0.8907	964.4	0.4419	964.64	0.4883	964.43	0.07471
964.51	0.9382	964.41	0.5169	964.65	0.4985	964.44	0.05984
964.52	0.9593	964.43	0.5761	964.67	0.512	964.45	0.06122
964.53	0.9643	964.44	0.6102	964.68	0.5059	964.46	0.08262
964.54	0.9144	964.46	0.6485	964.69	0.4986	964.47	0.1063
964.55	0.8632	964.47	0.6888	964.7	0.4849	964.48	0.1422
964.56	0.8069	964.48	0.7097	964.72	0.4696	964.49	0.1885
964.57	0.725	964.49	0.7312	964.73	0.4491	964.51	0.2412
964.59	0.6372	964.51	0.7541	964.75	0.4088	964.52	0.3059
964.6	0.5587	964.52	0.748	964.77	0.3647	964.53	0.375
964.61	0.4637	964.53	0.7425	964.78	0.3204	964.54	0.4411
964.62	0.3629	964.54	0.7274	964.79	0.2642	964.55	0.5063
964.63	0.2725	964.55	0.6835	964.8	0.2142	964.56	0.5597
964.64	0.1955	964.56	0.6425	964.82	0.1686	964.57	0.6076
964.65	0.1319	964.57	0.594	964.83	0.1287	964.59	0.6183
964.67	0.08281	964.59	0.5586	964.84	0.09224	964.6	0.5983
964.68	0.05552	964.6	0.5357	964.85	0.06996	964.62	0.5746
964.69	0.0422	964.61	0.5258	964.86	0.05449	964.63	0.5466
964.7	0.05872	964.62	0.5311	964.87	0.04635	964.64	0.506
964.71	0.0911	964.63	0.5319	964.88	0.05077	964.65	0.4716
964.72	0.1514	964.64	0.5367	964.9	0.06786	964.67	0.4382
964.73	0.2267	964.65	0.5274	964.91	0.08948	964.68	0.3923
964.75	0.3184	964.67	0.4878	964.92	0.1068	964.69	0.3403
964.76	0.4127	964.68	0.4493	964.93	0.1211	964.7	0.2828
964.77	0.5071	964.69	0.4178	964.94	0.1456	964.71	0.2227
964.78	0.631	964.7	0.3883	964.95	0.1761	964.72	0.1706
964.79	0.7362	964.71	0.36	964.96	0.211	964.73	0.1311
964.8	0.8203	964.72	0.3457	964.98	0.2488	964.75	0.1127
964.82	0.8956	964.73	0.3399	964.99	0.2832	964.76	0.1148
964.83	0.9643	964.75	0.3213	965	0.3168	964.77	0.1225
964.84	0.9956	964.76	0.3187	965.01	0.3417	964.78	0.1479
964.85	1.023	964.77	0.3058	965.02	0.3639	964.79	0.1933
964.86	1.034	964.78	0.2798	965.03	0.376	964.8	0.2517
964.87	1.022	964.79	0.26	965.04	0.3888	964.82	0.3197
964.88	0.9963	964.8	0.2448	965.06	0.398	964.83	0.3795
[truncated: 107,558 more rows]
