# Supplementary material for: Tuning the rate of aggregation of hIAPP into amyloid using small-molecule modulators of assembly
Source: Nat Commun. 2022 Feb 24;13:1040. doi: 10.1038/s41467-022-28660-7 (PMC8873464; doi:10.1038/s41467-022-28660-7)
Supplement: Supplementary file 3 — Source Data [file 41467_2022_28660_MOESM3_ESM.zip › Source data files/16. CID MS data.xlsx]

## Sheet: Fig 6b
	Trap 5V		Trap 10V		Trap 15V		Trap 20V
m/z	Intensity	m/z	Intensity	m/z	Intensity	m/z	Intensity
1445.52	9.821	1445.52	25.07	1445.52	18.85	1445.52	22.15
1445.54	9.565	1445.54	24.81	1445.54	18.8	1445.54	21.58
1445.55	9.119	1445.55	24.19	1445.55	18.49	1445.55	20.74
1445.57	8.563	1445.57	23.19	1445.57	17.77	1445.57	19.6
1445.58	7.913	1445.58	21.98	1445.58	16.82	1445.58	18.2
1445.59	7.218	1445.59	20.47	1445.59	15.78	1445.59	16.62
1445.61	6.543	1445.61	18.71	1445.61	14.61	1445.61	15.14
1445.62	5.916	1445.62	16.93	1445.62	13.44	1445.62	13.78
1445.64	5.354	1445.64	15.26	1445.64	12.34	1445.64	12.65
1445.65	4.85	1445.65	13.83	1445.65	11.41	1445.65	11.76
1445.66	4.501	1445.66	12.55	1445.66	10.6	1445.66	11.14
1445.68	4.244	1445.68	11.43	1445.68	9.974	1445.68	10.84
1445.69	4.147	1445.69	10.62	1445.69	9.55	1445.69	10.76
1445.71	4.158	1445.71	10.07	1445.71	9.345	1445.71	10.87
1445.72	4.233	1445.72	9.706	1445.72	9.324	1445.72	11.17
1445.73	4.386	1445.73	9.541	1445.73	9.444	1445.73	11.5
1445.75	4.604	1445.75	9.558	1445.75	9.759	1445.75	11.88
1445.76	4.89	1445.76	9.677	1445.76	10.21	1445.76	12.3
1445.78	5.204	1445.78	9.886	1445.78	10.79	1445.78	12.64
1445.79	5.53	1445.79	10.13	1445.79	11.45	1445.79	12.81
1445.8	5.781	1445.8	10.48	1445.8	12.13	1445.8	12.83
1445.82	5.991	1445.82	10.86	1445.82	12.72	1445.82	12.66
1445.83	6.125	1445.83	11.23	1445.83	13.08	1445.83	12.44
1445.85	6.236	1445.85	11.54	1445.85	13.22	1445.85	12.06
1445.86	6.261	1445.86	11.85	1445.86	13.32	1445.86	11.6
1445.87	6.267	1445.87	12.08	1445.87	13.39	1445.87	11.2
1445.89	6.249	1445.89	12.31	1445.89	13.29	1445.89	10.95
1445.9	6.212	1445.9	12.57	1445.9	13.23	1445.9	10.76
1445.92	6.134	1445.92	12.83	1445.92	13.07	1445.92	10.67
1445.93	5.959	1445.93	13.02	1445.93	12.83	1445.93	10.61
1445.94	5.75	1445.94	13.03	1445.94	12.34	1445.94	10.54
1445.96	5.51	1445.96	12.81	1445.96	11.61	1445.96	10.29
1445.97	5.305	1445.97	12.49	1445.97	10.72	1445.97	9.969
1445.99	5.083	1445.99	11.9	1445.99	9.607	1445.99	9.557
1446	4.916	1446	11.25	1446	8.487	1446	9.196
1446.01	4.843	1446.01	10.59	1446.01	7.466	1446.01	8.975
1446.03	4.927	1446.03	10.21	1446.03	6.807	1446.03	9.1
1446.04	5.211	1446.04	10.26	1446.04	6.724	1446.04	9.849
1446.06	5.79	1446.06	11.15	1446.06	7.544	1446.06	11.25
1446.07	6.683	1446.07	13.08	1446.07	9.474	1446.07	13.48
1446.09	7.855	1446.09	16.18	1446.09	12.6	1446.09	16.7
1446.1	9.39	1446.1	20.51	1446.1	16.91	1446.1	20.95
1446.11	11.28	1446.11	26.12	1446.11	22.47	1446.11	26.32
1446.13	13.5	1446.13	32.84	1446.13	29.29	1446.13	32.69
1446.14	16.02	1446.14	40.61	1446.14	37.18	1446.14	39.89
1446.16	18.8	1446.16	49.12	1446.16	45.91	1446.16	47.78
1446.17	21.66	1446.17	58.02	1446.17	55	1446.17	55.96
1446.18	24.44	1446.18	66.81	1446.18	64.16	1446.18	64.02
1446.2	26.96	1446.2	75.02	1446.2	72.67	1446.2	71.47
1446.21	29.05	1446.21	82.13	1446.21	79.96	1446.21	77.89
1446.23	30.64	1446.23	87.61	1446.23	85.5	1446.23	82.69
1446.24	31.65	1446.24	90.99	1446.24	88.95	1446.24	85.59
1446.25	31.98	1446.25	92.1	1446.25	90.2	1446.25	86.42
1446.27	31.45	1446.27	90.45	1446.27	88.64	1446.27	84.98
1446.28	30.13	1446.28	86.22	1446.28	84.55	1446.28	81.31
1446.3	28.03	1446.3	79.57	1446.3	78.04	1446.3	75.62
1446.31	25.45	1446.31	71.23	1446.31	69.73	1446.31	68.42
1446.32	22.42	1446.32	61.59	1446.32	60.41	1446.32	60.31
1446.34	19.22	1446.34	51.66	1446.34	50.72	1446.34	51.78
1446.35	16.14	1446.35	42.16	1446.35	41.64	1446.35	43.46
1446.37	13.48	1446.37	34.03	1446.37	33.91	1446.37	36.35
1446.38	11.58	1446.38	28.08	1446.38	28.26	1446.38	31.23
1446.39	10.74	1446.39	25	1446.39	25.47	1446.39	28.8
1446.41	11.11	1446.41	25.33	1446.41	26.1	1446.41	29.47
1446.42	12.91	1446.42	29.48	1446.42	30.38	1446.42	33.46
1446.44	16.08	1446.44	37.44	1446.44	38.43	1446.44	41.07
1446.45	20.53	1446.45	49.05	1446.45	50.02	1446.45	51.97
1446.46	26.07	1446.46	63.8	1446.46	64.78	1446.46	65.79
1446.48	32.45	1446.48	81.03	1446.48	81.77	1446.48	81.92
1446.49	39.34	1446.49	99.85	1446.49	100	1446.49	99.51
1446.51	46.3	1446.51	119.1	1446.51	118.8	1446.51	117.3
1446.52	52.94	1446.52	137.6	1446.52	136.8	1446.52	134.6
1446.53	58.79	1446.53	154.1	1446.53	152.7	1446.53	150
1446.55	63.33	1446.55	167.1	1446.55	165.2	1446.55	162.6
1446.56	66.45	1446.56	175.9	1446.56	173.7	1446.56	171.5
1446.58	67.89	1446.58	180.1	1446.58	177.8	1446.58	176.2
1446.59	67.52	1446.59	179.2	1446.59	177	1446.59	176.2
1446.6	65.08	1446.6	173.3	1446.6	171.7	1446.6	171.3
1446.62	61	1446.62	162.6	1446.62	161.8	1446.62	161.7
1446.63	55.6	1446.63	148	1446.63	148.3	1446.63	148.2
1446.65	49.18	1446.65	130.3	1446.65	131.9	1446.65	131.9
1446.66	42.21	1446.66	110.6	1446.66	113.6	1446.66	114
1446.67	35.09	1446.67	90.6	1446.67	94.81	1446.67	95.4
1446.69	28.36	1446.69	71.65	1446.69	76.9	1446.69	77.21
1446.7	22.55	1446.7	55.2	1446.7	61.01	1446.7	61
1446.72	18.09	1446.72	42.41	1446.72	48.38	1446.72	48.17
1446.73	15.41	1446.73	34.42	1446.73	40.06	1446.73	39.4
1446.75	14.71	1446.75	31.8	1446.75	36.57	1446.75	35.44
1446.76	16.06	1446.76	34.83	1446.76	38.16	1446.76	36.7
1446.77	19.41	1446.77	43.37	1446.77	44.92	1446.77	43.23
1446.79	24.55	1446.79	56.87	1446.79	56.65	1446.79	54.68
1446.8	31.29	1446.8	74.49	1446.8	72.26	1446.8	70.56
1446.82	39.18	1446.82	95.1	1446.82	90.67	1446.82	89.78
1446.83	47.68	1446.83	117.3	1446.83	110.9	1446.83	111.2
1446.84	56.42	1446.84	139.6	1446.84	131.6	1446.84	133.4
1446.86	64.57	1446.86	160.7	1446.86	151.4	1446.86	154.8
1446.87	71.63	1446.87	178.9	1446.87	168.9	1446.87	174
1446.89	77.14	1446.89	193.1	1446.89	183.1	1446.89	189.6
1446.9	80.99	1446.9	201.9	1446.9	192.5	1446.9	200.7
1446.91	82.65	1446.91	204.8	1446.91	197	1446.91	206.8
1446.93	81.9	1446.93	201.6	1446.93	195.8	1446.93	207.2
1446.94	78.93	1446.94	193	1446.94	189.3	1446.94	202.2
1446.96	73.77	1446.96	179.8	1446.96	177.9	1446.96	191.9
1446.97	66.91	1446.97	162.6	1446.97	162.4	1446.97	176.7
1446.98	58.91	1446.98	142.6	1446.98	143.6	1446.98	158.4
1447	50.34	1447	121.1	1447	123.1	1447	137.9
1447.01	41.67	1447.01	99.7	1447.01	102.3	1447.01	116.3
1447.03	33.46	1447.03	79.76	1447.03	82.6	1447.03	95.27
1447.04	26.21	1447.04	62.46	1447.04	65.41	1447.04	76.34
1447.05	20.37	1447.05	49.01	1447.05	51.79	1447.05	60.82
1447.07	16.36	1447.07	40.3	1447.07	42.67	1447.07	49.57
1447.08	14.43	1447.08	36.79	1447.08	38.36	1447.08	43.36
1447.1	14.64	1447.1	38.6	1447.1	39.42	1447.1	42.51
1447.11	16.86	1447.11	45.45	1447.11	45.66	1447.11	47.05
1447.12	20.94	1447.12	56.82	1447.12	56.34	1447.12	56.54
1447.14	26.53	1447.14	71.91	1447.14	70.82	1447.14	70.16
1447.15	33.33	1447.15	89.35	1447.15	88.13	1447.15	86.83
1447.17	40.85	1447.17	108.1	1447.17	107.1	1447.17	105.5
1447.18	48.53	1447.18	126.7	1447.18	126.3	1447.18	124.6
1447.19	55.55	1447.19	144	1447.19	144.5	1447.19	143
1447.21	61.65	1447.21	159	1447.21	160.3	1447.21	159.3
1447.22	66.58	1447.22	171	1447.22	172.5	1447.22	172.5
1447.24	69.57	1447.24	178.5	1447.24	180.5	1447.24	181.3
1447.25	70.76	1447.25	181.2	1447.25	183.4	1447.25	185.1
1447.26	70.16	1447.26	178.8	1447.26	181.1	1447.26	184
1447.28	67.65	1447.28	171.6	1447.28	174.4	1447.28	177.7
1447.29	63.47	1447.29	160.3	1447.29	163.4	1447.29	167.1
1447.31	57.91	1447.31	145.7	1447.31	148.8	1447.31	152.9
1447.32	51.38	1447.32	128.8	1447.32	131.7	1447.32	136
1447.33	44.26	1447.33	110.8	1447.33	113.1	1447.33	117.4
1447.35	37.12	1447.35	92.53	1447.35	94.39	1447.35	98.29
1447.36	30.39	1447.36	75.22	1447.36	76.48	1447.36	79.98
1447.38	24.36	1447.38	59.9	1447.38	60.63	1447.38	63.66
1447.39	19.43	1447.39	47.66	1447.39	47.63	1447.39	50.44
1447.41	15.95	1447.41	39.2	1447.41	38.25	1447.41	40.94
1447.42	14.16	1447.42	34.82	1447.42	33.09	1447.42	35.54
1447.43	14.03	1447.43	34.63	1447.43	32.25	1447.43	34.39
1447.45	15.5	1447.45	38.66	1447.45	35.66	1447.45	37.56
1447.46	18.34	1447.46	46.42	1447.46	42.85	1447.46	44.54
1447.48	22.2	1447.48	57.12	1447.48	53.26	1447.48	54.69
1447.49	26.94	1447.49	70.08	1447.49	65.99	1447.49	67.22
1447.5	32.05	1447.5	84.02	1447.5	79.94	1447.5	81.02
1447.52	36.99	1447.52	97.84	1447.52	94.24	1447.52	95.18
1447.53	41.79	1447.53	110.9	1447.53	107.7	1447.53	108.7
1447.55	45.91	1447.55	121.9	1447.55	119.5	1447.55	120.6
1447.56	49	1447.56	130.2	1447.56	129.1	1447.56	130.1
1447.57	50.95	1447.57	135.6	1447.57	135.2	1447.57	136.8
1447.59	51.5	1447.59	137.7	1447.59	137.9	1447.59	139.9
1447.6	50.74	1447.6	135.9	1447.6	137	1447.6	139.3
1447.62	48.7	1447.62	130.7	1447.62	132.7	1447.62	134.9
1447.63	45.58	1447.63	122.2	1447.63	124.9	1447.63	127.3
1447.64	41.47	1447.64	111.1	1447.64	114.4	1447.64	116.9
1447.66	36.52	1447.66	98.32	1447.66	102	1447.66	104.8
1447.67	31.37	1447.67	84.88	1447.67	88.68	1447.67	91.64
1447.69	26.33	1447.69	71.3	1447.69	75.19	1447.69	78.2
1447.7	21.67	1447.7	58.38	1447.7	62.2	1447.7	65.28
1447.71	17.61	1447.71	46.98	1447.71	50.57	1447.71	53.66
1447.73	14.36	1447.73	37.89	1447.73	41.1	1447.73	44.08
1447.74	12.09	1447.74	31.37	1447.74	34.35	1447.74	36.87
1447.76	10.87	1447.76	27.74	1447.76	30.6	1447.76	32.43
1447.77	10.73	1447.77	27.07	1447.77	29.82	1447.77	30.82
1447.78	11.61	1447.78	29.2	1447.78	31.77	1447.78	31.89
1447.8	13.42	1447.8	33.93	1447.8	36.25	1447.8	35.55
1447.81	15.98	1447.81	40.68	1447.81	42.61	1447.81	41.09
1447.83	19.02	1447.83	48.52	1447.83	50.36	1447.83	48.09
1447.84	22.33	1447.84	57.23	1447.84	58.77	1447.84	55.96
1447.85	25.59	1447.85	66.19	1447.85	67.08	1447.85	64.03
1447.87	28.55	1447.87	74.35	1447.87	74.83	1447.87	71.66
1447.88	31.1	1447.88	81.11	1447.88	81.23	1447.88	78.25
1447.9	32.98	1447.9	86.21	1447.9	85.98	1447.9	83.25
1447.91	34.05	1447.91	89.18	1447.91	88.36	1447.91	86.43
1447.93	34.11	1447.93	90.12	1447.93	88.9	1447.93	87.55
1447.94	33.36	1447.94	89.04	1447.94	87.43	1447.94	86.82
1447.95	32.05	1447.95	86.02	1447.95	84.16	1447.95	84.16
1447.97	30.02	1447.97	80.92	1447.97	78.87	1447.97	79.71
1447.98	27.46	1447.98	74.41	1447.98	72.07	1447.98	73.76
1448	24.54	1448	66.9	1448	64.37	1448	66.71
1448.01	21.47	1448.01	58.98	1448.01	56.44	1448.01	59.08
1448.02	18.46	1448.02	51	1448.02	48.69	1448.02	51.26
1448.04	15.66	1448.04	43.51	1448.04	41.53	1448.04	43.85
1448.05	13.14	1448.05	36.93	1448.05	35.31	1448.05	37.07
1448.07	11.19	1448.07	31.63	1448.07	30.3	1448.07	31.49
1448.08	9.786	1448.08	27.86	1448.08	26.72	1448.08	27.28
1448.09	9.009	1448.09	25.53	1448.09	24.62	1448.09	24.43
1448.11	8.89	1448.11	24.86	1448.11	24.07	1448.11	23.16
1448.12	9.282	1448.12	25.83	1448.12	24.88	1448.12	23.48
1448.14	10.14	1448.14	27.99	1448.14	26.87	1448.14	25.13
1448.15	11.39	1448.15	31.16	1448.15	29.75	1448.15	27.82
1448.16	12.88	1448.16	35.01	1448.16	33.34	1448.16	31.2
1448.18	14.47	1448.18	39.33	1448.18	37.3	1448.18	34.91
1448.19	16	1448.19	43.69	1448.19	41.21	1448.19	38.66
1448.21	17.29	1448.21	47.93	1448.21	45.03	1448.21	42.32
1448.22	18.4	1448.22	51.49	1448.22	48.21	1448.22	45.54
1448.23	19.1	1448.23	54.08	1448.23	50.5	1448.23	47.97
1448.25	19.37	1448.25	55.46	1448.25	51.62	1448.25	49.34
1448.26	19.25	1448.26	55.75	1448.26	51.71	1448.26	49.67
1448.28	18.74	1448.28	54.78	1448.28	50.84	1448.28	49.06
1448.29	17.91	1448.29	52.79	1448.29	49.19	1448.29	47.5
1448.3	16.74	1448.3	49.81	1448.3	46.78	1448.3	45.08
1448.32	15.34	1448.32	46.1	1448.32	43.76	1448.32	42.08
1448.33	13.82	1448.33	41.97	1448.33	40.32	1448.33	38.69
1448.35	12.4	1448.35	37.59	1448.35	36.76	1448.35	35.27
1448.36	11.03	1448.36	33.31	1448.36	33.16	1448.36	31.76
1448.37	9.897	1448.37	29.37	1448.37	29.87	1448.37	28.47
1448.39	9.03	1448.39	26.03	1448.39	27.04	1448.39	25.76
1448.4	8.458	1448.4	23.44	1448.4	24.79	1448.4	23.68
1448.42	8.265	1448.42	21.66	1448.42	23.26	1448.42	22.24
1448.43	8.402	1448.43	20.92	1448.43	22.53	1448.43	21.52
1448.45	8.832	1448.45	21.06	1448.45	22.6	1448.45	21.56
1448.46	9.555	1448.46	22.07	1448.46	23.31	1448.46	22.27
1448.47	10.39	1448.47	23.75	1448.47	24.54	1448.47	23.7
1448.49	11.31	1448.49	25.86	1448.49	26.15	1448.49	25.67
1448.5	12.2	1448.5	28.1	1448.5	27.9	1448.5	27.87
1448.52	13.02	1448.52	30.35	1448.52	29.61	1448.52	30.22
1448.53	13.74	1448.53	32.38	1448.53	31.09	1448.53	32.33
1448.54	14.26	1448.54	34.03	1448.54	32.28	1448.54	34.33
1448.56	14.52	1448.56	35.22	1448.56	33.08	1448.56	35.98
1448.57	14.5	1448.57	35.89	1448.57	33.48	1448.57	36.91
1448.59	14.19	1448.59	35.91	1448.59	33.44	1448.59	37.22
1448.6	13.72	1448.6	35.37	1448.6	32.85	1448.6	37
1448.61	13.11	1448.61	34.34	1448.61	31.9	1448.61	36.28
1448.63	12.44	1448.63	32.79	1448.63	30.64	1448.63	35.02
1448.64	11.7	1448.64	30.96	1448.64	29.02	1448.64	33.27
1448.66	10.95	1448.66	28.86	1448.66	27.3	1448.66	31.15
1448.67	10.15	1448.67	26.64	1448.67	25.48	1448.67	28.83
1448.68	9.393	1448.68	24.47	1448.68	23.66	1448.68	26.35
1448.7	8.683	1448.7	22.36	1448.7	21.96	1448.7	23.89
1448.71	8.011	1448.71	20.5	1448.71	20.46	1448.71	21.57
1448.73	7.494	1448.73	18.88	1448.73	19.18	1448.73	19.5
1448.74	7.152	1448.74	17.62	1448.74	18.26	1448.74	17.79
1448.75	6.911	1448.75	16.73	1448.75	17.73	1448.75	16.62
1448.77	6.783	1448.77	16.23	1448.77	17.55	1448.77	15.89
1448.78	6.716	1448.78	16.16	1448.78	17.62	1448.78	15.63
1448.8	6.762	1448.8	16.39	1448.8	17.95	1448.8	15.82
1448.81	6.908	1448.81	16.85	1448.81	18.44	1448.81	16.29
1448.82	7.103	1448.82	17.54	1448.82	19.13	1448.82	17.19
1448.84	7.346	1448.84	18.43	1448.84	19.87	1448.84	18.2
1448.85	7.614	1448.85	19.35	1448.85	20.72	1448.85	19.24
1448.87	7.948	1448.87	20.33	1448.87	21.56	1448.87	20.39
1448.88	8.389	1448.88	21.32	1448.88	22.34	1448.88	21.56
1448.89	8.807	1448.89	22.26	1448.89	23.06	1448.89	22.64
1448.91	9.262	1448.91	23.09	1448.91	23.59	1448.91	23.57
1448.92	9.66	1448.92	23.83	1448.92	23.97	1448.92	24.26
1448.94	9.933	1448.94	24.35	1448.94	24.18	1448.94	24.63
1448.95	10.12	1448.95	24.74	1448.95	24.09	1448.95	24.78
1448.96	10.24	1448.96	24.79	1448.96	23.72	1448.96	24.65
1448.98	10.25	1448.98	24.65	1448.98	23.19	1448.98	24.35
1448.99	10.2	1448.99	24.33	1448.99	22.52	1448.99	23.87
1449.01	10.15	1449.01	23.87	1449.01	21.8	1449.01	23.28
1449.02	10.02	1449.02	23.34	1449.02	21.21	1449.02	22.63
1449.04	9.787	1449.04	22.79	1449.04	20.67	1449.04	21.98
1449.05	9.443	1449.05	22.24	1449.05	20.14	1449.05	21.27
1449.06	9.058	1449.06	21.73	1449.06	19.61	1449.06	20.65
1449.08	8.665	1449.08	21.11	1449.08	19.18	1449.08	20.12
1449.09	8.316	1449.09	20.47	1449.09	18.92	1449.09	19.72
1449.11	7.995	1449.11	19.89	1449.11	18.75	1449.11	19.47
1449.12	7.732	1449.12	19.38	1449.12	18.61	1449.12	19.27
1449.13	7.531	1449.13	18.93	1449.13	18.65	1449.13	19.22
1449.15	7.43	1449.15	18.65	1449.15	18.74	1449.15	19.23
1449.16	7.408	1449.16	18.45	1449.16	18.97	1449.16	19.32
1449.18	7.408	1449.18	18.34	1449.18	19.17	1449.18	19.47
1449.19	7.495	1449.19	18.34	1449.19	19.38	1449.19	19.66
1449.2	7.581	1449.2	18.38	1449.2	19.57	1449.2	19.78
1449.22	7.635	1449.22	18.42	1449.22	19.61	1449.22	19.87
1449.23	7.674	1449.23	18.48	1449.23	19.49	1449.23	19.93
1449.25	7.66	1449.25	18.42	1449.25	19.27	1449.25	19.9
1449.26	7.693	1449.26	18.46	1449.26	19.06	1449.26	19.86
1449.27	7.729	1449.27	18.38	1449.27	18.83	1449.27	19.76
1449.29	7.739	1449.29	18.29	1449.29	18.59	1449.29	19.56
1449.3	7.677	1449.3	18.23	1449.3	18.39	1449.3	19.28
1449.32	7.611	1449.32	18.23	1449.32	18.18	1449.32	18.94
1449.33	7.579	1449.33	18.26	1449.33	17.95	1449.33	18.58
1449.34	7.588	1449.34	18.25	1449.34	17.72	1449.34	18.32
1449.36	7.64	1449.36	18.21	1449.36	17.68	1449.36	18.04
1449.37	7.807	1449.37	18.22	1449.37	17.73	1449.37	17.8
1449.39	8.058	1449.39	18.3	1449.39	17.83	1449.39	17.63
1449.4	8.395	1449.4	18.48	1449.4	18.02	1449.4	17.56
1449.41	8.784	1449.41	18.78	1449.41	18.33	1449.41	17.61
1449.43	9.19	1449.43	19.18	1449.43	18.75	1449.43	17.74
1449.44	9.6	1449.44	19.56	1449.44	19.29	1449.44	18.04
1449.46	9.988	1449.46	19.95	1449.46	19.78	1449.46	18.42
1449.47	10.33	1449.47	20.38	1449.47	20.3	1449.47	18.86
1449.49	10.53	1449.49	20.68	1449.49	20.71	1449.49	19.29
1449.5	10.61	1449.5	20.85	1449.5	20.96	1449.5	19.73
1449.51	10.61	1449.51	20.95	1449.51	21.09	1449.51	20.03
1449.53	10.54	1449.53	20.89	1449.53	21.12	1449.53	20.27
1449.54	10.42	1449.54	20.7	1449.54	21.01	1449.54	20.35
1449.56	10.12	1449.56	20.27	1449.56	20.79	1449.56	20.26
1449.57	9.76	1449.57	19.78	1449.57	20.41	1449.57	20.02
1449.58	9.316	1449.58	19.2	1449.58	19.94	1449.58	19.65
1449.6	8.883	1449.6	18.62	1449.6	19.43	1449.6	19.18
1449.61	8.413	1449.61	17.91	1449.61	18.82	1449.61	18.6
1449.63	7.95	1449.63	17.09	1449.63	18.15	1449.63	17.97
1449.64	7.549	1449.64	16.26	1449.64	17.62	1449.64	17.3
1449.65	7.248	1449.65	15.57	1449.65	17.03	1449.65	16.68
1449.67	7.036	1449.67	15.05	1449.67	16.52	1449.67	16.15
1449.68	6.941	1449.68	14.81	1449.68	16.14	1449.68	15.69
1449.7	6.965	1449.7	14.85	1449.7	15.88	1449.7	15.37
1449.71	7.121	1449.71	15.13	1449.71	15.87	1449.71	15.23
1449.72	7.423	1449.72	15.71	1449.72	16.12	1449.72	15.28
1449.74	7.904	1449.74	16.72	1449.74	16.6	1449.74	15.44
1449.75	8.546	1449.75	18.2	1449.75	17.38	1449.75	15.74
1449.77	9.363	1449.77	20.02	1449.77	18.37	1449.77	16.12
1449.78	10.4	1449.78	22.24	1449.78	19.57	1449.78	16.52
1449.79	11.58	1449.79	24.86	1449.79	20.96	1449.79	16.9
1449.81	12.82	1449.81	27.74	1449.81	22.52	1449.81	17.39
1449.82	14.07	1449.82	30.75	1449.82	24.15	1449.82	17.86
1449.84	15.28	1449.84	33.75	1449.84	25.91	1449.84	18.4
1449.85	16.45	1449.85	36.7	1449.85	27.6	1449.85	19.05
1449.86	17.42	1449.86	39.45	1449.86	29.23	1449.86	19.68
1449.88	18.19	1449.88	41.86	1449.88	30.58	1449.88	20.32
1449.89	18.6	1449.89	43.5	1449.89	31.57	1449.89	20.87
1449.91	18.76	1449.91	44.52	1449.91	32.2	1449.91	21.39
1449.92	18.58	1449.92	44.81	1449.92	32.51	1449.92	21.87
1449.93	18.06	1449.93	44.5	1449.93	32.21	1449.93	22.21
1449.95	17.21	1449.95	43.36	1449.95	31.5	1449.95	22.44
1449.96	16.05	1449.96	41.4	1449.96	30.42	1449.96	22.56
1449.98	14.65	1449.98	38.73	1449.98	28.89	1449.98	22.68
1449.99	13.01	1449.99	35.53	1449.99	27.2	1449.99	22.69
1450.01	11.26	1450.01	32.27	1450.01	25.48	1450.01	22.57
1450.02	9.688	1450.02	29.17	1450.02	23.81	1450.02	22.23
1450.03	8.384	1450.03	26.55	1450.03	22.36	1450.03	21.77
1450.05	7.517	1450.05	24.66	1450.05	21.24	1450.05	21.16
1450.06	7.148	1450.06	23.82	1450.06	20.61	1450.06	20.53
1450.08	7.371	1450.08	24.25	1450.08	20.61	1450.08	19.98
1450.09	8.237	1450.09	26.03	1450.09	21.38	1450.09	19.57
1450.1	9.746	1450.1	29.23	1450.1	22.89	1450.1	19.31
1450.12	11.84	1450.12	33.81	1450.12	25.13	1450.12	19.26
1450.13	14.44	1450.13	39.71	1450.13	27.91	1450.13	19.42
1450.15	17.41	1450.15	46.63	1450.15	31.1	1450.15	19.6
1450.16	20.55	1450.16	53.99	1450.16	34.5	1450.16	19.87
1450.17	23.73	1450.17	61.31	1450.17	38.03	1450.17	20.18
1450.19	26.84	1450.19	68.51	1450.19	41.47	1450.19	20.51
1450.2	29.64	1450.2	74.93	1450.2	44.57	1450.2	20.8
1450.22	31.85	1450.22	80.23	1450.22	47	1450.22	21.02
1450.23	33.3	1450.23	83.68	1450.23	48.73	1450.23	21.25
1450.24	33.9	1450.24	85.18	1450.24	49.53	1450.24	21.34
1450.26	33.64	1450.26	84.62	1450.26	49.32	1450.26	21.3
1450.27	32.45	1450.27	81.97	1450.27	48.18	1450.27	21.1
1450.29	30.54	1450.29	77.59	1450.29	46.09	1450.29	20.68
1450.3	28.18	1450.3	71.55	1450.3	43.25	1450.3	20.08
1450.31	25.38	1450.31	64.42	1450.31	39.86	1450.31	19.43
1450.33	22.48	1450.33	56.67	1450.33	36.16	1450.33	18.77
1450.34	19.63	1450.34	48.72	1450.34	32.29	1450.34	18.19
1450.36	17.02	1450.36	41.27	1450.36	28.62	1450.36	17.72
1450.37	14.76	1450.37	34.95	1450.37	25.44	1450.37	17.44
1450.38	13.08	1450.38	30.24	1450.38	23.01	1450.38	17.43
1450.4	12.19	1450.4	27.57	1450.4	21.46	1450.4	17.66
1450.41	12.12	1450.41	27.22	1450.41	20.87	1450.41	18.03
1450.43	12.95	1450.43	29.19	1450.43	21.31	1450.43	18.51
1450.44	14.61	1450.44	33.32	1450.44	22.86	1450.44	19.12
1450.46	17.09	1450.46	39.51	1450.46	25.42	1450.46	19.94
1450.47	20.17	1450.47	47.53	1450.47	28.8	1450.47	20.79
1450.48	23.6	1450.48	56.73	1450.48	32.86	1450.48	21.63
1450.5	27.06	1450.5	66.53	1450.5	37.28	1450.5	22.48
1450.51	30.45	1450.51	76.08	1450.51	41.79	1450.51	23.19
1450.53	33.52	1450.53	84.92	1450.53	46.14	1450.53	23.62
1450.54	36.11	1450.54	92.22	1450.54	50.01	1450.54	23.88
1450.55	37.99	1450.55	97.66	1450.55	53.04	1450.55	23.99
1450.57	39.1	1450.57	101	1450.57	55.12	1450.57	23.78
1450.58	39.36	1450.58	101.7	1450.58	56.19	1450.58	23.32
1450.6	38.69	1450.6	99.83	1450.6	55.91	1450.6	22.62
1450.61	37.17	1450.61	95.35	1450.61	54.45	1450.61	21.74
1450.62	34.75	1450.62	88.62	1450.62	51.7	1450.62	20.73
1450.64	31.55	1450.64	80.23	1450.64	48.11	1450.64	19.65
1450.65	27.83	1450.65	70.64	1450.65	44.02	1450.65	18.65
1450.67	23.94	1450.67	60.55	1450.67	39.63	1450.67	17.68
1450.68	20.16	1450.68	50.55	1450.68	35.03	1450.68	16.76
1450.69	16.66	1450.69	41.37	1450.69	30.5	1450.69	15.93
1450.71	13.83	1450.71	33.44	1450.71	26.46	1450.71	15.28
1450.72	11.74	1450.72	27.21	1450.72	23.21	1450.72	14.89
1450.74	10.55	1450.74	23.13	1450.74	20.94	1450.74	14.81
1450.75	10.26	1450.75	21.51	1450.75	19.75	1450.75	14.91
1450.76	10.9	1450.76	22.31	1450.76	19.75	1450.76	15.24
1450.78	12.49	1450.78	25.41	1450.78	20.97	1450.78	15.84
1450.79	14.9	1450.79	30.51	1450.79	23.26	1450.79	16.62
1450.81	18	1450.81	37.18	1450.81	26.48	1450.81	17.63
1450.82	21.57	1450.82	45.06	1450.82	30.36	1450.82	18.84
1450.83	25.36	1450.83	53.75	1450.83	34.61	1450.83	20.12
1450.85	29.14	1450.85	62.51	1450.85	39.02	1450.85	21.34
1450.86	32.65	1450.86	70.6	1450.86	43.17	1450.86	22.43
1450.88	35.59	1450.88	77.47	1450.88	46.71	1450.88	23.39
1450.89	37.73	1450.89	82.77	1450.89	49.65	1450.89	24.18
1450.91	38.94	1450.91	86.24	1450.91	51.53	1450.91	24.72
1450.92	39.12	1450.92	87.43	1450.92	52.49	1450.92	24.94
1450.93	38.34	1450.93	86.44	1450.93	52.43	1450.93	24.93
1450.95	36.69	1450.95	83.46	1450.95	51.22	1450.95	24.56
1450.96	34.28	1450.96	78.5	1450.96	48.9	1450.96	23.9
1450.98	31.3	1450.98	72.01	1450.98	45.62	1450.98	22.99
1450.99	27.95	1450.99	64.36	1450.99	41.88	1450.99	21.85
1451	24.32	1451	56.04	1451	37.83	1451	20.61
1451.02	20.73	1451.02	47.81	1451.02	33.69	1451.02	19.32
1451.03	17.36	1451.03	40.06	1451.03	29.83	1451.03	18.07
1451.05	14.51	1451.05	33.34	1451.05	26.52	1451.05	17.05
1451.06	12.31	1451.06	28.03	1451.06	24.05	1451.06	16.33
1451.07	10.86	1451.07	24.31	1451.07	22.43	1451.07	15.91
1451.09	10.28	1451.09	22.45	1451.09	21.81	1451.09	15.79
1451.1	10.5	1451.1	22.6	1451.1	22.22	1451.1	15.94
1451.12	11.5	1451.12	24.51	1451.12	23.62	1451.12	16.34
1451.13	13.2	1451.13	27.98	1451.13	25.85	1451.13	17.02
1451.14	15.38	1451.14	32.67	1451.14	28.73	1451.14	17.82
1451.16	17.83	1451.16	38.19	1451.16	32.13	1451.16	18.72
1451.17	20.41	1451.17	44.2	1451.17	35.79	1451.17	19.69
1451.19	22.91	1451.19	50.18	1451.19	39.29	1451.19	20.62
1451.2	25.13	1451.2	55.63	1451.2	42.45	1451.2	21.36
1451.21	26.91	1451.21	60.38	1451.21	45.04	1451.21	21.96
1451.23	28.14	1451.23	63.9	1451.23	46.78	1451.23	22.31
1451.24	28.64	1451.24	65.96	1451.24	47.58	1451.24	22.33
1451.26	28.49	1451.26	66.41	1451.26	47.33	1451.26	22.06
1451.27	27.58	1451.27	65.43	1451.27	46.26	1451.27	21.43
1451.29	26.04	1451.29	62.97	1451.29	44.33	1451.29	20.56
1451.3	24.09	1451.3	59.32	1451.3	41.68	1451.3	19.58
1451.31	21.78	1451.31	54.66	1451.31	38.56	1451.31	18.6
1451.33	19.35	1451.33	49.45	1451.33	35.12	1451.33	17.74
1451.34	16.83	1451.34	43.8	1451.34	31.58	1451.34	17.01
1451.36	14.49	1451.36	38.13	1451.36	28.07	1451.36	16.38
1451.37	12.35	1451.37	32.93	1451.37	24.93	1451.37	16.05
1451.38	10.58	1451.38	28.52	1451.38	22.27	1451.38	16.05
1451.4	9.295	1451.4	25.09	1451.4	20.34	1451.4	16.44
1451.41	8.554	1451.41	22.92	1451.41	19.1	1451.41	17.2
1451.43	8.325	1451.43	22.04	1451.43	18.71	1451.43	18.17
1451.44	8.633	1451.44	22.46	1451.44	19.17	1451.44	19.4
1451.45	9.445	1451.45	24.11	1451.45	20.35	1451.45	20.88
1451.47	10.66	1451.47	26.75	1451.47	22.06	1451.47	22.35
1451.48	12.17	1451.48	30.13	1451.48	24.11	1451.48	23.74
1451.5	13.75	1451.5	34.04	1451.5	26.39	1451.5	25.06
1451.51	15.36	1451.51	37.96	1451.51	28.75	1451.51	26.13
1451.52	16.79	1451.52	41.69	1451.52	30.97	1451.52	26.8
1451.54	18.04	1451.54	44.95	1451.54	32.8	1451.54	27.08
1451.55	18.93	1451.55	47.57	1451.55	34.23	1451.55	26.8
1451.57	19.54	1451.57	49.13	1451.57	35.1	1451.57	26.15
1451.58	19.78	1451.58	49.66	1451.58	35.36	1451.58	25.18
1451.59	19.57	1451.59	49.09	1451.59	34.97	1451.59	23.89
1451.61	19.01	1451.61	47.35	1451.61	34.04	1451.61	22.38
1451.62	18.04	1451.62	44.6	1451.62	32.51	1451.62	20.7
1451.64	16.87	1451.64	41.3	1451.64	30.61	1451.64	18.92
1451.65	15.38	1451.65	37.51	1451.65	28.46	1451.65	17.31
1451.67	13.83	1451.67	33.54	1451.67	26	1451.67	15.88
1451.68	12.32	1451.68	29.58	1451.68	23.51	1451.68	14.7
1451.69	10.88	1451.69	25.9	1451.69	21.16	1451.69	13.75
1451.71	9.689	1451.71	22.66	1451.71	19.15	1451.71	13.06
1451.72	8.809	1451.72	20.13	1451.72	17.58	1451.72	12.73
1451.74	8.282	1451.74	18.24	1451.74	16.43	1451.74	12.73
1451.75	8.095	1451.75	17.14	1451.75	15.8	1451.75	12.89
1451.76	8.264	1451.76	16.88	1451.76	15.63	1451.76	13.3
1451.78	8.646	1451.78	17.4	1451.78	16.05	1451.78	13.96
1451.79	9.281	1451.79	18.54	1451.79	17.01	1451.79	14.71
1451.81	9.933	1451.81	20.29	1451.81	18.29	1451.81	15.51
1451.82	10.68	1451.82	22.42	1451.82	19.76	1451.82	16.28
1451.83	11.43	1451.83	24.71	1451.83	21.44	1451.83	16.99
1451.85	12.19	1451.85	27.01	1451.85	23.22	1451.85	17.71
1451.86	12.83	1451.86	29.19	1451.86	24.95	1451.86	18.36
1451.88	13.25	1451.88	31.09	1451.88	26.5	1451.88	18.86
1451.89	13.54	1451.89	32.6	1451.89	27.86	1451.89	19.23
1451.9	13.56	1451.9	33.84	1451.9	28.81	1451.9	19.5
1451.92	13.33	1451.92	34.69	1451.92	29.4	1451.92	19.65
1451.93	12.85	1451.93	34.9	1451.93	29.41	1451.93	19.77
1451.95	12.3	1451.95	34.56	1451.95	28.83	1451.95	19.8
1451.96	11.6	1451.96	33.75	1451.96	27.83	1451.96	19.7
1451.97	10.81	1451.97	32.41	1451.97	26.55	1451.97	19.54
1451.99	10.08	1451.99	30.72	1451.99	25.02	1451.99	19.22
1452	9.388	1452	28.78	1452	23.26	1452	18.88
1452.02	8.79	1452.02	26.51	1452.02	21.38	1452.02	18.52
1452.03	8.301	1452.03	24.29	1452.03	19.55	1452.03	18.09
1452.04	7.964	1452.04	22.23	1452.04	17.83	1452.04	17.75
1452.06	7.649	1452.06	20.36	1452.06	16.48	1452.06	17.49
1452.07	7.441	1452.07	18.86	1452.07	15.45	1452.07	17.29
1452.09	7.321	1452.09	17.74	1452.09	14.69	1452.09	17.12
1452.1	7.438	1452.1	16.98	1452.1	14.26	1452.1	17.08
1452.12	7.677	1452.12	16.69	1452.12	14.33	1452.12	17.17
1452.13	8.051	1452.13	16.86	1452.13	14.78	1452.13	17.36
1452.14	8.466	1452.14	17.45	1452.14	15.55	1452.14	17.51
1452.16	8.898	1452.16	18.37	1452.16	16.61	1452.16	17.66
1452.17	9.393	1452.17	19.62	1452.17	17.84	1452.17	17.78
1452.19	9.799	1452.19	21.04	1452.19	19.07	1452.19	17.88
1452.2	10.18	1452.2	22.41	1452.2	20.22	1452.2	17.92
1452.21	10.53	1452.21	23.56	1452.21	21.17	1452.21	17.85
1452.23	10.84	1452.23	24.47	1452.23	21.84	1452.23	17.61
1452.24	10.96	1452.24	25.03	1452.24	22.31	1452.24	17.24
1452.26	11.05	1452.26	25.17	1452.26	22.53	1452.26	16.73
1452.27	11.03	1452.27	24.98	1452.27	22.48	1452.27	16.06
1452.28	10.98	1452.28	24.41	1452.28	22.12	1452.28	15.4
1452.3	10.84	1452.3	23.56	1452.3	21.51	1452.3	14.77
1452.31	10.6	1452.31	22.54	1452.31	20.78	1452.31	14.09
1452.33	10.26	1452.33	21.31	1452.33	19.96	1452.33	13.53
1452.34	9.764	1452.34	19.98	1452.34	19.14	1452.34	12.99
1452.35	9.265	1452.35	18.66	1452.35	18.23	1452.35	12.57
1452.37	8.811	1452.37	17.44	1452.37	17.37	1452.37	12.32
1452.38	8.4	1452.38	16.42	1452.38	16.67	1452.38	12.34
1452.4	7.973	1452.4	15.7	1452.4	16.28	1452.4	12.55
1452.41	7.626	1452.41	15.33	1452.41	16.06	1452.41	12.94
1452.42	7.347	1452.42	15.24	1452.42	16.05	1452.42	13.42
1452.44	7.157	1452.44	15.41	1452.44	16.23	1452.44	14.12
1452.45	7.067	1452.45	15.84	1452.45	16.51	1452.45	14.91
1452.47	7.003	1452.47	16.42	1452.47	16.87	1452.47	15.74
1452.48	7.045	1452.48	17	1452.48	17.34	1452.48	16.57
1452.5	7.141	1452.5	17.54	1452.5	17.85	1452.5	17.25
1452.51	7.284	1452.51	18.06	1452.51	18.31	1452.51	17.85
1452.52	7.412	1452.52	18.41	1452.52	18.71	1452.52	18.32
1452.54	7.584	1452.54	18.68	1452.54	18.97	1452.54	18.62
1452.55	7.745	1452.55	18.87	1452.55	19.09	1452.55	18.78
1452.57	7.924	1452.57	18.88	1452.57	18.98	1452.57	18.77
1452.58	7.985	1452.58	18.75	1452.58	18.72	1452.58	18.56
1452.59	7.96	1452.59	18.33	1452.59	18.33	1452.59	18.07
1452.61	7.814	1452.61	17.75	1452.61	17.72	1452.61	17.4
1452.62	7.605	1452.62	17.13	1452.62	17	1452.62	16.5
1452.64	7.414	1452.64	16.49	1452.64	16.26	1452.64	15.59
1452.65	7.215	1452.65	15.89	1452.65	15.55	1452.65	14.73
1452.66	6.999	1452.66	15.35	1452.66	14.91	1452.66	13.95
1452.68	6.803	1452.68	14.93	1452.68	14.38	1452.68	13.26
1452.69	6.683	1452.69	14.58	1452.69	13.88	1452.69	12.7
1452.71	6.549	1452.71	14.27	1452.71	13.53	1452.71	12.24
1452.72	6.439	1452.72	14.09	1452.72	13.36	1452.72	12.08
1452.73	6.362	1452.73	14.04	1452.73	13.35	1452.73	12
1452.75	6.33	1452.75	14.05	1452.75	13.55	1452.75	12.02
1452.76	6.383	1452.76	14.12	1452.76	13.95	1452.76	12.14
1452.78	6.511	1452.78	14.3	1452.78	14.47	1452.78	12.27
1452.79	6.68	1452.79	14.59	1452.79	14.94	1452.79	12.56
1452.8	6.872	1452.8	14.86	1452.8	15.37	1452.8	12.85
1452.82	7.11	1452.82	15.25	1452.82	15.83	1452.82	13.22
1452.83	7.356	1452.83	15.66	1452.83	16.2	1452.83	13.61
1452.85	7.556	1452.85	15.97	1452.85	16.42	1452.85	13.98
1452.86	7.667	1452.86	16.2	1452.86	16.57	1452.86	14.31
1452.88	7.726	1452.88	16.31	1452.88	16.53	1452.88	14.52
1452.89	7.69	1452.89	16.51	1452.89	16.34	1452.89	14.7
1452.9	7.668	1452.9	16.66	1452.9	16.1	1452.9	14.84
1452.92	7.6	1452.92	16.74	1452.92	15.77	1452.92	14.99
1452.93	7.481	1452.93	16.73	1452.93	15.28	1452.93	15.14
1452.95	7.336	1452.95	16.61	1452.95	14.73	1452.95	15.23
1452.96	7.181	1452.96	16.47	1452.96	14.13	1452.96	15.28
1452.97	6.981	1452.97	16.23	1452.97	13.5	1452.97	15.24
1452.99	6.734	1452.99	15.95	1452.99	12.99	1452.99	15.15
1453	6.545	1453	15.63	1453	12.48	1453	15.09
1453.02	6.404	1453.02	15.3	1453.02	12.08	1453.02	14.82
1453.03	6.339	1453.03	14.94	1453.03	11.8	1453.03	14.5
1453.04	6.334	1453.04	14.6	1453.04	11.59	1453.04	14.14
1453.06	6.416	1453.06	14.26	1453.06	11.46	1453.06	13.76
1453.07	6.504	1453.07	13.9	1453.07	11.32	1453.07	13.43
1453.09	6.632	1453.09	13.53	1453.09	11.3	1453.09	13.09
1453.1	6.78	1453.1	13.2	1453.1	11.44	1453.1	12.89
1453.11	6.912	1453.11	12.87	1453.11	11.55	1453.11	12.76
1453.13	7.004	1453.13	12.59	1453.13	11.75	1453.13	12.69
1453.14	7.069	1453.14	12.43	1453.14	12.03	1453.14	12.71
1453.16	7.1	1453.16	12.38	1453.16	12.29	1453.16	12.78
1453.17	7.052	1453.17	12.51	1453.17	12.52	1453.17	12.94
1453.18	7.027	1453.18	12.67	1453.18	12.71	1453.18	13.11
1453.2	6.905	1453.2	12.83	1453.2	12.83	1453.2	13.24
1453.21	6.708	1453.21	13.01	1453.21	12.87	1453.21	13.31
1453.23	6.494	1453.23	13.2	1453.23	12.91	1453.23	13.27
1453.24	6.317	1453.24	13.47	1453.24	12.88	1453.24	13.18
1453.26	6.123	1453.26	13.69	1453.26	12.81	1453.26	13.01
1453.27	6.017	1453.27	13.89	1453.27	12.72	1453.27	12.73
1453.28	5.948	1453.28	14.1	1453.28	12.56	1453.28	12.38
1453.3	5.907	1453.3	14.38	1453.3	12.54	1453.3	11.87
1453.31	5.936	1453.31	14.65	1453.31	12.58	1453.31	11.41
1453.33	6.075	1453.33	14.93	1453.33	12.63	1453.33	10.97
1453.34	6.284	1453.34	15.29	1453.34	12.79	1453.34	10.63
1453.35	6.518	1453.35	15.72	1453.35	13.03	1453.35	10.51
1453.37	6.873	1453.37	16.18	1453.37	13.54	1453.37	10.6
1453.38	7.316	1453.38	16.79	1453.38	14.22	1453.38	10.97

## Sheet: Fig 6c
	YX-I-1	YX-I-1	YX-I-1	YX-A-1	YX-A-1	YX-A-1	EGCG	EGCG	EGCG
Trap (V)	Relative hIAPP-Compound complex
5	1	1	1	1	0.977273	0.964286	1	1	1
7	1	1	1	0.947368	0.947368	0.9375	1	1	1
9	1	0.986111	0.962963	0.904762	0.882353	0.857143	1	0.986667	1
11	0.9375	0.958333	0.95122	0.708333	0.66	0.690476	0.966667	0.984848	0.969697
13	0.866667	0.885714	0.875	0.416667	0.381818	0.395349	0.945946	0.947368	0.966667
15	0.705882	0.702703	0.717949	0.15625	0.157895	0.139535	0.866667	0.851064	0.878788
17	0.4375	0.423077	0.439024	0.03125	0.05	0.041667	0.653846	0.673077	0.666667
19	0.176471	0.178571	0.173913				0.4	0.396552	0.404762
21	0.058824	0.046154	0.043478				0.142857	0.150376	0.155556
25	0	0	0	0	0	0	0	0	0
35	0	0	0	0	0	0	0	0	0
