# Supplementary material for: Tuning the rate of aggregation of hIAPP into amyloid using small-molecule modulators of assembly
Source: Nat Commun. 2022 Feb 24;13:1040. doi: 10.1038/s41467-022-28660-7 (PMC8873464; doi:10.1038/s41467-022-28660-7)
Supplement: Supplementary file 3 — Source Data [file 41467_2022_28660_MOESM3_ESM.zip › Source data files/17. Half time calculation.xlsx]

## Sheet: Fig 1c
	WT		S20G
Concentration (uM)	Average of half time (h)	St dev	Average of half time (h)	St dev
32	6.4871	0.02395	5.88509	0.11552
28	7.0495	0.09051	6.50746	0.08283
24	7.54879	0.15661	6.86616	0.09267
20	8.96106	0.43819	7.65813	0.01817
18	9.6773	0.29332	8.35651	0.04409
16	10.9964	0.20505	9.49149	0.09055
14	12.426	0.04061	10.3347	0.22629
12	14.6459	0.30638	11.7391	0.21764
10	17.1745	1.09084	13.995	0.41331
8	24.405	0.38338	17.4696	0.46143

## Sheet: Fig 3b
	WT		S20G
Seeds concentration (%)	Average of half time (h)	St dev	Average of half time (h)	St dev
0	17.0026	0.14482	14.9906	0.6366
0.063	17.2236	0.17035	14.5493	0.38513
0.25	15.8417	0.73618	13.784	0.34091
1	14.3413	0.90108	12.6083	0.40952
2.5	12.3456	0.36429	11.3212	0.36516
5	11.1167	0.17243	9.568	0.01037
10	8.7317	0.21557	7.58283	0.32245
20	6.72492	0.54484	5.69731	0.25079
30	4.82219	0.37269	4.76015	0.05886
