# Supplementary material for: Tuning the rate of aggregation of hIAPP into amyloid using small-molecule modulators of assembly
Source: Nat Commun. 2022 Feb 24;13:1040. doi: 10.1038/s41467-022-28660-7 (PMC8873464; doi:10.1038/s41467-022-28660-7)
Supplement: Supplementary file 3 — Source Data [file 41467_2022_28660_MOESM3_ESM.zip › Source data files/18. Calcuated rate constants.xlsx]

## Sheet: Fig 3a
	k+k2
	WT	176000000000000	178270000000000	173930000000000
	S20G	472671096356000	477661096356000	466961096356000
	k+kn
	WT	428304	440248	409064
	S20G	967324	990171	930124
	WT	13.2665	13.3615	13.1826
	S20G	7.42688	7.48589	7.38305

## Sheet: Fig 5bdfh
	0% seeds							2.5% seeds				10% seeds					30% seeds
		k+kn						k+k2				k+k2					k+
	Molar ratio	Repeat 1	Repeat 2	Repeat 3	Repeat 4		Molar ratio	Repeat 1	Repeat 2	Repeat 3		Molar ratio	Repeat 1	Repeat 2	Repeat 3		Molar ratio	Repeat 1	Repeat 2	Repeat 3
	0	29767	29085.3	41013.5	37163.8		0	8.8319e+06	3.24584e+07	1.59618e+08		0	2.27118e+07	1.34578e+07	2.22666e+08		0	6.76022e+07	7.17795e+08	610000000
	10	23155.6	9281.39	12657.2	15706.6		1	8.86529e+06	2.32153e+07	1.66732e+08		1	2.25222e+07	1.18376e+07	2.26373e+08		1	6.96367e+07	5.53183e+08	548000000
	20	12687.8	23336.4	21500	37156.3		3	7.27004e+06	2.25644e+07	1.26771e+08		3	1.67145e+07	8.82366e+06	1.64396e+08		3	5.16483e+07	4.05825e+08	442000000
	30	5373.46	9732.79	8543.11	8604.45		5	6.1679e+06	1.72877e+07	1.14829e+08		5	1.06593e+07	6.46168e+06	1.09439e+08		5	3.8625e+07	2.49654e+08	337000000
	50	549.825	781.612	466.652	490.668		7	3.24569e+06	9.43018e+06	6.53102e+07		7	8.53077e+06	4.5042e+06	7.98022e+07		7	2.90136e+07	2.48285e+08	310000000
	70	28.9667	22.8098	141.861	89.4866
		k+kn
	Molar ratio	Repeat 1	Repeat 2	Repeat 3	Repeat 4		Molar ratio	Repeat 1	Repeat 2	Repeat 3		Molar ratio	Repeat 1	Repeat 2	Repeat 3		Molar ratio	Repeat 1	Repeat 2	Repeat 3
	0	1	1	1	1		0	1	1	1		0	1	1	1		0	1	1	1
	10	0.777896	0.319109	0.30861	0.422632		1	1.00378	0.715231	1.04457		1	0.991653	0.879611	1.01665		1	1.03009	0.77067	0.898439
	20	0.426237	0.802344	0.524219	0.999797		3	0.823157	0.69518	0.794212		3	0.735937	0.655655	0.73831		3	0.764003	0.565377	0.724532
	30	0.180517	0.334629	0.2083	0.231527		5	0.698366	0.53261	0.719394		5	0.46933	0.480145	0.491496		5	0.571357	0.347807	0.552826
	50	0.018471	0.0268731	0.011378	0.0132028		7	0.367496	0.290531	0.409164		7	0.375609	0.334692	0.358395		7	0.429181	0.345899	0.507353
	70	0.000973115	0.000784236	0.00345889	0.00240789
	Molar ratio	average	st dev				Molar ratio	average	st dev			Molar ratio	average	st dev			Molar ratio	average	st dev
	0	1	0				0	1	0			0	1	0			0	1	0
	10	0.457062	0.219992				1	0.921193	0.17953			1	0.962639	0.0729821			1	0.899734	0.129717
	20	0.688149	0.261811				3	0.77085	0.0671108			3	0.709967	0.0470504			3	0.684637	0.105151
	30	0.238743	0.0672387				5	0.650123	0.102311			5	0.480324	0.0110839			5	0.490663	0.124063
	50	0.0174812	0.00694598				7	0.35573	0.0601854			7	0.356232	0.0205444			7	0.427478	0.0807403
	70	0.00190603	0.00126385
