# Supplementary material for: Tuning the rate of aggregation of hIAPP into amyloid using small-molecule modulators of assembly
Source: Nat Commun. 2022 Feb 24;13:1040. doi: 10.1038/s41467-022-28660-7 (PMC8873464; doi:10.1038/s41467-022-28660-7)
Supplement: Supplementary file 3 — Source Data [file 41467_2022_28660_MOESM3_ESM.zip › Source data files/19. Comparison of MRE.xlsx]

## Sheet: Sheet1
	Mean residual error (the mean residual error (MRE) to compare the goodness of different fits or models to the same data set)
			wt	S20G
		multi-step	0.00303	0.00115
		Primary nucleation and elongation	0.0296	0.0288
		Primary nucleation , fragmentation and elongation	0.0124	0.00409
		Secondary nucleation	0.0188	0.026
		variable reaction orders	0.0026	0.00107
						Relative MRE	wt	s20g
							1	1
						Fig 2d	9.76898	25.0435
						Fig 2e	4.09241	3.55652
						Fig 2f	6.20462	22.6087
						variable	0.858086	0.930435
