# Supplementary material for: Tuning the rate of aggregation of hIAPP into amyloid using small-molecule modulators of assembly
Source: Nat Commun. 2022 Feb 24;13:1040. doi: 10.1038/s41467-022-28660-7 (PMC8873464; doi:10.1038/s41467-022-28660-7)
Supplement: Supplementary file 3 — Source Data [file 41467_2022_28660_MOESM3_ESM.zip › Source data files/2. Seeded experiment of WT and S20G.xlsx]

## Sheet: WT
Time (h)	0%	0%	0%	0.0625%	0.0625%	0.0625%	0.25%	0.25%	0.25%	1%	1%	1%	2.5%	2.5%	2.5%	5%	5%	5%	10%	10%	10%	20%	20%	20%	30%	30%	30%
0	312	280	280	288	296	283	315	343	284	277	310	289	363	359	307	365	456	356	454	509	507	679	717	661	916	994	1017
0.166667	265	212	257	266	233	307	257	306	257	290	236	254	319	280	264	318	401	341	426	441	428	616	591	601	775	862	841
0.333333	254	222	234	211	233	246	254	246	233	243	258	247	293	261	297	306	352	282	417	399	381	545	597	595	713	814	738
0.5	226	238	232	245	265	265	214	271	215	252	222	215	276	261	246	290	335	300	388	384	433	571	599	511	770	857	711
0.666667	229	238	202	242	219	283	242	230	245	270	251	248	289	266	258	295	363	303	385	397	338	593	521	561	712	820	776
0.833333	278	211	223	246	219	280	233	260	224	213	251	244	253	251	260	299	352	286	365	418	378	576	575	537	743	793	812
1	261	213	246	242	222	264	245	236	245	245	249	217	291	242	250	323	326	277	401	402	377	581	569	526	771	802	843
1.16667	254	229	243	218	258	276	237	226	215	237	247	246	293	235	283	304	326	278	401	412	381	583	557	538	752	799	781
1.33333	234	221	230	196	251	260	245	246	267	254	220	246	269	248	278	291	349	310	387	391	440	589	602	531	725	791	787
1.5	230	203	239	207	233	275	219	225	222	222	243	242	294	236	288	291	363	302	385	395	413	569	589	538	827	862	826
1.66667	277	235	238	205	225	292	260	228	223	233	252	270	282	237	263	337	339	314	415	430	421	607	615	544	785	883	817
1.83333	238	217	260	259	235	292	245	237	231	260	249	243	297	232	262	301	360	282	421	395	425	662	578	617	803	964	834
2	274	229	241	236	261	284	242	219	236	229	215	244	306	252	264	315	357	304	415	398	431	624	626	582	838	989	840
2.16667	254	209	244	234	198	269	228	205	205	252	218	236	272	273	232	310	349	290	421	405	423	680	656	649	843	1040	787
2.33333	213	234	235	221	227	304	237	225	226	217	238	223	293	256	263	321	344	304	434	423	467	666	663	663	973	1020	889
2.5	248	259	226	242	229	263	247	232	246	278	246	273	294	268	273	320	325	310	422	414	364	655	676	630	906	1104	933
2.66667	268	240	239	220	249	273	256	255	230	247	237	231	310	275	255	312	349	322	414	446	411	679	648	595	1030	1152	947
2.83333	239	256	242	234	238	250	257	270	207	257	208	255	310	262	286	307	329	311	447	472	460	709	647	639	1005	1211	974
3	235	209	233	209	236	274	224	244	246	253	257	271	304	264	271	299	380	345	469	453	413	733	672	658	1030	1217	977
3.16667	252	221	234	248	238	290	231	243	238	226	240	222	269	263	300	337	358	323	461	434	466	776	636	679	1045	1269	1078
3.33333	244	246	250	250	220	276	263	246	230	251	240	284	341	263	313	373	387	314	427	469	442	794	688	696	1079	1303	1011
3.5	238	263	238	266	221	311	238	227	258	248	253	242	297	277	322	337	387	311	440	502	447	847	696	694	1128	1395	1104
3.66667	275	231	244	226	244	302	275	246	212	292	277	227	323	271	273	352	380	305	490	481	445	773	743	755	1186	1470	1147
3.83333	263	240	264	239	236	315	228	265	242	240	267	277	322	324	312	353	395	342	472	466	469	847	765	735	1233	1546	1197
4	281	251	286	260	235	321	273	294	240	276	291	253	339	259	318	362	424	332	488	513	468	819	808	732	1325	1463	1234
4.16667	231	290	320	253	250	319	244	259	243	319	235	252	355	297	324	359	423	321	496	504	466	927	754	765	1279	1617	1196
4.33333	287	225	250	278	274	293	235	252	263	302	242	276	318	304	290	333	398	306	514	519	481	947	829	817	1343	1657	1344
4.5	291	264	256	248	276	285	261	260	233	278	245	283	355	295	306	363	407	340	488	587	509	1005	844	833	1457	1661	1389
4.66667	283	278	237	284	237	302	271	275	262	300	313	258	342	290	293	354	433	339	535	586	559	1034	887	892	1461	1701	1368
4.83333	302	267	261	276	290	302	261	287	260	291	256	275	354	309	328	361	393	350	526	601	542	1074	853	850	1459	1842	1419
5	289	288	266	257	266	311	280	304	286	282	276	290	320	280	359	370	405	355	585	665	556	1069	858	885	1542	1771	1502
5.16667	297	275	267	259	321	320	275	307	281	271	275	277	320	351	316	412	422	361	572	629	554	1101	897	933	1457	1866	1553
5.33333	318	289	292	288	298	315	304	280	300	308	284	293	370	314	321	400	436	370	563	670	634	1151	932	935	1558	1927	1521
5.5	312	293	308	293	287	306	302	300	320	284	289	309	359	323	311	411	430	354	605	741	588	1230	1000	942	1580	1923	1611
5.66667	289	273	280	309	294	325	316	310	281	302	271	298	344	343	359	395	457	386	639	686	594	1183	1028	1030	1586	1904	1578
5.83333	308	291	284	287	291	321	314	311	283	299	292	322	360	315	326	448	459	372	645	750	677	1208	997	1086	1696	2058	1556
6	332	284	277	279	285	283	314	316	319	321	325	306	384	324	318	426	490	382	660	806	653	1272	965	1045	1663	2025	1680
6.16667	328	281	315	293	306	342	263	330	292	303	312	313	393	314	363	407	493	382	729	848	658	1275	1040	1091	1593	1942	1665
6.33333	327	295	319	309	286	302	290	305	297	304	315	320	376	324	347	428	489	411	686	820	749	1297	1079	1123	1674	2135	1673
6.5	326	302	308	283	294	340	319	339	297	341	288	306	357	368	365	453	481	389	762	816	775	1278	1102	1155	1766	2071	1688
6.66667	313	322	294	289	327	339	318	314	316	303	310	323	394	319	385	454	478	407	836	917	742	1407	1151	1174	1795	2041	1732
6.83333	330	294	346	306	295	323	309	352	311	317	336	315	419	356	363	481	520	438	784	875	754	1353	1099	1161	1746	2103	1718
7	329	290	291	306	337	336	291	308	273	349	315	333	377	362	390	492	514	406	849	899	763	1441	1158	1176	1776	2099	1790
7.16667	304	315	303	339	323	316	337	318	344	321	361	323	417	359	351	540	502	424	895	956	832	1489	1271	1181	1819	2128	1766
7.33333	310	319	314	357	350	366	327	380	326	341	307	332	400	366	377	558	563	499	883	981	828	1459	1211	1280	1841	2156	1796
7.5	340	275	291	332	310	356	338	344	324	352	342	347	420	398	391	568	569	428	903	1002	869	1461	1240	1213	1746	2133	1835
7.66667	376	298	338	311	371	387	335	316	316	349	371	352	435	376	409	577	587	471	948	998	957	1531	1231	1219	1888	2181	1774
7.83333	318	334	320	335	308	385	326	352	347	370	344	324	440	387	399	597	567	483	986	1049	954	1482	1307	1288	1878	2210	1827
8	339	331	337	309	329	421	339	348	345	382	323	330	446	364	409	606	562	493	1007	1087	931	1532	1280	1305	1862	2194	1817
8.16667	389	355	337	379	317	362	347	327	337	341	343	356	437	389	472	609	620	522	1015	1127	965	1608	1315	1315	1895	2184	1866
8.33333	346	351	325	348	312	431	363	347	342	341	358	373	499	395	464	644	695	533	1071	1131	963	1676	1304	1318	1888	2176	1830
8.5	360	337	345	345	338	374	355	363	325	389	391	359	528	400	490	633	721	520	1116	1187	997	1676	1391	1392	1934	2237	1898
8.66667	330	320	357	327	342	386	363	382	356	394	360	394	507	389	481	625	716	557	1025	1174	1059	1652	1378	1403	1895	2299	1919
8.83333	342	353	366	312	327	392	346	371	312	397	353	329	548	413	485	726	736	601	1103	1256	1040	1625	1351	1449	1928	2152	1932
9	355	348	338	423	362	409	379	370	318	377	381	376	591	400	469	747	766	604	1169	1125	1112	1531	1513	1419	1938	2271	1893
9.16667	338	326	357	358	329	401	339	404	355	394	385	365	607	406	517	759	808	682	1148	1251	1091	1677	1433	1429	1921	2275	1900
9.33333	348	364	394	386	367	411	369	364	357	411	377	396	581	453	546	805	854	612	1222	1258	1115	1679	1415	1449	2003	2300	1886
9.5	376	348	368	355	397	433	344	380	353	441	347	379	633	440	535	806	835	718	1317	1336	1111	1653	1411	1539	1910	2292	1975
9.66667	395	381	352	371	398	405	387	433	385	437	420	386	695	462	525	776	929	738	1323	1388	1134	1645	1450	1559	1995	2316	2088
9.83333	419	374	404	388	369	393	378	402	362	394	381	388	708	482	566	824	890	709	1259	1339	1151	1617	1456	1511	2083	2241	1875
10	360	355	411	407	359	421	386	388	396	414	371	384	677	480	561	886	904	790	1320	1382	1197	1767	1516	1506	1977	2341	1964
10.1667	390	365	387	371	359	421	384	410	360	471	387	412	657	514	593	922	951	760	1393	1352	1224	1769	1525	1615	1985	2292	2016
10.3333	379	320	392	366	399	418	402	436	348	462	414	427	732	510	639	978	992	802	1428	1420	1222	1842	1544	1674	2044	2369	2018
10.5	371	390	406	362	405	433	404	398	358	465	398	401	810	484	683	909	1025	823	1375	1515	1223	1772	1534	1596	2004	2342	2021
10.6667	416	368	341	422	390	475	412	426	377	515	450	460	762	555	636	963	1051	893	1508	1544	1275	1818	1576	1650	2028	2317	2029
10.8333	371	418	381	418	418	439	412	398	419	524	447	439	851	559	703	1029	1139	887	1560	1540	1354	1789	1528	1629	2041	2344	2006
11	397	381	425	400	394	448	385	421	396	506	421	450	854	623	678	1102	1105	990	1567	1620	1395	1874	1556	1661	1970	2414	1951
11.1667	381	357	410	394	429	451	446	449	383	516	467	455	927	641	726	1021	1218	1050	1529	1591	1355	1893	1568	1647	2030	2391	2025
11.3333	422	384	370	435	378	476	446	436	442	574	437	423	879	668	783	1171	1231	1076	1537	1607	1401	1900	1619	1659	2134	2358	2034
11.5	376	409	388	400	424	489	413	443	431	545	466	475	1007	710	819	1159	1257	1090	1663	1563	1409	1829	1614	1650	2136	2413	2127
11.6667	430	420	357	404	475	459	468	442	386	596	425	455	953	672	808	1119	1358	1185	1608	1584	1370	1883	1615	1687	2096	2489	2033
11.8333	426	387	417	420	421	498	469	416	422	659	449	495	993	824	814	1202	1279	1211	1659	1684	1469	1819	1628	1636	2047	2511	1979
12	433	412	428	414	419	447	455	467	415	635	479	510	1119	809	942	1236	1499	1332	1631	1609	1449	1893	1618	1723	2114	2393	2049
12.1667	380	437	418	401	403	472	435	482	450	626	439	546	1082	885	981	1274	1530	1284	1665	1659	1439	1940	1616	1660	2129	2492	2105
12.3333	446	408	414	446	422	493	470	448	414	743	490	558	1188	919	948	1244	1505	1351	1703	1671	1488	1872	1647	1694	2094	2428	2069
12.5	443	405	420	465	436	505	524	511	497	736	493	539	1150	938	1029	1251	1540	1389	1742	1605	1514	1949	1714	1707	2131	2372	2094
12.6667	447	424	435	414	439	460	460	533	461	830	514	553	1255	1083	1025	1286	1509	1409	1635	1630	1572	1910	1631	1663	2116	2432	2109
12.8333	464	421	435	470	438	486	473	476	448	856	551	599	1358	1042	1141	1376	1519	1394	1731	1675	1583	1843	1680	1754	2149	2418	2139
13	466	469	427	467	439	527	488	521	486	945	528	610	1364	1244	1149	1429	1501	1462	1801	1723	1592	1977	1655	1697	2073	2447	2058
13.1667	446	476	430	495	430	508	506	548	464	1031	564	646	1394	1229	1319	1369	1514	1454	1685	1694	1615	1993	1726	1750	2175	2431	2103
13.3333	473	432	444	477	492	505	465	596	492	1090	613	641	1473	1276	1342	1441	1560	1448	1701	1700	1607	1927	1760	1763	2155	2430	2121
13.5	483	452	452	505	430	535	503	583	487	1080	609	668	1486	1314	1321	1417	1605	1442	1760	1717	1574	1968	1742	1729	2064	2446	2170
13.6667	489	479	456	478	438	493	505	600	508	1236	652	719	1583	1368	1356	1464	1639	1509	1831	1708	1578	2000	1690	1849	2103	2456	2094
13.8333	466	489	473	484	492	557	538	717	546	1351	661	749	1554	1367	1348	1562	1626	1485	1727	1797	1689	2046	1777	1763	2143	2450	2140
14	501	525	467	489	518	534	548	656	514	1382	683	790	1533	1438	1371	1508	1650	1473	1747	1767	1642	1904	1772	1843	2230	2448	2178
14.1667	526	483	487	513	499	587	547	711	525	1440	690	797	1569	1439	1429	1644	1703	1511	1848	1786	1703
14.3333	479	449	543	498	470	533	573	762	526	1503	729	942	1520	1460	1466	1548	1676	1505	1801	1706	1649
14.5	557	489	508	516	498	544	577	879	583	1387	811	928	1550	1510	1432	1488	1676	1475	1779	1750	1586
14.6667	482	495	523	502	474	627	636	914	574	1470	885	974	1601	1489	1514	1619	1711	1603	1836	1732	1644
14.8333	514	490	509	508	542	559	635	977	580	1558	870	1019	1650	1492	1515	1658	1630	1573	1899	1770	1672
15	540	522	491	552	573	565	693	1101	677	1529	949	1078	1624	1550	1547	1616	1748	1484	1767	1784	1682
15.1667	561	573	493	513	565	632	699	1137	651	1564	981	1185	1611	1572	1550	1703	1787	1610	1845	1850	1714
15.3333	509	533	574	549	554	599	715	1218	704	1585	1036	1209	1785	1605	1593	1732	1695	1523	1903	1764	1706
15.5	559	543	556	600	585	614	792	1277	732	1620	1058	1218	1605	1538	1571	1703	1754	1629	1913	1814	1635
15.6667	609	552	527	567	547	686	812	1318	750	1670	1169	1297	1694	1600	1608	1678	1737	1675	1872	1797	1752
15.8333	615	560	645	561	594	678	890	1342	808	1638	1217	1276	1647	1624	1513	1710	1794	1533	1866	1833	1657
16	595	631	642	663	601	660	912	1399	893	1645	1243	1312	1648	1615	1564	1718	1745	1585	1834	1757	1725
16.1667	663	690	698	665	625	670	1033	1373	899	1580	1282	1319	1633	1610	1607	1656	1693	1592	1909	1781	1736
16.3333	715	735	751	689	730	745	1069	1431	986	1747	1376	1432	1763	1579	1585	1703	1784	1641	1859	1830	1605
16.5	779	755	808	708	742	730	1174	1459	1037	1725	1286	1366	1744	1697	1642	1750	1753	1640	1874	1822	1842
16.6667	791	843	827	715	739	819	1287	1496	1116	1723	1394	1426	1669	1676	1572	1705	1788	1671	1900	1935	1739
16.8333	855	906	959	815	941	897	1363	1514	1197	1703	1376	1370	1744	1708	1635	1731	1882	1623	1850	1922	1673
17	942	958	1085	842	994	964	1363	1583	1186	1748	1455	1393	1676	1700	1658	1785	1827	1729	1914	1855	1770
17.1667	990	1024	1083	967	1002	1017	1431	1587	1345	1841	1458	1468	1802	1656	1672	1773	1813	1643
17.3333	1075	1131	1165	1047	1138	989	1455	1659	1294	1840	1414	1470	1737	1731	1616	1785	1761	1627
17.5	1138	1208	1190	1098	1208	1148	1555	1633	1407	1691	1496	1429	1773	1753	1668	1771	1771	1691
17.6667	1241	1233	1256	1179	1296	1075	1496	1643	1293	1774	1459	1467	1757	1734	1618	1776	1784	1664
17.8333	1234	1236	1301	1177	1286	1265	1647	1605	1372	1776	1485	1508	1804	1702	1667	1760	1893	1662
18	1403	1342	1312	1340	1380	1325	1647	1601	1365	1866	1489	1512	1898	1633	1701	1771	1814	1747
18.1667	1372	1401	1366	1349	1447	1367	1645	1707	1387	1772	1613	1608	1787	1729	1706	1765	1899	1690
18.3333	1455	1443	1336	1384	1479	1382	1753	1681	1518	1807	1545	1497	1842	1802	1708	1787	1854	1771
18.5	1403	1372	1459	1450	1506	1422	1669	1731	1436	1780	1594	1543	1836	1753	1701	1838	1755	1782
18.6667	1582	1406	1409	1425	1517	1483	1759	1753	1493	1878	1578	1588	1820	1696	1705	1830	1939	1730
18.8333	1437	1500	1516	1474	1509	1464	1756	1708	1501	1889	1554	1566	1831	1741	1743	1779	1843	1619
19	1476	1494	1482	1625	1501	1581	1714	1754	1566	1847	1596	1594	1808	1711	1717	1888	1869	1774
19.1667	1546	1482	1467	1540	1589	1585	1771	1702	1587	1920	1593	1627	1886	1789	1710	1883	1866	1768
19.3333	1618	1583	1436	1563	1572	1534	1802	1739	1547	1863	1657	1566	1929	1658	1745	1790	1855	1688
19.5	1670	1441	1485	1496	1626	1527	1732	1783	1567	1862	1597	1640	1853	1747	1793	1854	1864	1731
19.6667	1591	1600	1530	1596	1630	1574	1787	1787	1596	1846	1549	1645	1871	1715	1816	1924	1873	1778
19.8333	1582	1514	1516	1651	1632	1566	1793	1718	1618	1902	1634	1657	1840	1714	1740	1840	1826	1743
20	1631	1545	1538	1605	1655	1642	1836	1800	1563	1941	1613	1650	1847	1737	1777	1843	1950	1768
20.1667	1629	1626	1594	1673	1631	1662	1808	1730	1588	1813	1601	1583	1915	1751	1832	1865	1821	1749
20.3333	1572	1569	1491	1613	1735	1689	1824	1815	1677	1858	1670	1692	1882	1768	1785	1872	1855	1792
20.5	1696	1671	1548	1637	1688	1607	1870	1714	1592	1946	1632	1698	1842	1767	1767	1871	1886	1811
20.6667	1707	1606	1524	1773	1693	1683	1869	1795	1642	1857	1641	1644	1879	1889	1814	1875	1908	1792
20.8333	1562	1620	1583	1685	1657	1668	1944	1808	1688	1925	1604	1682	1923	1741	1841	1796	1883	1801
21	1643	1609	1646	1733	1767	1614	1867	1776	1676	1844	1720	1716	1879	1784	1718	1901	1944	1760
21.1667	1666	1562	1594	1654	1769	1691	1962	1843	1679	1915	1716	1678
21.3333	1618	1584	1604	1727	1709	1720	1896	1809	1664	1896	1673	1694
21.5	1692	1644	1641	1806	1704	1688	1886	1820	1739	1964	1722	1697
21.6667	1715	1567	1638	1725	1785	1713	1907	1841	1670
21.8333	1636	1651	1652	1752	1717	1662	1926	1829	1674
22	1686	1660	1607	1734	1771	1744	1992	1752	1723
22.1667	1621	1647	1534	1718	1779	1679	1921	1816	1662
22.3333	1791	1676	1632	1847	1755	1749	1998	1861	1664
22.5	1716	1632	1623	1804	1800	1757	1968	1794	1651
22.6667	1717	1616	1702	1830	1823	1762	1942	1842	1616
22.8333	1795	1695	1678	1839	1753	1763	1928	1904	1634
23	1780	1730	1668	1820	1874	1733	2001	1844	1709
23.1667	1760	1713	1719	1808	1795	1794
23.3333	1707	1666	1745	1855	1720	1774
23.5	1771	1710	1688	1890	1834	1710
23.6667	1730	1673	1715	1905	1814	1748
23.8333	1734	1634	1691	1891	1791	1750
24	1822	1640	1702	1866	1801	1779

## Sheet: S20G
Time (h)	0%	0%	0%	0.0625%	0.0625%	0.0625%	0.25%	0.25%	0.25%	1%	1%	1%	2.5%	2.5%	2.5%	5%	5%	5%	10%	10%	10%	20%	20%	20%	30%	30%	30%
0	232	273	253	245	285	298	309	297	295	295	282	288	326	327	324	564	361	341	482	484	475	680	694	734	894	889	855
0.166667	278	243	229	252	247	247	249	244	231	264	271	269	269	301	269	379	367	297	421	447	413	587	565	571	838	753	713
0.333333	230	223	239	246	237	241	219	233	269	252	261	255	300	281	254	372	291	323	411	435	348	624	593	538	762	785	720
0.5	256	201	218	232	227	225	229	256	238	277	237	246	293	269	266	334	303	312	405	453	349	586	541	520	782	731	721
0.666667	255	244	209	226	222	234	239	251	215	258	242	204	276	266	250	404	298	334	398	413	382	583	494	524	784	746	734
0.833333	211	239	219	204	241	257	245	257	217	242	279	261	269	281	275	354	293	302	423	457	353	568	549	535	733	798	732
1	245	193	237	238	248	220	245	237	248	249	240	252	271	241	231	332	304	285	412	439	367	536	583	548	765	805	756
1.16667	211	228	240	241	212	214	240	237	231	233	254	247	268	251	263	317	300	270	425	453	373	615	545	579	745	810	784
1.33333	226	202	225	211	211	264	234	261	259	264	268	225	300	248	290	323	301	320	463	451	339	594	562	587	834	771	808
1.5	244	225	245	251	245	244	249	237	239	271	260	232	280	247	283	345	308	284	353	439	381	597	568	551	766	859	838
1.66667	232	269	233	221	244	228	257	274	245	231	253	242	312	253	267	386	306	284	387	454	363	614	619	563	821	794	838
1.83333	235	214	263	239	241	222	259	225	225	252	254	266	288	268	272	376	311	322	400	461	370	674	596	601	800	862	753
2	216	259	221	231	223	264	245	242	221	277	264	225	271	273	281	370	302	290	395	430	400	646	616	635	850	806	838
2.16667	232	237	210	241	244	260	264	296	222	255	286	227	299	269	293	391	340	289	419	473	388	641	573	571	863	847	869
2.33333	258	251	251	258	230	232	218	246	229	239	279	243	299	300	309	372	336	332	399	470	373	692	602	629	926	884	835
2.5	232	224	240	254	263	224	279	242	242	254	279	233	293	276	275	342	352	305	428	454	378	657	623	656	972	865	912
2.66667	262	216	248	248	230	252	227	239	266	279	273	271	318	291	263	375	307	334	412	491	375	742	638	630	957	946	852
2.83333	250	238	229	229	260	279	232	269	250	274	259	257	284	260	297	370	270	352	448	486	350	734	618	622	922	976	953
3	224	233	245	241	256	276	250	272	247	266	265	238	279	301	276	417	368	315	433	519	430	744	697	600	1053	978	916
3.16667	264	276	279	246	247	250	248	277	283	254	232	271	287	318	301	360	324	333	426	460	408	853	659	662	1012	1008	1005
3.33333	264	247	249	250	253	258	244	260	255	294	267	286	341	297	271	399	340	351	464	477	413	814	739	709	1124	1040	1055
3.5	248	217	252	241	260	242	282	262	269	271	270	222	290	300	272	384	347	373	450	514	416	834	723	677	1193	1108	1075
3.66667	256	262	263	237	234	266	284	256	229	274	284	235	337	303	289	381	311	303	466	541	448	827	776	731	1153	1222	1049
3.83333	234	241	229	243	249	261	277	265	258	263	249	283	302	312	280	416	336	324	520	554	416	864	695	733	1270	1151	1138
4	285	280	275	262	264	280	255	290	273	278	256	275	335	266	287	385	333	338	544	555	459	916	773	798	1336	1251	1144
4.16667	245	282	266	270	265	273	233	289	286	274	268	251	336	302	313	400	351	396	495	522	428	894	768	825	1418	1329	1189
4.33333	221	257	309	266	269	272	251	299	253	298	297	279	313	303	328	420	336	361	523	584	481	1005	892	845	1466	1314	1217
4.5	301	250	269	266	267	287	246	298	271	295	268	304	347	316	309	414	336	325	564	635	481	1027	918	929	1525	1358	1280
4.66667	267	303	266	260	256	276	278	287	301	277	289	269	326	311	314	397	349	382	578	586	509	1132	915	911	1571	1438	1278
4.83333	276	277	276	256	282	291	290	280	274	300	282	260	348	331	288	426	383	366	579	653	551	1169	1034	961	1632	1438	1323
5	292	243	280	284	277	340	298	285	284	289	301	281	347	305	293	448	377	402	612	629	546	1163	997	1033	1644	1474	1343
5.16667	295	265	268	262	296	294	260	290	267	282	292	289	362	320	328	457	362	403	682	709	544	1212	1046	1089	1602	1493	1424
5.33333	297	300	303	271	250	293	260	268	307	302	308	299	339	327	333	467	427	427	717	718	595	1210	1057	1170	1602	1544	1445
5.5	301	306	321	297	289	300	291	331	291	318	297	290	374	357	312	490	381	431	794	715	619	1325	1076	1157	1606	1542	1424
5.66667	264	298	282	280	283	265	296	307	285	306	314	273	402	334	363	498	429	443	823	720	614	1302	1146	1154	1731	1633	1404
5.83333	308	319	306	284	308	330	295	334	259	356	317	303	335	344	328	506	396	422	865	793	655	1388	1183	1205	1779	1642	1453
6	308	300	327	270	316	314	302	315	296	325	320	323	381	322	375	503	446	466	895	789	691	1446	1171	1252	1694	1639	1434
6.16667	315	275	339	308	311	326	284	353	292	335	310	302	397	335	392	551	446	507	973	891	693	1346	1261	1264	1745	1721	1417
6.33333	302	289	349	300	331	292	279	338	313	375	350	321	406	374	425	556	475	563	1047	894	738	1478	1246	1305	1794	1635	1513
6.5	311	307	356	308	312	322	257	321	341	363	379	294	416	399	424	591	561	557	1125	872	833	1525	1329	1348	1848	1763	1485
6.66667	343	272	340	283	317	311	308	345	328	340	347	340	436	398	471	611	534	599	1073	1029	875	1520	1389	1368	1830	1681	1438
6.83333	316	263	343	351	314	360	313	354	307	377	355	338	482	416	474	664	540	598	1155	976	894	1444	1406	1420	1888	1794	1495
7	297	286	315	347	312	312	312	420	326	397	404	349	521	429	439	682	540	618	1203	1000	924	1569	1381	1388	1811	1790	1513
7.16667	306	272	340	352	311	335	336	372	337	419	382	401	508	444	489	717	570	588	1218	1040	962	1529	1312	1398	1888	1832	1580
7.33333	359	324	360	373	339	339	307	353	319	415	388	353	542	455	534	743	618	708	1254	1018	978	1683	1401	1479	1880	1782	1569
7.5	335	304	361	383	323	360	318	392	345	459	410	402	550	472	505	785	652	664	1350	1112	1015	1563	1391	1438	1880	1789	1477
7.66667	339	321	374	363	320	363	324	385	340	477	398	400	545	507	578	831	690	780	1318	1116	1068	1637	1473	1539	1892	1840	1568
7.83333	326	301	412	360	346	321	335	427	347	461	437	410	571	544	560	797	684	755	1412	1127	1104	1599	1435	1524	1891	1759	1489
8	339	329	359	375	361	377	337	405	366	480	501	401	577	526	611	862	668	730	1477	1137	1103	1668	1459	1523	1951	1866	1621
8.16667	314	367	387	367	347	374	337	400	416	522	510	437	585	526	627	883	684	777	1490	1159	1177	1610	1508	1486	1868	1878	1545
8.33333	357	351	375	362	400	378	339	397	398	505	538	474	629	557	682	856	716	847	1578	1097	1175	1683	1495	1628	1990	1828	1599
8.5	388	329	434	401	394	370	356	421	372	583	519	496	695	594	703	855	742	925	1587	1198	1230	1670	1547	1640	1959	1910	1656
8.66667	362	338	401	382	358	402	364	372	379	545	535	503	686	611	735	965	712	907	1576	1194	1288	1678	1485	1640	1971	1886	1614
8.83333	394	364	416	435	354	401	380	437	377	682	580	514	715	696	772	964	785	941	1553	1177	1267	1683	1530	1682	2083	1903	1679
9	354	323	452	405	411	399	384	482	431	657	614	532	723	665	800	1004	829	961	1483	1237	1326	1814	1494	1593	1944	1924	1683
9.16667	374	385	484	403	365	453	383	492	459	618	609	559	752	720	838	916	791	973	1577	1216	1269	1697	1576	1616	1994	1987	1647
9.33333	353	374	523	467	394	412	400	480	431	762	640	566	771	656	920	1074	885	989	1665	1276	1303	1764	1456	1615	2045	1958	1709
9.5	400	363	487	482	418	430	433	516	465	817	652	575	798	678	915	1038	921	1023	1706	1291	1349	1796	1617	1604	2049	1924	1663
9.66667	378	372	548	498	412	463	463	516	487	781	762	615	841	743	1016	1026	900	1056	1602	1289	1479	1695	1548	1594	1997	1939	1675
9.83333	414	376	515	526	419	453	455	582	508	797	709	684	837	757	956	1049	906	1089	1643	1284	1360	1763	1548	1623	2023	1938	1672
10	418	388	526	518	397	511	471	575	476	897	836	654	930	765	999	1035	947	1130	1784	1321	1366	1786	1589	1653	2090	1931	1661
10.1667	448	404	571	520	459	529	471	614	513	944	867	663	871	864	1108	1106	931	1097	1655	1317	1422	1759	1646	1685	2116	1886	1718
10.3333	439	391	568	555	482	495	470	662	486	978	891	778	887	798	1078	1114	992	1110	1722	1324	1444	1853	1574	1701	2113	1918	1760
10.5	434	387	554	552	443	511	529	704	535	992	987	773	994	871	1180	1094	977	1218	1817	1348	1539	1831	1653	1631	2136	1961	1776
10.6667	455	394	623	625	479	543	527	741	580	976	951	827	977	899	1200	1150	1023	1188	1741	1304	1496	1719	1617	1711	2056	2009	1777
10.8333	484	482	608	604	494	573	558	707	585	1083	994	816	1002	937	1217	1111	984	1266	1787	1383	1434	1803	1629	1697	2030	1965	1653
11	515	445	695	625	487	619	612	725	586	1026	1014	813	1009	924	1211	1149	984	1247	1816	1365	1489	1841	1656	1710	2080	1982	1782
11.1667	495	453	676	655	570	582	594	759	615	1111	1140	857	1059	968	1243	1162	1073	1315	1779	1427	1547	1871	1618	1671	2101	1991	1775
11.3333	544	493	814	730	537	639	645	873	679	1186	1113	910	1041	978	1224	1182	1029	1185	1839	1322	1540	1885	1717	1709	2069	2000	1737
11.5	537	519	753	716	582	684	608	836	707	1237	1120	920	1060	1035	1292	1237	1049	1291	1847	1397	1523	1889	1755	1736	1989	2015	1745
11.6667	578	505	794	773	602	648	644	876	664	1234	1222	966	1009	1051	1385	1252	1030	1320	1789	1476	1525	1848	1713	1705	2182	2027	1808
11.8333	562	548	869	759	658	736	657	922	702	1241	1365	958	1024	1019	1300	1129	1151	1284	1874	1352	1591	1933	1700	1754	2090	2024	1738
12	558	500	889	799	624	769	611	907	769	1322	1296	976	1135	1088	1369	1226	1110	1335	1778	1420	1567	1913	1721	1759	2092	2064	1760
12.1667	641	571	869	823	626	826	694	943	759	1308	1372	1034	1039	1128	1441	1239	1087	1352	1849	1403	1489	1801	1680	1691	2175	2002	1775
12.3333	617	603	942	816	650	807	702	962	811	1488	1265	1124	1116	1095	1388	1272	1081	1340	1802	1365	1507	1891	1753	1685	2121	2024	1803
12.5	645	637	934	905	680	739	735	1034	781	1351	1346	1065	1225	1176	1391	1258	1119	1381	1906	1420	1567	1925	1768	1694	2102	2051	1742
12.6667	660	660	992	903	672	797	783	1028	849	1438	1377	1171	1114	1141	1516	1301	1053	1443	1932	1465	1602	1897	1761	1789	2102	2112	1781
12.8333	745	693	1020	917	740	864	795	1097	884	1418	1509	1121	1126	1164	1527	1336	1103	1388	1810	1449	1632	1937	1747	1842	2190	2082	1788
13	740	687	1085	926	745	903	819	1049	843	1392	1438	1142	1236	1200	1544	1321	1218	1398	1951	1506	1619	1886	1676	1721	2218	2035	1720
13.1667	738	715	1130	975	818	900	828	1148	884	1551	1449	1252	1286	1217	1527	1323	1115	1370	1945	1466	1765	1909	1702	1803	2176	1982	1829
13.3333	751	730	1175	1046	752	976	901	1139	919	1538	1618	1236	1165	1184	1584	1310	1150	1338	1978	1400	1641	1881	1757	1822	2174	2107	1692
13.5	766	753	1136	1054	818	978	823	1221	1006	1612	1596	1307	1200	1166	1590	1350	1178	1444	1911	1437	1652	1965	1726	1789	2181	2103	1813
13.6667	786	739	1178	1098	838	944	874	1241	961	1635	1629	1209	1296	1269	1503	1413	1206	1468	1885	1539	1692	1883	1752	1788
13.8333	864	735	1296	1168	850	992	866	1294	990	1535	1652	1225	1285	1252	1597	1347	1159	1494	1958	1499	1696	1982	1842	1767
14	896	804	1433	1152	905	1077	931	1340	950	1788	1726	1352	1251	1257	1467	1377	1245	1402	1968	1443	1705	1943	1672	1786
14.1667	915	777	1476	1185	936	1126	921	1270	1028	1615	1701	1364	1288	1282	1525	1418	1233	1518	1973	1485	1742	1939	1758	1800
14.3333	891	825	1359	1244	999	1159	963	1413	1108	1614	1670	1405	1323	1310	1679	1393	1156	1405	2027	1470	1745	1953	1764	1841
14.5	924	831	1559	1290	981	1159	993	1381	1101	1759	1734	1454	1320	1306	1662	1406	1307	1519	1863	1528	1631	1974	1835	1806
14.6667	961	893	1585	1281	1034	1101	1011	1442	1053	1786	1777	1433	1346	1306	1756	1324	1259	1491	2003	1523	1761	1939	1800	1790
14.8333	1003	931	1616	1308	1033	1187	1031	1435	1171	1682	1827	1336	1366	1313	1624	1381	1300	1597	2082	1544	1745	1959	1717	1876
15	992	907	1606	1311	1119	1189	1057	1430	1162	1868	1934	1461	1329	1302	1767	1325	1245	1570	1990	1510	1813	1991	1809	1801
15.1667	1071	999	1652	1357	1027	1261	1099	1463	1168	1707	2000	1516	1436	1353	1746	1423	1298	1585	2011	1545	1664
15.3333	1068	1053	1709	1306	1074	1288	1094	1469	1176	1854	1928	1520	1367	1421	1707	1493	1289	1495	2022	1586	1735
15.5	1037	1026	1639	1391	1103	1330	1134	1517	1148	1847	1951	1485	1374	1360	1765	1485	1271	1541	2093	1547	1826
15.6667	1079	1112	1724	1439	1153	1290	1142	1632	1231	1920	1982	1593	1359	1467	1815	1399	1357	1616	1991	1549	1756
15.8333	1168	1091	1939	1536	1151	1305	1099	1562	1231	1887	2096	1591	1452	1436	1739	1421	1335	1705	2055	1615	1752
16	1153	1153	1817	1528	1188	1421	1169	1726	1273	2009	1924	1564	1452	1444	1612	1476	1332	1606	2102	1542	1805
16.1667	1207	1089	1875	1687	1162	1481	1189	1606	1269	1900	2052	1555	1509	1479	1797	1439	1349	1510	2216	1520	1772
16.3333	1217	1124	1841	1519	1246	1392	1163	1808	1319	2087	1989	1684	1416	1409	1731	1489	1257	1682	2048	1617	1808
16.5	1198	1143	1973	1702	1205	1486	1148	1675	1332	2004	1949	1615	1469	1374	1838	1484	1302	1651	2130	1589	1744
16.6667	1321	1248	1899	1596	1266	1433	1255	1652	1376	2048	2176	1643	1414	1434	1771	1517	1330	1619	2160	1563	1758
16.8333	1321	1230	2082	1669	1301	1479	1268	1708	1322	2080	2283	1693	1487	1493	1782	1481	1356	1627	2154	1607	1658
17	1240	1222	1979	1678	1392	1494	1264	1712	1347	1996	2088	1631	1443	1490	1774	1467	1316	1711	2059	1607	1806
17.1667	1325	1300	2033	1710	1360	1648	1241	1857	1431	2182	2215	1734	1441	1530	1785	1487	1328	1572	1988	1569	1824
17.3333	1350	1246	2061	1778	1395	1603	1299	1636	1414	2119	2139	1713	1431	1532	1970	1483	1317	1630	2153	1591	1654
17.5	1405	1347	2184	1773	1375	1523	1332	1990	1469	2116	2189	1723	1491	1481	1942	1556	1315	1696	2124	1574	1735
17.6667	1405	1363	2233	1910	1353	1505	1296	1807	1465	2121	2202	1800	1549	1488	1952	1510	1377	1736	2137	1646	1727
17.8333	1463	1314	2288	1837	1431	1560	1325	1727	1457	2128	2206	1780	1496	1599	1902	1554	1419	1693	1987	1628	1747
18	1508	1303	2227	1832	1411	1537	1320	1802	1439	2242	2073	1800	1566	1587	1802	1467	1341	1684	2000	1559	1727
18.1667	1466	1380	2235	1824	1435	1717	1303	1953	1467	2187	2146	1898	1527	1577	1777	1444	1303	1678	2166	1676	1821
18.3333	1550	1423	2359	1937	1450	1692	1346	1926	1446	2065	2223	1754	1520	1501	1987	1591	1343	1615	2234	1677	1770
18.5	1487	1457	2348	1960	1528	1615	1432	2037	1578	2109	2221	1762	1601	1498	2020	1562	1373	1708	2129	1689	1820
18.6667	1467	1382	2290	1798	1522	1732	1498	1979	1544	2310	2199	1788	1560	1573	1889	1514	1395	1668	2234	1689	1811
18.8333	1581	1503	2306	1944	1509	1717	1316	1998	1624	2191	2150	1869	1646	1556	1870	1573	1384	1706	2037	1632	1840
19	1542	1405	2301	1957	1624	1762	1347	2001	1550	2178	2306	1808	1546	1691	1937	1580	1381	1761	2077	1682	1828
19.1667	1548	1448	2380	2001	1594	1790	1437	2044	1629	2150	2165	1821	1646	1557	1845	1584	1302	1651
19.3333	1573	1564	2375	1952	1654	1713	1433	2042	1566	2305	2201	1890	1552	1529	1990	1529	1373	1658
19.5	1583	1601	2333	1925	1530	1791	1345	2072	1446	2303	2257	1759	1511	1588	1841	1636	1390	1795
19.6667	1508	1592	2346	1902	1604	1819	1522	2138	1625	2213	2327	2012	1657	1556	1986	1607	1410	1763
19.8333	1603	1578	2234	1875	1657	1781	1495	2031	1591	2325	2424	1993	1677	1707	2014	1549	1482	1754
20	1587	1541	2529	1976	1667	1756	1532	2024	1648	2337	2350	1904	1629	1632	1952	1645	1356	1729
20.1667	1651	1511	2439	1983	1495	1830	1574	2122	1588	2384	2300	1936	1633	1668	2112	1610	1405	1694
20.3333	1641	1651	2486	2137	1641	1778	1538	2054	1682	2539	2455	1824	1696	1576	1943	1578	1432	1699
20.5	1578	1788	2458	2166	1588	1776	1482	1886	1654	2399	2333	1954	1755	1575	1941	1557	1414	1758
20.6667	1676	1599	2458	2153	1676	1787	1552	1914	1809	2315	2256	1934	1578	1632	1976	1593	1371	1799
20.8333	1672	1574	2434	1970	1601	1836	1511	2066	1603	2249	2379	1967	1578	1640	1823	1663	1419	1758
21	1684	1550	2533	2173	1750	1791	1552	2267	1535	2388	2415	1939	1639	1653	2004	1564	1419	1741
21.1667	1748	1741	2525	1876	1759	1829	1523	2240	1732	2344	2360	1784	1651	1681	1995
21.3333	1782	1531	2645	2048	1714	1801	1571	2242	1608	2346	2673	1913	1633	1709	2027
21.5	1755	1761	2432	2133	1622	1841	1497	2299	1613	2406	2323	2025	1631	1680	2090
21.6667	1803	1815	2586	2183	1750	1910	1581	2283	1735	2117	2306	2135	1765	1728	2119
21.8333	1855	1792	2528	2123	1781	1783	1573	2283	1665	2400	2540	2119	1679	1757	2025
22	1615	1744	2641	2137	1917	1824	1570	2045	1677	2220	2268	2069	1684	1771	2015
22.1667	1769	1732	2486	2222	1838	1778	1648	2154	1652	2375	2405	2018	1754	1719	1945
22.3333	1768	1882	2598	2041	1879	1946	1702	2243	1713	2472	2504	1985	1675	1759	2101
22.5	1746	1766	2461	2106	1849	2039	1594	2101	1564	2359	2448	2076	1634	1707	2018
22.6667	1695	1643	2580	2056	1823	1918	1552	2150	1678	2411	2371	2165	1670	1741	2208
22.8333	1821	1837	2590	2206	1688	1832	1584	1996	1721	2216	2519	2147	1706	1666	2107
23	1835	1778	2361	2014	1634	1838	1566	2248	1746	2463	2417	2024	1681	1705	2038
23.1667	1793	1765	2510	2225	1762	1898	1683	1964	1735	2377	2489	2066	1773	1763	2047
23.3333	1751	1813	2407	2187	1779	1990	1645	2116	1731	2609	2435	2038	1797	1771	1936
23.5	1867	1776	2559	2226	1849	1876	1716	2154	1718	2448	2329	2082	1701	1703	2043
23.6667	1765	1827	2417	2099	1941	1900	1580	2159	1810	2386	2452	2165	1779	1724	2009
23.8333	1894	1737	2611	2185	1863	1870	1665	2211	1757	2400	2482	2137	1686	1787	2007
24	1808	1864	2607	2291	1629	1913	1592	2293	1771	2384	2277	2051	1778	1791	2179
24.1667	1889	1755	2542	2164	1789	2001	1557	1979	1758	2380	2493	2106	1794	1712	2097
24.3333	1834	1749	2602	2261	1781	1989	1676	2126	1739	2428	2394	2057	1723	1756	2042
24.5	1730	1854	2580	2160	1867	1933	1710	2190	1787	2579	2444	2114	1810	1658	2054
24.6667	1904	1885	2635	2164	1861	1908	1647	2267	1828	2446	2488	2090	1770	1688	2197
24.8333	1776	1810	2502	2161	1791	1966	1692	2103	1634	2420	2474	2152	1772	1755	2005
