# Supplementary material for: Tuning the rate of aggregation of hIAPP into amyloid using small-molecule modulators of assembly
Source: Nat Commun. 2022 Feb 24;13:1040. doi: 10.1038/s41467-022-28660-7 (PMC8873464; doi:10.1038/s41467-022-28660-7)
Supplement: Supplementary file 3 — Source Data [file 41467_2022_28660_MOESM3_ESM.zip › Source data files/20. DLS and NMR.xlsx]

## Sheet: Supp Fig 7a DLS
	t (sec)	DMSO	YX-A-1	YX-I-1
	2e-07	1.78005	1.46978	1.58968
	3e-07	1.28038	1.11703	1.56848
	4e-07	1.8425	1.2934	1.33533
	5e-07	1.46776	1.52857	1.16577
	6e-07	1.15547	0.97005	1.20816
	7e-07	1.1867	1.14643	1.10218
	8e-07	1.43653	0.91126	1.18696
	9e-07	1.56144	0.94066	1.35653
	1e-06	1.24916	1.14643	1.20816
	1.1e-06	1.37407	0.94066	1.46251
	1.2e-06	1.4053	1.20522	1.16577
	1.3e-06	1.43653	1.02884	1.31414
	1.4e-06	1.6239	1.14643	1.29294
	1.5e-06	1.24916	1.11703	1.08098
	1.6e-06	1.15547	1.35219	1.29294
	1.8e-06	1.32723	1.17582	1.26115
	2e-06	1.34284	1.13173	1.21875
	2.2e-06	1.24916	0.89656	1.16577
	2.4e-06	1.13985	1.17582	1.11278
	2.6e-06	1.4053	1.13173	1.07038
	2.8e-06	1.43653	0.98475	1.26115
	3e-06	1.10863	1.2934	1.34593
	3.2e-06	1.38969	1.05824	1.29294
	3.6e-06	1.14766	1.05089	1.25585
	4e-06	1.13985	1.19787	1.20816
	4.4e-06	1.14766	1.08029	1.23465
	4.8e-06	1.52241	1.13908	1.21875
	5.2e-06	1.32723	0.9627	1.20286
	5.6e-06	1.39749	1.23461	1.02799
	6e-06	1.21793	1.02884	1.17106
	6.4e-06	1.32723	1.02149	1.08628
	7.2e-06	1.26867	1.03252	1.22143
	8e-06	1.32332	1.05456	1.31946
	8.8e-06	1.25306	1.06559	1.29032
	9.6e-06	1.1867	1.21624	1.30621
	1.04e-05	1.34284	1.17215	1.13135
	1.12e-05	1.28429	1.15745	1.31151
	1.2e-05	1.20231	1.04722	1.27707
	1.28e-05	1.22183	1.05456	1.32211
	1.44e-05	1.23159	1.08212	1.27707
	1.6e-05	1.2472	1.10417	1.25587
	1.76e-05	1.42677	1.14643	1.20421
	1.92e-05	1.30576	1.09682	1.26117
	2.08e-05	1.38773	1.06191	1.29562
	2.24e-05	1.30381	1.05273	1.18169
	2.4e-05	1.35846	1.03803	1.23468
	2.56e-05	1.2921	1.07661	1.2625
	2.88e-05	1.32918	1.06742	1.25918
	3.2e-05	1.27551	1.09958	1.19626
	3.52e-05	1.24818	1.10968	1.20752
	3.84e-05	1.24623	1.09682	1.17308
	4.16e-05	1.25989	1.09039	1.16049
	4.48e-05	1.30576	1.09406	1.20553
	4.8e-05	1.21597	1.09774	1.18301
	5.12e-05	1.30381	1.02517	1.19891
	5.76e-05	1.26282	1.08626	1.21249
	6.4e-05	1.27209	1.11198	1.22474
	7.04e-05	1.24672	1.07799	1.18599
	7.68e-05	1.23159	1.08626	1.17572
	8.32e-05	1.24867	1.08993	1.15519
	8.96e-05	1.26721	1.09406	1.1691
	9.6e-05	1.23354	1.11611	1.14128
	0.0001024	1.26331	1.01966	1.21712
	0.0001152	1.20524	1.05066	1.13896
	0.000128	1.18157	1.08878	1.16728
	0.0001408	1.18279	1.06995	1.15999
	0.0001536	1.17548	1.06467	1.15585
	0.0001664	1.16254	1.04882	1.15287
	0.0001792	1.15108	1.03277	1.14426
	0.000192	1.15913	1.06056	1.11777
	0.0002048	1.12524	1.04793	1.1282
	0.0002304	1.1554	1.03613	1.10468
	0.000256	1.16434	1.03337	1.13615
	0.0002816	1.17959	1.04901	1.10899
	0.0003072	1.18697	1.0455	1.10307
	0.0003328	1.18041	1.04688	1.10324
	0.0003584	1.16894	1.04769	1.11455
	0.000384	1.17528	1.0501	1.1014
	0.0004096	1.16589	1.02885	1.10008
	0.0004608	1.15778	1.05774	1.06443
	0.000512	1.15052	1.0292	1.08828
	0.0005632	1.14085	1.02139	1.06188
	0.0006144	1.14079	1.03103	1.05907
	0.0006656	1.14231	1.02248	1.04812
	0.0007168	1.13456	1.02535	1.03386
	0.000768	1.15103	1.03741	1.04742
	0.0008192	1.13767	1.02268	1.03003
	0.0009216	1.13557	1.01613	1.03154
	0.00102	1.14615	1.00433	1.01899
	0.00113	1.14069	1.02704	1.02208
	0.00123	1.14597	1.00711	1.01694
	0.00133	1.15466	1.01492	1.018
	0.00143	1.15338	1.01719	1.02003
	0.00154	1.13544	1.01914	1.01032
	0.00164	1.12476	1.01072	1.01823
	0.00184	1.11788	1.0143	1.00922
	0.00205	1.1137	1.01548	1.00565
	0.00225	1.12022	1.01739	1.00786
	0.00246	1.11776	1.01735	1.01233
	0.00266	1.11848	1.0173	1.01094
	0.00287	1.1107	1.01318	1.00854
	0.00307	1.10591	1.02056	1.01102
	0.00328	1.1089	1.0171	1.00985
	0.00369	1.10865	1.01541	1.01165
	0.0041	1.09917	1.01461	1.00836
	0.00451	1.09359	1.01357	1.00254
	0.00492	1.0985	1.00998	1.00521
	0.00532	1.09614	1.013	1.00455
	0.00573	1.09207	1.01359	1.01167
	0.00614	1.09635	1.01325	1.00634
	0.00655	1.09905	1.01276	1.00769
	0.00737	1.09924	1.01406	1.01049
	0.00819	1.08785	1.0067	1.00906
	0.00901	1.08385	1.00972	1.00786
	0.00983	1.08457	1.01069	1.00782
	0.01065	1.08221	1.00956	1.00289
	0.01147	1.07921	1.00993	1.0028
	0.01229	1.07729	1.00844	1.00134
	0.01311	1.0741	1.01028	1.00184
	0.01475	1.07909	1.00863	1.00607
	0.01638	1.06934	1.01122	1.00756
	0.01802	1.07251	1.00904	1.00684
	0.01966	1.07386	1.00994	1.00395
	0.0213	1.0726	1.00682	1.00607
	0.02294	1.06558	1.00938	1.00961
	0.02458	1.05881	1.00992	1.00713
	0.02621	1.06187	1.00889	1.0084
	0.02949	1.0637	1.00839	1.00393
	0.03277	1.05468	1.00638	1.00547
	0.03604	1.05728	1.00825	1.00836
	0.03932	1.05461	1.00676	1.00667
	0.0426	1.05737	1.00746	1.00663
	0.04588	1.05442	1.00586	1.00801
	0.04915	1.05145	1.00601	1.00743
	0.05243	1.05033	1.00407	1.00538
	0.05898	1.04884	1.00245	1.00423
	0.06554	1.05182	1.0032	1.00405
	0.07209	1.05834	1.00146	1.00397
	0.07864	1.05729	1.00218	1.00176
	0.0852	1.05479	0.99996	1.003
	0.09175	1.05183	1.00183	1.00301
	0.0983	1.05565	1.00033	1.00171
	0.10486	1.05191	1.0001	1.00206
	0.11796	1.04683	1.00231	1.00383
	0.13107	1.04671	1.00202	1.00032
	0.14418	1.0509	1.00153	1.0032
	0.15729	1.04502	1.0025	1.00315
	0.17039	1.04282	1.00142	1.00328
	0.1835	1.03993	1.00152	1.00208
	0.19661	1.03599	0.99944	1.00194
	0.20972	1.03354	1.00156	1.00002
	0.23593	1.03313	0.99841	0.99841
	0.26214	1.02758	0.99936	0.99992
	0.28836	1.02729	0.99897	0.99964
	0.31457	1.02509	0.99779	0.9991
	0.34079	1.0277	0.99821	0.99731
	0.367	1.02588	0.99754	0.99845
	0.39322	1.02024	0.99933	0.99741
	0.41943	1.01785	0.99971	0.99792
	0.47186	1.01427	1.00297	1.00019
	0.52429	1.00814	1.00193	1.00036
	0.57672	1.0116	0.9995	1.00031
	0.62915	1.01436	1.00167	1.00203
	0.68157	1.0091	1.0001	1.00189
	0.734	1.00992	0.99877	1.00162
	0.78643	1.00932	0.99853	1.00095
	0.83886	1.00888	0.99852	1.00179
	0.94372	1.01267	0.99981	1.00137
	1.04858	1.01853	1.00069	0.99941
	1.15343	1.02233	1.00029	1.0011
	1.25829	1.02169	0.99965	1.00069
	1.36315	1.01819	0.99808	1.00162
	1.46801	1.01321	1.0001	1.00186
	1.57286	1.00809	0.99986	1.00231
	1.67772	1.00399	1.00137	1.00048
	1.88744	0.99375	1.00001	0.99952
	2.09715	0.99329	1.00069	1.00118
	2.30687	1.00735	1.00091	1.00092
	2.51658	1.02833	0.99998	1.00082
	2.7263	1.02696	0.99817	1.00088
	2.93601	0.99505	1.00128	0.99984
	3.14573	0.99036	0.99939	0.99887
	3.35544	0.98881	0.99725	0.9997
	3.77487	0.99767	0.99822	1.00141
	4.1943	1.00112	1.00049	1.00026
	4.61373	1	1	1

## Sheet: Supp Fig 7b NMR
			YX-I-1				YX-A-1
			Concentration (uM)	Intensity at 5.71 ppm			Concentration (uM)	Intensity at 3.26 ppm
			10	778036			2	109623
			20	1.6284e+06			5	376115
			30	2613291			8	564044
			50	4.42381e+06			10	733792
			70	6.15978e+06			15	1.0167e+06
			100	9.10858e+06			20	1.48723e+06
			150	14088700
