# Supplementary material for: Tuning the rate of aggregation of hIAPP into amyloid using small-molecule modulators of assembly
Source: Nat Commun. 2022 Feb 24;13:1040. doi: 10.1038/s41467-022-28660-7 (PMC8873464; doi:10.1038/s41467-022-28660-7)
Supplement: Supplementary file 3 — Source Data [file 41467_2022_28660_MOESM3_ESM.zip › Source data files/3. ThT kinetics of inhibitor.xlsx]

## Sheet: without seeds
Time (h)	hIAPP alone	hIAPP alone	hIAPP alone	1:1	1:1	1:1	1:2	1:2	1:2	1:3	1:3	1:3	1:5	1:5	1:5	1:7	1:7	1:7			Max	245	239	253	195	212	261	231	241	247	226	226	238	206	185	187	211	178	181
0	30	30	35	33	36	35	37	27	36	39	33	32	38	35	37	38	31	39			Min	27	30	25	26	26	26	22	25	27	27	27	26	26	28	25	20	29	24
0.166667	31	36	36	34	32	34	30	25	34	32	40	36	36	35	33	34	33	34
0.333333	33	35	38	32	32	42	33	31	34	35	38	32	30	43	28	37	40	40
0.5	34	41	37	36	30	41	32	37	35	40	35	37	31	40	34	36	43	35			Time (h)	hIAPP alone	hIAPP alone	hIAPP alone	1:1	1:1	1:1	1:2	1:2	1:2	1:3	1:3	1:3	1:5	1:5	1:5	1:7	1:7	1:7
0.666667	29	30	33	30	33	31	29	32	38	33	29	29	28	36	28	22	34	32			0	0.0137615	0	0.0438596	0.0414201	0.0537634	0.0382979	0.0717703	0.00925926	0.0409091	0.0603015	0.0301508	0.0283019	0.0666667	0.044586	0.0740741	0.0942408	0.0134228	0.0955414
0.833333	39	42	36	33	28	30	31	34	38	32	33	31	31	43	31	31	42	43			0.166667	0.0183486	0.0287081	0.0482456	0.0473373	0.0322581	0.0340426	0.0382775	0	0.0318182	0.0251256	0.0653266	0.0471698	0.0555556	0.044586	0.0493827	0.0732984	0.0268456	0.0636943
1	42	39	36	35	37	33	37	29	41	34	37	35	34	36	40	27	37	41			0.333333	0.0275229	0.0239234	0.0570175	0.035503	0.0322581	0.0680851	0.0526316	0.0277778	0.0318182	0.040201	0.0552764	0.0283019	0.0222222	0.0955414	0.0185185	0.0890052	0.0738255	0.101911
1.16667	38	34	33	39	36	34	36	34	31	35	36	32	33	33	34	32	33	29			0.5	0.0321101	0.0526316	0.0526316	0.0591716	0.0215054	0.0638298	0.0478469	0.0555556	0.0363636	0.0653266	0.040201	0.0518868	0.0277778	0.0764331	0.0555556	0.0837696	0.0939597	0.0700637
1.33333	41	35	37	29	38	33	35	39	37	36	37	39	34	31	32	29	36	31			0.666667	0.00917431	0	0.0350877	0.0236686	0.0376344	0.0212766	0.0334928	0.0324074	0.05	0.0301508	0.0100503	0.0141509	0.0111111	0.0509554	0.0185185	0.0104712	0.033557	0.0509554
1.5	31	32	32	29	35	33	32	35	29	31	37	37	34	36	27	28	34	34			0.833333	0.0550459	0.0574163	0.0482456	0.0414201	0.0107527	0.0170213	0.0430622	0.0416667	0.05	0.0251256	0.0301508	0.0235849	0.0277778	0.0955414	0.037037	0.0575916	0.0872483	0.121019
1.66667	41	37	36	30	38	29	26	41	28	37	27	32	36	36	30	29	31	30			1	0.0688073	0.0430622	0.0482456	0.0532544	0.0591398	0.0297872	0.0717703	0.0185185	0.0636364	0.0351759	0.0502513	0.0424528	0.0444444	0.0509554	0.0925926	0.0366492	0.0536913	0.10828
1.83333	32	32	30	31	36	37	30	32	29	31	32	37	30	38	31	25	32	40			1.16667	0.0504587	0.0191388	0.0350877	0.0769231	0.0537634	0.0340426	0.0669856	0.0416667	0.0181818	0.040201	0.0452261	0.0283019	0.0388889	0.0318471	0.0555556	0.0628272	0.0268456	0.0318471
2	39	39	37	35	35	34	28	37	37	33	38	33	38	33	33	29	37	29			1.33333	0.0642202	0.0239234	0.0526316	0.0177515	0.0645161	0.0297872	0.062201	0.0648148	0.0454545	0.0452261	0.0502513	0.0613208	0.0444444	0.0191083	0.0432099	0.0471204	0.0469799	0.044586
2.16667	38	37	32	31	34	43	31	38	30	35	38	33	35	35	32	29	42	32			1.5	0.0183486	0.00956938	0.0307018	0.0177515	0.0483871	0.0297872	0.0478469	0.0462963	0.00909091	0.0201005	0.0502513	0.0518868	0.0444444	0.0509554	0.0123457	0.0418848	0.033557	0.0636943
2.33333	36	36	32	38	35	34	32	39	37	39	28	32	31	31	35	30	35	33			1.66667	0.0642202	0.0334928	0.0482456	0.0236686	0.0645161	0.012766	0.0191388	0.0740741	0.00454545	0.0502513	0	0.0283019	0.0555556	0.0509554	0.0308642	0.0471204	0.0134228	0.0382166
2.5	29	36	25	30	30	33	30	40	31	39	33	29	28	34	35	24	36	36			1.83333	0.0229358	0.00956938	0.0219298	0.0295858	0.0537634	0.0468085	0.0382775	0.0324074	0.00909091	0.0201005	0.0251256	0.0518868	0.0222222	0.0636943	0.037037	0.026178	0.0201342	0.101911
2.66667	32	38	32	30	32	34	29	29	31	37	34	35	36	29	29	25	33	31			2	0.0550459	0.0430622	0.0526316	0.0532544	0.0483871	0.0340426	0.0287081	0.0555556	0.0454545	0.0301508	0.0552764	0.0330189	0.0666667	0.0318471	0.0493827	0.0471204	0.0536913	0.0318471
2.83333	32	36	27	35	36	41	39	40	36	34	33	33	35	39	29	27	35	31			2.16667	0.0504587	0.0334928	0.0307018	0.0295858	0.0430108	0.0723404	0.0430622	0.0601852	0.0136364	0.040201	0.0552764	0.0330189	0.05	0.044586	0.0432099	0.0471204	0.0872483	0.0509554
3	31	31	28	27	38	31	29	35	35	31	37	31	33	38	32	25	36	36			2.33333	0.0412844	0.0287081	0.0307018	0.0710059	0.0483871	0.0340426	0.0478469	0.0648148	0.0454545	0.0603015	0.00502513	0.0283019	0.0277778	0.0191083	0.0617284	0.052356	0.0402685	0.0573248
3.16667	37	40	36	33	32	26	34	37	35	34	35	36	35	35	36	29	37	31			2.5	0.00917431	0.0287081	0	0.0236686	0.0215054	0.0297872	0.0382775	0.0694444	0.0181818	0.0603015	0.0301508	0.0141509	0.0111111	0.0382166	0.0617284	0.0209424	0.0469799	0.0764331
3.33333	30	43	30	31	33	36	28	31	34	35	33	31	33	34	35	30	34	33			2.66667	0.0229358	0.0382775	0.0307018	0.0236686	0.0322581	0.0340426	0.0334928	0.0185185	0.0181818	0.0502513	0.0351759	0.0424528	0.0555556	0.00636943	0.0246914	0.026178	0.0268456	0.044586
3.5	35	41	37	27	30	32	32	35	37	35	34	31	31	34	30	20	36	30			2.83333	0.0229358	0.0287081	0.00877193	0.0532544	0.0537634	0.0638298	0.0813397	0.0694444	0.0409091	0.0351759	0.0301508	0.0330189	0.05	0.0700637	0.0246914	0.0366492	0.0402685	0.044586
3.66667	34	32	31	34	35	37	39	33	34	36	37	35	34	38	28	30	37	31			3	0.0183486	0.00478469	0.0131579	0.00591716	0.0645161	0.0212766	0.0334928	0.0462963	0.0363636	0.0201005	0.0502513	0.0235849	0.0388889	0.0636943	0.0432099	0.026178	0.0469799	0.0764331
3.83333	37	34	36	26	33	32	37	29	40	36	38	30	33	35	29	24	36	30			3.16667	0.0458716	0.0478469	0.0482456	0.0414201	0.0322581	0	0.0574163	0.0555556	0.0363636	0.0351759	0.040201	0.0471698	0.05	0.044586	0.0679012	0.0471204	0.0536913	0.044586
4	28	38	28	26	34	33	32	31	33	32	36	37	32	30	27	28	35	30			3.33333	0.0137615	0.062201	0.0219298	0.0295858	0.0376344	0.0425532	0.0287081	0.0277778	0.0318182	0.040201	0.0301508	0.0235849	0.0388889	0.0382166	0.0617284	0.052356	0.033557	0.0573248
4.16667	38	36	37	28	32	36	37	35	39	36	32	29	32	36	29	31	38	30			3.5	0.0366972	0.0526316	0.0526316	0.00591716	0.0215054	0.0255319	0.0478469	0.0462963	0.0454545	0.040201	0.0351759	0.0235849	0.0277778	0.0382166	0.0308642	0	0.0469799	0.0382166
4.33333	43	36	36	29	30	38	30	33	32	40	30	34	34	35	34	33	37	36			3.66667	0.0321101	0.00956938	0.0263158	0.0473373	0.0483871	0.0468085	0.0813397	0.037037	0.0318182	0.0452261	0.0502513	0.0424528	0.0444444	0.0636943	0.0185185	0.052356	0.0536913	0.044586
4.5	31	35	36	33	35	33	36	39	39	35	29	37	30	35	32	31	42	24			3.83333	0.0458716	0.0191388	0.0482456	0	0.0376344	0.0255319	0.0717703	0.0185185	0.0590909	0.0452261	0.0552764	0.0188679	0.0388889	0.044586	0.0246914	0.0209424	0.0469799	0.0382166
4.66667	40	41	34	35	38	41	29	34	29	37	40	34	28	42	27	26	33	32			4	0.00458716	0.0382775	0.0131579	0	0.0430108	0.0297872	0.0478469	0.0277778	0.0272727	0.0251256	0.0452261	0.0518868	0.0333333	0.0127389	0.0123457	0.0418848	0.0402685	0.0382166
4.83333	40	36	35	28	33	30	28	35	39	38	33	40	29	28	32	26	35	36			4.16667	0.0504587	0.0287081	0.0526316	0.0118343	0.0322581	0.0425532	0.0717703	0.0462963	0.0545455	0.0452261	0.0251256	0.0141509	0.0333333	0.0509554	0.0246914	0.0575916	0.0604027	0.0382166
5	33	31	38	27	38	30	26	34	38	39	41	27	40	39	30	30	33	36			4.33333	0.0733945	0.0287081	0.0482456	0.0177515	0.0215054	0.0510638	0.0382775	0.037037	0.0227273	0.0653266	0.0150754	0.0377358	0.0444444	0.044586	0.0555556	0.0680628	0.0536913	0.0764331
5.16667	36	34	35	38	29	35	34	34	32	40	30	35	32	36	30	34	40	38			4.5	0.0183486	0.0239234	0.0482456	0.0414201	0.0483871	0.0297872	0.0669856	0.0648148	0.0545455	0.040201	0.0100503	0.0518868	0.0222222	0.044586	0.0432099	0.0575916	0.0872483	0
5.33333	27	40	31	26	31	32	36	41	38	36	36	27	35	33	29	30	38	39			4.66667	0.059633	0.0526316	0.0394737	0.0532544	0.0645161	0.0638298	0.0334928	0.0416667	0.00909091	0.0502513	0.0653266	0.0377358	0.0111111	0.089172	0.0123457	0.0314136	0.0268456	0.0509554
5.5	29	41	38	38	34	39	31	30	44	35	34	32	33	37	29	29	35	39			4.83333	0.059633	0.0287081	0.0438596	0.0118343	0.0376344	0.0170213	0.0287081	0.0462963	0.0545455	0.0552764	0.0301508	0.0660377	0.0166667	0	0.0432099	0.0314136	0.0402685	0.0764331
5.66667	34	38	34	31	26	34	34	26	37	34	33	35	26	32	33	24	37	35			5	0.0275229	0.00478469	0.0570175	0.00591716	0.0645161	0.0170213	0.0191388	0.0416667	0.05	0.0603015	0.0703518	0.00471698	0.0777778	0.0700637	0.0308642	0.052356	0.0268456	0.0764331
5.83333	29	40	36	37	29	36	33	32	29	27	30	35	28	31	25	28	37	30			5.16667	0.0412844	0.0191388	0.0438596	0.0710059	0.016129	0.0382979	0.0574163	0.0416667	0.0227273	0.0653266	0.0150754	0.0424528	0.0333333	0.0509554	0.0308642	0.0732984	0.0738255	0.089172
6	31	34	41	28	30	37	35	27	40	41	32	33	32	29	32	28	49	35			5.33333	0	0.0478469	0.0263158	0	0.0268817	0.0255319	0.0669856	0.0740741	0.05	0.0452261	0.0452261	0.00471698	0.05	0.0318471	0.0246914	0.052356	0.0604027	0.0955414
6.16667	31	37	34	35	34	39	35	37	36	27	34	34	36	37	34	31	34	39			5.5	0.00917431	0.0526316	0.0570175	0.0710059	0.0430108	0.0553191	0.0430622	0.0231481	0.0772727	0.040201	0.0351759	0.0283019	0.0388889	0.0573248	0.0246914	0.0471204	0.0402685	0.0955414
6.33333	31	40	35	28	32	32	34	31	37	37	35	32	37	37	30	40	39	31			5.66667	0.0321101	0.0382775	0.0394737	0.0295858	0	0.0340426	0.0574163	0.00462963	0.0454545	0.0351759	0.0301508	0.0424528	0	0.0254777	0.0493827	0.0209424	0.0536913	0.0700637
6.5	31	35	37	28	40	31	30	35	29	35	38	31	34	35	31	28	34	37			5.83333	0.00917431	0.0478469	0.0482456	0.0650888	0.016129	0.0425532	0.0526316	0.0324074	0.00909091	0	0.0150754	0.0424528	0.0111111	0.0191083	0	0.0418848	0.0536913	0.0382166
6.66667	27	35	36	31	34	36	22	35	33	31	40	35	36	32	27	29	36	40			6	0.0183486	0.0191388	0.0701754	0.0118343	0.0215054	0.0468085	0.062201	0.00925926	0.0590909	0.0703518	0.0251256	0.0330189	0.0333333	0.00636943	0.0432099	0.0418848	0.134228	0.0700637
6.83333	36	45	34	35	38	34	36	33	36	29	33	37	33	39	31	32	31	36			6.16667	0.0183486	0.0334928	0.0394737	0.0532544	0.0430108	0.0553191	0.062201	0.0555556	0.0409091	0	0.0351759	0.0377358	0.0555556	0.0573248	0.0555556	0.0575916	0.033557	0.0955414
7	39	37	37	32	37	36	33	36	40	36	38	33	34	39	30	26	37	31			6.33333	0.0183486	0.0478469	0.0438596	0.0118343	0.0322581	0.0255319	0.0574163	0.0277778	0.0454545	0.0502513	0.040201	0.0283019	0.0611111	0.0573248	0.0308642	0.104712	0.0671141	0.044586
7.16667	32	41	33	32	34	31	35	31	41	31	28	33	38	35	30	33	34	32			6.5	0.0183486	0.0239234	0.0526316	0.0118343	0.0752688	0.0212766	0.0382775	0.0462963	0.00909091	0.040201	0.0552764	0.0235849	0.0444444	0.044586	0.037037	0.0418848	0.033557	0.0828025
7.33333	35	35	34	33	35	32	40	37	36	38	32	34	31	35	32	25	40	40			6.66667	0	0.0239234	0.0482456	0.0295858	0.0430108	0.0425532	0	0.0462963	0.0272727	0.0201005	0.0653266	0.0424528	0.0555556	0.0254777	0.0123457	0.0471204	0.0469799	0.101911
7.5	35	36	34	33	39	34	39	35	37	27	36	36	36	31	38	34	38	40			6.83333	0.0412844	0.0717703	0.0394737	0.0532544	0.0645161	0.0340426	0.0669856	0.037037	0.0409091	0.0100503	0.0301508	0.0518868	0.0388889	0.0700637	0.037037	0.0628272	0.0134228	0.0764331
7.66667	38	41	33	31	34	32	32	31	35	35	39	35	36	36	36	30	34	30			7	0.0550459	0.0334928	0.0526316	0.035503	0.0591398	0.0425532	0.0526316	0.0509259	0.0590909	0.0452261	0.0552764	0.0330189	0.0444444	0.0700637	0.0308642	0.0314136	0.0536913	0.044586
7.83333	39	42	34	34	29	35	30	33	37	36	37	35	39	39	30	32	33	35			7.16667	0.0229358	0.0526316	0.0350877	0.035503	0.0430108	0.0212766	0.062201	0.0277778	0.0636364	0.0201005	0.00502513	0.0330189	0.0666667	0.044586	0.0308642	0.0680628	0.033557	0.0509554
8	41	43	33	38	29	33	28	35	33	33	42	39	33	37	32	32	35	31			7.33333	0.0366972	0.0239234	0.0394737	0.0414201	0.0483871	0.0255319	0.0861244	0.0555556	0.0409091	0.0552764	0.0251256	0.0377358	0.0277778	0.044586	0.0432099	0.026178	0.0738255	0.101911
8.16667	40	43	37	31	32	34	35	36	34	35	33	31	29	32	29	28	44	32			7.5	0.0366972	0.0287081	0.0394737	0.0414201	0.0698925	0.0340426	0.0813397	0.0462963	0.0454545	0	0.0452261	0.0471698	0.0555556	0.0191083	0.0802469	0.0732984	0.0604027	0.101911
8.33333	35	46	35	29	34	39	29	38	31	30	40	33	32	37	34	33	36	30			7.66667	0.0504587	0.0526316	0.0350877	0.0295858	0.0430108	0.0255319	0.0478469	0.0277778	0.0363636	0.040201	0.0603015	0.0424528	0.0555556	0.0509554	0.0679012	0.052356	0.033557	0.0382166
8.5	38	39	40	28	26	39	41	35	27	30	36	26	30	34	29	33	42	40			7.83333	0.0550459	0.0574163	0.0394737	0.0473373	0.016129	0.0382979	0.0382775	0.037037	0.0454545	0.0452261	0.0502513	0.0424528	0.0722222	0.0700637	0.0308642	0.0628272	0.0268456	0.0700637
8.66667	40	39	35	28	36	36	37	30	40	34	40	44	39	35	29	29	35	29			8	0.0642202	0.062201	0.0350877	0.0710059	0.016129	0.0297872	0.0287081	0.0462963	0.0272727	0.0301508	0.0753769	0.0613208	0.0388889	0.0573248	0.0432099	0.0628272	0.0402685	0.044586
8.83333	38	36	34	31	34	40	37	36	36	34	37	36	31	37	35	34	30	32			8.16667	0.059633	0.062201	0.0526316	0.0295858	0.0322581	0.0340426	0.062201	0.0509259	0.0318182	0.040201	0.0301508	0.0235849	0.0166667	0.0254777	0.0246914	0.0418848	0.100671	0.0509554
9	27	41	35	36	30	40	38	32	38	35	37	31	36	32	32	30	35	34			8.33333	0.0366972	0.076555	0.0438596	0.0177515	0.0430108	0.0553191	0.0334928	0.0601852	0.0181818	0.0150754	0.0653266	0.0330189	0.0333333	0.0573248	0.0555556	0.0680628	0.0469799	0.0382166
9.16667	41	49	36	33	39	39	28	41	38	40	29	37	32	36	35	25	42	44			8.5	0.0504587	0.0430622	0.0657895	0.0118343	0	0.0553191	0.0909091	0.0462963	0	0.0150754	0.0452261	0	0.0222222	0.0382166	0.0246914	0.0680628	0.0872483	0.101911
9.33333	45	38	31	32	35	35	37	35	31	31	31	30	35	30	35	32	36	30			8.66667	0.059633	0.0430622	0.0438596	0.0118343	0.0537634	0.0425532	0.0717703	0.0231481	0.0590909	0.0351759	0.0653266	0.0849057	0.0722222	0.044586	0.0246914	0.0471204	0.0402685	0.0318471
9.5	42	45	39	33	41	39	33	35	37	35	37	40	39	38	30	32	33	37			8.83333	0.0504587	0.0287081	0.0394737	0.0295858	0.0430108	0.0595745	0.0717703	0.0509259	0.0409091	0.0351759	0.0502513	0.0471698	0.0277778	0.0573248	0.0617284	0.0732984	0.00671141	0.0509554
9.66667	42	44	41	34	36	43	34	36	37	33	39	34	37	41	32	33	36	36			9	0	0.0526316	0.0438596	0.0591716	0.0215054	0.0595745	0.076555	0.0324074	0.05	0.040201	0.0502513	0.0235849	0.0555556	0.0254777	0.0432099	0.052356	0.0402685	0.0636943
9.83333	48	48	42	33	31	33	41	34	35	36	32	34	38	34	33	32	37	39			9.16667	0.0642202	0.0909091	0.0482456	0.0414201	0.0698925	0.0553191	0.0287081	0.0740741	0.05	0.0653266	0.0100503	0.0518868	0.0333333	0.0509554	0.0617284	0.026178	0.0872483	0.127389
10	45	39	38	32	34	44	30	37	40	35	37	39	35	39	35	33	29	39			9.33333	0.0825688	0.0382775	0.0263158	0.035503	0.0483871	0.0382979	0.0717703	0.0462963	0.0181818	0.0201005	0.0201005	0.0188679	0.05	0.0127389	0.0617284	0.0628272	0.0469799	0.0382166
10.1667	35	43	42	31	37	33	38	30	37	36	35	41	40	34	34	29	44	37			9.5	0.0688073	0.0717703	0.0614035	0.0414201	0.0806452	0.0553191	0.0526316	0.0462963	0.0454545	0.040201	0.0502513	0.0660377	0.0722222	0.0636943	0.0308642	0.0628272	0.0268456	0.0828025
10.3333	36	48	40	37	41	44	39	39	39	39	39	36	37	40	39	34	35	33			9.66667	0.0688073	0.0669856	0.0701754	0.0473373	0.0537634	0.0723404	0.0574163	0.0509259	0.0454545	0.0301508	0.0603015	0.0377358	0.0611111	0.0828025	0.0432099	0.0680628	0.0469799	0.0764331
10.5	42	40	38	32	43	40	33	42	39	37	37	36	31	32	38	30	32	38			9.83333	0.0963303	0.0861244	0.0745614	0.0414201	0.0268817	0.0297872	0.0909091	0.0416667	0.0363636	0.0452261	0.0251256	0.0377358	0.0666667	0.0382166	0.0493827	0.0628272	0.0536913	0.0955414
10.6667	42	41	40	33	35	38	32	30	32	36	30	40	35	41	36	30	32	34			10	0.0825688	0.0430622	0.0570175	0.035503	0.0430108	0.0765957	0.0382775	0.0555556	0.0590909	0.040201	0.0502513	0.0613208	0.05	0.0700637	0.0617284	0.0680628	0	0.0955414
10.8333	39	41	42	36	41	37	33	40	35	32	34	37	36	34	35	38	33	31			10.1667	0.0366972	0.062201	0.0745614	0.0295858	0.0591398	0.0297872	0.076555	0.0231481	0.0454545	0.0452261	0.040201	0.0707547	0.0777778	0.0382166	0.0555556	0.0471204	0.100671	0.0828025
11	45	37	38	34	38	38	33	38	37	41	34	27	32	43	29	28	37	36			10.3333	0.0412844	0.0861244	0.0657895	0.0650888	0.0806452	0.0765957	0.0813397	0.0648148	0.0545455	0.0603015	0.0603015	0.0471698	0.0611111	0.0764331	0.0864198	0.0732984	0.0402685	0.0573248
11.1667	42	41	37	36	31	38	41	39	37	31	37	32	37	37	33	40	43	33			10.5	0.0688073	0.0478469	0.0570175	0.035503	0.0913978	0.0595745	0.0526316	0.0787037	0.0545455	0.0502513	0.0502513	0.0471698	0.0277778	0.0254777	0.0802469	0.052356	0.0201342	0.089172
11.3333	40	49	42	39	33	37	34	37	29	27	37	35	35	33	38	30	41	36			10.6667	0.0688073	0.0526316	0.0657895	0.0414201	0.0483871	0.0510638	0.0478469	0.0231481	0.0227273	0.0452261	0.0150754	0.0660377	0.05	0.0828025	0.0679012	0.052356	0.0201342	0.0636943
11.5	43	43	40	34	39	35	34	35	35	31	36	36	35	39	30	32	36	34			10.8333	0.0550459	0.0526316	0.0745614	0.0591716	0.0806452	0.0468085	0.0526316	0.0694444	0.0363636	0.0251256	0.0351759	0.0518868	0.0555556	0.0382166	0.0617284	0.0942408	0.0268456	0.044586
11.6667	39	44	37	36	31	37	40	41	33	36	36	35	33	40	33	32	38	42			11	0.0825688	0.0334928	0.0570175	0.0473373	0.0645161	0.0510638	0.0526316	0.0601852	0.0454545	0.0703518	0.0351759	0.00471698	0.0333333	0.0955414	0.0246914	0.0418848	0.0536913	0.0764331
11.8333	38	47	42	40	50	42	33	39	40	38	37	33	31	39	38	37	39	41			11.1667	0.0688073	0.0526316	0.0526316	0.0591716	0.0268817	0.0510638	0.0909091	0.0648148	0.0454545	0.0201005	0.0502513	0.0283019	0.0611111	0.0573248	0.0493827	0.104712	0.0939597	0.0573248
12	41	48	36	38	44	39	34	41	40	40	39	43	43	40	38	26	42	34			11.3333	0.059633	0.0909091	0.0745614	0.0769231	0.0376344	0.0468085	0.0574163	0.0555556	0.00909091	0	0.0502513	0.0424528	0.05	0.0318471	0.0802469	0.052356	0.0805369	0.0764331
12.1667	40	46	44	40	38	39	39	31	43	37	39	43	41	37	32	38	39	42			11.5	0.0733945	0.062201	0.0657895	0.0473373	0.0698925	0.0382979	0.0574163	0.0462963	0.0363636	0.0201005	0.0452261	0.0471698	0.05	0.0700637	0.0308642	0.0628272	0.0469799	0.0636943
12.3333	42	40	46	36	41	39	33	43	32	33	37	36	40	36	34	35	31	35			11.6667	0.0550459	0.0669856	0.0526316	0.0591716	0.0268817	0.0468085	0.0861244	0.0740741	0.0272727	0.0452261	0.0452261	0.0424528	0.0388889	0.0764331	0.0493827	0.0628272	0.0604027	0.11465
12.5	36	47	43	39	34	40	42	32	44	38	38	36	36	36	31	31	31	32			11.8333	0.0504587	0.0813397	0.0745614	0.0828402	0.129032	0.0680851	0.0526316	0.0648148	0.0590909	0.0552764	0.0502513	0.0330189	0.0277778	0.0700637	0.0802469	0.0890052	0.0671141	0.10828
12.6667	48	47	48	41	31	41	35	36	46	35	28	43	36	42	35	37	36	40			12	0.0642202	0.0861244	0.0482456	0.0710059	0.0967742	0.0553191	0.0574163	0.0740741	0.0590909	0.0653266	0.0603015	0.0801887	0.0944444	0.0764331	0.0802469	0.0314136	0.0872483	0.0636943
12.8333	51	48	46	39	38	43	44	39	38	40	46	42	36	41	37	37	38	36			12.1667	0.059633	0.076555	0.0833333	0.0828402	0.0645161	0.0553191	0.0813397	0.0277778	0.0727273	0.0502513	0.0603015	0.0801887	0.0833333	0.0573248	0.0432099	0.0942408	0.0671141	0.11465
13	39	42	42	39	35	37	42	41	49	35	38	47	39	44	38	35	36	35			12.3333	0.0688073	0.0478469	0.0921053	0.0591716	0.0806452	0.0553191	0.0526316	0.0833333	0.0227273	0.0301508	0.0502513	0.0471698	0.0777778	0.0509554	0.0555556	0.078534	0.0134228	0.0700637
13.1667	39	46	37	33	38	46	38	33	50	34	39	58	38	41	31	32	42	37			12.5	0.0412844	0.0813397	0.0789474	0.0769231	0.0430108	0.0595745	0.0956938	0.0324074	0.0772727	0.0552764	0.0552764	0.0471698	0.0555556	0.0509554	0.037037	0.0575916	0.0134228	0.0509554
13.3333	49	46	49	30	33	43	37	43	60	37	42	62	34	38	35	37	40	35			12.6667	0.0963303	0.0813397	0.100877	0.0887574	0.0268817	0.0638298	0.062201	0.0509259	0.0863636	0.040201	0.00502513	0.0801887	0.0555556	0.089172	0.0617284	0.0890052	0.0469799	0.101911
13.5	49	43	49	38	44	47	34	44	62	36	43	68	42	44	42	43	40	35			12.8333	0.110092	0.0861244	0.0921053	0.0769231	0.0645161	0.0723404	0.105263	0.0648148	0.05	0.0653266	0.0954774	0.0754717	0.0555556	0.0828025	0.0740741	0.0890052	0.0604027	0.0764331
13.6667	50	50	56	40	38	50	35	49	67	39	37	77	40	32	36	30	40	35			13	0.0550459	0.0574163	0.0745614	0.0769231	0.0483871	0.0468085	0.0956938	0.0740741	0.1	0.040201	0.0552764	0.0990566	0.0722222	0.101911	0.0802469	0.078534	0.0469799	0.0700637
13.8333	50	46	52	38	38	44	32	39	76	36	39	105	38	42	37	28	43	32			13.1667	0.0550459	0.076555	0.0526316	0.0414201	0.0645161	0.0851064	0.076555	0.037037	0.104545	0.0351759	0.0603015	0.150943	0.0666667	0.0828025	0.037037	0.0628272	0.0872483	0.0828025
14	57	45	65	33	39	61	41	45	82	35	38	114	47	48	40	27	40	42			13.3333	0.100917	0.076555	0.105263	0.0236686	0.0376344	0.0723404	0.0717703	0.0833333	0.15	0.0502513	0.0753769	0.169811	0.0444444	0.0636943	0.0617284	0.0890052	0.0738255	0.0700637
14.1667	59	46	73	41	40	66	48	51	101	45	42	141	44	38	38	31	41	40			13.5	0.100917	0.062201	0.105263	0.0710059	0.0967742	0.0893617	0.0574163	0.087963	0.159091	0.0452261	0.080402	0.198113	0.0888889	0.101911	0.104938	0.120419	0.0738255	0.0700637
14.3333	71	48	85	33	42	70	42	57	126	39	37	156	43	40	41	34	40	40			13.6667	0.105505	0.0956938	0.135965	0.0828402	0.0645161	0.102128	0.062201	0.111111	0.181818	0.0603015	0.0502513	0.240566	0.0777778	0.0254777	0.0679012	0.052356	0.0738255	0.0700637
14.5	97	53	98	43	42	84	45	65	127	40	35	172	38	43	40	37	40	39			13.8333	0.105505	0.076555	0.118421	0.0710059	0.0645161	0.0765957	0.0478469	0.0648148	0.222727	0.0452261	0.0603015	0.372642	0.0666667	0.089172	0.0740741	0.0418848	0.0939597	0.0509554
14.6667	121	58	113	43	51	94	52	76	140	47	43	164	41	41	41	34	45	35			14	0.137615	0.0717703	0.175439	0.0414201	0.0698925	0.148936	0.0909091	0.0925926	0.25	0.040201	0.0552764	0.415094	0.116667	0.127389	0.0925926	0.0366492	0.0738255	0.11465
14.8333	120	57	132	38	39	116	55	94	150	44	48	173	47	50	40	26	39	36			14.1667	0.146789	0.076555	0.210526	0.0887574	0.0752688	0.170213	0.124402	0.12037	0.336364	0.0904523	0.0753769	0.542453	0.1	0.0636943	0.0802469	0.0575916	0.0805369	0.101911
15	137	65	138	41	45	137	64	116	169	42	43	173	41	45	40	40	38	38			14.3333	0.201835	0.0861244	0.263158	0.0414201	0.0860215	0.187234	0.0956938	0.148148	0.45	0.0603015	0.0502513	0.613208	0.0944444	0.0764331	0.0987654	0.0732984	0.0738255	0.101911
15.1667	163	66	155	40	52	144	71	129	180	52	47	171	49	47	40	41	43	37			14.5	0.321101	0.110048	0.320175	0.100592	0.0860215	0.246809	0.110048	0.185185	0.454545	0.0653266	0.040201	0.688679	0.0666667	0.0955414	0.0925926	0.0890052	0.0738255	0.0955414
15.3333	172	77	163	53	56	160	73	144	176	52	46	184	40	46	41	32	41	39			14.6667	0.431193	0.133971	0.385965	0.100592	0.134409	0.289362	0.143541	0.236111	0.513636	0.100503	0.080402	0.650943	0.0833333	0.0828025	0.0987654	0.0732984	0.107383	0.0700637
15.5	174	87	170	53	55	161	88	150	174	58	46	175	42	44	45	39	46	43			14.8333	0.426606	0.129187	0.469298	0.0710059	0.0698925	0.382979	0.157895	0.319444	0.559091	0.0854271	0.105528	0.693396	0.116667	0.140127	0.0925926	0.0314136	0.0671141	0.0764331
15.6667	178	102	176	56	66	180	115	156	183	75	41	188	44	48	34	36	43	39			15	0.504587	0.167464	0.495614	0.0887574	0.102151	0.47234	0.200957	0.421296	0.645455	0.0753769	0.080402	0.693396	0.0833333	0.10828	0.0925926	0.104712	0.0604027	0.089172
15.8333	194	112	178	57	74	179	119	171	176	85	48	181	47	45	45	41	42	36			15.1667	0.623853	0.172249	0.570175	0.0828402	0.139785	0.502128	0.23445	0.481481	0.695455	0.125628	0.100503	0.683962	0.127778	0.121019	0.0925926	0.109948	0.0939597	0.0828025
16	175	118	180	76	86	177	140	171	179	103	62	184	49	48	47	36	36	35			15.3333	0.665138	0.22488	0.605263	0.159763	0.16129	0.570213	0.244019	0.550926	0.677273	0.125628	0.0954774	0.745283	0.0777778	0.11465	0.0987654	0.0628272	0.0805369	0.0955414
16.1667	172	149	197	74	99	181	151	176	171	113	65	189	55	52	45	39	48	39			15.5	0.674312	0.272727	0.635965	0.159763	0.155914	0.574468	0.315789	0.578704	0.668182	0.155779	0.0954774	0.70283	0.0888889	0.101911	0.123457	0.0994764	0.114094	0.121019
16.3333	173	160	184	85	115	188	151	181	185	130	72	195	45	51	47	39	41	38			15.6667	0.692661	0.344498	0.662281	0.177515	0.215054	0.655319	0.444976	0.606481	0.709091	0.241206	0.0703518	0.764151	0.1	0.127389	0.0555556	0.0837696	0.0939597	0.0955414
16.5	182	164	193	100	128	192	149	188	181	138	82	195	53	54	50	33	44	48			15.8333	0.766055	0.392344	0.671053	0.183432	0.258065	0.651064	0.464115	0.675926	0.677273	0.291457	0.105528	0.731132	0.116667	0.10828	0.123457	0.109948	0.0872483	0.0764331
16.6667	189	155	191	108	142	190	151	172	185	152	93	187	50	48	44	35	42	38			16	0.678899	0.421053	0.679825	0.295858	0.322581	0.642553	0.564593	0.675926	0.690909	0.38191	0.175879	0.745283	0.127778	0.127389	0.135802	0.0837696	0.0469799	0.0700637
16.8333	186	179	199	116	145	208	179	186	192	148	118	196	55	50	50	34	37	38			16.1667	0.665138	0.569378	0.754386	0.284024	0.392473	0.659574	0.617225	0.699074	0.654545	0.432161	0.190955	0.768868	0.161111	0.152866	0.123457	0.0994764	0.127517	0.0955414
17	178	176	196	139	147	200	159	189	190	156	129	188	50	56	48	41	47	38			16.3333	0.669725	0.62201	0.697368	0.349112	0.478495	0.689362	0.617225	0.722222	0.718182	0.517588	0.226131	0.79717	0.105556	0.146497	0.135802	0.0994764	0.0805369	0.089172
17.1667	172	186	187	135	150	194	169	186	195	166	141	190	55	51	47	44	43	45			16.5	0.711009	0.641148	0.736842	0.43787	0.548387	0.706383	0.607656	0.75463	0.7	0.557789	0.276382	0.79717	0.15	0.165605	0.154321	0.0680628	0.100671	0.152866
17.3333	177	187	196	137	155	204	168	180	195	170	150	200	58	57	49	40	46	39			16.6667	0.743119	0.598086	0.72807	0.485207	0.623656	0.697872	0.617225	0.680556	0.718182	0.628141	0.331658	0.759434	0.133333	0.127389	0.117284	0.078534	0.0872483	0.089172
17.5	194	190	206	150	152	200	167	184	198	173	159	178	59	68	58	44	42	50			16.8333	0.729358	0.712919	0.763158	0.532544	0.639785	0.774468	0.751196	0.74537	0.75	0.60804	0.457286	0.801887	0.161111	0.140127	0.154321	0.0732984	0.0536913	0.089172
17.6667	181	192	200	142	157	204	182	182	186	173	160	193	54	56	44	38	49	39			17	0.692661	0.698565	0.75	0.668639	0.650538	0.740426	0.655502	0.759259	0.740909	0.648241	0.512563	0.764151	0.133333	0.178344	0.141975	0.109948	0.120805	0.089172
17.8333	188	184	197	149	159	200	177	196	197	175	169	199	68	51	53	49	47	47			17.1667	0.665138	0.746411	0.710526	0.64497	0.666667	0.714894	0.703349	0.74537	0.763636	0.698492	0.572864	0.773585	0.161111	0.146497	0.135802	0.125654	0.0939597	0.133758
18	178	183	209	143	162	210	180	186	197	166	166	198	56	56	53	36	54	53			17.3333	0.688073	0.751196	0.75	0.656805	0.693548	0.757447	0.698565	0.717593	0.763636	0.718593	0.61809	0.820755	0.177778	0.184713	0.148148	0.104712	0.114094	0.0955414
18.1667	189	195	209	145	159	214	190	197	188	175	167	195	62	68	53	43	48	46			17.5	0.766055	0.76555	0.79386	0.733728	0.677419	0.740426	0.69378	0.736111	0.777273	0.733668	0.663317	0.716981	0.183333	0.254777	0.203704	0.125654	0.0872483	0.165605
18.3333	197	201	197	157	152	211	179	188	199	174	172	195	63	58	59	44	44	56			17.6667	0.706422	0.77512	0.767544	0.686391	0.704301	0.757447	0.76555	0.726852	0.722727	0.733668	0.668342	0.787736	0.155556	0.178344	0.117284	0.0942408	0.134228	0.0955414
18.5	188	186	203	159	159	210	189	196	195	183	175	196	54	62	63	48	52	51			17.8333	0.738532	0.736842	0.754386	0.727811	0.715054	0.740426	0.741627	0.791667	0.772727	0.743719	0.713568	0.816038	0.233333	0.146497	0.17284	0.151832	0.120805	0.146497
18.6667	200	195	207	152	154	197	179	205	196	179	181	196	66	64	65	39	49	47			18	0.692661	0.732057	0.807018	0.692308	0.731183	0.782979	0.755981	0.74537	0.772727	0.698492	0.698492	0.811321	0.166667	0.178344	0.17284	0.0837696	0.167785	0.184713
18.8333	191	184	202	149	160	207	187	200	198	188	168	203	72	70	71	50	46	52			18.1667	0.743119	0.789474	0.807018	0.704142	0.715054	0.8	0.803828	0.796296	0.731818	0.743719	0.703518	0.79717	0.2	0.254777	0.17284	0.120419	0.127517	0.140127
19	192	193	202	145	167	213	179	197	191	186	175	197	74	72	81	48	50	52			18.3333	0.779817	0.818182	0.754386	0.775148	0.677419	0.787234	0.751196	0.75463	0.781818	0.738693	0.728643	0.79717	0.205556	0.191083	0.209877	0.125654	0.100671	0.203822
19.1667	197	197	213	153	177	224	190	202	192	183	183	202	87	74	89	42	52	53			18.5	0.738532	0.746411	0.780702	0.786982	0.715054	0.782979	0.799043	0.791667	0.763636	0.78392	0.743719	0.801887	0.155556	0.216561	0.234568	0.146597	0.154362	0.171975
19.3333	188	202	201	160	168	218	186	200	200	181	179	202	90	70	93	53	56	52			18.6667	0.793578	0.789474	0.798246	0.745562	0.688172	0.72766	0.751196	0.833333	0.768182	0.763819	0.773869	0.801887	0.222222	0.229299	0.246914	0.0994764	0.134228	0.146497
19.5	189	198	208	168	173	212	177	188	202	177	177	203	92	67	98	47	52	56			18.8333	0.752294	0.736842	0.776316	0.727811	0.72043	0.770213	0.789474	0.810185	0.777273	0.809045	0.708543	0.834906	0.255556	0.267516	0.283951	0.157068	0.114094	0.178344
19.6667	199	204	206	158	177	210	179	210	193	182	180	202	106	75	102	47	54	55			19	0.756881	0.779904	0.776316	0.704142	0.758065	0.795745	0.751196	0.796296	0.745455	0.798995	0.743719	0.806604	0.266667	0.280255	0.345679	0.146597	0.14094	0.178344
19.8333	188	194	212	154	167	210	185	206	197	175	178	207	104	78	120	43	54	55			19.1667	0.779817	0.799043	0.824561	0.751479	0.811828	0.842553	0.803828	0.819444	0.75	0.78392	0.78392	0.830189	0.338889	0.292994	0.395062	0.115183	0.154362	0.184713
20	198	209	209	151	173	211	189	204	206	180	177	203	112	83	120	45	61	49			19.3333	0.738532	0.822967	0.77193	0.792899	0.763441	0.817021	0.784689	0.810185	0.786364	0.773869	0.763819	0.830189	0.355556	0.267516	0.419753	0.172775	0.181208	0.178344
20.1667	208	201	211	154	173	213	182	194	207	183	182	208	118	91	125	54	64	56			19.5	0.743119	0.803828	0.802632	0.840237	0.790323	0.791489	0.741627	0.75463	0.795455	0.753769	0.753769	0.834906	0.366667	0.248408	0.450617	0.141361	0.154362	0.203822
20.3333	192	210	221	164	165	220	194	197	198	179	180	207	125	85	132	54	53	60			19.6667	0.788991	0.832536	0.79386	0.781065	0.811828	0.782979	0.751196	0.856481	0.754545	0.778894	0.768844	0.830189	0.444444	0.299363	0.475309	0.141361	0.167785	0.197452
20.5	194	201	219	158	177	214	176	203	212	178	177	211	126	109	127	66	50	50			19.8333	0.738532	0.784689	0.820175	0.757396	0.758065	0.782979	0.779904	0.837963	0.772727	0.743719	0.758794	0.853774	0.433333	0.318471	0.58642	0.120419	0.167785	0.197452
20.6667	200	208	216	153	174	210	192	204	206	182	185	202	126	122	136	54	62	60			20	0.784404	0.856459	0.807018	0.739645	0.790323	0.787234	0.799043	0.828704	0.813636	0.768844	0.753769	0.834906	0.477778	0.350318	0.58642	0.13089	0.214765	0.159236
20.8333	203	203	215	158	178	222	194	199	196	179	177	209	139	120	134	55	56	54			20.1667	0.830275	0.818182	0.815789	0.757396	0.790323	0.795745	0.76555	0.782407	0.818182	0.78392	0.778894	0.858491	0.511111	0.401274	0.617284	0.17801	0.234899	0.203822
21	199	209	214	154	176	223	181	212	205	181	190	220	139	122	141	66	60	60			20.3333	0.756881	0.861244	0.859649	0.816568	0.747312	0.825532	0.822967	0.796296	0.777273	0.763819	0.768844	0.853774	0.55	0.363057	0.660494	0.17801	0.161074	0.229299
21.1667	200	212	218	148	167	213	187	199	212	181	193	205	142	129	142	69	62	53			20.5	0.766055	0.818182	0.850877	0.781065	0.811828	0.8	0.736842	0.824074	0.840909	0.758794	0.753769	0.872642	0.555556	0.515924	0.62963	0.240838	0.14094	0.165605
21.3333	203	207	218	162	173	231	193	213	215	192	189	208	147	126	137	83	59	55			20.6667	0.793578	0.851675	0.837719	0.751479	0.795699	0.782979	0.813397	0.828704	0.813636	0.778894	0.79397	0.830189	0.555556	0.598726	0.685185	0.17801	0.221477	0.229299
21.5	197	206	221	162	163	225	196	210	203	199	186	200	153	129	145	75	61	58			20.8333	0.807339	0.827751	0.833333	0.781065	0.817204	0.834043	0.822967	0.805556	0.768182	0.763819	0.753769	0.863208	0.627778	0.585987	0.67284	0.183246	0.181208	0.191083
21.6667	224	203	216	162	184	219	192	212	210	188	193	211	155	138	146	91	72	55			21	0.788991	0.856459	0.828947	0.757396	0.806452	0.838298	0.760766	0.865741	0.809091	0.773869	0.819095	0.915094	0.627778	0.598726	0.716049	0.240838	0.208054	0.229299
21.8333	198	211	226	172	170	221	207	204	210	195	196	207	147	137	148	85	64	63			21.1667	0.793578	0.870813	0.846491	0.721893	0.758065	0.795745	0.789474	0.805556	0.840909	0.773869	0.834171	0.84434	0.644444	0.643312	0.722222	0.256545	0.221477	0.184713
22	196	214	222	168	177	221	191	207	219	196	205	206	156	140	142	98	62	52			21.3333	0.807339	0.84689	0.846491	0.804734	0.790323	0.87234	0.818182	0.87037	0.854545	0.829146	0.81407	0.858491	0.672222	0.624204	0.691358	0.329843	0.201342	0.197452
22.1667	202	208	211	167	178	218	197	210	198	190	187	207	167	147	157	112	69	62			21.5	0.779817	0.842105	0.859649	0.804734	0.736559	0.846809	0.832536	0.856481	0.8	0.864322	0.798995	0.820755	0.705556	0.643312	0.740741	0.287958	0.214765	0.216561
22.3333	201	209	223	171	178	227	197	208	200	186	187	208	154	141	153	119	72	67			21.6667	0.90367	0.827751	0.837719	0.804734	0.849462	0.821277	0.813397	0.865741	0.831818	0.809045	0.834171	0.872642	0.716667	0.700637	0.746914	0.371728	0.288591	0.197452
22.5	204	207	224	166	179	221	199	217	207	186	193	213	153	141	158	135	72	63			21.8333	0.784404	0.866029	0.881579	0.863905	0.774194	0.829787	0.885167	0.828704	0.831818	0.844221	0.849246	0.853774	0.672222	0.694268	0.759259	0.340314	0.234899	0.248408
22.6667	206	204	217	177	179	223	191	208	212	199	191	213	149	138	145	126	68	73			22	0.775229	0.880383	0.864035	0.840237	0.811828	0.829787	0.808612	0.842593	0.872727	0.849246	0.894472	0.849057	0.722222	0.713376	0.722222	0.408377	0.221477	0.178344
22.8333	208	204	213	172	183	220	208	209	208	191	185	213	157	144	143	134	72	69			22.1667	0.802752	0.851675	0.815789	0.83432	0.817204	0.817021	0.837321	0.856481	0.777273	0.819095	0.80402	0.853774	0.783333	0.757962	0.814815	0.481675	0.268456	0.242038
23	202	204	226	177	171	224	197	211	213	207	194	209	159	149	159	159	82	74			22.3333	0.798165	0.856459	0.868421	0.857988	0.817204	0.855319	0.837321	0.847222	0.786364	0.798995	0.80402	0.858491	0.711111	0.719745	0.790123	0.518325	0.288591	0.273885
23.1667	209	208	232	167	179	218	191	214	214	188	198	204	158	155	150	146	84	70			22.5	0.811927	0.84689	0.872807	0.828402	0.822581	0.829787	0.84689	0.888889	0.818182	0.798995	0.834171	0.882075	0.705556	0.719745	0.820988	0.602094	0.288591	0.248408
23.3333	204	207	222	167	168	220	204	216	226	204	203	206	156	153	157	152	90	74			22.6667	0.821101	0.832536	0.842105	0.893491	0.822581	0.838298	0.808612	0.847222	0.840909	0.864322	0.824121	0.882075	0.683333	0.700637	0.740741	0.554974	0.261745	0.312102
23.5	200	211	222	186	174	238	201	216	216	191	199	208	170	148	149	160	88	91			22.8333	0.830275	0.832536	0.824561	0.863905	0.844086	0.825532	0.889952	0.851852	0.822727	0.824121	0.79397	0.882075	0.727778	0.738854	0.728395	0.596859	0.288591	0.286624
23.6667	195	204	223	174	177	221	192	222	217	190	204	211	162	155	158	154	99	100			23	0.802752	0.832536	0.881579	0.893491	0.77957	0.842553	0.837321	0.861111	0.845455	0.904523	0.839196	0.863208	0.738889	0.770701	0.82716	0.727749	0.355705	0.318471
23.8333	214	214	231	171	177	227	209	216	209	202	197	215	157	149	152	158	102	100			23.1667	0.834862	0.851675	0.907895	0.83432	0.822581	0.817021	0.808612	0.875	0.85	0.809045	0.859296	0.839623	0.733333	0.808917	0.771605	0.659686	0.369128	0.292994
24	203	216	228	167	184	224	194	204	217	197	193	220	161	160	151	172	107	120			23.3333	0.811927	0.84689	0.864035	0.83432	0.763441	0.825532	0.870813	0.884259	0.904545	0.889447	0.884422	0.849057	0.722222	0.796178	0.814815	0.691099	0.409396	0.318471
24.1667	207	212	225	177	188	241	199	216	213	188	196	211	170	151	159	154	108	103			23.5	0.793578	0.866029	0.864035	0.946746	0.795699	0.902128	0.856459	0.884259	0.859091	0.824121	0.864322	0.858491	0.8	0.764331	0.765432	0.732984	0.395973	0.426752
24.3333	205	210	225	170	173	239	203	219	218	199	191	211	168	153	161	170	109	110			23.6667	0.770642	0.832536	0.868421	0.87574	0.811828	0.829787	0.813397	0.912037	0.863636	0.819095	0.889447	0.872642	0.755556	0.808917	0.820988	0.701571	0.469799	0.484076
24.5	213	217	229	168	184	231	217	217	218	199	202	212	162	160	158	170	116	121			23.8333	0.857798	0.880383	0.903509	0.857988	0.811828	0.855319	0.894737	0.884259	0.827273	0.879397	0.854271	0.891509	0.727778	0.770701	0.783951	0.722513	0.489933	0.484076
24.6667	211	221	221	184	177	232	202	207	223	199	207	209	168	155	160	172	122	116			24	0.807339	0.889952	0.890351	0.83432	0.849462	0.842553	0.822967	0.828704	0.863636	0.854271	0.834171	0.915094	0.75	0.840764	0.777778	0.795812	0.52349	0.611465
24.8333	206	207	232	170	182	230	206	208	211	207	194	214	166	155	166	179	127	123			24.1667	0.825688	0.870813	0.877193	0.893491	0.870968	0.914894	0.84689	0.884259	0.845455	0.809045	0.849246	0.872642	0.8	0.783439	0.82716	0.701571	0.530201	0.503185
25	213	218	226	173	181	229	207	214	215	200	204	215	163	154	160	170	124	130			24.3333	0.816514	0.861244	0.877193	0.852071	0.790323	0.906383	0.866029	0.898148	0.868182	0.864322	0.824121	0.872642	0.788889	0.796178	0.839506	0.78534	0.536913	0.547771
25.1667	209	211	234	171	184	229	206	216	205	194	199	214	171	152	169	177	135	116			24.5	0.853211	0.894737	0.894737	0.840237	0.849462	0.87234	0.933014	0.888889	0.868182	0.864322	0.879397	0.877358	0.755556	0.840764	0.820988	0.78534	0.583893	0.617834
25.3333	211	213	244	182	170	237	203	222	214	211	201	219	159	157	168	175	120	130			24.6667	0.844037	0.913876	0.859649	0.934911	0.811828	0.876596	0.861244	0.842593	0.890909	0.864322	0.904523	0.863208	0.788889	0.808917	0.833333	0.795812	0.624161	0.585987
25.5	211	218	228	178	188	231	209	220	213	204	203	222	168	158	162	178	139	127			24.8333	0.821101	0.84689	0.907895	0.852071	0.83871	0.868085	0.880383	0.847222	0.836364	0.904523	0.839196	0.886792	0.777778	0.808917	0.87037	0.832461	0.657718	0.630573
25.6667	204	218	227	172	180	232	192	220	218	191	208	211	172	158	163	185	145	130			25	0.853211	0.899522	0.881579	0.869822	0.833333	0.86383	0.885167	0.875	0.854545	0.869347	0.889447	0.891509	0.761111	0.802548	0.833333	0.78534	0.637584	0.675159
25.8333	211	220	247	180	197	228	210	219	223	202	196	220	170	151	165	187	130	124			25.1667	0.834862	0.866029	0.916667	0.857988	0.849462	0.86383	0.880383	0.884259	0.809091	0.839196	0.864322	0.886792	0.805556	0.789809	0.888889	0.82199	0.711409	0.585987
26	217	221	223	183	191	236	210	215	219	195	197	226	168	158	169	174	131	129			25.3333	0.844037	0.875598	0.960526	0.923077	0.774194	0.897872	0.866029	0.912037	0.85	0.924623	0.874372	0.910377	0.738889	0.821656	0.882716	0.811518	0.610738	0.675159
26.1667	211	206	221	169	186	237	211	219	217	196	209	216	165	164	171	169	131	131			25.5	0.844037	0.899522	0.890351	0.899408	0.870968	0.87234	0.894737	0.902778	0.845455	0.889447	0.884422	0.924528	0.788889	0.828025	0.845679	0.827225	0.738255	0.656051
26.3333	213	213	227	180	189	228	203	214	217	198	208	228	165	166	166	178	137	133			25.6667	0.811927	0.899522	0.885965	0.863905	0.827957	0.876596	0.813397	0.902778	0.868182	0.824121	0.909548	0.872642	0.811111	0.828025	0.851852	0.863874	0.778523	0.675159
26.5	220	219	232	175	185	228	200	223	219	204	206	224	169	159	169	187	138	138			25.8333	0.844037	0.909091	0.973684	0.911243	0.919355	0.859574	0.899522	0.898148	0.890909	0.879397	0.849246	0.915094	0.8	0.783439	0.864198	0.874346	0.677852	0.636943
26.6667	214	222	242	173	194	237	210	219	232	193	199	218	171	166	170	183	141	137			26	0.87156	0.913876	0.868421	0.928994	0.887097	0.893617	0.899522	0.87963	0.872727	0.844221	0.854271	0.943396	0.788889	0.828025	0.888889	0.806283	0.684564	0.66879
26.8333	206	220	236	178	188	232	200	221	224	212	207	215	178	152	171	184	144	134			26.1667	0.844037	0.842105	0.859649	0.846154	0.860215	0.897872	0.904306	0.898148	0.863636	0.849246	0.914573	0.896226	0.772222	0.866242	0.901235	0.780105	0.684564	0.681529
27	214	219	235	175	189	229	209	216	212	200	201	223	177	167	156	174	133	128			26.3333	0.853211	0.875598	0.885965	0.911243	0.876344	0.859574	0.866029	0.875	0.863636	0.859296	0.909548	0.95283	0.772222	0.878981	0.87037	0.827225	0.724832	0.694268
27.1667	210	211	235	168	190	238	213	221	227	198	211	218	172	168	167	188	144	146			26.5	0.885321	0.904306	0.907895	0.881657	0.854839	0.859574	0.851675	0.916667	0.872727	0.889447	0.899497	0.933962	0.794444	0.834395	0.888889	0.874346	0.731544	0.726115
27.3333	212	219	226	179	203	243	212	213	221	206	219	223	169	160	167	185	139	143			26.6667	0.857798	0.91866	0.951754	0.869822	0.903226	0.897872	0.899522	0.898148	0.931818	0.834171	0.864322	0.90566	0.805556	0.878981	0.895062	0.853403	0.751678	0.719745
27.5	200	214	227	182	191	241	209	223	217	210	212	227	183	166	172	187	143	140			26.8333	0.821101	0.909091	0.925439	0.899408	0.870968	0.876596	0.851675	0.907407	0.895455	0.929648	0.904523	0.891509	0.844444	0.789809	0.901235	0.858639	0.771812	0.700637
27.6667	203	223	228	172	193	226	215	226	224	213	204	229	181	162	159	188	138	146			27	0.857798	0.904306	0.921053	0.881657	0.876344	0.86383	0.894737	0.884259	0.840909	0.869347	0.874372	0.929245	0.838889	0.88535	0.808642	0.806283	0.697987	0.66242
27.8333	215	228	248	183	192	231	216	222	221	198	209	222	174	169	171	177	147	138			27.1667	0.83945	0.866029	0.921053	0.840237	0.88172	0.902128	0.913876	0.907407	0.909091	0.859296	0.924623	0.90566	0.811111	0.89172	0.876543	0.879581	0.771812	0.77707
28	208	222	231	190	197	236	211	221	218	214	210	218	171	167	169	168	146	142			27.3333	0.848624	0.904306	0.881579	0.905325	0.951613	0.923404	0.909091	0.87037	0.881818	0.899497	0.964824	0.929245	0.794444	0.840764	0.876543	0.863874	0.738255	0.757962
28.1667	224	222	236	179	189	240	206	214	228	207	204	234	177	169	180	188	140	140			27.5	0.793578	0.880383	0.885965	0.923077	0.887097	0.914894	0.894737	0.916667	0.863636	0.919598	0.929648	0.948113	0.872222	0.878981	0.907407	0.874346	0.765101	0.738854
28.3333	212	230	234	175	188	239	211	231	222	197	211	223	175	167	166	189	147	138			27.6667	0.807339	0.923445	0.890351	0.863905	0.897849	0.851064	0.923445	0.930556	0.895455	0.934673	0.889447	0.957547	0.861111	0.853503	0.82716	0.879581	0.731544	0.77707
28.5	213	214	228	182	184	247	207	219	234	205	202	224	173	167	166	183	144	136			27.8333	0.862385	0.947368	0.97807	0.928994	0.892473	0.87234	0.92823	0.912037	0.881818	0.859296	0.914573	0.924528	0.822222	0.898089	0.901235	0.82199	0.791946	0.726115
28.6667	201	223	233	182	194	231	209	215	231	209	212	221	177	173	164	164	141	140			28	0.830275	0.91866	0.903509	0.970414	0.919355	0.893617	0.904306	0.907407	0.868182	0.939698	0.919598	0.90566	0.805556	0.88535	0.888889	0.774869	0.785235	0.751592
28.8333	211	222	237	180	191	240	216	225	233	212	205	224	172	163	169	188	137	133			28.1667	0.90367	0.91866	0.925439	0.905325	0.876344	0.910638	0.880383	0.875	0.913636	0.904523	0.889447	0.981132	0.838889	0.898089	0.95679	0.879581	0.744966	0.738854
29	217	211	228	178	198	242	207	227	229	206	196	222	177	173	171	199	147	149			28.3333	0.848624	0.956938	0.916667	0.881657	0.870968	0.906383	0.904306	0.953704	0.886364	0.854271	0.924623	0.929245	0.827778	0.88535	0.87037	0.884817	0.791946	0.726115
29.1667	202	222	232	181	191	238	219	224	219	200	212	221	182	163	179	182	141	144			28.5	0.853211	0.880383	0.890351	0.923077	0.849462	0.940426	0.885167	0.898148	0.940909	0.894472	0.879397	0.933962	0.816667	0.88535	0.87037	0.853403	0.771812	0.713376
29.3333	212	221	239	180	197	236	209	223	226	209	211	229	180	165	169	200	143	147			28.6667	0.798165	0.923445	0.912281	0.923077	0.903226	0.87234	0.894737	0.87963	0.927273	0.914573	0.929648	0.919811	0.838889	0.923567	0.858025	0.753927	0.751678	0.738854
29.5	215	224	244	180	182	246	208	221	221	207	209	226	185	158	172	188	141	156			28.8333	0.844037	0.91866	0.929825	0.911243	0.887097	0.910638	0.92823	0.925926	0.936364	0.929648	0.894472	0.933962	0.811111	0.859873	0.888889	0.879581	0.724832	0.694268
29.6667	208	223	232	187	195	249	212	234	225	205	218	224	185	176	169	176	156	148			29	0.87156	0.866029	0.890351	0.899408	0.924731	0.919149	0.885167	0.935185	0.918182	0.899497	0.849246	0.924528	0.838889	0.923567	0.901235	0.937173	0.791946	0.796178
29.8333	218	236	232	183	192	244	202	237	225	213	211	223	181	163	168	197	151	143			29.1667	0.802752	0.91866	0.907895	0.91716	0.887097	0.902128	0.942584	0.921296	0.872727	0.869347	0.929648	0.919811	0.866667	0.859873	0.950617	0.848168	0.751678	0.764331
30	222	222	236	184	198	243	221	223	229	211	208	227	173	178	173	194	152	148			29.3333	0.848624	0.913876	0.938596	0.911243	0.919355	0.893617	0.894737	0.916667	0.904545	0.914573	0.924623	0.957547	0.855556	0.872611	0.888889	0.942408	0.765101	0.783439
30.1667	220	224	235	182	181	246	213	217	222	211	214	226	185	162	176	200	146	143			29.5	0.862385	0.92823	0.960526	0.911243	0.83871	0.93617	0.889952	0.907407	0.881818	0.904523	0.914573	0.943396	0.883333	0.828025	0.907407	0.879581	0.751678	0.840764
30.3333	214	226	234	177	191	240	205	224	228	207	212	224	180	169	173	189	155	145			29.6667	0.830275	0.923445	0.907895	0.952663	0.908602	0.948936	0.909091	0.967593	0.9	0.894472	0.959799	0.933962	0.883333	0.942675	0.888889	0.816754	0.852349	0.789809
30.5	225	221	229	180	196	252	218	231	232	211	205	213	177	176	174	188	154	148			29.8333	0.876147	0.985646	0.907895	0.928994	0.892473	0.92766	0.861244	0.981481	0.9	0.934673	0.924623	0.929245	0.861111	0.859873	0.882716	0.926702	0.818792	0.757962
30.6667	212	220	232	183	184	238	228	225	225	210	212	223	184	179	176	163	140	150			30	0.894495	0.91866	0.925439	0.934911	0.924731	0.923404	0.952153	0.916667	0.918182	0.924623	0.909548	0.948113	0.816667	0.955414	0.91358	0.910995	0.825503	0.789809
30.8333	220	233	237	190	201	238	215	220	223	208	213	234	171	168	178	177	152	152			30.1667	0.885321	0.92823	0.921053	0.923077	0.833333	0.93617	0.913876	0.888889	0.886364	0.924623	0.939698	0.943396	0.883333	0.853503	0.932099	0.942408	0.785235	0.757962
31	213	222	231	181	192	231	216	237	232	210	213	229	197	170	177	147	150	148			30.3333	0.857798	0.937799	0.916667	0.893491	0.887097	0.910638	0.875598	0.921296	0.913636	0.904523	0.929648	0.933962	0.855556	0.898089	0.91358	0.884817	0.845638	0.770701
31.1667	215	226	230	182	188	233	210	224	231	214	208	227	185	169	169	150	160	140			30.5	0.908257	0.913876	0.894737	0.911243	0.913978	0.961702	0.937799	0.953704	0.931818	0.924623	0.894472	0.882075	0.838889	0.942675	0.919753	0.879581	0.838926	0.789809
31.3333	215	226	236	184	195	241	206	228	233	204	217	222	175	164	175	172	155	147			30.6667	0.848624	0.909091	0.907895	0.928994	0.849462	0.902128	0.985646	0.925926	0.9	0.919598	0.929648	0.929245	0.877778	0.961783	0.932099	0.748691	0.744966	0.802548
31.5	220	223	237	180	200	247	231	221	216	204	218	231	181	179	167	160	165	152			30.8333	0.885321	0.971292	0.929825	0.970414	0.94086	0.902128	0.923445	0.902778	0.890909	0.909548	0.934673	0.981132	0.805556	0.89172	0.944444	0.82199	0.825503	0.815287
31.6667	222	227	242	174	187	250	220	232	229	210	208	224	183	174	176	168	151	138			31	0.853211	0.91866	0.903509	0.91716	0.892473	0.87234	0.92823	0.981481	0.931818	0.919598	0.934673	0.957547	0.95	0.904459	0.938272	0.664921	0.812081	0.789809
31.8333	229	221	234	190	190	244	211	235	219	212	205	231	178	174	185	161	157	150			31.1667	0.862385	0.937799	0.899123	0.923077	0.870968	0.880851	0.899522	0.921296	0.927273	0.939698	0.909548	0.948113	0.883333	0.898089	0.888889	0.680628	0.879195	0.738854
32	218	221	244	195	195	237	212	228	221	218	218	231	193	169	175	182	160	141			31.3333	0.862385	0.937799	0.925439	0.934911	0.908602	0.914894	0.880383	0.939815	0.936364	0.889447	0.954774	0.924528	0.827778	0.866242	0.925926	0.795812	0.845638	0.783439
32.1667	218	230	234	182	194	242	216	227	222	217	207	231	191	170	173	166	156	150			31.5	0.885321	0.923445	0.929825	0.911243	0.935484	0.940426	1	0.907407	0.859091	0.889447	0.959799	0.966981	0.861111	0.961783	0.876543	0.732984	0.912752	0.815287
32.3333	219	228	234	192	197	251	210	223	231	210	210	228	181	170	183	171	167	150			31.6667	0.894495	0.942584	0.951754	0.87574	0.865591	0.953191	0.947368	0.958333	0.918182	0.919598	0.909548	0.933962	0.872222	0.929936	0.932099	0.774869	0.818792	0.726115
32.5	211	229	241	183	196	239	221	218	217	212	214	226	191	171	175	185	166	151			31.8333	0.926606	0.913876	0.916667	0.970414	0.88172	0.92766	0.904306	0.972222	0.872727	0.929648	0.894472	0.966981	0.844444	0.929936	0.987654	0.73822	0.85906	0.802548
32.6667	224	229	241	181	199	237	220	223	227	214	210	230	182	170	172	190	160	157			32	0.876147	0.913876	0.960526	1	0.908602	0.897872	0.909091	0.939815	0.881818	0.959799	0.959799	0.966981	0.927778	0.898089	0.925926	0.848168	0.879195	0.745223
32.8333	209	230	242	179	201	238	219	229	223	217	218	217	191	177	174	158	170	163			32.1667	0.876147	0.956938	0.916667	0.923077	0.903226	0.919149	0.92823	0.935185	0.886364	0.954774	0.904523	0.966981	0.916667	0.904459	0.91358	0.764398	0.852349	0.802548
33	217	221	235	187	201	249	220	237	231	217	210	223	185	175	181	180	154	163			32.3333	0.880734	0.947368	0.916667	0.982249	0.919355	0.957447	0.899522	0.916667	0.927273	0.919598	0.919598	0.95283	0.861111	0.904459	0.975309	0.790576	0.926174	0.802548
33.1667	245	232	240	181	194	250	213	230	247	213	215	235	189	171	181	166	164	145			32.5	0.844037	0.952153	0.947368	0.928994	0.913978	0.906383	0.952153	0.893519	0.863636	0.929648	0.939698	0.943396	0.916667	0.910828	0.925926	0.863874	0.919463	0.808917
33.3333	226	235	244	186	195	247	222	241	226	213	216	227	182	185	176	175	156	158			32.6667	0.90367	0.952153	0.947368	0.91716	0.930108	0.897872	0.947368	0.916667	0.909091	0.939698	0.919598	0.962264	0.866667	0.904459	0.907407	0.890052	0.879195	0.847134
33.5	212	222	241	184	197	240	211	227	230	216	208	220	183	178	168	159	156	147			32.8333	0.834862	0.956938	0.951754	0.905325	0.94086	0.902128	0.942584	0.944444	0.890909	0.954774	0.959799	0.900943	0.916667	0.949045	0.919753	0.722513	0.946309	0.88535
33.6667	220	229	240	187	208	261	213	218	234	226	214	238	182	173	173	175	160	156			33	0.87156	0.913876	0.921053	0.952663	0.94086	0.948936	0.947368	0.981481	0.927273	0.954774	0.919598	0.929245	0.883333	0.936306	0.962963	0.837696	0.838926	0.88535
33.8333	218	223	246	191	201	246	211	228	229	216	215	227	190	174	187	196	154	153			33.1667	1	0.966507	0.942982	0.91716	0.903226	0.953191	0.913876	0.949074	1	0.934673	0.944724	0.985849	0.905556	0.910828	0.962963	0.764398	0.90604	0.770701
34	217	225	236	188	201	249	215	237	229	221	210	234	194	175	180	170	159	150			33.3333	0.912844	0.980861	0.960526	0.946746	0.908602	0.940426	0.956938	1	0.904545	0.934673	0.949749	0.948113	0.866667	1	0.932099	0.811518	0.852349	0.853503
34.1667	238	229	243	189	212	254	215	224	220	213	218	228	184	173	175	172	163	163			33.5	0.848624	0.91866	0.947368	0.934911	0.919355	0.910638	0.904306	0.935185	0.922727	0.949749	0.909548	0.915094	0.872222	0.955414	0.882716	0.727749	0.852349	0.783439
34.3333	221	233	248	185	210	236	214	227	227	218	215	230	188	177	183	182	153	171			33.6667	0.885321	0.952153	0.942982	0.952663	0.978495	1	0.913876	0.893519	0.940909	1	0.939698	1	0.866667	0.923567	0.91358	0.811518	0.879195	0.840764
34.5	222	231	235	190	200	245	222	218	230	210	209	228	187	178	181	186	159	156			33.8333	0.876147	0.923445	0.969298	0.976331	0.94086	0.93617	0.904306	0.939815	0.918182	0.949749	0.944724	0.948113	0.911111	0.929936	1	0.921466	0.838926	0.821656
34.6667	220	225	242	180	193	252	223	232	212	212	216	236	195	172	176	191	146	163			34	0.87156	0.933014	0.925439	0.95858	0.94086	0.948936	0.923445	0.981481	0.918182	0.974874	0.919598	0.981132	0.933333	0.936306	0.95679	0.78534	0.872483	0.802548
34.8333	215	230	244	188	199	247	216	235	224	219	215	226	189	184	186	174	165	167			34.1667	0.96789	0.952153	0.95614	0.964497	1	0.970213	0.923445	0.921296	0.877273	0.934673	0.959799	0.95283	0.877778	0.923567	0.925926	0.795812	0.899329	0.88535
35	244	230	238	187	198	252	220	241	224	223	218	229	196	185	179	188	160	165			34.3333	0.889908	0.971292	0.97807	0.940828	0.989247	0.893617	0.91866	0.935185	0.909091	0.959799	0.944724	0.962264	0.9	0.949045	0.975309	0.848168	0.832215	0.936306
35.1667	229	229	245	190	207	244	218	232	235	219	226	218	192	180	180	187	159	174			34.5	0.894495	0.961722	0.921053	0.970414	0.935484	0.931915	0.956938	0.893519	0.922727	0.919598	0.914573	0.95283	0.894444	0.955414	0.962963	0.86911	0.872483	0.840764
35.3333	227	225	249	182	211	248	211	235	223	211	212	227	183	180	172	198	158	171			34.6667	0.885321	0.933014	0.951754	0.911243	0.897849	0.961702	0.961722	0.958333	0.840909	0.929648	0.949749	0.990566	0.938889	0.917197	0.932099	0.895288	0.785235	0.88535
35.5	223	224	253	193	206	241	207	231	242	225	214	227	195	182	178	192	165	178			34.8333	0.862385	0.956938	0.960526	0.95858	0.930108	0.940426	0.92823	0.972222	0.895455	0.964824	0.944724	0.943396	0.905556	0.993631	0.993827	0.806283	0.912752	0.910828
35.6667	217	225	248	189	201	244	218	223	221	213	209	222	188	182	184	211	175	170			35	0.995413	0.956938	0.934211	0.952663	0.924731	0.961702	0.947368	1	0.895455	0.984925	0.959799	0.957547	0.944444	1	0.950617	0.879581	0.879195	0.898089
35.8333	222	226	237	189	197	257	215	240	228	214	212	223	185	183	187	201	178	181			35.1667	0.926606	0.952153	0.964912	0.970414	0.973118	0.92766	0.937799	0.958333	0.945455	0.964824	1	0.90566	0.922222	0.968153	0.95679	0.874346	0.872483	0.955414
36	226	239	241	191	196	247	225	236	217	216	211	228	206	172	184	200	170	178			35.3333	0.917431	0.933014	0.982456	0.923077	0.994624	0.944681	0.904306	0.972222	0.890909	0.924623	0.929648	0.948113	0.872222	0.968153	0.907407	0.931937	0.865772	0.936306
																					35.5	0.899083	0.92823	1	0.988166	0.967742	0.914894	0.885167	0.953704	0.977273	0.994975	0.939698	0.948113	0.938889	0.980892	0.944444	0.900524	0.912752	0.980892
																					35.6667	0.87156	0.933014	0.97807	0.964497	0.94086	0.92766	0.937799	0.916667	0.881818	0.934673	0.914573	0.924528	0.9	0.980892	0.981481	1	0.979866	0.929936
																					35.8333	0.894495	0.937799	0.929825	0.964497	0.919355	0.982979	0.923445	0.99537	0.913636	0.939698	0.929648	0.929245	0.883333	0.987261	1	0.947644	1	1
																					36	0.912844	1	0.947368	0.976331	0.913978	0.940426	0.971292	0.976852	0.863636	0.949749	0.924623	0.95283	1	0.917197	0.981481	0.942408	0.946309	0.980892

## Sheet: 2.5% seeds 
Time (h)	hIAPP alone	hIAPP alone	hIAPP alone	10 μM	10 μM	10 μM	30 μM	30 μM	30 μM	50 μM	50 μM	50 μM	70 μM	70 μM	70 μM			Max	2153	2105	1995	2006	2023	1902	1974	1987	1989	1983	1784	1726	2278	1999	2211
0	410	406	443	434	425	427	434	444	411	439	395	404	486	500	433			Min	284	279	287	271	279	280	254	284	274	291	276	286	322	269	273
0.166667	321	364	347	322	314	333	347	362	358	380	348	357	354	369	336
0.333333	312	345	302	284	293	311	307	286	307	333	347	288	335	290	320
0.5	284	332	326	298	290	305	303	326	313	351	298	298	368	314	273			Time (h)	hIAPP alone	hIAPP alone	hIAPP alone	10 μM	10 μM	10 μM	30 μM	30 μM	30 μM	50 μM	50 μM	50 μM	70 μM	70 μM	70 μM
0.666667	336	299	316	327	291	312	295	289	311	345	314	316	328	326	298			0	0.0674157	0.0695509	0.0913349	0.0939481	0.0837156	0.0906289	0.104651	0.0939518	0.0798834	0.0874704	0.0789125	0.0819444	0.0838446	0.133526	0.0825593
0.833333	314	321	316	295	300	299	286	298	305	348	306	349	350	285	288			0.166667	0.0197967	0.0465498	0.0351288	0.0293948	0.0200688	0.0326757	0.0540698	0.0458015	0.0489796	0.0526005	0.0477454	0.0493056	0.0163599	0.0578035	0.0325077
1	296	290	325	271	280	329	291	293	274	291	309	318	349	290	300			0.333333	0.0149813	0.0361446	0.0087822	0.0074928	0.00802752	0.0191122	0.030814	0.0011744	0.019242	0.0248227	0.0470822	0.00138889	0.00664622	0.0121387	0.0242518
1.16667	304	337	324	308	279	326	287	317	306	317	347	315	340	316	328			0.5	0	0.0290252	0.0228337	0.015562	0.00630734	0.0154131	0.0284884	0.0246624	0.0227405	0.035461	0.0145889	0.00833333	0.0235174	0.0260116	0
1.33333	288	279	331	288	290	299	294	315	307	325	276	326	336	313	276			0.666667	0.0278224	0.0109529	0.0169789	0.0322767	0.00688073	0.0197287	0.0238372	0.002936	0.0215743	0.0319149	0.0251989	0.0208333	0.00306748	0.032948	0.0128999
1.5	293	317	287	296	287	280	302	315	292	329	324	319	330	325	289			0.833333	0.0160514	0.0230011	0.0169789	0.0138329	0.0120413	0.0117139	0.0186047	0.00822079	0.0180758	0.0336879	0.0198939	0.04375	0.0143149	0.00924855	0.00773994
1.66667	321	303	335	295	309	311	277	322	282	341	313	312	369	300	316			1	0.00642055	0.0060241	0.0222482	0	0.000573394	0.0302096	0.0215116	0.00528479	0	0	0.0218833	0.0222222	0.0138037	0.0121387	0.0139319
1.83333	301	290	323	301	310	299	258	320	291	339	287	286	355	285	291			1.16667	0.0107009	0.0317634	0.0216628	0.0213256	0	0.02836	0.019186	0.0193776	0.0186589	0.0153664	0.0470822	0.0201389	0.00920245	0.0271676	0.0283798
2	316	324	314	272	309	320	266	310	282	336	318	311	322	269	290			1.33333	0.00214018	0	0.0257611	0.00979827	0.00630734	0.0117139	0.0232558	0.0182032	0.019242	0.0200946	0	0.0277778	0.00715746	0.0254335	0.00154799
2.16667	308	289	311	312	298	294	277	336	304	334	303	335	352	317	283			1.5	0.00481541	0.0208105	0	0.0144092	0.00458716	0	0.027907	0.0182032	0.0104956	0.0224586	0.0318302	0.0229167	0.00408998	0.0323699	0.00825593
2.33333	319	332	346	321	316	329	295	342	300	354	316	337	332	353	301			1.66667	0.0197967	0.0131435	0.028103	0.0138329	0.0172018	0.0191122	0.0133721	0.0223136	0.00466472	0.0295508	0.0245358	0.0180556	0.0240286	0.0179191	0.0221878
2.5	306	348	340	318	299	321	304	322	302	355	322	298	338	280	315			1.83333	0.00909577	0.0060241	0.0210773	0.0172911	0.0177752	0.0117139	0.00232558	0.0211392	0.00991254	0.0283688	0.00729443	0	0.0168712	0.00924855	0.00928793
2.66667	300	285	312	307	296	340	279	321	319	318	292	332	349	282	307			2	0.0171215	0.024644	0.015808	0.000576369	0.0172018	0.0246609	0.00697674	0.0152672	0.00466472	0.0265957	0.0278515	0.0173611	0	0	0.00877193
2.83333	335	329	329	327	339	337	259	306	323	337	310	300	370	341	333			2.16667	0.0128411	0.00547645	0.0140515	0.0236311	0.0108945	0.00863132	0.0133721	0.0305344	0.0174927	0.0254137	0.0179045	0.0340278	0.0153374	0.0277457	0.00515996
3	316	311	335	321	303	314	294	284	327	320	302	350	367	335	329			2.33333	0.0187266	0.0290252	0.0345433	0.0288184	0.0212156	0.0302096	0.0238372	0.0340575	0.0151603	0.037234	0.0265252	0.0354167	0.00511247	0.0485549	0.0144479
3.16667	309	325	341	333	314	341	324	310	286	322	281	324	360	325	305			2.5	0.011771	0.0377875	0.0310304	0.0270893	0.0114679	0.0252774	0.0290698	0.0223136	0.0163265	0.0378251	0.030504	0.00833333	0.00817996	0.00635838	0.0216718
3.33333	312	343	322	321	320	349	285	291	302	332	351	337	338	333	337			2.66667	0.00856073	0.00328587	0.014637	0.0207493	0.00974771	0.0369914	0.0145349	0.0217264	0.0262391	0.0159574	0.0106101	0.0319444	0.0138037	0.00751445	0.0175439
3.5	344	325	338	343	303	325	313	347	279	330	349	322	367	327	338			2.83333	0.0272873	0.0273823	0.0245902	0.0322767	0.0344037	0.0351418	0.00290698	0.0129184	0.0285714	0.0271868	0.0225464	0.00972222	0.0245399	0.0416185	0.0309598
3.66667	315	333	330	323	320	342	301	319	307	348	352	342	328	318	304			3	0.0171215	0.0175246	0.028103	0.0288184	0.0137615	0.0209618	0.0232558	0	0.0309038	0.0171395	0.0172414	0.0444444	0.0230061	0.0381503	0.0288958
3.83333	332	338	333	322	333	381	254	335	308	326	337	337	357	330	309			3.16667	0.0133761	0.0251917	0.0316159	0.0357349	0.0200688	0.0376079	0.0406977	0.0152672	0.00699708	0.0183215	0.00331565	0.0263889	0.0194274	0.0323699	0.0165119
4	319	360	339	328	348	356	282	340	280	341	331	317	348	339	280			3.33333	0.0149813	0.0350493	0.0204918	0.0288184	0.0235092	0.0425401	0.0180233	0.00411039	0.0163265	0.0242317	0.0497347	0.0354167	0.00817996	0.0369942	0.0330237
4.16667	338	354	344	325	324	350	305	321	341	335	309	364	369	354	325			3.5	0.0321027	0.0251917	0.0298595	0.0414986	0.0137615	0.0277435	0.0343023	0.0369935	0.00291545	0.0230496	0.0484085	0.025	0.0230061	0.033526	0.0335397
4.33333	312	339	358	351	352	370	314	340	331	334	317	325	363	361	318			3.66667	0.0165864	0.0295728	0.0251756	0.0299712	0.0235092	0.0382244	0.0273256	0.020552	0.019242	0.0336879	0.0503979	0.0388889	0.00306748	0.0283237	0.0159959
4.5	357	335	393	355	321	342	303	357	296	355	308	320	350	363	348			3.83333	0.0256822	0.0323111	0.0269321	0.0293948	0.0309633	0.0622688	0	0.0299472	0.0198251	0.0206856	0.0404509	0.0354167	0.0178937	0.0352601	0.0185759
4.66667	370	372	337	375	349	339	299	338	317	381	308	388	366	327	308			4	0.0187266	0.0443593	0.030445	0.032853	0.0395642	0.0468557	0.0162791	0.0328831	0.00349854	0.0295508	0.0364721	0.0215278	0.0132924	0.0404624	0.00361197
4.83333	375	336	341	365	345	391	282	305	351	342	328	326	351	350	323			4.16667	0.0288925	0.0410734	0.0333724	0.0311239	0.0258028	0.0431566	0.0296512	0.0217264	0.0390671	0.0260047	0.0218833	0.0541667	0.0240286	0.0491329	0.0268318
5	372	379	408	340	330	339	296	333	323	339	338	364	360	348	303			4.33333	0.0149813	0.0328587	0.0415691	0.0461095	0.0418578	0.0554871	0.0348837	0.0328831	0.0332362	0.0254137	0.0271883	0.0270833	0.0209611	0.0531792	0.0232198
5.16667	402	356	367	366	351	380	286	329	338	356	317	354	358	350	336			4.5	0.0390583	0.0306681	0.0620609	0.048415	0.0240826	0.0382244	0.0284884	0.0428655	0.012828	0.0378251	0.0212202	0.0236111	0.0143149	0.0543353	0.0386997
5.33333	369	358	358	377	354	431	344	342	321	353	352	354	394	303	330			4.66667	0.0460139	0.050931	0.029274	0.0599424	0.0401376	0.0363748	0.0261628	0.0317087	0.0250729	0.0531915	0.0212202	0.0708333	0.0224949	0.033526	0.0180599
5.5	391	371	356	397	383	389	309	386	316	351	349	344	368	315	325			4.83333	0.0486891	0.0312158	0.0316159	0.0541787	0.037844	0.068434	0.0162791	0.0123312	0.044898	0.0301418	0.0344828	0.0277778	0.0148262	0.0468208	0.0257998
5.66667	417	360	404	416	381	411	321	347	338	375	346	370	355	333	339			5	0.047084	0.0547645	0.0708431	0.0397695	0.0292431	0.0363748	0.0244186	0.0287728	0.0285714	0.0283688	0.0411141	0.0541667	0.0194274	0.0456647	0.0154799
5.83333	394	359	432	348	357	396	315	359	340	344	362	347	362	339	334			5.16667	0.0631354	0.0421687	0.0468384	0.054755	0.0412844	0.0616523	0.0186047	0.026424	0.0373178	0.0384161	0.0271883	0.0472222	0.0184049	0.0468208	0.0325077
6	373	375	406	393	343	389	313	357	331	374	325	389	383	329	328			5.33333	0.0454789	0.043264	0.0415691	0.0610951	0.0430046	0.0930949	0.0523256	0.0340575	0.0274052	0.036643	0.0503979	0.0472222	0.0368098	0.0196532	0.0294118
6.16667	393	402	422	385	372	425	359	354	312	360	354	356	388	349	327			5.5	0.0572499	0.0503834	0.0403981	0.0726225	0.059633	0.067201	0.0319767	0.0598943	0.0244898	0.035461	0.0484085	0.0402778	0.0235174	0.0265896	0.0268318
6.33333	415	379	455	426	398	399	357	356	322	377	344	371	387	363	344			5.66667	0.071161	0.0443593	0.0685012	0.0835735	0.0584862	0.0807645	0.0389535	0.0369935	0.0373178	0.0496454	0.0464191	0.0583333	0.0168712	0.0369942	0.0340557
6.5	402	394	476	430	352	439	321	398	327	365	338	363	370	352	361			5.83333	0.058855	0.0438116	0.0848946	0.0443804	0.0447248	0.0715166	0.0354651	0.0440399	0.038484	0.0313239	0.0570292	0.0423611	0.0204499	0.0404624	0.0314757
6.66667	414	387	465	409	394	383	302	380	337	377	325	340	386	372	329			6	0.047619	0.0525739	0.0696721	0.070317	0.0366972	0.067201	0.0343023	0.0428655	0.0332362	0.0490544	0.0324934	0.0715278	0.0311861	0.0346821	0.0283798
6.83333	416	415	491	411	380	452	347	358	309	393	315	365	420	379	332			6.16667	0.05832	0.0673604	0.0790398	0.0657061	0.0533257	0.0893958	0.0610465	0.0411039	0.0221574	0.0407801	0.0517241	0.0486111	0.0337423	0.0462428	0.0278638
7	428	399	533	414	376	434	315	391	385	359	364	387	354	362	307			6.33333	0.070091	0.0547645	0.0983607	0.0893372	0.0682339	0.0733662	0.0598837	0.0422783	0.0279883	0.0508274	0.0450928	0.0590278	0.0332311	0.0543353	0.0366357
7.16667	472	405	537	404	381	430	357	392	334	397	352	389	391	379	349			6.5	0.0631354	0.0629792	0.110656	0.0916427	0.0418578	0.0980271	0.0389535	0.0669407	0.0309038	0.0437352	0.0411141	0.0534722	0.0245399	0.0479769	0.0454076
7.33333	440	417	582	471	396	430	366	391	329	395	353	366	399	346	345			6.66667	0.0695559	0.0591457	0.104215	0.0795389	0.0659404	0.0635018	0.027907	0.0563711	0.0367347	0.0508274	0.0324934	0.0375	0.0327198	0.0595376	0.0288958
7.5	460	463	552	420	436	446	327	385	328	405	373	364	433	355	363			6.83333	0.070626	0.0744797	0.119438	0.0806916	0.0579128	0.106042	0.0540698	0.0434527	0.0204082	0.0602837	0.0258621	0.0548611	0.0501022	0.0635838	0.0304438
7.66667	448	472	614	428	413	469	340	407	351	381	365	394	372	351	368			7	0.0770465	0.0657174	0.144028	0.0824207	0.0556193	0.0949445	0.0354651	0.0628303	0.064723	0.0401891	0.0583554	0.0701389	0.0163599	0.0537572	0.0175439
7.83333	490	459	611	447	387	457	341	410	326	380	348	377	392	362	342			7.16667	0.100589	0.0690033	0.14637	0.0766571	0.0584862	0.0924784	0.0598837	0.0634175	0.0349854	0.0626478	0.0503979	0.0715278	0.0352761	0.0635838	0.0392157
8	494	451	647	489	425	509	347	402	369	388	365	342	394	356	405			7.33333	0.0834671	0.075575	0.172717	0.115274	0.0670872	0.0924784	0.0651163	0.0628303	0.03207	0.0614657	0.051061	0.0555556	0.0393661	0.0445087	0.0371517
8.16667	501	482	768	509	429	480	361	396	337	363	365	415	393	388	350			7.5	0.094168	0.100767	0.155152	0.085879	0.0900229	0.102343	0.0424419	0.0593071	0.0314869	0.0673759	0.0643236	0.0541667	0.0567485	0.049711	0.0464396
8.33333	469	466	801	449	415	500	341	377	374	418	385	399	403	335	368			7.66667	0.0877475	0.105696	0.191452	0.0904899	0.0768349	0.116523	0.05	0.0722255	0.044898	0.0531915	0.0590186	0.075	0.0255624	0.0473988	0.0490196
8.5	526	482	679	457	484	489	367	453	398	408	339	382	394	367	360			7.83333	0.110219	0.0985761	0.189696	0.101441	0.0619266	0.109125	0.0505814	0.0739871	0.0303207	0.0526005	0.0477454	0.0631944	0.0357873	0.0537572	0.0356037
8.66667	517	504	801	507	503	530	347	448	373	413	357	377	421	384	366			8	0.11236	0.094195	0.210773	0.125648	0.0837156	0.141184	0.0540698	0.0692895	0.0553936	0.0573286	0.0590186	0.0388889	0.0368098	0.050289	0.0681115
8.83333	513	552	878	498	529	531	355	443	372	377	384	388	439	369	354			8.16667	0.116105	0.111172	0.281616	0.137176	0.0860092	0.123305	0.0622093	0.0657663	0.0367347	0.0425532	0.0590186	0.0895833	0.0362986	0.0687861	0.0397317
9	536	516	839	530	505	525	374	451	378	438	402	426	420	375	367			8.33333	0.0989834	0.10241	0.300937	0.102594	0.0779817	0.135635	0.0505814	0.0546095	0.058309	0.0750591	0.0722812	0.0784722	0.041411	0.0381503	0.0490196
9.16667	561	578	815	493	539	607	380	467	402	432	410	426	452	410	371			8.5	0.129481	0.111172	0.229508	0.107205	0.117546	0.128853	0.0656977	0.0992366	0.0723032	0.0691489	0.0417772	0.0666667	0.0368098	0.0566474	0.0448916
9.33333	525	559	881	532	543	566	351	512	418	425	410	453	412	359	356			8.66667	0.124666	0.12322	0.300937	0.136023	0.12844	0.154131	0.0540698	0.0963006	0.0577259	0.072104	0.0537135	0.0631944	0.0506135	0.066474	0.0479876
9.5	584	580	907	545	552	606	378	427	402	415	427	399	442	387	347			8.83333	0.122525	0.149507	0.346019	0.130836	0.143349	0.154747	0.0587209	0.0933647	0.0571429	0.0508274	0.071618	0.0708333	0.059816	0.0578035	0.0417957
9.66667	556	614	1038	559	558	582	395	538	394	399	409	417	414	393	362			9	0.134831	0.129792	0.323185	0.14928	0.129587	0.151048	0.0697674	0.0980622	0.0606414	0.0868794	0.0835544	0.0972222	0.0501022	0.0612717	0.0485036
9.83333	652	586	1045	589	621	598	366	535	407	453	413	431	425	366	370			9.16667	0.148208	0.163746	0.309133	0.127954	0.149083	0.201603	0.0732558	0.107457	0.0746356	0.0833333	0.0888594	0.0972222	0.0664622	0.0815029	0.0505676
10	675	635	1031	660	613	661	373	531	414	459	395	406	402	368	371			9.33333	0.128946	0.153341	0.347775	0.150432	0.151376	0.176326	0.0563953	0.133881	0.083965	0.0791962	0.0888594	0.115972	0.0460123	0.0520231	0.0428277
10.1667	633	622	953	628	571	712	400	579	386	386	424	439	433	364	366			9.5	0.160514	0.164841	0.362998	0.157925	0.156537	0.200986	0.072093	0.0839695	0.0746356	0.0732861	0.100133	0.0784722	0.0613497	0.0682081	0.0381837
10.3333	686	631	1017	691	609	669	427	639	440	473	418	383	394	373	384			9.66667	0.145532	0.183461	0.439696	0.165994	0.159977	0.18619	0.0819767	0.149149	0.0699708	0.0638298	0.0881963	0.0909722	0.0470348	0.0716763	0.0459236
10.5	744	732	1106	633	701	753	402	541	401	465	403	408	419	401	363			9.83333	0.196897	0.168127	0.443794	0.183285	0.196101	0.196054	0.0651163	0.147387	0.077551	0.0957447	0.0908488	0.100694	0.0526585	0.0560694	0.0500516
10.6667	748	696	1065	701	703	749	433	632	435	445	434	449	426	390	392			10	0.209203	0.194962	0.435597	0.224207	0.191514	0.234895	0.069186	0.145038	0.0816327	0.0992908	0.0789125	0.0833333	0.0408998	0.0572254	0.0505676
10.8333	850	739	1134	724	682	802	389	704	486	467	463	501	461	383	408			10.1667	0.186731	0.187842	0.38993	0.205764	0.167431	0.266338	0.0848837	0.173224	0.0653061	0.0561466	0.0981432	0.10625	0.0567485	0.0549133	0.0479876
11	755	794	1155	747	704	716	469	725	451	488	481	503	426	421	400			10.3333	0.215088	0.192771	0.4274	0.242075	0.18922	0.239827	0.100581	0.208456	0.096793	0.107565	0.0941645	0.0673611	0.0368098	0.0601156	0.0572755
11.1667	841	788	1182	763	790	826	497	739	501	434	442	447	443	413	388			10.5	0.246121	0.248083	0.479508	0.208646	0.241972	0.291615	0.0860465	0.15091	0.0740525	0.102837	0.0842175	0.0847222	0.049591	0.0763006	0.0464396
11.3333	881	796	1197	811	832	789	478	724	502	510	475	466	448	430	413			10.6667	0.248261	0.228368	0.455504	0.247839	0.243119	0.289149	0.10407	0.204345	0.0938776	0.0910165	0.104775	0.113194	0.0531697	0.0699422	0.0614035
11.5	833	859	1171	792	860	839	454	799	525	553	471	439	461	444	411			10.8333	0.302836	0.251917	0.495902	0.261095	0.231078	0.321825	0.0784884	0.246624	0.123615	0.104019	0.124005	0.149306	0.0710634	0.065896	0.0696594
11.6667	960	950	1359	943	899	864	477	818	563	539	447	516	472	441	415			11	0.252006	0.282037	0.508197	0.274352	0.243693	0.268804	0.125	0.258955	0.103207	0.11643	0.135942	0.150694	0.0531697	0.0878613	0.0655315
11.8333	1006	950	1296	1068	901	963	470	848	571	501	453	491	465	441	412			11.1667	0.29802	0.278751	0.524005	0.283573	0.293005	0.336621	0.141279	0.267176	0.132362	0.0845154	0.11008	0.111806	0.0618609	0.083237	0.0593395
12	1035	1088	1465	1010	936	938	594	950	581	534	520	515	471	455	477			11.3333	0.319422	0.283133	0.532787	0.311239	0.317087	0.31381	0.130233	0.258368	0.132945	0.129433	0.131963	0.125	0.0644172	0.0930636	0.0722394
12.1667	1057	1102	1250	1091	1072	953	577	981	637	515	486	545	445	465	423			11.5	0.29374	0.317634	0.517564	0.300288	0.333142	0.344636	0.116279	0.302408	0.146356	0.154846	0.12931	0.10625	0.0710634	0.101156	0.0712074
12.3333	1072	1200	1224	1180	1081	1127	549	1151	677	571	536	544	455	453	440			11.6667	0.361691	0.36747	0.627635	0.38732	0.355505	0.360049	0.129651	0.313564	0.168513	0.146572	0.113395	0.159722	0.0766871	0.099422	0.0732714
12.5	1135	1224	1299	1260	1186	1125	586	1143	697	618	558	549	485	419	425			11.8333	0.386303	0.36747	0.590749	0.459366	0.356651	0.421085	0.125581	0.33118	0.173178	0.124113	0.117374	0.142361	0.0731084	0.099422	0.0717234
12.6667	1220	1281	1308	1282	1192	1176	705	1214	691	668	620	576	518	446	456			12	0.401819	0.443045	0.689696	0.425937	0.37672	0.405672	0.197674	0.391075	0.179009	0.143617	0.161804	0.159028	0.0761759	0.107514	0.105263
12.8333	1322	1349	1371	1370	1236	1118	780	1259	782	625	597	600	513	454	464			12.1667	0.41359	0.450712	0.563817	0.472622	0.454702	0.41492	0.187791	0.409278	0.211662	0.132388	0.139257	0.179861	0.0628834	0.113295	0.0773994
13	1336	1340	1411	1407	1265	1178	754	1198	903	684	578	614	495	442	413			12.3333	0.421616	0.504381	0.548595	0.523919	0.459862	0.522195	0.171512	0.509102	0.234985	0.165485	0.172414	0.179167	0.0679959	0.106358	0.0861713
13.1667	1437	1350	1596	1460	1359	1293	799	1383	915	647	730	611	522	528	463			12.5	0.455324	0.517525	0.592506	0.570029	0.520069	0.520962	0.193023	0.504404	0.246647	0.193262	0.187003	0.182639	0.0833333	0.0867052	0.0784314
13.3333	1481	1435	1351	1453	1423	1251	950	1326	1036	696	664	677	551	447	460			12.6667	0.500803	0.54874	0.597775	0.582709	0.523509	0.552404	0.262209	0.546095	0.243149	0.222813	0.228117	0.201389	0.100204	0.102312	0.0944272
13.5	1525	1442	1466	1448	1461	1386	945	1439	1190	736	721	828	537	511	495			12.8333	0.555377	0.58598	0.63466	0.633429	0.548739	0.516646	0.305814	0.572519	0.29621	0.1974	0.212865	0.218056	0.0976483	0.106936	0.0985552
13.6667	1580	1442	1556	1408	1494	1277	1035	1367	1162	715	776	833	549	474	500			13	0.562868	0.581051	0.65808	0.654755	0.565367	0.553637	0.290698	0.5367	0.366764	0.23227	0.200265	0.227778	0.0884458	0.1	0.0722394
13.8333	1529	1534	1359	1469	1496	1362	1131	1425	1252	738	736	931	569	502	513			13.1667	0.616907	0.586528	0.766393	0.685303	0.619266	0.624538	0.31686	0.645332	0.373761	0.210402	0.301061	0.225694	0.102249	0.149711	0.0980392
14	1481	1483	1405	1617	1491	1310	1168	1413	1283	657	786	953	577	493	532			13.3333	0.640449	0.633078	0.622951	0.681268	0.655963	0.598644	0.404651	0.611861	0.444315	0.239362	0.257294	0.271528	0.117076	0.10289	0.0964912
14.1667	1654	1498	1437	1538	1555	1402	1299	1447	1261	827	804	998	566	488	534			13.5	0.663991	0.636911	0.690281	0.678386	0.677752	0.681874	0.401744	0.678215	0.534111	0.263002	0.295093	0.376389	0.109918	0.139884	0.114551
14.3333	1646	1531	1451	1478	1585	1336	1243	1467	1374	841	894	986	591	540	517			13.6667	0.693419	0.636911	0.742974	0.655331	0.696674	0.614673	0.45407	0.635937	0.517784	0.250591	0.331565	0.379861	0.116053	0.118497	0.117131
14.5	1629	1495	1441	1604	1535	1456	1293	1507	1395	895	858	1015	635	491	597			13.8333	0.666132	0.687295	0.627635	0.69049	0.697821	0.667078	0.509884	0.669994	0.570262	0.264184	0.30504	0.447917	0.126278	0.134682	0.123839
14.6667	1637	1657	1531	1598	1642	1359	1280	1450	1374	975	872	1088	627	493	522			14	0.640449	0.659365	0.654567	0.775793	0.694954	0.635018	0.531395	0.662948	0.588338	0.216312	0.338196	0.463194	0.130368	0.12948	0.133643
14.8333	1727	1555	1360	1591	1612	1456	1303	1495	1416	818	998	1133	649	554	566			14.1667	0.733012	0.667579	0.673302	0.730259	0.731651	0.691739	0.607558	0.682913	0.57551	0.316785	0.350133	0.494444	0.124744	0.12659	0.134675
15	1587	1548	1427	1572	1558	1615	1423	1584	1450	1117	1057	1110	712	542	649			14.3333	0.728732	0.685652	0.681499	0.695677	0.748853	0.651048	0.575	0.694656	0.641399	0.325059	0.409814	0.486111	0.137526	0.156647	0.125903
15.1667	1720	1590	1532	1661	1629	1435	1295	1559	1427	1014	1131	1146	713	517	627			14.5	0.719636	0.665936	0.675644	0.7683	0.720183	0.725031	0.60407	0.718144	0.653644	0.356974	0.385942	0.50625	0.16002	0.128324	0.167183
15.3333	1756	1636	1533	1669	1567	1521	1479	1555	1506	1025	1069	1179	744	567	599			14.6667	0.723917	0.754655	0.728337	0.764841	0.781537	0.665228	0.596512	0.684674	0.641399	0.404255	0.395225	0.556944	0.15593	0.12948	0.128483
15.5	1686	1622	1546	1681	1537	1550	1482	1525	1509	1105	1231	1196	703	552	670			14.8333	0.772071	0.698795	0.62822	0.760807	0.764335	0.725031	0.609884	0.711098	0.665889	0.311466	0.47878	0.588194	0.167178	0.16474	0.151187
15.6667	1725	1599	1685	1679	1652	1506	1461	1574	1494	1012	1159	1185	773	578	590			15	0.697164	0.694962	0.667447	0.749856	0.733372	0.823058	0.679651	0.763359	0.685714	0.48818	0.517905	0.572222	0.199387	0.157803	0.194014
15.8333	1747	1681	1596	1669	1580	1450	1403	1580	1577	1094	1117	1164	737	542	581			15.1667	0.768325	0.717963	0.728923	0.801153	0.774083	0.712084	0.605233	0.748679	0.672303	0.427305	0.566976	0.597222	0.199898	0.143353	0.182663
16	1711	1607	1614	1651	1620	1589	1485	1546	1513	1374	1095	1201	749	587	787			15.3333	0.787587	0.743154	0.729508	0.805764	0.738532	0.765105	0.712209	0.74633	0.718367	0.433806	0.525862	0.620139	0.215746	0.172254	0.168215
16.1667	1831	1651	1764	1686	1688	1459	1593	1535	1591	1287	1348	1223	845	621	718			15.5	0.750134	0.735487	0.737119	0.81268	0.72133	0.782984	0.713953	0.728714	0.720117	0.481087	0.633289	0.631944	0.194785	0.163584	0.20485
16.3333	1723	1719	1439	1749	1606	1499	1521	1630	1564	1300	1330	1197	768	588	736			15.6667	0.771001	0.722892	0.818501	0.811527	0.787271	0.755857	0.701744	0.757487	0.71137	0.426123	0.585544	0.624306	0.230573	0.178613	0.163571
16.5	1830	1633	1672	1619	1725	1603	1518	1578	1600	1161	1216	1228	810	611	693			15.8333	0.782772	0.767798	0.766393	0.805764	0.745986	0.721332	0.668023	0.76101	0.759767	0.474586	0.557692	0.609722	0.212168	0.157803	0.158927
16.6667	1769	1676	1504	1705	1691	1517	1537	1554	1666	1319	1515	1210	853	600	734			16	0.76351	0.727273	0.776932	0.795389	0.768922	0.807028	0.715698	0.741045	0.722449	0.640071	0.543103	0.635417	0.218303	0.183815	0.265222
16.8333	1855	1677	1575	1650	1683	1516	1533	1633	1629	1345	1259	1246	895	638	699			16.1667	0.827715	0.751369	0.864754	0.815562	0.807913	0.72688	0.778488	0.734586	0.76793	0.588652	0.710875	0.650694	0.267382	0.203468	0.229618
17	1781	1720	1552	1779	1752	1535	1606	1609	1605	1311	1139	1276	911	635	787			16.3333	0.76993	0.788609	0.674473	0.851873	0.760894	0.751541	0.736628	0.79037	0.752187	0.596336	0.698939	0.632639	0.228016	0.184393	0.238906
17.1667	1775	1760	1550	1728	1717	1569	1551	1627	1611	1300	1260	1250	984	651	849			16.5	0.82718	0.741512	0.81089	0.776945	0.829128	0.81566	0.734884	0.759836	0.773178	0.514184	0.623342	0.654167	0.249489	0.197688	0.216718
17.3333	1798	1655	1590	1703	1623	1587	1547	1512	1562	1324	1237	1314	907	672	784			16.6667	0.794543	0.76506	0.712529	0.826513	0.809633	0.762639	0.74593	0.745743	0.811662	0.607565	0.821618	0.641667	0.271472	0.191329	0.237874
17.5	1723	1696	1503	1818	1687	1567	1554	1716	1685	1278	1251	1231	936	703	935			16.8333	0.840556	0.765608	0.754098	0.794813	0.805046	0.762022	0.743605	0.792132	0.790087	0.622931	0.651857	0.666667	0.292945	0.213295	0.219814
17.6667	1872	1715	1614	1815	1763	1551	1536	1680	1603	1389	1275	1282	1026	671	894			17	0.800963	0.789157	0.740632	0.869164	0.84461	0.773736	0.786047	0.778039	0.776093	0.602837	0.572281	0.6875	0.301125	0.211561	0.265222
17.8333	1808	1758	1617	1736	1834	1611	1604	1706	1682	1501	1261	1249	1150	706	777			17.1667	0.797753	0.811062	0.739461	0.839769	0.824541	0.794698	0.75407	0.788608	0.779592	0.596336	0.65252	0.669444	0.338446	0.220809	0.297214
18	1961	1681	1549	1729	1791	1622	1543	1746	1740	1434	1265	1312	1022	735	861			17.3333	0.810059	0.75356	0.762881	0.82536	0.770642	0.805795	0.751744	0.72108	0.75102	0.61052	0.637268	0.713889	0.29908	0.232948	0.263674
18.1667	1862	1724	1659	1762	1790	1584	1572	1631	1706	1581	1319	1301	926	674	1025			17.5	0.76993	0.776013	0.711944	0.891643	0.807339	0.793465	0.755814	0.840869	0.822741	0.583333	0.646552	0.65625	0.313906	0.250867	0.341589
18.3333	1822	1756	1691	1790	1811	1634	1663	1733	1716	1345	1304	1222	985	794	893			17.6667	0.849652	0.786418	0.776932	0.889914	0.850917	0.7836	0.745349	0.81973	0.774927	0.648936	0.662467	0.691667	0.359918	0.23237	0.320433
18.5	1916	1748	1619	1788	1762	1639	1680	1728	1682	1545	1358	1305	1065	798	1034			17.8333	0.815409	0.809967	0.778689	0.84438	0.891628	0.820592	0.784884	0.834997	0.820991	0.71513	0.653183	0.66875	0.423313	0.252601	0.260062
18.6667	1885	1735	1609	1743	1782	1596	1672	1659	1700	1536	1250	1391	1108	741	1045			18	0.897271	0.767798	0.738876	0.840346	0.866972	0.827374	0.749419	0.858485	0.85481	0.675532	0.655836	0.7125	0.357873	0.269364	0.303406
18.8333	1898	1751	1651	1828	1790	1667	1716	1663	1695	1571	1462	1237	1267	917	1176			18.1667	0.844302	0.791347	0.803279	0.859366	0.866399	0.803946	0.766279	0.790957	0.834985	0.762411	0.691645	0.704861	0.308793	0.234104	0.388029
19	1994	1744	1593	1740	1817	1634	1649	1741	1658	1309	1464	1371	1133	769	1119			18.3333	0.8229	0.808872	0.822014	0.875504	0.87844	0.834772	0.819186	0.850851	0.840816	0.622931	0.681698	0.65	0.338957	0.303468	0.319917
19.1667	1912	1752	1662	1874	1821	1614	1689	1680	1723	1343	1340	1304	1208	815	1080			18.5	0.873194	0.804491	0.779859	0.874352	0.850344	0.837855	0.82907	0.847915	0.820991	0.741135	0.717507	0.707639	0.379857	0.30578	0.392673
19.3333	1853	1724	1594	1797	1776	1648	1615	1665	1691	1371	1282	1316	1335	847	1060			18.6667	0.856608	0.797371	0.774005	0.848415	0.861812	0.811344	0.824419	0.807399	0.831487	0.735816	0.645889	0.767361	0.40184	0.272832	0.398349
19.5	1857	1774	1435	1748	1813	1646	1668	1694	1811	1539	1445	1386	1331	820	1158			18.8333	0.863563	0.806134	0.798595	0.897406	0.866399	0.855117	0.85	0.809748	0.828571	0.756501	0.786472	0.660417	0.483129	0.374566	0.465944
19.6667	1935	1741	1573	1725	1772	1701	1681	1719	1645	1410	1249	1306	1198	925	1133			19	0.914928	0.8023	0.764637	0.846686	0.881881	0.834772	0.811047	0.855549	0.806997	0.601655	0.787798	0.753472	0.414622	0.289017	0.436533
19.8333	1867	1801	1843	1866	1818	1751	1681	1714	1761	1469	1292	1538	1274	901	1276			19.1667	0.871054	0.806681	0.805035	0.923919	0.884174	0.822441	0.834302	0.81973	0.844898	0.621749	0.70557	0.706944	0.452965	0.315607	0.416409
20	1935	1870	1624	1824	1800	1673	1682	1751	1684	1644	1476	1321	1350	875	1281			19.3333	0.839486	0.791347	0.765222	0.879539	0.858372	0.843403	0.791279	0.810922	0.826239	0.638298	0.667109	0.715278	0.517894	0.334104	0.406089
20.1667	1827	1808	1658	1847	1748	1609	1748	1743	1751	1558	1367	1414	1452	945	1432			19.5	0.841627	0.818729	0.672131	0.851297	0.879587	0.84217	0.822093	0.827951	0.89621	0.737589	0.775199	0.763889	0.515849	0.318497	0.456656
20.3333	2045	1788	1637	1772	1833	1663	1715	1685	1676	1631	1467	1405	1494	1008	1254			19.6667	0.88336	0.800657	0.752927	0.83804	0.856078	0.876079	0.829651	0.842631	0.799417	0.661348	0.645225	0.708333	0.447853	0.379191	0.443756
20.5	1896	1839	1574	1835	1787	1674	1714	1640	1777	1509	1299	1363	1550	1091	1170			19.8333	0.846977	0.833516	0.911007	0.919308	0.882454	0.906905	0.829651	0.839695	0.867055	0.696217	0.67374	0.869444	0.486708	0.365318	0.517544
20.6667	1841	1887	1665	1863	1871	1661	1717	1708	1685	1428	1330	1361	1371	1080	1165			20	0.88336	0.871303	0.782787	0.895101	0.872133	0.858816	0.830233	0.861421	0.822157	0.799645	0.795756	0.71875	0.525562	0.350289	0.520124
20.8333	1860	1764	1656	1838	1881	1684	1731	1702	1815	1637	1424	1521	1565	1119	1327			20.1667	0.825575	0.837349	0.802693	0.908357	0.842317	0.819359	0.868605	0.856723	0.861224	0.748818	0.723475	0.783333	0.57771	0.390751	0.598039
21	1934	1822	1668	1868	1831	1634	1667	1809	1731	1572	1449	1301	1325	1116	1379			20.3333	0.942215	0.826396	0.790398	0.86513	0.891055	0.852651	0.849419	0.822666	0.817493	0.791962	0.789788	0.777083	0.599182	0.427168	0.506192
21.1667	1944	1772	1752	1844	1805	1671	1800	1778	1776	1983	1474	1374	1360	1192	1405			20.5	0.862493	0.854326	0.753513	0.901441	0.864679	0.859433	0.848837	0.796242	0.876385	0.719858	0.678382	0.747917	0.627812	0.475145	0.462848
21.3333	1898	1804	1690	1804	1800	1663	1593	1698	1820	1463	1398	1333	1379	1202	1596			20.6667	0.833066	0.880613	0.806792	0.917579	0.912844	0.851418	0.850581	0.836171	0.822741	0.671986	0.698939	0.746528	0.536299	0.468786	0.460268
21.5	1937	1888	1558	1857	1845	1629	1755	1675	1725	1570	1543	1331	1768	1194	1367			20.8333	0.843232	0.813253	0.801522	0.90317	0.918578	0.865598	0.858721	0.832648	0.898542	0.795508	0.761273	0.857639	0.635481	0.491329	0.54386
21.6667	1898	1791	1711	1905	1840	1649	1688	1692	1761	1376	1569	1334	1465	1298	1295			21	0.882825	0.845016	0.808548	0.920461	0.889908	0.834772	0.821512	0.895479	0.849563	0.757092	0.777851	0.704861	0.512781	0.489595	0.570691
21.8333	1915	1765	1641	1825	1753	1674	1698	1725	1770	1472	1459	1384	1571	1340	1357			21.1667	0.888175	0.817634	0.857728	0.906628	0.875	0.857583	0.898837	0.877275	0.875802	1	0.79443	0.755556	0.530675	0.533526	0.584107
22	1945	1816	1780	1892	1897	1672	1715	1795	1686	1642	1384	1362	1387	1304	1520			21.3333	0.863563	0.835159	0.821429	0.883573	0.872133	0.852651	0.778488	0.830299	0.901458	0.692671	0.744032	0.727083	0.540389	0.539306	0.682663
22.1667	2007	1820	1567	1862	1845	1775	1705	1703	1799	1625	1325	1482	1373	1347	1409			21.5	0.88443	0.881161	0.744145	0.914121	0.897936	0.831689	0.872674	0.816794	0.846064	0.75591	0.840186	0.725694	0.739264	0.534682	0.564499
22.3333	1966	1828	1684	1860	1940	1704	1781	1753	1707	1521	1363	1427	1473	1334	1347			21.6667	0.863563	0.828039	0.833724	0.941787	0.895069	0.84402	0.833721	0.826776	0.867055	0.641253	0.857427	0.727778	0.584356	0.594798	0.527348
22.5	1904	1774	1538	1897	1862	1708	1755	1731	1786	1674	1565	1380	1466	1356	1257			21.8333	0.872659	0.813801	0.79274	0.895677	0.845183	0.859433	0.839535	0.846154	0.872303	0.697991	0.784483	0.7625	0.638548	0.619075	0.55934
22.6667	1988	1842	1726	1865	1876	1679	1776	1727	1798	1521	1352	1397	1481	1355	1531			22	0.888711	0.841731	0.874122	0.934294	0.927752	0.8582	0.849419	0.887258	0.823324	0.798463	0.734748	0.747222	0.544479	0.598266	0.643447
22.8333	1999	1796	1533	1886	1849	1644	1748	1748	1825	1499	1453	1439	1518	1375	1327			22.1667	0.921883	0.843921	0.749415	0.917003	0.897936	0.921702	0.843605	0.833235	0.889213	0.788416	0.695623	0.830556	0.537321	0.623121	0.586171
23	1957	1898	1603	1759	1933	1673	1740	1693	1796	1435	1398	1362	1451	1381	1660			22.3333	0.899946	0.848302	0.817916	0.91585	0.952408	0.877928	0.887791	0.862595	0.835569	0.72695	0.720822	0.792361	0.588446	0.615607	0.55418
23.1667	1960	1909	1779	1844	1989	1637	1774	1794	1822	1634	1540	1413	1522	1484	1443			22.5	0.866774	0.818729	0.732436	0.937176	0.907683	0.880395	0.872674	0.849677	0.881633	0.817376	0.854775	0.759722	0.584867	0.628324	0.50774
23.3333	1945	1847	1819	1867	1835	1727	1728	1762	1771	1609	1391	1477	1603	1353	1442			22.6667	0.911717	0.855969	0.842506	0.918732	0.915711	0.862515	0.884884	0.847328	0.88863	0.72695	0.713528	0.771528	0.592536	0.627746	0.649123
23.5	2023	1846	1575	1833	1877	1726	1801	1744	1836	1502	1482	1422	1589	1631	1323			22.8333	0.917603	0.830778	0.729508	0.930836	0.900229	0.840937	0.868605	0.859659	0.904373	0.713948	0.780504	0.800694	0.611452	0.639306	0.54386
23.6667	1922	1825	1662	1815	1906	1790	1803	1774	1792	1848	1429	1408	1538	1402	1421			23	0.895131	0.886637	0.770492	0.857637	0.948394	0.858816	0.863953	0.827363	0.887464	0.676123	0.744032	0.747222	0.577198	0.642775	0.715686
23.8333	1933	1803	1645	1886	1923	1737	1777	1814	1837	1539	1573	1481	1523	1372	1524			23.1667	0.896736	0.892662	0.873536	0.906628	0.980505	0.836621	0.883721	0.886671	0.902624	0.793735	0.838196	0.782639	0.613497	0.702312	0.603715
24	2064	1989	1655	1960	1915	1791	1778	1827	1812	1566	1613	1433	1547	1416	1607			23.3333	0.888711	0.858708	0.896956	0.919885	0.892202	0.892109	0.856977	0.86788	0.872886	0.77896	0.73939	0.827083	0.654908	0.62659	0.603199
24.1667	2018	1841	1668	1822	1966	1627	1737	1793	1793	1701	1520	1462	1463	1439	1723			23.5	0.930444	0.85816	0.754098	0.900288	0.916284	0.891492	0.899419	0.857311	0.910787	0.715721	0.799735	0.788889	0.647751	0.787283	0.541796
24.3333	2014	1874	1688	1967	1966	1744	1800	1775	1787	1719	1568	1392	1583	1463	1684			23.6667	0.876404	0.846659	0.805035	0.889914	0.932913	0.930949	0.900581	0.874927	0.885131	0.920213	0.764589	0.779167	0.621677	0.654913	0.592363
24.5	1980	1845	1602	1933	1895	1742	1882	1809	1979	1646	1510	1584	1560	1458	1681			23.8333	0.88229	0.834611	0.795082	0.930836	0.942661	0.898274	0.885465	0.898415	0.91137	0.737589	0.86008	0.829861	0.614008	0.637572	0.645511
24.6667	2062	1890	1815	1945	1984	1736	1710	1789	1881	1477	1465	1553	1382	1469	1848			24	0.952381	0.936473	0.800937	0.973487	0.938073	0.931566	0.886047	0.906048	0.896793	0.753546	0.886605	0.796528	0.626278	0.663006	0.688338
24.8333	1926	1927	1665	1950	1840	1754	1712	1791	1730	1660	1356	1445	1652	1545	1633			24.1667	0.927769	0.855422	0.808548	0.893948	0.967317	0.830456	0.862209	0.886083	0.885714	0.833333	0.824934	0.816667	0.583333	0.676301	0.748194
25	1955	1988	1800	1868	1941	1762	1869	1780	1800	1552	1523	1483	1477	1477	1851			24.3333	0.925629	0.873494	0.820258	0.977522	0.967317	0.902589	0.898837	0.875514	0.882216	0.843972	0.856764	0.768056	0.644683	0.690173	0.72807
25.1667	2004	1915	1899	1941	1882	1830	1876	1829	1820	1424	1522	1403	1566	1462	1891			24.5	0.907437	0.857612	0.769906	0.957925	0.926606	0.901356	0.946512	0.895479	0.994169	0.800827	0.818302	0.901389	0.632924	0.687283	0.726522
25.3333	1979	1921	1857	1892	1983	1830	1753	1802	1881	1520	1576	1510	1648	1640	1908			24.6667	0.951311	0.882256	0.894614	0.964841	0.977638	0.897657	0.846512	0.883735	0.937026	0.700946	0.788462	0.879861	0.541922	0.693642	0.812693
25.5	2024	1929	1801	1917	1940	1765	1801	1737	1814	1541	1382	1698	1573	1491	2021			24.8333	0.878545	0.902519	0.806792	0.967723	0.895069	0.908755	0.847674	0.884909	0.84898	0.809102	0.71618	0.804861	0.679959	0.737572	0.701754
25.6667	1991	1834	1599	1896	1885	1703	1830	1804	1896	1501	1483	1481	1854	1519	1921			25	0.894061	0.935926	0.885831	0.920461	0.952982	0.913687	0.938953	0.87845	0.889796	0.745272	0.826923	0.83125	0.590491	0.698266	0.814241
25.8333	1974	1925	1792	1937	1964	1790	1879	1813	1763	1564	1535	1497	1677	1520	2084			25.1667	0.920278	0.895947	0.943794	0.962536	0.919151	0.95561	0.943023	0.907223	0.901458	0.669622	0.82626	0.775694	0.635992	0.689595	0.834881
26	2051	1897	1761	1973	1934	1760	1827	1837	1789	1710	1503	1475	1588	1461	2159			25.3333	0.906902	0.899233	0.919204	0.934294	0.977064	0.95561	0.871512	0.891368	0.937026	0.726359	0.862069	0.85	0.677914	0.792486	0.843653
26.1667	2013	1901	1687	1981	2002	1814	1760	1876	1921	1738	1475	1551	1882	1526	2047			25.5	0.930979	0.903614	0.886417	0.948703	0.952408	0.915536	0.899419	0.8532	0.897959	0.738771	0.733422	0.980556	0.639571	0.706358	0.901961
26.3333	2027	1856	1798	1939	1947	1808	1825	1791	1829	1548	1511	1545	2018	1563	2155			25.6667	0.913323	0.851588	0.76815	0.936599	0.920872	0.877312	0.916279	0.892543	0.945773	0.71513	0.800398	0.829861	0.783231	0.722543	0.850361
26.5	2006	1886	1738	1928	1849	1689	1810	1835	1880	1491	1583	1537	2034	1727	2036			25.8333	0.904227	0.901424	0.881148	0.960231	0.96617	0.930949	0.944767	0.897827	0.868222	0.752364	0.834881	0.840972	0.69274	0.723121	0.934469
26.6667	2149	1990	1729	1974	2008	1736	1799	1832	1879	1669	1732	1534	2090	1742	2038			26	0.945425	0.88609	0.862998	0.98098	0.948968	0.912454	0.914535	0.91192	0.883382	0.838652	0.81366	0.825694	0.647239	0.689017	0.973168
26.8333	1940	1920	1908	1967	1984	1786	1835	1784	1886	1671	1572	1425	2169	1947	2094			26.1667	0.925094	0.88828	0.819672	0.985591	0.987959	0.945746	0.875581	0.934821	0.96035	0.855201	0.795093	0.878472	0.797546	0.72659	0.915377
27	2077	1882	1593	1948	1893	1779	1814	1869	1815	1678	1509	1476	1954	1977	2038			26.3333	0.932584	0.863636	0.88466	0.961383	0.956422	0.942047	0.913372	0.884909	0.906706	0.742908	0.818966	0.874306	0.867076	0.747977	0.971104
27.1667	2079	2023	1717	1963	1848	1707	1860	1823	1860	1544	1508	1611	2018	1955	1869			26.5	0.921348	0.880066	0.849532	0.955043	0.900229	0.868681	0.904651	0.910746	0.936443	0.70922	0.866711	0.86875	0.875256	0.842775	0.909701
27.3333	1958	1915	1757	1942	1991	1866	1826	1914	1866	1603	1651	1599	2052	1953	2104			26.6667	0.99786	0.937021	0.844262	0.981556	0.991399	0.897657	0.898256	0.908984	0.93586	0.814421	0.965517	0.866667	0.903885	0.851445	0.910733
27.5	2085	1912	1807	1906	1895	1778	1859	1901	1857	1650	1543	1492	1893	1875	2117			26.8333	0.886035	0.898686	0.949063	0.977522	0.977638	0.928483	0.919186	0.880799	0.939942	0.815603	0.859416	0.790972	0.944274	0.969942	0.939628
27.6667	2116	1990	1697	1935	1895	1845	1839	1852	1869	1673	1495	1534	2278	1893	2086			27	0.959337	0.877875	0.764637	0.966571	0.925459	0.924168	0.906977	0.930711	0.898542	0.81974	0.817639	0.826389	0.834356	0.987283	0.910733
27.8333	2085	1998	1856	1988	1963	1840	1857	1820	1867	1625	1513	1505	2089	1754	2045			27.1667	0.960407	0.955093	0.837237	0.975216	0.899656	0.879778	0.933721	0.903699	0.924781	0.740544	0.816976	0.920139	0.867076	0.974566	0.823529
28	2100	2008	1946	2003	1946	1813	1840	1987	1954	1687	1542	1472	2047	1726	2112			27.3333	0.895666	0.895947	0.860656	0.963112	0.981651	0.977805	0.913953	0.957134	0.92828	0.775414	0.911804	0.911806	0.884458	0.97341	0.944788
28.1667	2007	1925	1583	1952	1918	1787	1786	1853	1882	1638	1566	1567	2158	1761	2090			27.5	0.963617	0.894304	0.88993	0.942363	0.926606	0.923551	0.93314	0.949501	0.923032	0.803191	0.840186	0.8375	0.80317	0.928324	0.951496
28.3333	2153	1959	1995	1895	1932	1836	1870	1977	1884	1474	1784	1404	2035	1927	2014			27.6667	0.980203	0.937021	0.825527	0.959078	0.926606	0.964858	0.921512	0.920728	0.930029	0.816785	0.808355	0.866667	1	0.938728	0.935501
28.5	2093	1889	1765	1934	1945	1838	1849	1824	1848	1768	1497	1519	2021	1855	2197			27.8333	0.963617	0.941402	0.918618	0.989625	0.965596	0.961776	0.931977	0.901938	0.928863	0.788416	0.820292	0.846528	0.903374	0.858382	0.914345
28.6667	2123	1929	1788	1900	1986	1813	1840	1902	1859	1652	1672	1430	2096	1854	2017			28	0.971643	0.946878	0.971311	0.998271	0.955849	0.945129	0.922093	1	0.979592	0.825059	0.839523	0.823611	0.881902	0.842197	0.948916
28.8333	2111	1927	1791	1964	1873	1788	1865	1815	1896	1643	1606	1562	2099	1971	2187			28.1667	0.921883	0.901424	0.758782	0.968876	0.939794	0.9291	0.890698	0.921315	0.937609	0.796099	0.855438	0.889583	0.93865	0.862428	0.937564
29	2064	1944	1815	1938	1866	1811	1863	1884	1865	1644	1611	1726	1968	1869	1968			28.3333	1	0.920044	1	0.936023	0.947821	0.959309	0.939535	0.994128	0.938776	0.699173	1	0.776389	0.875767	0.958382	0.898349
29.1667	2032	2055	1771	1980	1958	1773	1849	1824	1770	1662	1527	1564	2100	1855	1964			28.5	0.967897	0.881709	0.86534	0.958501	0.955275	0.960543	0.927326	0.904287	0.917784	0.872931	0.809682	0.85625	0.868609	0.916763	0.992776
29.3333	2066	2105	1589	1902	1962	1794	1868	1800	1815	1694	1576	1488	2164	1851	2192			28.6667	0.983949	0.903614	0.878806	0.938905	0.978784	0.945129	0.922093	0.950088	0.924198	0.804374	0.925729	0.794444	0.906953	0.916185	0.899897
29.5	2108	1948	1810	2001	1997	1772	1846	1957	1912	1516	1730	1559	2277	1999	2112			28.8333	0.977528	0.902519	0.880562	0.975793	0.913991	0.929716	0.936628	0.899002	0.945773	0.799054	0.881963	0.886111	0.908487	0.983815	0.987616
29.6667	2126	1896	1715	2006	1941	1748	1905	1823	1957	1547	1580	1476	2230	1846	1964			29	0.952381	0.911829	0.894614	0.960807	0.909977	0.943896	0.935465	0.939518	0.927697	0.799645	0.885279	1	0.841513	0.924855	0.874613
29.8333	2060	1982	1857	2000	2023	1852	1974	1898	1986	1780	1587	1518	2038	1871	2211			29.1667	0.935259	0.972618	0.868852	0.985014	0.962729	0.920469	0.927326	0.904287	0.872303	0.810284	0.829576	0.8875	0.908998	0.916763	0.872549
30	2091	1941	1736	1927	1929	1902	1816	1955	1989	1670	1419	1552	2072	1893	1987			29.3333	0.953451	1	0.762295	0.940058	0.965023	0.933416	0.938372	0.890194	0.898542	0.829196	0.862069	0.834722	0.941718	0.914451	0.990196
																		29.5	0.975923	0.91402	0.891686	0.997118	0.985092	0.919852	0.925581	0.982384	0.955102	0.723995	0.964191	0.884028	0.999489	1	0.948916
																		29.6667	0.985554	0.885542	0.836066	1	0.952982	0.905055	0.959884	0.903699	0.981341	0.742317	0.864721	0.826389	0.97546	0.911561	0.872549
																		29.8333	0.950241	0.93264	0.919204	0.996542	1	0.969174	1	0.947739	0.998251	0.880024	0.869363	0.855556	0.877301	0.926012	1
																		30	0.966827	0.910186	0.848361	0.954467	0.946101	1	0.90814	0.98121	1	0.815012	0.757958	0.879167	0.894683	0.938728	0.884417

## Sheet: 10% seeds
Time (h)	DMSO alone	DMSO alone	DMSO alone	1:1	1:1	1:1	1:3	1:3	1:3	1:5	1:5	1:5	1:7	1:7	1:7			Max	3085	3239	3836	2713	2587	2588	2863	3172	3244	2690	2705	2632	2460	2578	2618
0	552	584	522	556	560	567	581	553	635	598	563	563	573	567	577			Min	385	438	424	406	408	413	423	419	525	388	398	400	428	419	406
0.166667	429	532	495	524	437	484	455	479	549	499	476	471	489	463	484
0.333333	410	447	471	446	432	503	506	499	544	388	429	450	452	468	463
0.5	478	481	443	488	440	436	504	431	525	444	438	447	451	451	431			Time (h)	DMSO alone	DMSO alone	DMSO alone	1:1	1:1	1:1	1:3	1:3	1:3	1:5	1:5	1:5	1:7	1:7	1:7
0.666667	440	446	455	474	431	434	437	456	528	465	461	450	511	421	480			0	0.0618519	0.0521242	0.0287222	0.0650195	0.0697568	0.0708046	0.0647541	0.0486742	0.0404561	0.091225	0.0715215	0.0730287	0.0713583	0.0685503	0.0773056
0.833333	441	472	468	444	448	425	423	419	538	464	398	437	460	439	428			0.166667	0.0162963	0.0335594	0.0208089	0.0511487	0.0133089	0.0326437	0.0131148	0.0217944	0.00882677	0.0482189	0.0338101	0.03181	0.0300197	0.0203798	0.0352622
1	418	481	429	449	423	434	455	485	528	448	464	469	428	430	406			0.333333	0.00925926	0.00321314	0.0137749	0.0173385	0.0110142	0.0413793	0.0340164	0.0290592	0.00698786	0	0.0134374	0.0224014	0.011811	0.0226957	0.0257685
1.16667	385	467	460	476	437	416	453	429	544	448	455	440	473	422	495			0.5	0.0344444	0.0153517	0.00556858	0.035544	0.0146856	0.0105747	0.0331967	0.00435888	0	0.0243267	0.0173385	0.0210573	0.0113189	0.0148217	0.011302
1.33333	500	456	424	462	408	447	460	446	562	413	443	419	450	419	409			0.666667	0.0203704	0.00285612	0.00908558	0.0294755	0.0105553	0.00965517	0.0057377	0.0134399	0.00110335	0.0334492	0.0273082	0.0224014	0.0408465	0.000926355	0.0334539
1.5	462	498	461	503	433	414	430	445	593	420	426	480	458	460	437			0.833333	0.0207407	0.0121385	0.0128957	0.0164716	0.018357	0.00551724	0	0	0.00478117	0.0330148	0	0.0165771	0.015748	0.00926355	0.00994575
1.66667	410	463	495	447	409	437	443	444	570	458	478	452	465	480	472			1	0.0122222	0.0153517	0.00146542	0.0186389	0.00688389	0.00965517	0.0131148	0.0239738	0.00110335	0.0260643	0.0286086	0.030914	0	0.00509495	0
1.83333	443	477	458	481	466	435	460	459	543	441	445	414	462	486	460			1.16667	0	0.0103534	0.010551	0.0303424	0.0133089	0.00137931	0.0122951	0.0036324	0.00698786	0.0260643	0.0247074	0.0179211	0.0221457	0.00138953	0.0402351
2	438	438	469	461	458	419	491	453	598	427	418	405	495	458	419			1.33333	0.0425926	0.00642628	0	0.0242739	0	0.0156322	0.0151639	0.00980748	0.0136079	0.0108601	0.0195059	0.00851254	0.0108268	0	0.00135624
2.16667	483	479	451	406	475	490	484	444	571	491	449	423	450	444	412			1.5	0.0285185	0.0214209	0.0108441	0.0420459	0.0114732	0.00045977	0.00286885	0.00944424	0.0250092	0.013901	0.012137	0.0358423	0.0147638	0.0189903	0.0140145
2.33333	438	474	468	460	427	413	465	448	571	435	471	454	477	449	473			1.66667	0.00925926	0.00892538	0.0208089	0.017772	0.000458926	0.0110345	0.00819672	0.009081	0.0165502	0.0304083	0.0346771	0.0232975	0.0182087	0.0282538	0.0298373
2.5	495	528	441	474	460	470	452	451	593	450	430	455	471	455	447			1.83333	0.0214815	0.0139236	0.00996483	0.0325098	0.0266177	0.0101149	0.0151639	0.0145296	0.00662008	0.0230235	0.0203728	0.0062724	0.0167323	0.0310329	0.0244123
2.66667	452	495	502	447	436	414	432	500	552	433	408	474	457	434	427			2	0.0196296	0	0.0131887	0.0238405	0.0229463	0.00275862	0.0278689	0.0123502	0.0268481	0.0169418	0.00866927	0.00224014	0.0329724	0.0180639	0.00587703
2.83333	455	492	492	486	453	459	493	477	591	464	433	441	448	420	450			2.16667	0.0362963	0.0146376	0.00791325	0	0.030748	0.0354023	0.025	0.009081	0.016918	0.0447437	0.0221066	0.0103047	0.0108268	0.0115794	0.00271248
3	468	483	502	492	471	461	431	483	590	466	409	449	461	430	431			2.33333	0.0196296	0.0128526	0.0128957	0.023407	0.0087196	0	0.0172131	0.010534	0.016918	0.020417	0.0316428	0.0241935	0.0241142	0.0138953	0.0302893
3.16667	489	495	518	492	472	438	490	504	618	417	447	451	456	448	480			2.5	0.0407407	0.0321314	0.00498242	0.0294755	0.0238642	0.0262069	0.0118852	0.0116237	0.0250092	0.0269331	0.0138708	0.0246416	0.0211614	0.0166744	0.0185353
3.33333	513	498	517	527	477	489	545	493	582	469	473	400	494	466	424			2.66667	0.0248148	0.0203499	0.0228605	0.017772	0.0128499	0.00045977	0.00368852	0.0294224	0.00993012	0.0195482	0.00433463	0.0331541	0.0142717	0.00694766	0.00949367
3.5	524	520	522	533	499	482	495	468	621	436	491	458	475	447	458			2.83333	0.0259259	0.0192788	0.0199297	0.0346771	0.0206517	0.0211494	0.0286885	0.0210679	0.0242736	0.0330148	0.0151712	0.0183692	0.00984252	0.000463177	0.0198915
3.66667	526	538	536	504	496	480	509	500	612	477	513	442	453	476	432			3	0.0307407	0.0160657	0.0228605	0.0372779	0.0289123	0.022069	0.00327869	0.0232474	0.0239058	0.0338836	0.0047681	0.0219534	0.0162402	0.00509495	0.011302
3.83333	447	531	609	597	515	520	540	508	610	486	492	480	477	495	436			3.16667	0.0385185	0.0203499	0.0275498	0.0372779	0.0293713	0.0114943	0.027459	0.0308754	0.0342038	0.0125977	0.0212397	0.0228495	0.0137795	0.0134321	0.0334539
4	518	536	610	554	485	538	517	502	633	425	483	456	436	446	477			3.33333	0.0474074	0.0214209	0.0272567	0.0524491	0.0316659	0.0349425	0.05	0.0268798	0.0209636	0.0351868	0.0325098	0	0.0324803	0.0217693	0.00813743
4.16667	519	542	608	614	571	523	585	459	622	449	459	507	489	490	456			3.5	0.0514815	0.0292753	0.0287222	0.0550498	0.0417623	0.0317241	0.0295082	0.0177988	0.0353071	0.0208514	0.0403121	0.0259857	0.0231299	0.012969	0.0235081
4.33333	548	623	620	622	564	553	623	527	653	519	516	452	500	487	477			3.66667	0.0522222	0.0357015	0.0328253	0.0424794	0.0403855	0.0308046	0.0352459	0.0294224	0.0319971	0.038662	0.0498483	0.0188172	0.0123031	0.0264011	0.0117541
4.5	591	632	626	663	531	591	577	524	635	511	512	503	462	484	488			3.83333	0.022963	0.0332024	0.0542204	0.0827915	0.0491051	0.0491954	0.0479508	0.0323284	0.0312615	0.0425717	0.0407456	0.0358423	0.0241142	0.0352015	0.0135624
4.66667	662	692	695	647	563	565	571	528	686	443	509	489	465	483	478			4	0.0492593	0.0349875	0.0545135	0.0641526	0.0353373	0.0574713	0.0385246	0.0301489	0.0397205	0.016073	0.0368444	0.0250896	0.00393701	0.0125058	0.0320976
4.83333	608	704	754	678	551	624	593	562	682	468	488	492	483	460	469			4.16667	0.0496296	0.0371296	0.0539273	0.0901604	0.074805	0.0505747	0.0663934	0.0145296	0.0356749	0.0264987	0.0264413	0.0479391	0.0300197	0.0328856	0.022604
5	604	715	756	751	655	649	627	572	693	498	507	503	514	485	489			4.33333	0.0603704	0.0660478	0.0574443	0.0936281	0.0715925	0.0643678	0.0819672	0.0392299	0.0470761	0.056907	0.0511487	0.0232975	0.0354331	0.0314961	0.0320976
5.16667	676	806	846	773	622	672	626	587	781	507	513	530	478	484	480			4.5	0.0762963	0.069261	0.0592028	0.1114	0.0564479	0.0818391	0.0631148	0.0381402	0.0404561	0.0534318	0.0494148	0.046147	0.0167323	0.0301065	0.0370705
5.33333	755	797	854	762	635	748	625	627	769	526	507	511	487	492	505			4.66667	0.102593	0.0906819	0.0794256	0.104465	0.0711335	0.0698851	0.0606557	0.0395932	0.0592129	0.0238923	0.0481144	0.0398746	0.0182087	0.0296434	0.0325497
5.5	744	896	947	877	640	777	705	572	759	440	528	521	523	492	487			4.83333	0.0825926	0.0949661	0.0967175	0.117902	0.0656264	0.0970115	0.0696721	0.0519433	0.0577418	0.0347524	0.0390117	0.0412186	0.0270669	0.0189903	0.028481
5.66667	798	955	992	929	789	798	744	692	771	540	569	515	544	533	464			5	0.0811111	0.0988933	0.0973036	0.149545	0.113355	0.108506	0.0836066	0.0555757	0.0617874	0.0477845	0.0472475	0.046147	0.0423228	0.0305697	0.0375226
5.83333	862	1089	1071	977	845	932	738	622	788	531	550	499	583	526	506			5.16667	0.107778	0.131382	0.123681	0.159081	0.0982102	0.11908	0.0831967	0.0610243	0.0941523	0.0516942	0.0498483	0.0582437	0.0246063	0.0301065	0.0334539
6	1027	1142	1203	1003	925	953	747	758	787	530	596	499	542	511	517			5.33333	0.137037	0.128169	0.126026	0.154313	0.104176	0.154023	0.0827869	0.0755539	0.0897389	0.0599479	0.0472475	0.0497312	0.0290354	0.0338119	0.0447559
6.16667	1055	1190	1337	1166	997	1071	812	748	894	537	596	593	553	537	541			5.5	0.132963	0.163513	0.153283	0.204161	0.106471	0.167356	0.115574	0.0555757	0.0860611	0.0225891	0.0563502	0.0542115	0.046752	0.0338119	0.0366184
6.33333	1206	1351	1481	1221	1055	1140	830	698	934	547	633	562	486	532	505			5.66667	0.152963	0.184577	0.166471	0.226701	0.174851	0.177011	0.131557	0.0991645	0.0904744	0.0660295	0.0741222	0.0515233	0.0570866	0.0528022	0.0262206
6.5	1307	1468	1561	1325	1093	1197	900	770	924	600	613	536	563	513	519			5.83333	0.176667	0.232417	0.189625	0.247508	0.200551	0.238621	0.129098	0.0737377	0.0967267	0.0621199	0.0658864	0.0443548	0.0762795	0.04956	0.045208
6.66667	1453	1655	1601	1442	1323	1214	899	797	918	604	626	584	609	560	541			6	0.237778	0.251339	0.228312	0.258778	0.237265	0.248276	0.132787	0.123138	0.096359	0.0616855	0.0858257	0.0443548	0.0561024	0.0426123	0.0501808
6.83333	1587	1743	1785	1599	1217	1379	954	873	1029	627	635	603	574	538	535			6.16667	0.248148	0.268476	0.267585	0.329432	0.270307	0.302529	0.159426	0.119506	0.135712	0.0647263	0.0858257	0.0864695	0.0615157	0.0546549	0.0610307
7	1650	1929	1933	1617	1300	1513	999	938	990	594	681	580	532	567	555			6.33333	0.304074	0.325955	0.309789	0.353273	0.296925	0.334253	0.166803	0.101344	0.150423	0.0690704	0.101864	0.0725806	0.0285433	0.052339	0.0447559
7.16667	1771	1942	2009	1694	1426	1535	1110	957	1132	604	662	637	542	541	530			6.5	0.341481	0.367726	0.333236	0.398353	0.314364	0.36046	0.195492	0.127497	0.146745	0.0920938	0.0931946	0.0609319	0.066437	0.0435387	0.051085
7.33333	1900	2100	2225	1654	1637	1507	1161	1166	1333	646	739	593	646	589	585			6.66667	0.395556	0.434488	0.344959	0.449068	0.419917	0.368276	0.195082	0.137305	0.144538	0.0938315	0.0988296	0.0824373	0.0890748	0.065308	0.0610307
7.5	1984	2174	2166	1650	1513	1597	1330	1228	1393	641	726	683	612	618	548			6.83333	0.445185	0.465905	0.398886	0.517122	0.371271	0.444138	0.217623	0.164911	0.185362	0.103823	0.102731	0.0909498	0.0718504	0.0551181	0.0583183
7.66667	1982	2111	2301	1828	1637	1522	1343	1302	1508	674	752	653	649	605	541			7	0.468519	0.53231	0.442263	0.524924	0.409362	0.505747	0.236066	0.188522	0.171019	0.0894874	0.12267	0.0806452	0.0511811	0.0685503	0.0673599
7.83333	2044	2284	2295	1816	1716	1690	1497	1482	1647	766	786	649	643	616	589			7.16667	0.513333	0.536951	0.464537	0.558301	0.467187	0.515862	0.281557	0.195423	0.223244	0.0938315	0.114434	0.106183	0.0561024	0.0565076	0.0560579
8	2215	2330	2410	1938	1650	1695	1566	1620	1708	714	775	770	682	617	580			7.33333	0.561111	0.59336	0.527843	0.540962	0.56402	0.502989	0.302459	0.27134	0.297168	0.112076	0.147811	0.0864695	0.107283	0.0787402	0.0809222
8.16667	2134	2403	2554	1907	1591	1838	1659	1713	1809	784	810	757	705	656	580			7.5	0.592222	0.619779	0.510551	0.539228	0.507113	0.544368	0.371721	0.293861	0.319235	0.109904	0.142176	0.126792	0.0905512	0.0921723	0.0641953
8.33333	2329	2453	2612	1953	1772	1979	1723	1731	1864	787	810	758	779	657	628			7.66667	0.591481	0.597287	0.550117	0.616385	0.56402	0.509885	0.377049	0.320741	0.36153	0.12424	0.153446	0.113351	0.10876	0.086151	0.0610307
8.5	2276	2422	2668	2010	1750	1930	1804	1833	1888	862	895	801	716	675	658			7.83333	0.614444	0.65905	0.548359	0.611183	0.600275	0.587126	0.440164	0.386124	0.412652	0.164205	0.168184	0.111559	0.105807	0.0912459	0.0827306
8.66667	2238	2574	2706	2153	1909	1948	1806	1889	1945	835	926	782	792	715	640			8	0.677778	0.675473	0.582063	0.664066	0.569986	0.589425	0.468443	0.436251	0.435086	0.141616	0.163416	0.165771	0.125	0.0917091	0.0786618
8.83333	2492	2553	2745	2100	2016	2039	1862	1971	2134	824	929	858	710	709	651			8.16667	0.647778	0.701535	0.624267	0.650629	0.54291	0.655172	0.506557	0.470033	0.472232	0.172024	0.178587	0.159946	0.136319	0.109773	0.0786618
9	2528	2605	2708	2170	2051	1978	1984	1951	2037	874	938	907	834	743	639			8.33333	0.72	0.719386	0.641266	0.670568	0.625975	0.72	0.532787	0.476571	0.49246	0.173328	0.178587	0.160394	0.172736	0.110236	0.100362
9.16667	2589	2528	2875	2265	1941	2001	2066	2079	2199	1013	1056	987	793	697	713			8.5	0.70037	0.708318	0.657679	0.695275	0.615879	0.697471	0.565984	0.513622	0.501287	0.205908	0.215431	0.179659	0.141732	0.118573	0.113924
9.33333	2611	2605	2840	2257	2092	2074	2077	2020	2256	968	1095	941	819	750	669			8.66667	0.686296	0.762585	0.668816	0.757261	0.688848	0.705747	0.566803	0.533963	0.522251	0.194179	0.228869	0.171147	0.179134	0.137101	0.105787
9.5	2293	2730	2894	2190	2147	2013	2052	2122	2284	1177	1242	1080	832	788	674			8.83333	0.78037	0.755087	0.680246	0.734287	0.737953	0.747586	0.589754	0.563749	0.591762	0.189401	0.230169	0.205197	0.13878	0.134321	0.110759
9.66667	2524	2628	2784	2305	2055	2086	2159	2290	2306	1234	1375	1159	923	781	726			9	0.793704	0.773652	0.669402	0.764629	0.754016	0.71954	0.639754	0.556484	0.556087	0.211121	0.23407	0.227151	0.199803	0.150069	0.105335
9.83333	2658	2785	2965	2248	2143	1947	2234	2233	2297	1348	1376	1246	885	825	735			9.16667	0.816296	0.746162	0.718347	0.805808	0.703534	0.730115	0.673361	0.602979	0.615668	0.271503	0.285219	0.262993	0.179626	0.128763	0.138788
10	2679	2727	3130	2300	2138	2063	2311	2358	2397	1429	1507	1370	914	831	707			9.33333	0.824444	0.773652	0.708089	0.802341	0.772832	0.763678	0.677869	0.581547	0.636631	0.251955	0.302124	0.242384	0.192421	0.153312	0.118897
10.1667	2588	2931	2971	2357	2190	2076	2295	2252	2573	1458	1582	1518	968	847	806			9.5	0.706667	0.818279	0.723916	0.773299	0.798073	0.735632	0.667623	0.618598	0.646929	0.342745	0.365843	0.304659	0.198819	0.170912	0.121157
10.3333	2610	2717	3010	2330	2225	2225	2216	2297	2499	1579	1703	1567	1019	846	824			9.66667	0.792222	0.781864	0.691676	0.823147	0.755851	0.769195	0.711475	0.679622	0.65502	0.367507	0.423494	0.340054	0.243602	0.16767	0.144665
10.5	2756	2754	3096	2354	2189	2147	2329	2332	2583	1611	1696	1578	1050	890	748			9.83333	0.841852	0.837915	0.744725	0.79844	0.796237	0.705287	0.742213	0.658918	0.65171	0.417029	0.423927	0.379032	0.224902	0.18805	0.148734
10.6667	2879	2832	3206	2378	2242	2169	2356	2437	2533	1756	1798	1604	1019	937	854			10	0.84963	0.817208	0.793083	0.82098	0.793942	0.758621	0.77377	0.704323	0.688488	0.452215	0.480711	0.434588	0.239173	0.190829	0.136076
10.8333	2653	2955	3232	2421	2234	2187	2420	2390	2545	1754	1873	1684	1188	939	878			10.1667	0.815926	0.890039	0.746483	0.845687	0.817806	0.764598	0.767213	0.665819	0.753218	0.464813	0.513221	0.500896	0.265748	0.19824	0.180832
11	2705	2986	3344	2379	2168	2087	2408	2536	2634	1818	1862	1800	1194	949	937			10.3333	0.824074	0.813638	0.757913	0.833984	0.833869	0.833103	0.734836	0.682165	0.726002	0.517376	0.56567	0.522849	0.290846	0.197777	0.188969
11.1667	2784	2919	3307	2405	2276	2209	2409	2627	2639	1858	1941	1739	1246	1075	1033			10.5	0.878148	0.826848	0.783118	0.844387	0.817347	0.797241	0.781148	0.694878	0.756896	0.531277	0.562635	0.527778	0.306102	0.218157	0.154611
11.3333	2769	2890	3285	2310	2262	2282	2347	2577	2631	1889	1875	1876	1302	1041	1074			10.6667	0.923704	0.854695	0.815358	0.85479	0.84167	0.807356	0.792213	0.733019	0.738507	0.594266	0.606849	0.539427	0.290846	0.239926	0.202532
11.5	2808	2941	3430	2499	2407	2243	2508	2636	2764	2014	1919	1864	1382	1036	1172			10.8333	0.84	0.898608	0.822978	0.873429	0.837999	0.815632	0.818443	0.715946	0.74292	0.593397	0.639358	0.575269	0.374016	0.240852	0.213382
11.6667	2949	3106	3520	2533	2397	2313	2447	2511	2708	2014	2025	1916	1457	1125	1240			11	0.859259	0.909675	0.855803	0.855223	0.80771	0.769655	0.813525	0.768979	0.775653	0.621199	0.63459	0.62724	0.376969	0.245484	0.240054
11.8333	2876	3114	3483	2334	2278	2347	2487	2550	2728	2028	2117	1933	1523	1204	1438			11.1667	0.888519	0.885755	0.844959	0.866493	0.857274	0.825747	0.813934	0.802034	0.777492	0.638575	0.668834	0.59991	0.402559	0.303844	0.283454
12	2865	3239	3677	2590	2253	2310	2531	2735	2748	1948	2073	1894	1541	1224	1486			11.3333	0.882963	0.875402	0.838511	0.825314	0.850849	0.85931	0.788525	0.783872	0.774549	0.652042	0.640225	0.66129	0.430118	0.288096	0.301989
12.1667	2818	3104	3250	2484	2373	2141	2662	2703	2788	2118	2040	1979	1593	1345	1478			11.5	0.897407	0.893609	0.881008	0.907239	0.917393	0.841379	0.854508	0.805303	0.823465	0.706342	0.659298	0.655914	0.469488	0.28578	0.346293
12.3333	2972	3191	3621	2693	2346	2380	2488	2710	2860	2088	2098	2015	1587	1447	1661			11.6667	0.94963	0.952517	0.907386	0.921977	0.912804	0.873563	0.829508	0.759898	0.802869	0.706342	0.705245	0.679211	0.506398	0.327003	0.377034
12.5	3085	3216	3836	2517	2314	2367	2610	2704	2884	2142	2236	2096	1651	1581	1656			11.8333	0.922593	0.955373	0.896542	0.835717	0.858192	0.889195	0.845902	0.774065	0.810224	0.712424	0.745124	0.686828	0.538878	0.363594	0.466546
12.6667				2558	2539	2249	2527	2707	2869	2110	2181	2112	1631	1599	1540			12	0.918519	1	0.9534	0.946684	0.846719	0.872184	0.863934	0.841264	0.81758	0.677672	0.726051	0.669355	0.547736	0.372858	0.488246
12.8333				2588	2422	2411	2629	2568	2882	2093	2260	2215	1792	1608	1781			12.1667	0.901111	0.951803	0.828253	0.900737	0.90179	0.794483	0.917623	0.82964	0.832291	0.75152	0.711747	0.707437	0.573327	0.428902	0.484629
13				2441	2540	2398	2655	2794	2862	2297	2261	2210	1811	1705	1816			12.3333	0.958148	0.982863	0.936987	0.991331	0.889399	0.904368	0.846311	0.832183	0.858772	0.738488	0.736888	0.723566	0.570374	0.476146	0.56736
13.1667				2564	2495	2296	2620	2796	2898	2244	2222	2249	1826	1748	1749			12.5	1	0.991789	1	0.915041	0.874713	0.898391	0.896311	0.830004	0.867598	0.761946	0.796706	0.759857	0.60187	0.538212	0.565099
13.3333				2607	2502	2457	2520	2875	2916	2242	2360	2241	1865	1856	1888			12.6667				0.932813	0.977972	0.844138	0.862295	0.831093	0.862082	0.748045	0.772865	0.767025	0.592028	0.546549	0.512658
13.5				2677	2434	2348	2561	2898	3018	2414	2330	2271	1831	1900	1952			12.8333				0.945817	0.924277	0.918621	0.904098	0.780603	0.866863	0.74066	0.807109	0.813172	0.67126	0.550718	0.621609
13.6667				2595	2587	2588	2660	2890	3018	2337	2315	2333	1954	1893	1942			13				0.882098	0.97843	0.912644	0.914754	0.862695	0.859507	0.829279	0.807542	0.810932	0.68061	0.595646	0.637432
13.8333				2713	2330	2381	2764	2893	3080	2357	2473	2329	1908	1928	2000			13.1667				0.935414	0.957779	0.865747	0.90041	0.863422	0.872747	0.806255	0.790637	0.828405	0.687992	0.615563	0.607143
14				2563	2539	2425	2585	2983	3002	2373	2328	2351	2095	1934	1897			13.3333				0.954053	0.960991	0.93977	0.859426	0.892118	0.879367	0.805387	0.850455	0.824821	0.707185	0.665586	0.669982
14.1667							2721	3045	2985	2403	2433	2290	2057	2062	2102			13.5				0.984395	0.929784	0.889655	0.87623	0.900472	0.916881	0.880104	0.837451	0.838262	0.690453	0.685966	0.698915
14.3333							2738	2988	3100	2374	2431	2346	2024	2095	2216			13.6667				0.948851	1	1	0.916803	0.897566	0.916881	0.846655	0.830949	0.866039	0.750984	0.682723	0.694394
14.5							2660	3049	3244	2580	2527	2344	1986	2106	2179			13.8333				1	0.882056	0.904828	0.959426	0.898656	0.939684	0.855343	0.899436	0.864247	0.728346	0.698935	0.720615
14.6667							2759	3094	3072	2477	2441	2515	2149	2157	2158			14				0.93498	0.977972	0.925057	0.886066	0.931348	0.910997	0.862294	0.836584	0.874104	0.820374	0.701714	0.674051
14.8333							2863	3101	3096	2517	2477	2418	2191	2195	2154			14.1667							0.941803	0.953869	0.904744	0.875326	0.882098	0.846774	0.801673	0.761	0.766727
15							2803	3172	3108	2547	2698	2389	2224	2178	2217			14.3333							0.94877	0.933164	0.947039	0.862728	0.881231	0.871864	0.785433	0.776285	0.818264
15.1667										2522	2630	2510	2264	2177	2416			14.5							0.916803	0.955321	1	0.952215	0.922844	0.870968	0.766732	0.78138	0.801537
15.3333										2690	2489	2495	2149	2200	2274			14.6667							0.957377	0.971667	0.936741	0.907472	0.885566	0.947581	0.846949	0.805002	0.792043
15.5										2592	2560	2433	2224	2280	2368			14.8333							1	0.97421	0.945568	0.924848	0.90117	0.904122	0.867618	0.822603	0.790235
15.6667										2647	2705	2522	2138	2223	2358			15							0.97541	1	0.949982	0.93788	0.996966	0.891129	0.883858	0.814729	0.818716
15.8333										2650	2592	2632	2303	2239	2485			15.1667										0.92702	0.96749	0.945341	0.903543	0.814266	0.90868
16										2584	2690	2605	2254	2100	2481			15.3333										1	0.906372	0.93862	0.846949	0.824919	0.844485
16.1667													2288	2296	2554			15.5										0.957428	0.937148	0.910842	0.883858	0.861973	0.88698
16.3333													2156	2330	2618			15.6667										0.981321	1	0.950717	0.841535	0.835572	0.882459
16.5													2460	2356	2537			15.8333										0.982624	0.951019	1	0.922736	0.842983	0.939873
16.6667													2372	2284	2552			16										0.953953	0.993498	0.987903	0.898622	0.778601	0.938065
16.8333													2325	2293	2558			16.1667													0.915354	0.869384	0.971067
17													2445	2413	2496			16.3333													0.850394	0.885132	1
17.1667													2423	2351	2591			16.5													1	0.897175	0.963382
17.3333													2387	2385	2501			16.6667													0.956693	0.863826	0.970163
17.5													2301	2510	2401			16.8333													0.933563	0.867994	0.972875
17.6667													2283	2564	2437			17													0.992618	0.923576	0.944846
17.8333													2341	2578	2472			17.1667													0.981791	0.894859	0.987794
18													2262	2543	2435			17.3333													0.964075	0.910607	0.947107
																		17.5													0.921752	0.968504	0.901899
																		17.6667													0.912894	0.993516	0.918174
																		17.8333													0.941437	1	0.933996
																		18													0.902559	0.983789	0.917269

## Sheet: 30% seeds
Time (h)	DMSO alone	DMSO alone	DMSO alone	1:1	1:1	1:1	1:3	1:3	1:3	1:5	1:5	1:5	1:7	1:7	1:7			Max	2702	2887	2531	2771	2707	2647	2927	2727	2556	2397	2656	2501	2538	2627	2445
0	1194	1352	1266	1295	1283	1217	1317	1326	1245	1372	1406	1358	1393	1449	1379			Min	1010	1058	970	1002	1001	989	1014	1004	1031	947	1011	1000	1017	966	992
0.166667	1093	1176	1064	1085	1059	1091	1112	1189	1101	1140	1161	1138	1108	1154	1110
0.333333	1010	1160	1015	1060	1043	1041	1082	1128	1076	1034	1078	1083	1052	1055	1064
0.5	1042	1058	1009	1065	1001	1052	1014	1082	1031	1060	1073	1043	1017	1054	1067			Time (h)	DMSO alone	DMSO alone	DMSO alone	1:1	1:1	1:1	1:3	1:3	1:3	1:5	1:5	1:5	1:7	1:7	1:7
0.666667	1082	1114	970	1002	1033	1029	1096	1052	1108	966	1071	1000	1036	1020	1062			0	0.108747	0.160744	0.189622	0.16563	0.165299	0.137515	0.15839	0.186883	0.140328	0.293103	0.240122	0.238508	0.247206	0.290789	0.266345
0.833333	1026	1117	1076	1065	1022	1075	1065	1004	1039	975	1011	1020	1117	966	992			0.166667	0.0490544	0.0645161	0.0602178	0.0469192	0.0339977	0.0615199	0.0512284	0.107371	0.0459016	0.133103	0.0911854	0.0919387	0.0598291	0.113185	0.0812113
1	1086	1121	1043	1087	1059	989	1019	1088	1089	1033	1116	1049	1074	1103	1076			0.333333	0	0.0557682	0.0288277	0.0327869	0.024619	0.0313631	0.0355463	0.0719675	0.0295082	0.06	0.0407295	0.0552965	0.0230112	0.0535822	0.0495526
1.16667	1062	1188	1057	1115	1074	1019	1100	1059	1073	995	1129	1103	1063	1050	1029			0.5	0.0189125	0	0.024984	0.0356133	0	0.0379976	0	0.0452699	0	0.077931	0.03769	0.0286476	0	0.0529801	0.0516173
1.33333	1059	1218	1034	1153	1096	1137	1101	1099	1065	1003	1080	1012	1051	1048	1132			0.666667	0.0425532	0.0306178	0	0	0.0187573	0.0241255	0.0428646	0.0278584	0.0504918	0.0131034	0.0364742	0	0.0124918	0.0325105	0.0481762
1.5	1101	1169	1074	1119	1106	1128	1086	1115	1143	947	1116	1119	1081	1100	1137			0.833333	0.00945626	0.0322581	0.0679052	0.0356133	0.0123095	0.0518697	0.0266597	0	0.0052459	0.0193103	0	0.0133245	0.0657462	0	0
1.66667	1180	1183	1086	1184	1120	1132	1135	1159	1157	1018	1124	1179	1087	1136	1076			1	0.0449173	0.0344451	0.0467649	0.0480497	0.0339977	0	0.0026137	0.0487522	0.0380328	0.0593103	0.0638298	0.0326449	0.0374753	0.0824804	0.0578114
1.83333	1181	1324	1135	1183	1153	1170	1183	1170	1113	1066	1160	1082	1086	1117	1111			1.16667	0.0307329	0.0710771	0.0557335	0.0638779	0.0427902	0.0180941	0.0449556	0.0319211	0.027541	0.0331034	0.0717325	0.0686209	0.0302433	0.0505719	0.0254646
2	1213	1388	1176	1256	1191	1161	1132	1171	1181	1088	1173	1132	1104	1116	1123			1.33333	0.0289598	0.0874795	0.0409994	0.085359	0.0556858	0.0892642	0.0454783	0.0551364	0.0222951	0.0386207	0.0419453	0.00799467	0.0223537	0.0493679	0.0963524
2.16667	1256	1370	1257	1235	1274	1200	1235	1206	1239	1090	1203	1109	1104	1111	1081			1.5	0.0537825	0.0606889	0.066624	0.0661391	0.0615475	0.0838359	0.0376372	0.0644225	0.0734426	0	0.0638298	0.0792805	0.0420776	0.0806743	0.0997935
2.33333	1247	1431	1268	1302	1245	1272	1265	1248	1291	1105	1221	1176	1167	1093	1146			1.66667	0.100473	0.0683434	0.0743113	0.102883	0.0697538	0.0862485	0.0632514	0.0899594	0.082623	0.0489655	0.068693	0.119254	0.0460224	0.102348	0.0578114
2.5	1394	1591	1287	1358	1227	1334	1318	1369	1272	1162	1250	1141	1177	1178	1195			1.83333	0.101064	0.145435	0.105701	0.102318	0.0890973	0.109168	0.0883429	0.0963436	0.0537705	0.082069	0.0905775	0.0546302	0.0453649	0.0909091	0.0818995
2.66667	1407	1636	1334	1445	1281	1351	1415	1375	1281	1151	1270	1173	1278	1188	1214			2	0.119976	0.180426	0.131967	0.143584	0.111372	0.103739	0.0616832	0.096924	0.0983607	0.0972414	0.0984802	0.0879414	0.0571992	0.090307	0.0901583
2.83333	1489	1618	1378	1467	1391	1407	1450	1278	1395	1276	1291	1151	1243	1136	1196			2.16667	0.14539	0.170585	0.183857	0.131713	0.160023	0.127262	0.115525	0.117237	0.136393	0.0986207	0.116717	0.0726183	0.0571992	0.0872968	0.0612526
3	1536	1788	1413	1480	1412	1433	1400	1409	1399	1210	1310	1237	1237	1210	1197			2.33333	0.140071	0.203937	0.190903	0.169587	0.143025	0.170688	0.131208	0.141613	0.170492	0.108966	0.12766	0.117255	0.0986193	0.07646	0.105988
3.16667	1690	1773	1438	1565	1381	1435	1509	1342	1409	1271	1327	1264	1330	1291	1232			2.5	0.22695	0.291416	0.203075	0.201244	0.132474	0.208082	0.158913	0.21184	0.158033	0.148276	0.145289	0.0939374	0.105194	0.127634	0.139711
3.33333	1578	1832	1409	1580	1487	1491	1486	1449	1348	1233	1427	1264	1255	1306	1239			2.66667	0.234634	0.31602	0.233184	0.250424	0.164127	0.218335	0.209618	0.215322	0.163934	0.14069	0.157447	0.115256	0.171598	0.133654	0.152787
3.5	1740	2059	1480	1673	1498	1575	1588	1471	1459	1276	1421	1309	1280	1336	1240			2.83333	0.283097	0.306178	0.261371	0.26286	0.228605	0.252111	0.227914	0.159025	0.238689	0.226897	0.170213	0.1006	0.148586	0.102348	0.140399
3.66667	1840	1978	1565	1818	1566	1557	1696	1487	1463	1317	1406	1344	1340	1371	1304			3	0.310875	0.399125	0.283792	0.270209	0.240914	0.267793	0.201777	0.235055	0.241311	0.181379	0.181763	0.157895	0.144642	0.146899	0.141087
3.83333	1814	2125	1564	1792	1572	1595	1672	1454	1524	1263	1452	1306	1364	1405	1327			3.16667	0.401891	0.390924	0.299808	0.318259	0.222743	0.268999	0.258756	0.196169	0.247869	0.223448	0.192097	0.175883	0.205786	0.195665	0.165175
4	1960	2178	1621	1904	1623	1726	1672	1515	1561	1249	1450	1331	1326	1321	1370			3.33333	0.335697	0.423182	0.28123	0.326738	0.284877	0.302774	0.246733	0.25827	0.207869	0.197241	0.252888	0.175883	0.156476	0.204696	0.169993
4.16667	1903	2137	1618	1835	1702	1783	1701	1597	1623	1399	1443	1366	1376	1411	1352			3.5	0.431442	0.547294	0.326714	0.37931	0.291325	0.353438	0.300052	0.271039	0.280656	0.226897	0.24924	0.205863	0.172913	0.222757	0.170681
4.33333	1851	2232	1667	1968	1767	1813	1766	1636	1572	1352	1473	1459	1359	1416	1369			3.66667	0.490544	0.503007	0.381166	0.461278	0.331184	0.342581	0.356508	0.280325	0.283279	0.255172	0.240122	0.229181	0.21236	0.243829	0.214728
4.5	2163	2221	1790	1942	1829	1791	1768	1631	1663	1337	1548	1459	1420	1446	1394			3.83333	0.475177	0.583379	0.380525	0.44658	0.334701	0.365501	0.343962	0.261172	0.323279	0.217931	0.268085	0.203864	0.228139	0.264299	0.230557
4.66667	1951	2202	1828	2004	1839	1855	1810	1646	1646	1426	1580	1484	1443	1443	1344			4	0.561466	0.612356	0.41704	0.509893	0.364596	0.444511	0.343962	0.296576	0.347541	0.208276	0.266869	0.22052	0.203156	0.213727	0.260151
4.83333	2011	2298	1769	1975	1785	1912	1892	1733	1697	1408	1555	1475	1495	1432	1450			4.16667	0.527778	0.58994	0.415119	0.470888	0.410903	0.47889	0.359122	0.344167	0.388197	0.311724	0.262614	0.243837	0.236029	0.267911	0.247763
5	2053	2178	1798	2098	1899	1899	1852	1779	1688	1474	1624	1480	1544	1457	1435			4.33333	0.497045	0.641881	0.446509	0.546071	0.449004	0.496984	0.3931	0.366802	0.354754	0.27931	0.280851	0.305796	0.224852	0.270921	0.259463
5.16667	2129	2197	1783	2183	1923	1899	1963	1757	1705	1359	1641	1587	1552	1575	1422			4.5	0.681442	0.635867	0.525304	0.531374	0.485346	0.483715	0.394145	0.3639	0.414426	0.268966	0.326444	0.305796	0.264957	0.288983	0.276669
5.33333	2100	2137	1835	2146	1947	1943	1966	1801	1694	1519	1724	1569	1591	1558	1505			4.66667	0.556147	0.625478	0.549648	0.566422	0.491208	0.522316	0.4161	0.372606	0.403279	0.330345	0.345897	0.322452	0.280079	0.287176	0.242257
5.5	2247	2234	1925	2120	1948	1921	2146	1924	1779	1474	1718	1522	1565	1505	1432			4.83333	0.591608	0.677966	0.511851	0.550028	0.459555	0.556695	0.458965	0.423099	0.436721	0.317931	0.330699	0.316456	0.314267	0.280554	0.31521
5.66667	2136	2241	1880	2047	1994	1951	1991	1956	1821	1480	1684	1537	1508	1539	1484			5	0.61643	0.612356	0.530429	0.619559	0.526377	0.548854	0.438055	0.449797	0.43082	0.363448	0.372644	0.319787	0.346483	0.295605	0.304886
5.83333	2092	2288	1888	2079	2044	1990	2044	1984	1802	1475	1729	1595	1637	1642	1506			5.16667	0.661348	0.622745	0.52082	0.667609	0.540445	0.548854	0.496079	0.437028	0.441967	0.284138	0.382979	0.391073	0.351742	0.366647	0.295939
6	2136	2191	1960	2249	2087	1980	2000	1880	1864	1510	1803	1637	1600	1572	1575			5.33333	0.644208	0.58994	0.554132	0.646693	0.554513	0.575392	0.497648	0.462565	0.434754	0.394483	0.433435	0.379081	0.377383	0.356412	0.353063
6.16667	2279	2443	1901	2172	2118	1972	2140	2003	1859	1576	1793	1661	1660	1548	1538			5.5	0.731087	0.642974	0.611787	0.631995	0.5551	0.562123	0.591741	0.533952	0.490492	0.363448	0.429787	0.347768	0.360289	0.324503	0.302822
6.33333	2298	2462	1969	2196	2196	2017	2062	2020	1850	1539	1838	1626	1661	1672	1654			5.66667	0.665485	0.646802	0.58296	0.590729	0.582063	0.580217	0.510716	0.552525	0.518033	0.367586	0.409119	0.357761	0.322814	0.344973	0.33861
6.5	2161	2228	2005	2195	2099	1955	2215	1988	1850	1507	1843	1697	1695	1721	1640			5.83333	0.63948	0.672499	0.588085	0.608819	0.611372	0.603739	0.538421	0.568775	0.505574	0.364138	0.436474	0.396402	0.407627	0.406984	0.353751
6.66667	2308	2141	1994	2216	2189	1997	2163	2030	1927	1637	1833	1675	1744	1659	1615			6	0.665485	0.619464	0.634209	0.704918	0.636577	0.597708	0.515421	0.508416	0.54623	0.388276	0.481459	0.424384	0.3833	0.36484	0.401239
6.83333	2174	2219	1917	2128	2144	2051	2238	2059	1884	1617	1848	1751	1710	1691	1734			6.16667	0.75	0.757244	0.596413	0.661391	0.654748	0.592883	0.588604	0.579803	0.542951	0.433793	0.47538	0.440373	0.422748	0.350391	0.375774
7	2340	2241	2033	2173	2237	1995	2164	2064	1881	1647	1923	1836	1711	1671	1699			6.33333	0.761229	0.767633	0.639974	0.674958	0.700469	0.620024	0.547831	0.589669	0.537049	0.408276	0.502736	0.417055	0.423406	0.425045	0.455609
7.16667	2245	2300	2067	2281	2227	2033	2284	2128	1993	1754	1938	1752	1755	1655	1835			6.5	0.68026	0.639694	0.663037	0.674392	0.643611	0.58263	0.62781	0.571097	0.537049	0.386207	0.505775	0.464357	0.445759	0.454545	0.445974
7.33333	2416	2339	2072	2247	2217	2101	2222	2208	1900	1796	2002	1767	1740	1812	1749			6.66667	0.767139	0.592127	0.65599	0.686263	0.696366	0.607961	0.600627	0.595473	0.587541	0.475862	0.499696	0.4497	0.477975	0.417219	0.428768
7.5	2172	2359	2200	2331	2251	2130	2269	2185	1905	1799	1927	1801	1788	1781	1830			6.83333	0.687943	0.634773	0.606662	0.636518	0.669988	0.640531	0.639833	0.612304	0.559344	0.462069	0.508815	0.500333	0.455621	0.436484	0.510668
7.66667	2244	2346	2090	2307	2293	2097	2207	2097	1968	1801	1978	1740	1811	1795	1793			7	0.786052	0.646802	0.680974	0.661956	0.724502	0.606755	0.60115	0.615206	0.557377	0.482759	0.554407	0.556962	0.456279	0.424443	0.486579
7.83333	2221	2500	2256	2408	2209	2067	2211	2195	2080	1731	1897	1791	1822	1869	1812			7.16667	0.729905	0.67906	0.702755	0.723007	0.71864	0.629674	0.663879	0.652351	0.63082	0.556552	0.563526	0.500999	0.485207	0.41481	0.580179
8	2226	2308	2079	2302	2286	2086	2444	2206	2107	1730	2034	1979	1840	1809	1811			7.33333	0.830969	0.700383	0.705958	0.703787	0.712778	0.670688	0.631469	0.698781	0.569836	0.585517	0.602432	0.510993	0.475345	0.509332	0.520991
8.16667	2212	2388	2105	2298	2215	2110	2389	2084	2196	1832	2035	1889	1753	1884	1879			7.5	0.686761	0.711318	0.787956	0.751272	0.732708	0.688179	0.656038	0.685432	0.573115	0.587586	0.556839	0.533644	0.506903	0.490668	0.576738
8.33333	2184	2460	2205	2377	2264	2090	2268	2149	2061	1762	2086	1919	1858	1809	1799			7.66667	0.729314	0.70421	0.717489	0.737705	0.757327	0.668275	0.623628	0.634359	0.614426	0.588966	0.587842	0.493005	0.522025	0.499097	0.551273
8.5	2405	2338	2186	2333	2356	2205	2273	2110	2029	1804	2012	1971	1970	1959	1895			7.83333	0.715721	0.788409	0.823831	0.794799	0.708089	0.650181	0.625719	0.691236	0.687869	0.54069	0.538602	0.526982	0.529257	0.543648	0.56435
8.66667	2449	2344	2176	2395	2462	2126	2283	2264	2090	1882	2058	2029	1882	1863	1896			8	0.718676	0.683434	0.710442	0.734878	0.753224	0.661641	0.747517	0.69762	0.705574	0.54	0.621884	0.652232	0.541091	0.507526	0.563661
8.83333	2249	2377	2151	2348	2358	2098	2336	2226	2110	1850	1998	1958	1877	1904	1842			8.16667	0.710402	0.727173	0.727098	0.732617	0.711606	0.676116	0.718766	0.626814	0.763934	0.610345	0.622492	0.592272	0.483892	0.552679	0.610461
9	2481	2500	2291	2442	2303	2111	2360	2295	2022	1837	2065	1921	1956	1851	1985			8.33333	0.693853	0.766539	0.79116	0.777275	0.740328	0.664053	0.655515	0.664539	0.67541	0.562069	0.653495	0.612258	0.552926	0.507526	0.555403
9.16667	2349	2386	2062	2349	2349	2099	2327	2142	2231	1854	2088	2037	1972	1904	2024			8.5	0.824468	0.699836	0.778988	0.752402	0.794256	0.733414	0.658129	0.641904	0.654426	0.591034	0.608511	0.646902	0.626561	0.597833	0.621473
9.33333	2346	2591	2195	2367	2316	2149	2344	2271	2150	1859	2091	2029	2015	1983	2052			8.66667	0.850473	0.703116	0.772582	0.787451	0.856389	0.685766	0.663356	0.731283	0.694426	0.644828	0.636474	0.685543	0.568705	0.540036	0.622161
9.5	2322	2285	2330	2392	2322	2241	2442	2165	2187	1858	2061	1986	1958	1919	2043			8.83333	0.73227	0.721159	0.756566	0.760882	0.795428	0.668878	0.691061	0.709228	0.707541	0.622759	0.6	0.638241	0.565417	0.56472	0.584997
9.66667	2382	2462	2193	2441	2458	2207	2537	2197	2043	1925	2146	2032	2061	1981	1897			9	0.869385	0.788409	0.846252	0.814019	0.763189	0.676719	0.703607	0.749275	0.649836	0.613793	0.640729	0.613591	0.617357	0.532812	0.683414
9.83333	2401	2337	2193	2431	2466	2175	2489	2276	2197	1826	2107	2068	2125	1992	1971			9.16667	0.791371	0.72608	0.699552	0.761447	0.790152	0.669481	0.686357	0.660476	0.786885	0.625517	0.654711	0.690873	0.627876	0.56472	0.710255
10	2385	2330	2244	2435	2375	2136	2479	2218	2214	1972	2117	1965	2123	1954	1925			9.33333	0.789598	0.838163	0.784753	0.771622	0.770809	0.699638	0.695243	0.735345	0.73377	0.628966	0.656535	0.685543	0.656147	0.612282	0.729525
10.1667	2391	2527	2255	2365	2436	2209	2323	2256	2274	1956	2212	1971	2118	1914	2047			9.5	0.775414	0.670858	0.871236	0.785755	0.774326	0.755127	0.746472	0.673825	0.758033	0.628276	0.638298	0.656895	0.618672	0.573751	0.723331
10.3333	2408	2403	2206	2416	2457	2123	2469	2246	2244	1888	2144	2057	2054	2023	2037			9.66667	0.810875	0.767633	0.783472	0.813454	0.854045	0.73462	0.796132	0.692397	0.663607	0.674483	0.68997	0.687542	0.686391	0.611078	0.622849
10.5	2313	2468	2251	2487	2368	2220	2476	2297	2195	1998	2108	2017	2062	2090	2012			9.83333	0.822104	0.699289	0.783472	0.807801	0.858734	0.71532	0.77104	0.738247	0.76459	0.606207	0.666261	0.711526	0.728468	0.6177	0.673778
10.6667	2353	2454	2284	2506	2352	2176	2425	2273	2338	1942	2128	2068	1955	2150	2049			10	0.812648	0.695462	0.816143	0.810062	0.805393	0.691797	0.765813	0.704585	0.775738	0.706897	0.67234	0.642905	0.727153	0.594822	0.64212
10.8333	2406	2356	2285	2466	2457	2233	2507	2282	2345	2034	2252	2072	2085	2122	1975			10.1667	0.816194	0.803171	0.82319	0.770492	0.841149	0.735826	0.684266	0.72664	0.815082	0.695862	0.730091	0.646902	0.723866	0.570741	0.726084
11	2457	2379	2318	2566	2477	2242	2498	2487	2205	2047	2216	1990	2061	2102	2101			10.3333	0.826241	0.735375	0.7918	0.799322	0.853458	0.683957	0.760585	0.720836	0.79541	0.648966	0.688754	0.704197	0.681788	0.636364	0.719202
11.1667	2354	2486	2343	2542	2468	2194	2506	2398	2332	2032	2253	2034	2165	2139	2137			10.5	0.770095	0.770913	0.820628	0.839457	0.80129	0.742461	0.764245	0.750435	0.763279	0.724828	0.666869	0.677548	0.687048	0.676701	0.701996
11.3333	2679	2429	2355	2501	2554	2162	2472	2384	2282	2025	2227	2195	2157	2048	2130			10.6667	0.793735	0.763259	0.841768	0.850198	0.791911	0.715923	0.737585	0.736506	0.857049	0.686207	0.679027	0.711526	0.6167	0.712824	0.72746
11.5	2448	2451	2249	2503	2463	2247	2481	2364	2123	2084	2147	2115	2184	2007	2133			10.8333	0.825059	0.709677	0.842409	0.827586	0.853458	0.750302	0.78045	0.74173	0.861639	0.749655	0.754407	0.714191	0.70217	0.695966	0.676531
11.6667	2449	2622	2315	2520	2503	2196	2436	2412	2287	2116	2329	2131	2054	2121	2146			11	0.855201	0.722253	0.863549	0.884115	0.865182	0.75573	0.775745	0.860708	0.769836	0.758621	0.732523	0.65956	0.686391	0.683925	0.763248
11.8333	2424	2414	2296	2447	2391	2144	2591	2640	2380	2098	2311	2192	2216	2096	2110			11.1667	0.794326	0.780755	0.879564	0.870548	0.859906	0.726779	0.779927	0.809054	0.853115	0.748276	0.755015	0.688874	0.754767	0.706201	0.788025
12	2415	2451	2291	2549	2375	2316	2627	2396	2322	2074	2360	2251	2187	2113	2232			11.3333	0.986407	0.74959	0.887252	0.847371	0.910317	0.707479	0.762154	0.800929	0.820328	0.743448	0.73921	0.796136	0.749507	0.651415	0.783207
12.1667	2404	2887	2338	2593	2501	2350	2614	2460	2324	2166	2289	2214	2303	2087	2147			11.5	0.849882	0.761618	0.819347	0.848502	0.856975	0.758745	0.766858	0.789321	0.716066	0.784138	0.690578	0.742838	0.767258	0.626731	0.785272
12.3333	2582	2570	2267	2576	2456	2324	2562	2410	2230	2085	2265	2211	2319	2089	2158			11.6667	0.850473	0.855112	0.861627	0.858112	0.880422	0.727986	0.743335	0.817179	0.823607	0.806207	0.801216	0.753498	0.681788	0.695364	0.794219
12.5	2511	2559	2287	2595	2623	2280	2486	2558	2322	2026	2404	2171	2324	2189	2136			11.8333	0.835697	0.741389	0.849455	0.816846	0.814771	0.696622	0.82436	0.949507	0.88459	0.793793	0.790274	0.794137	0.788297	0.680313	0.769443
12.6667	2667	2508	2285	2601	2617	2272	2612	2511	2411	2156	2384	2255	2425	2279	2200			12	0.830378	0.761618	0.846252	0.874505	0.805393	0.800362	0.843178	0.807893	0.846557	0.777241	0.820061	0.833444	0.769231	0.690548	0.853407
12.8333	2532	2665	2372	2420	2530	2364	2560	2470	2303	2065	2388	2153	2356	2234	2238			12.1667	0.823877	1	0.876361	0.899378	0.87925	0.820869	0.836383	0.845038	0.847869	0.84069	0.7769	0.808794	0.845496	0.674895	0.794907
13	2408	2626	2521	2542	2542	2294	2688	2471	2380	2104	2317	2220	2397	2258	2228			12.3333	0.929078	0.826681	0.830878	0.889768	0.852872	0.805187	0.8092	0.816019	0.78623	0.784828	0.76231	0.806795	0.856016	0.676099	0.802478
13.1667	2465	2529	2302	2622	2579	2367	2555	2462	2346	2192	2356	2238	2398	2139	2130			12.5	0.887116	0.820667	0.84369	0.900509	0.950762	0.778649	0.769472	0.901915	0.846557	0.744138	0.846809	0.780147	0.859303	0.736303	0.787337
13.3333	2536	2591	2450	2551	2638	2408	2664	2589	2338	2171	2400	2260	2456	2237	2279			12.6667	0.979314	0.792783	0.842409	0.903901	0.947245	0.773824	0.835337	0.874637	0.904918	0.833793	0.83465	0.836109	0.925707	0.790488	0.831383
13.5	2467	2521	2369	2579	2553	2420	2783	2384	2406	2172	2391	2199	2475	2178	2257			12.8333	0.899527	0.878622	0.898142	0.801583	0.896249	0.829312	0.808155	0.850842	0.834098	0.771034	0.837082	0.768155	0.880342	0.763396	0.857536
13.6667	2415	2671	2320	2561	2559	2406	2530	2480	2445	2143	2425	2400	2422	2227	2284			13	0.826241	0.857299	0.993594	0.870548	0.903283	0.787093	0.875065	0.851422	0.88459	0.797931	0.793921	0.812791	0.907298	0.777845	0.850654
13.8333	2402	2756	2518	2652	2574	2335	2573	2618	2342	2205	2438	2236	2348	2406	2340			13.1667	0.859929	0.804265	0.853299	0.915772	0.924971	0.831122	0.805541	0.846198	0.862295	0.858621	0.817629	0.824783	0.907955	0.706201	0.783207
14	2498	2580	2409	2538	2610	2305	2671	2501	2410	2145	2464	2399	2424	2397	2276			13.3333	0.901891	0.838163	0.94811	0.875636	0.959555	0.85585	0.86252	0.919907	0.857049	0.844138	0.844377	0.83944	0.946088	0.765202	0.885754
14.1667	2702	2533	2449	2648	2624	2413	2568	2621	2437	2274	2431	2271	2331	2505	2343			13.5	0.861111	0.799891	0.89622	0.891464	0.90973	0.863088	0.924726	0.800929	0.901639	0.844828	0.838906	0.798801	0.95858	0.729681	0.870613
14.3333	2495	2704	2470	2673	2609	2431	2661	2519	2445	2265	2449	2306	2410	2437	2241			13.6667	0.830378	0.881903	0.86483	0.881289	0.913247	0.854644	0.792473	0.856645	0.927213	0.824828	0.859574	0.932712	0.923734	0.759181	0.889195
14.5	2561	2557	2479	2619	2571	2465	2704	2620	2420	2163	2490	2339	2362	2526	2244			13.8333	0.822695	0.928376	0.991672	0.93273	0.92204	0.811821	0.81495	0.936738	0.859672	0.867586	0.867477	0.823451	0.875082	0.866948	0.927736
14.6667	2578	2571	2470	2604	2602	2482	2927	2634	2475	2325	2497	2322	2478	2471	2246			14	0.879433	0.832149	0.921845	0.868287	0.943142	0.793727	0.866179	0.868833	0.904262	0.826207	0.883283	0.932045	0.925049	0.861529	0.883689
14.8333	2583	2697	2484	2726	2457	2540	2614	2662	2435	2181	2502	2392	2432	2547	2253			14.1667	1	0.806452	0.94747	0.930469	0.951348	0.858866	0.812337	0.938479	0.921967	0.915172	0.863222	0.846769	0.863905	0.92655	0.9298
15	2508	2564	2417	2655	2660	2389	2786	2628	2556	2258	2570	2368	2322	2594	2392			14.3333	0.87766	0.899945	0.960922	0.944601	0.942556	0.869723	0.860951	0.87928	0.927213	0.908966	0.874164	0.870087	0.915845	0.885611	0.859601
15.1667	2690	2581	2500	2569	2574	2587	2824	2686	2442	2314	2480	2437	2399	2627	2328			14.5	0.916667	0.819574	0.966688	0.914076	0.920281	0.890229	0.883429	0.937899	0.91082	0.838621	0.899088	0.892072	0.884287	0.939193	0.861666
15.3333	2524	2886	2349	2660	2631	2647	2669	2523	2457	2270	2656	2450	2523	2529	2346			14.6667	0.926714	0.827228	0.960922	0.905596	0.938453	0.900483	1	0.946024	0.946885	0.950345	0.903343	0.880746	0.960552	0.906081	0.863042
15.5	2581	2709	2475	2587	2639	2628	2655	2689	2405	2340	2514	2501	2460	2491	2381			14.8333	0.929669	0.896118	0.969891	0.974562	0.853458	0.935464	0.836383	0.962275	0.920656	0.851034	0.906383	0.927382	0.930309	0.951836	0.86786
15.6667	2525	2775	2438	2562	2707	2533	2727	2727	2484	2348	2561	2425	2346	2422	2445			15	0.885343	0.823401	0.92697	0.934426	0.97245	0.844391	0.926294	0.942542	1	0.904138	0.94772	0.911392	0.857988	0.980132	0.963524
15.8333	2505	2705	2531	2771	2636	2485	2614	2643	2538	2158	2552	2415	2538	2386	2414			15.1667	0.992908	0.832695	0.980141	0.885811	0.92204	0.963812	0.946158	0.976204	0.925246	0.942759	0.893009	0.957362	0.908613	1	0.919477
16	2434	2611	2327	2712	2551	2505	2793	2638	2394	2397	2539	2393	2457	2440	2437			15.3333	0.894799	0.999453	0.883408	0.937253	0.955451	1	0.865133	0.881602	0.935082	0.912414	1	0.966023	0.990138	0.940999	0.931865
																		15.5	0.928487	0.902679	0.964126	0.895986	0.960141	0.98854	0.857815	0.977945	0.900984	0.96069	0.913678	1	0.948718	0.918122	0.955953
																		15.6667	0.89539	0.938764	0.940423	0.881854	1	0.931242	0.895452	1	0.952787	0.966207	0.942249	0.949367	0.873767	0.87658	1
																		15.8333	0.88357	0.900492	1	1	0.958382	0.902292	0.836383	0.951248	0.988197	0.835172	0.936778	0.942705	1	0.854907	0.978665
																		16	0.841608	0.849098	0.869315	0.966648	0.908558	0.914355	0.929953	0.948346	0.89377	1	0.928875	0.928048	0.946746	0.887417	0.994494
