# Supplementary material for: Tuning the rate of aggregation of hIAPP into amyloid using small-molecule modulators of assembly
Source: Nat Commun. 2022 Feb 24;13:1040. doi: 10.1038/s41467-022-28660-7 (PMC8873464; doi:10.1038/s41467-022-28660-7)
Supplement: Supplementary file 3 — Source Data [file 41467_2022_28660_MOESM3_ESM.zip › Source data files/4. ThT kinetics of accelerator.xlsx]

## Sheet: Without seeds 
	hIAPP alone	hIAPP alone	hIAPP alone	1:2	1:2	1:2	1:1	1:1	1:1	1:0.5	1:0.5	1:0.5	1:0.13	1:0.13	1:0.13	1:0.03	1:0.03	1:0.03			Max	1244	1187	1325	4207	3050	4146	3270	4162	3728	1323	1293	1475	1285	1296	1224	1173	1245	1261
Time (h)	0	0	0	20 uM	20 uM	20 uM	10 uM	10 uM	10 uM	5 uM	5 uM	5 uM	1.3 uM	1.3 uM	1.3 uM	0.3 uM	0.3 uM	0.3 uM			Min	195	183	264	214	223	243	214	215	216	183	197	212	177	208	197	204	208	208
0	264	295	338	306	336	357	282	285	285	268	250	286	260	244	253	266	262	245
0.17	222	248	290	335	312	331	264	221	229	204	214	242	257	257	215	237	229	218
0.33	228	201	284	310	309	287	226	248	231	231	225	226	246	234	238	266	253	216			Time (h)	hIAPP alone	hIAPP alone	hIAPP alone	1:2	1:2	1:2	1:1	1:1	1:1	1:0.5	1:0.5	1:0.5	1:0.13	1:0.13	1:0.13	1:0.03	1:0.03	1:0.03
0.5	214	199	309	296	245	296	227	222	230	241	201	223	212	223	225	228	259	228			0	0.0657769	0.111554	0.0697455	0.0230403	0.0399717	0.0292083	0.0222513	0.017735	0.0196469	0.0745614	0.0483577	0.0585907	0.0749097	0.0330882	0.0545278	0.0639835	0.0520733	0.0351377
0.67	220	197	270	271	230	258	220	254	222	211	236	225	229	257	219	220	224	223			0.17	0.0257388	0.064741	0.0245052	0.030303	0.0314821	0.0225468	0.0163613	0.00152014	0.00370159	0.0184211	0.0155109	0.023753	0.0722022	0.0450368	0.0175268	0.0340557	0.0202507	0.00949668
0.83	228	231	312	265	263	301	240	251	267	226	228	249	230	269	224	206	228	236			0.33	0.0314585	0.0179283	0.0188501	0.0240421	0.0304209	0.0112734	0.0039267	0.00836078	0.00427107	0.0421053	0.0255474	0.0110847	0.0622744	0.0238971	0.0399221	0.0639835	0.0433944	0.00759734
1	209	211	269	284	253	283	236	248	260	229	215	223	225	215	207	245	238	239			0.5	0.0181125	0.0159363	0.0424128	0.0205359	0.0077821	0.0135793	0.00425393	0.0017735	0.00398633	0.0508772	0.00364964	0.00870942	0.0315884	0.0137868	0.0272639	0.0247678	0.0491803	0.0189934
1.17	205	220	319	237	255	278	250	248	248	252	242	212	217	228	199	226	225	235			0.67	0.0238322	0.0139442	0.00565504	0.014275	0.00247612	0.0038432	0.00196335	0.00988092	0.00170843	0.0245614	0.0355839	0.010293	0.0469314	0.0450368	0.0214216	0.0165119	0.0154291	0.014245
1.33	212	218	284	253	254	269	277	262	251	202	205	246	271	240	234	204	215	223			0.83	0.0314585	0.0478088	0.0452403	0.0127724	0.0141493	0.0148604	0.00850785	0.00912085	0.0145216	0.0377193	0.0282847	0.0292953	0.0478339	0.0560662	0.0262902	0.00206398	0.0192864	0.0265907
1.5	231	212	311	248	225	268	242	255	234	183	213	237	227	217	213	254	227	228			1	0.013346	0.0278884	0.00471254	0.0175307	0.010612	0.0102485	0.00719895	0.00836078	0.0125285	0.0403509	0.0164234	0.00870942	0.0433213	0.00643382	0.0097371	0.0423117	0.0289296	0.0294397
1.67	216	219	290	270	253	283	247	256	272	224	197	239	209	232	223	220	251	208			1.17	0.00953289	0.0368526	0.0518379	0.00576008	0.0113194	0.00896746	0.0117801	0.00836078	0.00911162	0.0605263	0.0410584	0	0.0361011	0.0183824	0.00194742	0.0227038	0.0163934	0.025641
1.83	230	209	281	261	291	251	267	270	241	234	224	236	203	220	221	236	237	230			1.33	0.0162059	0.0348606	0.0188501	0.00976709	0.0109657	0.00666154	0.0206152	0.0119078	0.00996583	0.0166667	0.00729927	0.02692	0.0848375	0.0294118	0.0360273	0	0.00675024	0.014245
2	212	216	292	245	244	243	254	261	273	238	210	244	206	226	238	240	241	222			1.5	0.0343184	0.0288845	0.0442978	0.0085149	0.000707464	0.00640533	0.0091623	0.0101343	0.00512528	0	0.0145985	0.0197941	0.0451264	0.00827206	0.0155794	0.0515996	0.0183221	0.0189934
2.17	223	188	304	263	263	301	222	254	242	213	224	257	218	230	234	245	276	249			1.67	0.0200191	0.0358566	0.0245052	0.0140245	0.010612	0.0102485	0.0107984	0.0103876	0.0159453	0.0359649	0	0.0213777	0.0288809	0.0220588	0.0253165	0.0165119	0.0414658	0
2.33	213	183	282	233	261	269	243	273	252	224	214	232	215	257	231	226	246	212			1.83	0.0333651	0.0258964	0.0160226	0.0117706	0.0240538	0.00204971	0.0173429	0.0139346	0.00711845	0.0447368	0.024635	0.0190024	0.0234657	0.0110294	0.023369	0.0330237	0.0279653	0.0208927
2.5	212	202	296	264	255	251	215	238	241	244	241	224	217	244	232	233	264	250			2	0.0162059	0.0328685	0.0263902	0.00776359	0.00742837	0	0.013089	0.0116544	0.0162301	0.0482456	0.0118613	0.0253365	0.0261733	0.0165441	0.0399221	0.0371517	0.0318226	0.0132953
2.67	203	242	303	241	240	259	250	252	262	237	218	240	218	238	238	249	260	236			2.17	0.0266921	0.00498008	0.0377003	0.0122715	0.0141493	0.0148604	0.0026178	0.00988092	0.00740319	0.0263158	0.024635	0.0356295	0.0370036	0.0202206	0.0360273	0.0423117	0.0655738	0.0389364
2.83	204	221	264	255	256	273	227	258	281	250	233	216	228	260	232	205	241	216			2.33	0.0171592	0	0.0169651	0.00475833	0.0134418	0.00666154	0.00948953	0.0146947	0.0102506	0.0359649	0.0155109	0.0158353	0.034296	0.0450368	0.0331061	0.0227038	0.0366442	0.00379867
3	223	204	294	263	229	255	234	230	251	214	244	234	177	217	222	222	245	245			2.5	0.0162059	0.0189243	0.0301602	0.0125219	0.0113194	0.00204971	0.000327225	0.00582721	0.00711845	0.0535088	0.040146	0.00950119	0.0361011	0.0330882	0.0340798	0.0299278	0.0540019	0.039886
3.17	234	244	286	258	243	255	238	232	266	246	235	219	227	219	214	218	208	221			2.67	0.00762631	0.0587649	0.0367578	0.00676183	0.00601344	0.00409941	0.0117801	0.00937421	0.0130979	0.0473684	0.0191606	0.0221694	0.0370036	0.0275735	0.0399221	0.0464396	0.0501446	0.0265907
3.33	221	228	291	264	223	253	253	222	246	238	216	259	201	223	197	235	247	231			2.83	0.0085796	0.0378486	0	0.010268	0.0116732	0.0076864	0.00425393	0.0108944	0.018508	0.0587719	0.0328467	0.00316706	0.0460289	0.0477941	0.0340798	0.00103199	0.0318226	0.00759734
3.5	246	228	276	281	240	268	243	261	265	210	241	232	215	210	210	240	231	226			3	0.0266921	0.0209163	0.0282752	0.0122715	0.00212239	0.00307456	0.0065445	0.00380035	0.00996583	0.027193	0.0428832	0.0174188	0	0.00827206	0.0243427	0.0185759	0.0356798	0.0351377
3.67	219	212	272	251	245	266	243	265	216	223	228	247	236	215	231	237	227	220			3.17	0.0371783	0.060757	0.0207352	0.0110193	0.00707464	0.00307456	0.0078534	0.00430707	0.0142369	0.0552632	0.0346715	0.00554236	0.0451264	0.0101103	0.0165531	0.0144479	0	0.0123457
3.83	217	223	275	214	231	243	240	284	227	224	231	258	209	254	215	227	250	232			3.33	0.0247855	0.0448207	0.0254477	0.0125219	0	0.00256213	0.0127618	0.0017735	0.00854214	0.0482456	0.0173358	0.037213	0.0216606	0.0137868	0	0.0319917	0.0376085	0.0218424
4	216	198	312	256	246	262	214	284	231	220	236	225	247	250	234	261	249	247			3.5	0.0486177	0.0448207	0.0113101	0.0167794	0.00601344	0.00640533	0.00948953	0.0116544	0.0139522	0.0236842	0.040146	0.0158353	0.034296	0.00183824	0.0126582	0.0371517	0.0221794	0.017094
4.17	235	210	296	243	242	246	232	260	224	250	241	252	231	212	215	235	248	236			3.67	0.0228789	0.0288845	0.00754006	0.00926622	0.0077821	0.0058929	0.00948953	0.0126678	0	0.0350877	0.0282847	0.0277118	0.0532491	0.00643382	0.0331061	0.0340557	0.0183221	0.011396
4.33	217	219	306	268	241	250	222	231	238	222	261	247	248	245	203	254	245	234			3.83	0.0209724	0.0398406	0.0103676	0	0.00282985	0	0.00850785	0.0174816	0.00313212	0.0359649	0.0310219	0.0364212	0.0288809	0.0422794	0.0175268	0.0237358	0.0405014	0.022792
4.5	239	233	312	235	262	264	237	215	243	224	233	247	219	226	208	218	232	226			4	0.0200191	0.0149402	0.0452403	0.0105184	0.00813583	0.00486805	0	0.0174816	0.00427107	0.0324561	0.0355839	0.010293	0.0631769	0.0386029	0.0360273	0.0588235	0.0395371	0.037037
4.67	224	204	295	271	230	276	227	257	233	222	228	242	222	208	231	228	256	237			4.17	0.0381316	0.0268924	0.0301602	0.00726271	0.00672091	0.00076864	0.00589005	0.0114011	0.0022779	0.0587719	0.040146	0.0316706	0.0487365	0.00367647	0.0175268	0.0319917	0.0385728	0.0265907
4.83	200	190	293	279	249	294	251	277	239	227	220	263	233	222	237	234	248	236			4.33	0.0209724	0.0358566	0.0395853	0.0135237	0.00636717	0.00179349	0.0026178	0.00405371	0.00626424	0.0342105	0.0583942	0.0277118	0.0640794	0.0340074	0.00584226	0.0515996	0.0356798	0.0246914
5	226	214	303	282	249	297	265	251	256	247	242	259	217	236	228	247	227	228			4.5	0.0419447	0.0498008	0.0452403	0.0052592	0.0137955	0.00538048	0.00752618	0	0.00768793	0.0359649	0.0328467	0.0277118	0.0379061	0.0165441	0.0107108	0.0144479	0.0231437	0.017094
5.17	219	210	297	341	253	313	263	271	255	249	254	258	219	241	229	227	236	247			4.67	0.0276454	0.0209163	0.0292177	0.014275	0.00247612	0.00845503	0.00425393	0.010641	0.00484055	0.0342105	0.0282847	0.023753	0.0406137	0	0.0331061	0.0247678	0.0462874	0.0275404
5.33	217	203	298	382	250	370	274	234	294	266	241	259	239	236	257	250	254	224			4.83	0.00476644	0.00697211	0.0273327	0.0162785	0.00919703	0.0130669	0.0121073	0.0157081	0.00654897	0.0385965	0.0209854	0.04038	0.0505415	0.0128676	0.0389484	0.0309598	0.0385728	0.0265907
5.5	215	207	292	470	284	425	278	276	239	244	215	243	232	250	232	230	219	234			5	0.029552	0.0308765	0.0367578	0.0170298	0.00919703	0.0138355	0.0166885	0.00912085	0.0113895	0.0561404	0.0410584	0.037213	0.0361011	0.0257353	0.030185	0.0443756	0.0183221	0.0189934
5.67	205	237	305	495	272	500	305	287	288	247	222	264	249	236	250	246	228	268			5.17	0.0228789	0.0268924	0.0311027	0.0318057	0.010612	0.0179349	0.016034	0.014188	0.0111048	0.0578947	0.0520073	0.0364212	0.0379061	0.0303309	0.0311587	0.0237358	0.027001	0.037037
5.83	215	234	337	571	288	552	276	348	266	259	238	255	233	230	248	283	241	247			5.33	0.0209724	0.0199203	0.0320452	0.0420736	0.00955076	0.0325391	0.0196335	0.00481378	0.0222096	0.072807	0.040146	0.037213	0.0559567	0.0257353	0.0584226	0.0474716	0.0443587	0.0151947
6	242	204	282	647	336	644	348	378	298	239	238	247	230	257	245	249	255	217			5.5	0.0190658	0.0239044	0.0263902	0.0641122	0.0215776	0.0466308	0.0209424	0.0154548	0.00654897	0.0535088	0.0164234	0.0245447	0.049639	0.0386029	0.0340798	0.0268318	0.0106075	0.0246914
6.17	231	237	317	799	320	700	341	448	287	249	219	260	271	221	237	229	242	233			5.67	0.00953289	0.0537849	0.0386428	0.0703732	0.0173329	0.0658468	0.0297775	0.0182417	0.0205011	0.0561404	0.0228102	0.0411718	0.0649819	0.0257353	0.0516066	0.0433437	0.0192864	0.0569801
6.33	195	234	291	906	363	843	362	435	345	241	269	239	222	238	249	234	223	259			5.83	0.0190658	0.0507968	0.068803	0.0894065	0.0229926	0.0791699	0.020288	0.0336965	0.0142369	0.0666667	0.0374088	0.0340459	0.0505415	0.0202206	0.0496592	0.0815273	0.0318226	0.037037
6.5	226	226	317	972	412	982	400	612	442	246	257	252	215	252	246	233	280	231			6	0.0448046	0.0209163	0.0169651	0.10844	0.0399717	0.102741	0.0438482	0.0412972	0.0233485	0.0491228	0.0374088	0.0277118	0.0478339	0.0450368	0.0467381	0.0464396	0.045323	0.00854701
6.67	217	206	300	1094	518	1090	398	668	447	255	262	271	253	225	244	267	246	246			6.17	0.0343184	0.0537849	0.0499529	0.146506	0.034312	0.117089	0.0415576	0.0590322	0.0202164	0.0578947	0.020073	0.0380048	0.0848375	0.0119485	0.0389484	0.0257998	0.0327869	0.0237417
6.83	232	216	329	1157	631	1267	546	650	531	258	268	271	233	238	241	295	266	262			6.33	0	0.0507968	0.0254477	0.173303	0.0495225	0.153728	0.0484293	0.0557385	0.0367312	0.0508772	0.0656934	0.0213777	0.0406137	0.0275735	0.0506329	0.0309598	0.0144648	0.048433
7	246	216	304	1242	707	1216	652	780	628	251	271	263	216	233	265	256	260	234			6.5	0.029552	0.0428287	0.0499529	0.189832	0.0668553	0.189342	0.0608639	0.100583	0.0643508	0.0552632	0.0547445	0.0316706	0.034296	0.0404412	0.0477118	0.0299278	0.0694311	0.0218424
7.17	241	227	310	1348	720	1346	705	868	696	275	267	259	253	228	251	259	247	232			6.67	0.0209724	0.0229084	0.0339303	0.220386	0.104351	0.217013	0.0602094	0.114771	0.0657745	0.0631579	0.0593066	0.0467142	0.0685921	0.015625	0.0457644	0.0650155	0.0366442	0.0360874
7.33	265	251	296	1442	807	1332	787	972	809	256	263	264	227	268	277	235	232	246			6.83	0.0352717	0.0328685	0.061263	0.236163	0.144323	0.262362	0.108639	0.11021	0.0896925	0.0657895	0.064781	0.0467142	0.0505415	0.0275735	0.0428432	0.0939112	0.0559306	0.0512821
7.5	284	222	313	1557	956	1629	843	1144	957	272	252	289	234	258	283	284	229	242			7	0.0486177	0.0328685	0.0377003	0.257451	0.171206	0.249295	0.143325	0.143147	0.117312	0.0596491	0.0675182	0.04038	0.0351986	0.0229779	0.0662123	0.0536636	0.0501446	0.0246914
7.67	240	205	298	1643	950	1712	895	1233	962	275	247	290	225	259	253	261	258	222			7.17	0.0438513	0.0438247	0.0433553	0.283997	0.175805	0.282603	0.160668	0.165442	0.136674	0.0807018	0.0638686	0.037213	0.0685921	0.0183824	0.0525803	0.0567595	0.0376085	0.022792
7.83	241	256	312	1627	1073	1765	1029	1400	1062	242	265	256	243	233	245	241	271	264			7.33	0.0667302	0.0677291	0.0301602	0.307538	0.206579	0.279016	0.1875	0.191791	0.16885	0.0640351	0.060219	0.0411718	0.0451264	0.0551471	0.0778968	0.0319917	0.0231437	0.0360874
8	217	234	306	1784	1218	2057	1112	1413	1115	249	261	283	232	243	252	239	261	238			7.5	0.0848427	0.0388446	0.0461828	0.336339	0.259285	0.355111	0.205825	0.235369	0.210991	0.0780702	0.0501825	0.060966	0.051444	0.0459559	0.083739	0.0825593	0.0202507	0.0322887
8.17	229	274	315	1724	1290	1920	1086	1469	1242	275	261	308	264	254	251	266	256	233			7.67	0.042898	0.0219124	0.0320452	0.357876	0.257163	0.376377	0.22284	0.257917	0.212415	0.0807018	0.0456204	0.0617577	0.0433213	0.046875	0.0545278	0.0588235	0.048216	0.0132953
8.33	225	221	300	1796	1287	2111	1122	1595	1322	251	262	289	256	246	252	250	261	231			7.83	0.0438513	0.0727092	0.0452403	0.353869	0.300672	0.389956	0.266688	0.300228	0.240888	0.0517544	0.0620438	0.0348377	0.0595668	0.0229779	0.0467381	0.0381837	0.0607522	0.0531814
8.5	233	213	337	2077	1414	2005	1272	1709	1453	268	277	323	239	266	262	225	267	250			8	0.0209724	0.0507968	0.0395853	0.393188	0.351963	0.464771	0.293848	0.303522	0.255979	0.0578947	0.0583942	0.0562154	0.049639	0.0321691	0.053554	0.0361197	0.051109	0.02849
8.67	227	237	288	2183	1336	2372	1364	1827	1566	294	297	278	274	261	264	220	235	244			8.17	0.0324118	0.0906375	0.0480679	0.378162	0.377432	0.429669	0.28534	0.31771	0.292141	0.0807018	0.0583942	0.0760095	0.0785199	0.0422794	0.0525803	0.0639835	0.0462874	0.0237417
8.83	252	242	335	1965	1525	2334	1510	1911	1577	272	330	283	247	264	251	249	278	247			8.33	0.0285987	0.0378486	0.0339303	0.396193	0.376371	0.478606	0.29712	0.349633	0.31492	0.0596491	0.0593066	0.060966	0.0712996	0.0349265	0.053554	0.0474716	0.051109	0.0218424
9	246	228	297	2215	1569	2562	1414	1926	1652	246	276	347	265	266	260	250	254	237			8.5	0.036225	0.0298805	0.068803	0.466566	0.421295	0.451448	0.346204	0.378515	0.352221	0.0745614	0.0729927	0.087886	0.0559567	0.0533088	0.0632911	0.0216718	0.0568949	0.039886
9.17	271	240	303	2478	1574	2738	1809	2146	1865	264	264	286	263	246	250	241	262	282			8.67	0.0305052	0.0537849	0.0226202	0.493113	0.393704	0.545478	0.376309	0.408411	0.384396	0.0973684	0.0912409	0.0522565	0.0875451	0.0487132	0.0652386	0.0165119	0.0260366	0.034188
9.33	259	212	301	2718	1554	2792	1628	2155	1823	287	279	324	229	227	262	228	261	262			8.83	0.0543375	0.0587649	0.066918	0.438517	0.460559	0.535742	0.424084	0.429693	0.387528	0.0780702	0.12135	0.0562154	0.0631769	0.0514706	0.0525803	0.0464396	0.0675024	0.037037
9.5	268	215	327	2825	1571	3042	1522	2187	2045	297	261	420	261	283	248	261	231	292			9	0.0486177	0.0448207	0.0311027	0.501127	0.476123	0.594158	0.39267	0.433494	0.408884	0.0552632	0.0720803	0.106888	0.0794224	0.0533088	0.0613437	0.0474716	0.0443587	0.0275404
9.67	259	266	272	2549	1669	2882	1657	2355	1972	313	275	422	242	248	264	252	273	253			9.17	0.07245	0.0567729	0.0367578	0.566992	0.477892	0.639252	0.521924	0.489232	0.469533	0.0710526	0.0611314	0.0585907	0.0776173	0.0349265	0.0516066	0.0381837	0.0520733	0.0702754
9.83	255	258	295	2718	1761	3000	1724	2359	2257	279	301	545	259	264	263	263	283	258			9.33	0.0610105	0.0288845	0.0348728	0.627097	0.470817	0.653087	0.462696	0.491513	0.457574	0.0912281	0.0748175	0.0886778	0.0469314	0.0174632	0.0632911	0.0247678	0.051109	0.0512821
10	236	244	330	3180	2003	3217	1831	2484	2141	283	271	535	267	291	300	250	237	286			9.5	0.0695901	0.0318725	0.0593779	0.653894	0.476831	0.717141	0.42801	0.49962	0.520786	0.1	0.0583942	0.164687	0.0758123	0.0689338	0.0496592	0.0588235	0.0221794	0.0797721
10.17	229	251	320	2875	1819	3124	1840	2562	2241	341	311	609	250	267	282	241	257	278			9.67	0.0610105	0.0826693	0.00754006	0.584773	0.511496	0.676147	0.472186	0.542184	0.5	0.114035	0.0711679	0.166271	0.0586643	0.0367647	0.0652386	0.0495356	0.0626808	0.042735
10.33	267	254	299	3159	2144	3400	1832	2789	2248	324	289	662	291	277	297	272	247	267			9.83	0.0571973	0.0747012	0.0292177	0.627097	0.54404	0.70638	0.49411	0.543197	0.58115	0.0842105	0.0948905	0.263658	0.0740072	0.0514706	0.0642648	0.0608875	0.072324	0.0474834
10.5	259	257	294	2990	2125	3458	1856	2572	2339	337	303	706	293	240	280	256	253	263			10	0.0390848	0.060757	0.0622055	0.7428	0.629643	0.761978	0.529123	0.574867	0.548121	0.0877193	0.0675182	0.25574	0.0812274	0.0762868	0.100292	0.0474716	0.0279653	0.0740741
10.67	241	243	336	3224	2213	3405	1901	2717	2435	318	370	777	270	270	303	260	286	247			10.17	0.0324118	0.0677291	0.0527804	0.666416	0.564556	0.73815	0.532068	0.594629	0.576595	0.138596	0.104015	0.314331	0.0658845	0.0542279	0.0827653	0.0381837	0.0472517	0.0664767
10.83	265	228	349	2950	2304	2968	2233	2869	2510	374	333	757	311	286	306	242	247	276			10.33	0.0686368	0.0707171	0.0329877	0.737541	0.679519	0.808865	0.52945	0.652141	0.578588	0.123684	0.0839416	0.356295	0.102888	0.0634191	0.097371	0.0701754	0.0376085	0.0560304
11	258	209	364	3275	2321	3611	1939	2895	2731	385	336	832	298	281	320	320	274	276			10.5	0.0610105	0.0737052	0.0282752	0.695217	0.672798	0.823725	0.537304	0.597162	0.604499	0.135088	0.0967153	0.391132	0.104693	0.0294118	0.0808179	0.0536636	0.0433944	0.0522317
11.17	250	250	367	3402	2431	3570	2032	2984	2601	399	388	874	302	300	320	290	280	250			10.67	0.0438513	0.059761	0.0678605	0.753819	0.703926	0.810146	0.552029	0.633899	0.631834	0.118421	0.157847	0.447348	0.083935	0.0569853	0.103213	0.0577915	0.075217	0.037037
11.33	272	248	331	3510	2417	3519	2140	3072	2806	444	373	831	292	291	393	269	279	267			10.83	0.0667302	0.0448207	0.0801131	0.685199	0.736116	0.698181	0.660668	0.672409	0.653189	0.167544	0.124088	0.431512	0.120939	0.0716912	0.106134	0.0392157	0.0376085	0.0645774
11.5	275	279	306	3249	2478	3745	2109	3194	2581	510	422	919	307	281	458	284	269	276			11	0.0600572	0.0258964	0.0942507	0.766592	0.742129	0.862926	0.564463	0.678997	0.716116	0.177193	0.126825	0.490895	0.109206	0.0670956	0.119766	0.119711	0.0636451	0.0645774
11.67	287	220	335	3296	2455	3578	2217	2895	2774	544	460	924	294	292	481	248	311	286			11.17	0.0524309	0.0667331	0.0970782	0.798397	0.78104	0.852421	0.594895	0.701545	0.6791	0.189474	0.17427	0.524149	0.112816	0.0845588	0.119766	0.0887513	0.0694311	0.039886
11.83	250	253	345	3255	2493	3739	2491	3179	2794	517	485	920	338	294	579	266	254	271			11.33	0.0734032	0.064741	0.063148	0.825445	0.776088	0.839354	0.630236	0.723841	0.737472	0.228947	0.160584	0.490103	0.103791	0.0762868	0.190847	0.0670795	0.0684667	0.0560304
12	293	240	364	3411	2534	3460	2218	3205	2936	592	511	918	306	306	579	271	291	261			11.5	0.0762631	0.0956175	0.0395853	0.76008	0.797665	0.897259	0.620092	0.75475	0.673405	0.286842	0.205292	0.559778	0.117329	0.0670956	0.254138	0.0825593	0.0588235	0.0645774
12.17	299	248	330	3564	2502	3829	2522	3154	2924	614	562	953	328	302	635	313	257	269			11.67	0.0877026	0.0368526	0.066918	0.771851	0.78953	0.854471	0.655432	0.678997	0.72836	0.316667	0.239964	0.563737	0.105596	0.0772059	0.276534	0.0454076	0.099325	0.0740741
12.33	292	285	371	3700	2563	3747	2284	3450	2658	663	614	956	390	330	643	283	286	313			11.83	0.0524309	0.0697211	0.0763431	0.761583	0.802971	0.895721	0.745092	0.75095	0.734055	0.292982	0.262774	0.56057	0.145307	0.0790441	0.371957	0.0639835	0.0443587	0.0598291
12.5	299	285	372	3480	2634	3453	2513	3056	2827	717	663	1019	390	341	743	323	343	312			12	0.0934223	0.0567729	0.0942507	0.800651	0.817474	0.824238	0.655759	0.757537	0.774487	0.358772	0.286496	0.558987	0.116426	0.0900735	0.371957	0.0691434	0.0800386	0.0503324
12.67	291	281	431	3236	2770	3605	2513	3432	3070	714	722	960	465	402	777	371	293	353			12.17	0.099142	0.064741	0.0622055	0.838968	0.806155	0.91878	0.755236	0.744616	0.771071	0.37807	0.333029	0.586698	0.136282	0.0863971	0.426485	0.112487	0.0472517	0.0579297
12.83	328	326	472	3738	2647	3949	2324	3390	3058	795	786	1011	393	384	846	334	315	341			12.33	0.092469	0.101594	0.100848	0.873028	0.827733	0.897771	0.677356	0.81961	0.69533	0.421053	0.380474	0.589074	0.192238	0.112132	0.434275	0.0815273	0.075217	0.0997151
13	341	372	500	3682	2671	3862	2500	3402	3021	772	736	1010	444	468	787	418	324	400			12.5	0.099142	0.101594	0.101791	0.817931	0.852848	0.822444	0.752291	0.719787	0.743451	0.468421	0.425182	0.638955	0.192238	0.122243	0.531646	0.122807	0.130183	0.0987654
13.17	370	428	529	3648	2680	3725	2624	3422	3061	823	726	1066	480	544	850	425	359	444			12.67	0.0915157	0.0976096	0.157399	0.756824	0.900955	0.861389	0.752291	0.815049	0.812642	0.465789	0.479015	0.592241	0.259928	0.178309	0.564752	0.172343	0.0819672	0.137702
13.33	404	545	583	3442	2692	3876	2625	3478	3157	796	802	1001	585	605	892	460	376	484			12.83	0.126787	0.14243	0.196041	0.882544	0.857446	0.949526	0.690445	0.804408	0.809226	0.536842	0.537409	0.632621	0.194946	0.161765	0.631938	0.134159	0.103182	0.126306
13.5	463	561	689	3529	2878	3683	2810	3734	3066	854	881	1038	538	645	842	519	437	547			13	0.13918	0.188247	0.222432	0.86852	0.865936	0.927235	0.748037	0.807449	0.79869	0.516667	0.491788	0.631829	0.240975	0.238971	0.574489	0.220846	0.111861	0.182336
13.67	554	669	739	3672	2734	3569	2365	3747	3077	877	891	984	618	694	910	620	437	653			13.17	0.166826	0.244024	0.249764	0.860005	0.869119	0.892134	0.788613	0.812516	0.81008	0.561404	0.482664	0.676168	0.273466	0.308824	0.635833	0.22807	0.145612	0.224122
13.83	733	678	786	3505	2878	3414	2466	3761	3195	916	944	1080	675	719	913	642	505	703			13.33	0.199237	0.360558	0.30066	0.808415	0.873364	0.930822	0.78894	0.826704	0.837415	0.537719	0.552007	0.624703	0.368231	0.36489	0.676728	0.26419	0.162006	0.262108
14	760	705	806	3192	2719	3927	2619	3687	3234	894	999	1110	719	797	945	719	628	758			13.5	0.255481	0.376494	0.400566	0.830203	0.939158	0.881373	0.849476	0.891563	0.811503	0.588596	0.624088	0.653998	0.325812	0.401654	0.628043	0.325077	0.220829	0.321937
14.17	835	748	867	3394	2787	3884	2614	3553	3182	924	912	1051	706	805	955	703	694	776			13.67	0.342231	0.484064	0.447691	0.866016	0.888221	0.852165	0.703861	0.894857	0.814636	0.608772	0.633212	0.611243	0.398014	0.446691	0.694255	0.429309	0.220829	0.422602
14.33	791	774	883	3986	2504	3981	2679	3704	3237	973	912	1120	828	829	921	768	697	858			13.83	0.512869	0.493028	0.491989	0.824192	0.939158	0.812452	0.736911	0.898404	0.848235	0.642982	0.681569	0.687253	0.449458	0.469669	0.697176	0.452012	0.286403	0.470085
14.5	905	853	912	3696	2693	3829	2487	3906	3225	935	1019	1101	792	875	992	753	724	868			14	0.538608	0.51992	0.510839	0.745805	0.882915	0.943889	0.786976	0.879655	0.859339	0.623684	0.731752	0.711006	0.48917	0.54136	0.728335	0.531476	0.405014	0.522317
14.67	922	885	947	3731	2659	3952	2828	3800	3335	1010	990	1134	838	919	939	807	720	944			14.17	0.610105	0.562749	0.568332	0.796394	0.906969	0.932872	0.78534	0.845706	0.844533	0.65	0.652372	0.664291	0.477437	0.548713	0.738072	0.514964	0.46866	0.539411
14.83	927	822	951	3674	2847	3548	2573	3930	3408	986	957	1071	876	882	954	872	845	872			14.33	0.56816	0.588645	0.583412	0.944653	0.806862	0.957725	0.80661	0.883963	0.860194	0.692982	0.652372	0.718923	0.587545	0.570772	0.704966	0.582043	0.471553	0.617284
15	966	806	932	3853	2812	3809	2558	3818	3416	930	997	1088	863	964	998	833	825	899			14.5	0.676835	0.667331	0.610745	0.872026	0.873718	0.91878	0.743783	0.935141	0.856777	0.659649	0.75	0.70388	0.555054	0.613051	0.774099	0.566563	0.497589	0.626781
15.17	954	928	1052	3226	2663	4050	2863	3727	3044	1070	933	1124	890	971	1041	867	911	948			14.67	0.693041	0.699203	0.643732	0.880791	0.861691	0.950295	0.855366	0.908285	0.888098	0.725439	0.72354	0.730008	0.59657	0.653493	0.722493	0.622291	0.493732	0.698955
15.33	999	900	1100	3569	2898	4071	2802	3504	3335	989	938	1069	893	994	965	885	900	986			14.83	0.697807	0.636454	0.647502	0.866516	0.928192	0.846785	0.771924	0.941221	0.908884	0.704386	0.693431	0.680127	0.630866	0.619485	0.737098	0.68937	0.614272	0.630579
15.5	982	949	1068	3884	2851	3961	2680	3913	3238	1032	1016	1040	888	1024	1044	822	871	996			15	0.734986	0.620518	0.629595	0.911345	0.915812	0.913656	0.767016	0.912845	0.911162	0.655263	0.729927	0.693587	0.619134	0.694853	0.779942	0.649123	0.594986	0.65622
15.67	1014	973	1040	3817	2811	3887	2912	3887	3428	1045	1045	1108	979	945	1030	933	971	1013			15.17	0.723546	0.742032	0.742696	0.75432	0.863106	0.975404	0.866819	0.88979	0.805239	0.77807	0.671533	0.72209	0.643502	0.701287	0.821811	0.684211	0.677917	0.702754
15.83	977	947	1069	3592	2756	3970	2733	4067	3399	1090	1049	1171	971	963	1043	980	914	948			15.33	0.766444	0.714143	0.787936	0.84022	0.946233	0.980784	0.846859	0.833291	0.888098	0.707018	0.676095	0.678543	0.646209	0.722426	0.747809	0.702786	0.66731	0.738841
16	1051	947	1096	3465	2725	3968	2875	3648	3414	1052	1035	1124	948	1050	1056	903	1014	979			15.5	0.750238	0.762948	0.757776	0.919108	0.929607	0.952601	0.806937	0.936914	0.860478	0.744737	0.747263	0.655582	0.641697	0.75	0.824732	0.637771	0.639344	0.748338
16.17	1113	996	1123	4078	2794	4129	2917	3687	3278	1133	1049	1077	976	1022	1055	946	1014	1025			15.67	0.780744	0.786853	0.731385	0.902329	0.915458	0.933641	0.882853	0.930327	0.914579	0.75614	0.773723	0.709422	0.723827	0.67739	0.8111	0.752322	0.735776	0.764482
16.33	1109	1013	1142	3993	2913	3806	2692	3839	3431	1067	1067	1164	1078	1064	1028	964	981	986			15.83	0.745472	0.760956	0.758718	0.84598	0.896003	0.954906	0.82428	0.975931	0.906321	0.795614	0.777372	0.759303	0.716606	0.693934	0.823759	0.800826	0.68081	0.702754
16.5	1148	973	1151	3947	2819	3645	2788	3951	3268	1081	1078	1115	1026	1002	1102	877	1030	1015			16	0.816015	0.760956	0.784166	0.814175	0.885037	0.954394	0.870746	0.869775	0.910592	0.762281	0.764599	0.72209	0.695848	0.773897	0.836417	0.721362	0.777242	0.732194
16.67	1070	1035	1172	4011	2825	4046	2764	4121	3278	1090	1097	1164	1008	1012	1101	972	1012	1078			16.17	0.875119	0.809761	0.809614	0.967693	0.909445	0.995644	0.88449	0.879655	0.871868	0.833333	0.777372	0.684877	0.721119	0.748162	0.835443	0.765738	0.777242	0.775878
16.83	1182	987	1115	3968	2777	3724	2834	3872	3495	1051	1054	1095	1046	1051	1043	1001	1048	1040			16.33	0.871306	0.826693	0.827521	0.946406	0.951539	0.912888	0.810864	0.918166	0.915433	0.775439	0.793796	0.753761	0.813177	0.786765	0.809153	0.784314	0.745419	0.738841
17	1105	1038	1156	3792	2780	3866	2811	4001	3555	1110	1067	1129	967	1075	1049	1008	1050	1052			16.5	0.908484	0.786853	0.836004	0.934886	0.918288	0.871637	0.842277	0.946542	0.869021	0.787719	0.803832	0.714964	0.766245	0.729779	0.881207	0.69453	0.792671	0.766382
17.17	1066	980	1119	3786	2891	3831	2903	3833	3463	1095	1131	1125	1006	1027	1019	1051	1076	1087			16.67	0.834128	0.848606	0.855796	0.950914	0.92041	0.974379	0.834424	0.989612	0.871868	0.795614	0.821168	0.753761	0.75	0.738971	0.880234	0.79257	0.775313	0.826211
17.33	1105	1048	1146	3792	2739	4033	2628	3868	3216	1105	1124	1092	1036	1080	1079	996	1084	1117			16.83	0.940896	0.800797	0.802074	0.940145	0.903431	0.891878	0.85733	0.926526	0.933656	0.761404	0.781934	0.699129	0.784296	0.774816	0.823759	0.822497	0.810029	0.790123
17.5	1141	996	1121	4119	2818	3941	2591	3831	3352	1060	1108	1113	1044	1099	1122	959	1092	1061			17	0.867493	0.851594	0.840716	0.896068	0.904492	0.92826	0.849804	0.95921	0.95074	0.813158	0.793796	0.726049	0.712996	0.796875	0.829601	0.829721	0.811958	0.801519
17.67	1099	1045	1182	3653	2684	3889	2795	3921	3510	1155	1105	1177	999	1111	1100	1023	992	1137			17.17	0.830315	0.793825	0.805844	0.894565	0.943757	0.919293	0.879908	0.916646	0.924544	0.8	0.85219	0.722882	0.748195	0.752757	0.800389	0.874097	0.83703	0.834758
17.83	1097	1039	1161	3925	2805	3891	2870	3966	3443	1136	1165	1178	1047	1063	1099	1014	1043	1078			17.33	0.867493	0.861554	0.831291	0.896068	0.889989	0.971048	0.789921	0.925513	0.854214	0.808772	0.845803	0.696754	0.775271	0.801471	0.858812	0.817337	0.844744	0.863248
18	1119	1084	1121	3727	2792	4138	2927	4019	3463	1136	1117	1287	1096	1089	1095	998	1070	1125			17.5	0.901811	0.809761	0.807729	0.977961	0.917934	0.947476	0.777814	0.916139	0.892938	0.769298	0.831204	0.713381	0.782491	0.818934	0.900682	0.779154	0.852459	0.810066
18.17	1136	1047	1156	3932	2869	3969	3048	3956	3667	1072	1096	1174	1050	1057	1101	975	1026	1088			17.67	0.861773	0.858566	0.865221	0.861257	0.870534	0.934153	0.844568	0.938941	0.937927	0.852632	0.828467	0.764054	0.741877	0.829963	0.87926	0.845201	0.756027	0.882241
18.33	1085	966	1227	3660	2424	3802	2802	3776	3563	1152	1157	1154	1073	1079	1064	1087	1068	1098			17.83	0.859867	0.85259	0.845429	0.929376	0.913336	0.934666	0.86911	0.950342	0.91885	0.835965	0.883212	0.764846	0.785199	0.785846	0.878286	0.835913	0.805207	0.826211
18.5	1141	1040	1177	4017	2874	3951	2810	3960	3656	1186	1183	1298	1116	1111	1132	1052	1102	1155			18	0.880839	0.89741	0.807729	0.87979	0.908737	0.99795	0.887762	0.96377	0.924544	0.835965	0.839416	0.851148	0.829422	0.809743	0.874391	0.819401	0.831244	0.870845
18.67	1133	1057	1235	3763	2910	4031	2612	4120	3446	1173	1113	1167	1092	1069	1122	1053	1059	1145			18.17	0.897045	0.860558	0.840716	0.931129	0.935975	0.95465	0.927356	0.947808	0.982631	0.779825	0.820255	0.761679	0.787906	0.780331	0.880234	0.795666	0.788814	0.835708
18.83	1140	1103	1154	3798	2717	3672	2829	3746	3604	1194	1122	1117	1104	1155	1102	1030	1105	1130			18.33	0.848427	0.77988	0.907634	0.86301	0.778564	0.911863	0.846859	0.902204	0.953018	0.85	0.875912	0.745843	0.808664	0.800551	0.844206	0.911249	0.829315	0.845204
19	1094	1046	1246	4005	2797	3920	2918	4129	3420	1124	1161	1215	1126	1173	1163	1032	1147	1154			18.5	0.901811	0.853586	0.860509	0.952417	0.937743	0.950038	0.849476	0.948822	0.979499	0.879825	0.899635	0.859857	0.847473	0.829963	0.910419	0.875129	0.862102	0.899335
19.17	1180	1056	1200	3912	2811	3935	2790	3892	3433	1153	1238	1282	1168	1140	1129	1050	1089	1084			18.67	0.894185	0.870518	0.915174	0.888805	0.950478	0.970535	0.784686	0.989359	0.919704	0.868421	0.835766	0.756136	0.825812	0.79136	0.900682	0.876161	0.820636	0.889839
19.33	1138	1122	1189	4049	2656	3937	2852	3937	3507	1084	1123	1189	1102	1133	1165	991	1144	1122			18.83	0.900858	0.916335	0.838831	0.897571	0.882207	0.878555	0.855694	0.894603	0.964692	0.886842	0.843978	0.716548	0.836643	0.870404	0.881207	0.852425	0.864995	0.875594
19.5	1140	1107	1190	3611	2748	3938	2982	3885	3441	1169	1135	1244	1125	1170	1100	1055	1156	1130			19	0.857007	0.859562	0.925542	0.949411	0.910506	0.942096	0.884817	0.991639	0.912301	0.825439	0.879562	0.794141	0.856498	0.886949	0.940604	0.854489	0.905497	0.898386
19.67	1225	1098	1201	4062	2929	3942	2912	4000	3599	1168	1114	1279	1114	1144	1076	1116	1127	1132			19.17	0.93899	0.869522	0.882187	0.926121	0.915458	0.945939	0.842932	0.931594	0.916002	0.850877	0.949818	0.847189	0.894404	0.856618	0.907498	0.873065	0.849566	0.831909
19.83	1161	1083	1167	4116	2875	3913	2934	4162	3370	1198	1237	1420	1134	1106	1111	1065	1200	1149			19.33	0.898951	0.935259	0.871819	0.960431	0.86063	0.946451	0.86322	0.942995	0.937073	0.790351	0.844891	0.773555	0.834838	0.850184	0.942551	0.812178	0.902604	0.867996
20	1102	1057	1209	3991	2827	3936	2930	3867	3511	1179	1143	1292	1127	1174	1137	1150	1163	1062			19.5	0.900858	0.920319	0.872762	0.850739	0.893173	0.946708	0.905759	0.92982	0.91828	0.864912	0.855839	0.817102	0.855596	0.884191	0.87926	0.878225	0.914176	0.875594
20.17	1176	1099	1258	4125	2937	3703	2946	4038	3648	1170	1184	1202	1115	1126	1128	1070	1175	1181			19.67	0.981888	0.911355	0.883129	0.963686	0.957198	0.947733	0.882853	0.958956	0.963269	0.864035	0.836679	0.844814	0.845668	0.860294	0.855891	0.941176	0.88621	0.877493
20.33	1125	1087	1227	3869	2796	3997	2947	3947	3574	1192	1154	1296	1121	1188	1162	1058	1140	1125			19.83	0.920877	0.896414	0.851084	0.97721	0.938097	0.940302	0.890052	1	0.898064	0.890351	0.948905	0.956453	0.863718	0.825368	0.889971	0.888545	0.956606	0.893637
20.5	1108	1082	1293	4033	2929	3893	2902	4026	3332	1159	1153	1189	1160	1188	1147	1061	1165	1144			20	0.864633	0.870518	0.890669	0.945905	0.921118	0.946195	0.888743	0.92526	0.938212	0.873684	0.863139	0.855107	0.857401	0.887868	0.915287	0.976264	0.920926	0.811016
20.67	1112	1046	1240	3989	2942	3939	2920	3987	3410	1187	1211	1218	1203	1136	1120	1097	1051	1183			20.17	0.935176	0.912351	0.936852	0.979464	0.960028	0.886498	0.893979	0.968584	0.977221	0.865789	0.900547	0.783848	0.84657	0.84375	0.906524	0.893705	0.932498	0.924027
20.83	1120	1084	1244	4000	2926	4035	2815	3881	3408	1225	1160	1303	1174	1169	1129	1114	1122	1095			20.33	0.886559	0.900398	0.907634	0.915352	0.910152	0.961824	0.894306	0.945528	0.95615	0.885088	0.873175	0.858274	0.851986	0.900735	0.93963	0.881321	0.898746	0.870845
21	1226	1146	1194	4108	2902	4146	2871	4015	3365	1226	1202	1270	1185	1088	1139	1138	1134	1221			20.5	0.870353	0.895418	0.96984	0.956424	0.957198	0.935178	0.879581	0.965543	0.887244	0.85614	0.872263	0.773555	0.887184	0.900735	0.925024	0.884417	0.922854	0.888889
21.17	1136	1141	1290	4138	2915	4011	2854	3419	3406	1287	1264	1248	1239	1119	1099	1049	1162	1255			20.67	0.874166	0.859562	0.919887	0.945404	0.961797	0.946964	0.885471	0.955663	0.909453	0.880702	0.925182	0.796516	0.925993	0.852941	0.898734	0.921569	0.812922	0.925926
21.33	1182	1138	1273	4202	2782	3857	2974	3706	3486	1250	1229	1185	1170	1168	1195	1151	1158	1142			20.83	0.881792	0.89741	0.923657	0.948159	0.956137	0.97156	0.851113	0.928807	0.908884	0.914035	0.87865	0.863816	0.899819	0.883272	0.907498	0.939112	0.881389	0.842355
21.5	1201	1148	1325	3966	2786	3954	2593	3974	3661	1248	1221	1381	1180	1206	1153	1076	1207	1163			21	0.982841	0.959163	0.876532	0.975207	0.947648	1	0.869437	0.962757	0.89664	0.914912	0.916971	0.837688	0.909747	0.808824	0.917235	0.96388	0.89296	0.962013
21.67	1190	1182	1194	3976	2907	3987	3270	3942	3481	1278	1185	1243	1237	1207	1184	1135	1211	1125			21.17	0.897045	0.954183	0.967012	0.98272	0.952246	0.965411	0.863874	0.811756	0.908314	0.968421	0.97354	0.820269	0.958484	0.837316	0.878286	0.872033	0.919961	0.994302
21.83	1135	1093	1280	4133	2714	4101	2876	3978	3503	1238	1235	1246	1217	1224	1111	1173	1245	1175			21.33	0.940896	0.951195	0.95099	0.998748	0.9052	0.925954	0.903141	0.884469	0.931093	0.935965	0.941606	0.770388	0.896209	0.882353	0.971762	0.977296	0.916104	0.88699
22	1122	1124	1273	4207	2901	3770	2889	3879	3362	1227	1235	1367	1162	1201	1195	1152	1220	1150			21.5	0.959009	0.961155	1	0.939644	0.906615	0.950807	0.778469	0.952369	0.980923	0.934211	0.934307	0.925574	0.905235	0.917279	0.930867	0.899897	0.963356	0.906933
22.17	1210	1187	1235	3959	2682	3926	3004	3772	3441	1283	1252	1221	1285	1215	1170	1080	1175	1218			21.67	0.948522	0.99502	0.876532	0.942149	0.949416	0.959262	1	0.944261	0.92967	0.960526	0.90146	0.81631	0.956679	0.918199	0.961052	0.960784	0.967213	0.870845
22.33	1176	1074	1207	4062	2702	4021	2891	3860	3491	1314	1210	1342	1241	1169	1120	1160	1134	1205			21.83	0.896092	0.906375	0.957587	0.981468	0.881146	0.98847	0.871073	0.953382	0.935934	0.925439	0.94708	0.818686	0.938628	0.933824	0.889971	1	1	0.918329
22.5	1178	1156	1258	4149	2827	4053	2919	3879	3605	1211	1264	1213	1182	1258	1184	1101	1196	1212			22	0.883699	0.937251	0.95099	1	0.947294	0.903664	0.875327	0.9283	0.895786	0.915789	0.94708	0.914489	0.888989	0.912684	0.971762	0.978328	0.975892	0.894587
22.67	1101	1094	1187	4018	2775	4000	2862	4068	3378	1322	1251	1383	1149	1217	1183	1139	1156	1138			22.17	0.967588	1	0.915174	0.937891	0.869827	0.943633	0.912958	0.901191	0.91828	0.964912	0.962591	0.798892	1	0.925551	0.94742	0.904025	0.932498	0.959164
22.83	1162	1106	1305	3893	3050	4096	2898	3764	3576	1263	1263	1345	1152	1231	1186	1145	1174	1178			22.33	0.935176	0.88745	0.888784	0.963686	0.876901	0.967973	0.875982	0.923486	0.932517	0.992105	0.92427	0.894695	0.960289	0.883272	0.898734	0.986584	0.89296	0.946819
23	1141	1117	1323	4203	2967	3927	2850	3883	3413	1221	1247	1464	1264	1180	1193	1132	1214	1192			22.5	0.937083	0.969124	0.936852	0.985475	0.921118	0.976172	0.885144	0.9283	0.964977	0.901754	0.97354	0.792557	0.90704	0.965074	0.961052	0.925697	0.952748	0.953466
23.17	1198	1148	1287	3833	2880	4039	2660	4156	3704	1219	1220	1218	1217	1237	1224	1114	1204	1170			22.67	0.86368	0.907371	0.869934	0.952667	0.902724	0.962593	0.866492	0.976184	0.900342	0.999123	0.961679	0.927158	0.877256	0.92739	0.960078	0.964912	0.914176	0.883191
23.33	1208	1145	1262	3850	2845	4091	2595	3953	3625	1233	1240	1451	1256	1252	1221	1148	1209	1193			22.83	0.92183	0.919323	0.98115	0.921362	1	0.987189	0.878272	0.899164	0.95672	0.947368	0.972628	0.89707	0.879964	0.940257	0.962999	0.971104	0.931533	0.921178
23.5	1244	1121	1258	4038	2872	4039	2666	3982	3548	1263	1291	1269	1189	1231	1213	1111	1213	1187			23	0.901811	0.930279	0.998115	0.998998	0.97064	0.943889	0.862565	0.929313	0.910308	0.910526	0.958029	0.991291	0.981047	0.893382	0.969815	0.957688	0.970106	0.934473
23.67	1171	1136	1287	4099	3006	3896	2960	4009	3728	1252	1231	1475	1201	1217	1139	1109	1237	1215			23.17	0.956149	0.961155	0.964185	0.906336	0.939866	0.972585	0.800393	0.99848	0.993166	0.908772	0.933394	0.796516	0.938628	0.945772	1	0.939112	0.960463	0.91358
23.83	1174	1187	1294	4100	2846	3974	2853	3915	3538	1323	1236	1304	1220	1296	1186	1146	1181	1213			23.33	0.965682	0.958167	0.940622	0.910594	0.927485	0.985908	0.779123	0.947048	0.970672	0.921053	0.951642	0.980998	0.973827	0.959559	0.997079	0.9742	0.965284	0.935423
24	1190	1163	1280	4018	2807	3597	3021	4034	3611	1299	1293	1257	1245	1232	1160	1131	1217	1261			23.5	1	0.934263	0.936852	0.957676	0.937036	0.972585	0.802356	0.954396	0.948747	0.947368	0.998175	0.836896	0.913357	0.940257	0.989289	0.936017	0.969142	0.929725
																					23.67	0.93041	0.949203	0.964185	0.972953	0.984436	0.935947	0.89856	0.961236	1	0.937719	0.943431	1	0.924188	0.92739	0.917235	0.933953	0.992285	0.956315
																					23.83	0.93327	1	0.970782	0.973203	0.927839	0.955931	0.863547	0.937421	0.9459	1	0.947993	0.864608	0.941336	1	0.962999	0.972136	0.938284	0.954416
																					24	0.948522	0.976096	0.957587	0.952667	0.914043	0.859339	0.918521	0.96757	0.966686	0.978947	1	0.827395	0.963899	0.941176	0.937683	0.956656	0.972999	1

## Sheet: 2.5% seeds 
Time (h)	hIAPP alone	hIAPP alone	hIAPP alone	1:0.06	1:0.06	1:0.06	1:0.13	1:0.13	1:0.13	1:0.25	1:0.25	1:0.25	1:1	1:1	1:1			Max	2065	2189	2866	2809	2905	2638	2872	2740	2419	3148	2905	2104	2593	4505	3035
0	333	316	290	328	296	302	318	319	273	311	306	289	288	301	275			Min	234	203	220	237	211	209	217	204	204	228	209	225	239	228	212
0.166667	305	243	245	265	274	279	269	287	246	255	256	278	295	279	247
0.333333	291	237	260	239	248	248	285	233	268	262	250	260	283	229	225
0.5	275	238	262	240	247	247	275	241	251	228	243	229	258	230	226			Time (h)	hIAPP alone	hIAPP alone	hIAPP alone	1:0.06	1:0.06	1:0.06	1:0.13	1:0.13	1:0.13	1:0.25	1:0.25	1:0.25	1:1	1:1	1:1
0.666667	244	228	227	255	232	228	249	234	224	282	264	239	263	264	223			0	0.0540688	0.0568983	0.026455	0.035381	0.0315516	0.0382874	0.0380414	0.045347	0.0311512	0.0284247	0.0359792	0.0340607	0.0208156	0.017068	0.0223167
0.833333	268	230	247	271	244	218	234	233	231	266	241	228	239	228	247			0.166667	0.0387766	0.020141	0.00944822	0.0108865	0.0233853	0.0288184	0.0195857	0.0327287	0.0189616	0.00924658	0.0174332	0.0282065	0.0237893	0.0119242	0.0123982
1	269	228	239	250	240	232	217	237	245	260	241	234	267	236	222			0.333333	0.0311305	0.0171198	0.0151172	0.000777605	0.0137342	0.016056	0.0256121	0.0114353	0.0288939	0.0116438	0.0152077	0.0186269	0.0186916	0.000233809	0.00460503
1.16667	246	230	264	244	224	243	258	278	212	251	249	243	252	274	224			0.5	0.0223921	0.0176234	0.015873	0.00116641	0.013363	0.0156443	0.0218456	0.0145899	0.021219	0	0.0126113	0.00212879	0.00807137	0.000467617	0.00495926
1.33333	280	203	264	278	248	252	249	265	204	259	230	252	278	269	229			0.666667	0.0054615	0.0125881	0.0026455	0.00699844	0.0077951	0.00782215	0.0120527	0.0118297	0.00902935	0.0184932	0.0204006	0.00745077	0.0101954	0.00841711	0.00389656
1.5	234	232	250	251	242	243	273	224	232	248	246	225	260	262	255			0.833333	0.0185691	0.0135952	0.0102041	0.0132193	0.0122494	0.00370523	0.00640301	0.0114353	0.0121896	0.0130137	0.0118694	0.00159659	0	0	0.0123982
1.66667	285	232	226	237	246	228	251	249	209	248	238	233	278	247	221			1	0.0191152	0.0125881	0.00718065	0.00505443	0.0107647	0.00946892	0	0.0130126	0.0185102	0.0109589	0.0118694	0.00478978	0.0118946	0.00187047	0.00354233
1.83333	259	224	227	253	258	220	238	204	236	243	209	247	310	253	212			1.16667	0.0065538	0.0135952	0.0166289	0.00272162	0.00482554	0.0139975	0.0154426	0.0291798	0.00361174	0.00787671	0.0148368	0.00957956	0.00552251	0.0107552	0.0042508
2	274	232	246	271	223	242	245	262	227	268	229	226	251	265	247			1.33333	0.0251229	0	0.0166289	0.0159409	0.0137342	0.0177028	0.0120527	0.0240536	0	0.0106164	0.00778932	0.0143693	0.0165675	0.00958616	0.00602196
2.16667	276	225	269	264	211	209	268	246	251	276	231	258	279	253	235			1.5	0	0.0146022	0.0113379	0.00544323	0.0115071	0.0139975	0.0210923	0.00788644	0.0126411	0.00684932	0.013724	0	0.00892099	0.0079495	0.015232
2.33333	262	240	238	255	231	243	252	283	229	268	261	240	262	266	255			1.66667	0.0278536	0.0146022	0.00226757	0	0.0129918	0.00782215	0.012806	0.0177445	0.00225734	0.00684932	0.0107567	0.00425758	0.0165675	0.00444237	0.0031881
2.5	289	203	238	237	291	233	284	238	220	258	264	253	277	292	280			1.83333	0.0136537	0.010574	0.0026455	0.00622084	0.0174462	0.00452861	0.0079096	0	0.014447	0.00513699	0	0.0117084	0.0301614	0.00584522	0
2.66667	249	233	220	272	268	230	243	248	253	241	245	273	288	254	238			2	0.021846	0.0146022	0.00982615	0.0132193	0.00445434	0.0135858	0.0105461	0.0228707	0.0103837	0.0136986	0.0074184	0.000532198	0.00509771	0.00865092	0.0123982
2.83333	271	243	221	265	244	255	270	258	212	278	256	260	270	293	249			2.16667	0.0229383	0.0110775	0.0185185	0.0104977	0	0	0.019209	0.0165615	0.021219	0.0164384	0.00816024	0.0175625	0.0169924	0.00584522	0.00814736
3	299	247	241	274	255	262	236	241	242	269	247	268	301	243	283			2.33333	0.0152922	0.0186304	0.00680272	0.00699844	0.0074239	0.0139975	0.0131827	0.0311514	0.0112867	0.0136986	0.0192878	0.00798297	0.0097706	0.00888473	0.015232
3.16667	274	251	276	283	287	254	297	278	252	258	250	273	303	269	267			2.5	0.0300382	0	0.00680272	0	0.0296956	0.00988061	0.0252354	0.0134069	0.00722348	0.010274	0.0204006	0.0149015	0.0161427	0.0149638	0.0240878
3.33333	275	278	265	288	293	283	278	272	260	257	264	288	294	247	249			2.66667	0.00819224	0.0151057	0	0.0136081	0.0211581	0.00864553	0.00979284	0.0173502	0.0221219	0.00445205	0.0133531	0.0255455	0.0208156	0.00607903	0.00921006
3.5	258	244	251	306	286	256	300	295	274	274	267	276	265	264	259			2.83333	0.0202075	0.020141	0.000377929	0.0108865	0.0122494	0.0189378	0.0199623	0.0212934	0.00361174	0.0171233	0.0174332	0.0186269	0.0131691	0.0151976	0.0131066
3.66667	283	271	235	314	289	298	290	309	272	310	262	262	316	293	274			3	0.0354997	0.0221551	0.00793651	0.0143857	0.0163326	0.0218197	0.00715631	0.0145899	0.0171558	0.0140411	0.014095	0.0228845	0.0263381	0.00350713	0.0251505
3.83333	300	268	237	297	281	298	316	284	320	294	274	316	307	287	300			3.16667	0.021846	0.0241692	0.021164	0.0178849	0.0282108	0.0185261	0.0301318	0.0291798	0.0216704	0.010274	0.0152077	0.0255455	0.0271878	0.00958616	0.0194828
4	320	217	271	318	303	294	310	314	270	286	263	320	316	259	323			3.33333	0.0223921	0.0377644	0.0170068	0.0198289	0.030438	0.0304652	0.0229755	0.0268139	0.0252822	0.00993151	0.0204006	0.0335285	0.0233645	0.00444237	0.0131066
4.16667	331	237	287	327	299	302	298	321	288	335	304	309	352	278	293			3.5	0.0131076	0.0206445	0.0117158	0.0268274	0.0278396	0.0193495	0.0312618	0.0358833	0.0316027	0.0157534	0.0215134	0.0271421	0.011045	0.00841711	0.016649
4.33333	311	259	268	349	352	296	315	290	327	324	293	350	325	276	263			3.66667	0.0267613	0.0342397	0.00566893	0.0299378	0.0289532	0.0366406	0.0274953	0.0414038	0.0306998	0.0280822	0.0196588	0.0196913	0.0327103	0.0151976	0.0219625
4.5	313	307	292	333	291	306	312	331	297	298	343	337	335	324	320			3.83333	0.0360459	0.0327291	0.00642479	0.0233281	0.0259837	0.0366406	0.0372881	0.0315457	0.0523702	0.0226027	0.0241098	0.04843	0.028887	0.0137947	0.0311725
4.66667	318	283	286	321	318	327	368	313	308	321	345	298	364	364	328			4	0.0469689	0.00704935	0.0192744	0.031493	0.03415	0.0349938	0.0350282	0.0433754	0.0297968	0.019863	0.0200297	0.0505588	0.0327103	0.00724807	0.0393199
4.83333	310	264	288	366	337	321	332	342	308	351	331	359	397	341	323			4.16667	0.0529765	0.0171198	0.0253212	0.0349922	0.0326652	0.0382874	0.0305085	0.0461356	0.0379233	0.0366438	0.0352374	0.0447046	0.0480034	0.0116904	0.0286929
5	272	263	303	395	347	337	365	370	336	358	334	366	396	341	360			4.33333	0.0420535	0.0281974	0.0181406	0.0435459	0.0523385	0.0358172	0.0369115	0.0339117	0.0555305	0.0328767	0.0311573	0.0665247	0.0365336	0.0112228	0.0180659
5.16667	305	269	292	368	363	345	382	388	365	380	344	389	352	410	394			4.5	0.0431458	0.0523666	0.0272109	0.037325	0.0296956	0.0399341	0.0357815	0.0500789	0.0419865	0.0239726	0.0497033	0.0596062	0.0407816	0.0224456	0.0382572
5.33333	334	297	311	391	368	378	371	370	335	370	374	379	426	398	376			4.66667	0.0458766	0.040282	0.0249433	0.0326594	0.0397179	0.0485797	0.0568738	0.0429811	0.0469526	0.0318493	0.0504451	0.0388505	0.0531011	0.031798	0.041091
5.5	326	281	319	400	349	399	383	372	384	407	387	397	442	406	373			4.83333	0.0415074	0.030715	0.0256992	0.0501555	0.0467706	0.0461095	0.0433145	0.0544164	0.0469526	0.0421233	0.0452522	0.0713145	0.0671198	0.0264204	0.0393199
5.66667	359	294	321	424	370	372	437	375	339	357	390	382	432	458	417			5	0.0207537	0.0302115	0.0313681	0.0614308	0.0504826	0.0526966	0.0557439	0.0654574	0.0595937	0.0445205	0.046365	0.0750399	0.066695	0.0264204	0.0524265
5.83333	314	323	301	419	390	407	415	413	403	395	455	406	456	527	407			5.16667	0.0387766	0.0332326	0.0272109	0.0509331	0.0564217	0.0559901	0.0621469	0.0725552	0.0726862	0.0520548	0.0500742	0.0872805	0.0480034	0.0425532	0.0644704
6	378	328	311	405	409	418	394	402	397	454	428	397	456	526	469			5.33333	0.054615	0.0473313	0.0343915	0.0598756	0.0582777	0.069576	0.0580038	0.0654574	0.0591422	0.0486301	0.0612018	0.0819585	0.0794393	0.0397475	0.0580942
6.16667	380	314	356	431	424	419	459	425	413	436	452	436	484	636	452			5.5	0.0502458	0.0392749	0.037415	0.0633748	0.0512249	0.0782215	0.0625235	0.0662461	0.0812641	0.0613014	0.0660237	0.0915381	0.0862362	0.041618	0.0570315
6.33333	380	305	361	460	404	456	480	447	388	525	464	427	460	754	442			5.66667	0.0682687	0.0458207	0.0381708	0.0727061	0.05902	0.0671058	0.0828625	0.067429	0.0609481	0.0441781	0.0671365	0.0835551	0.0819881	0.053776	0.0726178
6.5	409	338	356	474	452	444	506	490	434	489	448	494	529	700	510			5.83333	0.043692	0.060423	0.0306122	0.0707621	0.0664439	0.081515	0.0745763	0.0824132	0.089842	0.0571918	0.0912463	0.0963278	0.0921835	0.0699088	0.0690755
6.66667	458	332	430	481	464	453	502	479	459	511	546	471	594	853	548			6	0.0786455	0.0629406	0.0343915	0.0653188	0.0734967	0.0860436	0.0666667	0.0780757	0.0871332	0.0773973	0.0812315	0.0915381	0.0921835	0.069675	0.0910379
6.83333	439	361	436	519	465	474	512	514	502	546	515	489	543	883	552			6.16667	0.0797378	0.0558912	0.0513983	0.0754277	0.0790646	0.0864553	0.0911488	0.0871451	0.0943567	0.0712329	0.0901335	0.112294	0.104078	0.095394	0.0850159
7	459	327	476	535	553	514	563	527	482	544	538	541	620	1002	585			6.33333	0.0797378	0.0513595	0.053288	0.086703	0.0716407	0.101688	0.0990584	0.0958202	0.08307	0.101712	0.0945846	0.107504	0.0938828	0.122983	0.0814736
7.16667	507	377	503	562	510	548	609	510	493	577	563	477	570	1109	627			6.5	0.0955762	0.0679758	0.0513983	0.0921462	0.0894581	0.0967476	0.108851	0.112776	0.103837	0.0893836	0.0886499	0.143161	0.123195	0.110358	0.105561
7.33333	554	379	622	600	559	529	730	544	452	648	565	577	620	1165	733			6.66667	0.122338	0.0649547	0.0793651	0.0948678	0.0939124	0.100453	0.107345	0.108438	0.115124	0.0969178	0.125	0.130921	0.150807	0.14613	0.119022
7.5	522	410	603	674	588	592	678	609	550	609	561	583	683	1211	733			6.83333	0.111961	0.0795569	0.0816327	0.109642	0.0942836	0.109098	0.111111	0.12224	0.134537	0.108904	0.113501	0.1405	0.129142	0.153145	0.120439
7.66667	543	379	710	621	667	618	698	645	554	685	596	598	717	1353	761			7	0.122884	0.0624371	0.0967498	0.115863	0.126949	0.125566	0.13032	0.127366	0.125508	0.108219	0.122033	0.168175	0.161852	0.180968	0.132129
7.83333	616	381	779	741	668	641	741	645	520	779	616	592	723	1441	830			7.16667	0.149099	0.0876133	0.106954	0.126361	0.110987	0.139564	0.147646	0.120662	0.130474	0.119521	0.131306	0.134114	0.140612	0.205986	0.147007
8	615	477	826	705	704	724	750	668	630	763	659	611	821	1356	847			7.33333	0.174768	0.0886203	0.151927	0.141135	0.129176	0.131741	0.19322	0.134069	0.111964	0.143836	0.132047	0.187334	0.161852	0.219079	0.184555
8.16667	682	411	937	712	762	757	872	753	570	803	706	663	754	1485	892			7.5	0.157291	0.10423	0.144747	0.169907	0.139941	0.157678	0.173635	0.1597	0.156208	0.130479	0.130564	0.190527	0.188615	0.229834	0.184555
8.33333	706	489	861	835	842	900	882	757	610	848	708	627	835	1605	968			7.66667	0.16876	0.0886203	0.185185	0.1493	0.169265	0.168382	0.181168	0.173896	0.158014	0.156507	0.143546	0.19851	0.203059	0.263035	0.194474
8.5	726	539	1047	837	868	906	1020	751	708	939	761	739	880	1595	1038			7.83333	0.208629	0.0896274	0.211262	0.195956	0.169636	0.177851	0.197363	0.173896	0.142664	0.188699	0.150964	0.195317	0.205607	0.28361	0.218916
8.66667	799	575	1088	971	933	963	1091	795	794	1018	809	686	963	1661	1054			8	0.208083	0.137966	0.229025	0.18196	0.182999	0.212021	0.200753	0.182965	0.192325	0.183219	0.166914	0.205428	0.247239	0.263736	0.224938
8.83333	905	559	1286	1036	979	1077	1008	917	800	1007	897	760	914	1707	1178			8.16667	0.244675	0.104733	0.270975	0.184681	0.204529	0.225607	0.246704	0.216483	0.165237	0.196918	0.184347	0.233103	0.218777	0.293898	0.240878
9	949	699	1233	967	967	988	1111	918	840	1058	926	803	990	1682	1191			8.33333	0.257783	0.144008	0.242252	0.232504	0.234224	0.284479	0.250471	0.21806	0.183296	0.212329	0.185089	0.213944	0.253186	0.321955	0.2678
9.16667	959	733	1232	1070	1085	1076	1125	1016	849	1066	911	802	1079	1815	1234			8.5	0.268706	0.169184	0.312547	0.233281	0.243875	0.286949	0.302448	0.215694	0.22754	0.243493	0.204748	0.27355	0.272302	0.319617	0.292597
9.33333	1043	781	1311	1170	1217	1115	1208	1014	887	1188	954	799	1152	1751	1346			8.66667	0.308575	0.187311	0.328042	0.285381	0.268003	0.310416	0.32919	0.233044	0.266366	0.270548	0.222552	0.245343	0.307562	0.335048	0.298264
9.5	1216	779	1315	1207	1151	1064	1214	1062	866	1237	979	881	1207	1838	1407			8.83333	0.366466	0.179255	0.402872	0.310653	0.285078	0.357349	0.297928	0.281151	0.269074	0.266781	0.255193	0.284726	0.286746	0.345803	0.342189
9.66667	1255	746	1591	1240	1229	1241	1390	1159	997	1323	1138	884	1194	1988	1297			9	0.390497	0.249748	0.382842	0.283826	0.280624	0.320708	0.336723	0.281546	0.287133	0.284247	0.26595	0.30761	0.319031	0.339958	0.346794
9.83333	1203	735	1574	1243	1268	1218	1332	1113	941	1348	1144	833	1183	1926	1420			9.16667	0.395958	0.266868	0.382464	0.323872	0.324425	0.356937	0.341996	0.320189	0.291196	0.286986	0.260386	0.307078	0.356839	0.371054	0.362026
10	1361	886	1807	1330	1314	1392	1352	1256	1030	1370	1130	929	1308	2045	1371			9.33333	0.441835	0.291037	0.41232	0.362753	0.373422	0.372993	0.373258	0.319401	0.308352	0.328767	0.276335	0.305482	0.38785	0.356091	0.4017
10.1667	1295	870	1643	1423	1378	1410	1442	1192	1093	1265	1151	1038	1320	2063	1396			9.5	0.536319	0.29003	0.413832	0.377138	0.348924	0.351997	0.375518	0.338328	0.298871	0.345548	0.285608	0.349122	0.411215	0.376432	0.423309
10.3333	1412	1062	1798	1425	1443	1417	1518	1158	1150	1434	1220	1062	1328	2085	1645			9.66667	0.557619	0.273414	0.518141	0.389969	0.377877	0.424866	0.441808	0.376577	0.358014	0.375	0.344585	0.350718	0.405692	0.411503	0.384343
10.5	1380	1120	1915	1637	1580	1456	1544	1297	1189	1509	1227	1116	1342	2125	1617			9.83333	0.529219	0.267875	0.511716	0.391135	0.392353	0.415397	0.419962	0.358438	0.332731	0.383562	0.34681	0.323576	0.40102	0.397007	0.427914
10.6667	1393	1317	1817	1597	1397	1585	1551	1410	1269	1514	1405	1094	1322	2214	1631			10	0.615511	0.343907	0.599773	0.424961	0.409428	0.487032	0.427495	0.414826	0.372912	0.391096	0.341617	0.374667	0.454121	0.42483	0.410556
10.8333	1537	1350	1747	1604	1594	1463	1660	1428	1095	1631	1251	1193	1370	2177	1570			10.1667	0.579465	0.335851	0.537793	0.46112	0.433185	0.494442	0.461394	0.38959	0.401354	0.355137	0.349407	0.432677	0.459218	0.429039	0.419412
11	1486	1217	1922	1741	1589	1519	1766	1395	1267	1534	1392	1167	1514	2208	1686			10.3333	0.643364	0.432528	0.596372	0.461897	0.457313	0.497324	0.490019	0.376183	0.427088	0.413014	0.375	0.44545	0.462617	0.434183	0.507616
11.1667	1484	1318	1946	1798	1627	1709	1828	1538	1273	1793	1507	1196	1531	2262	1640			10.5	0.625887	0.461732	0.64059	0.544323	0.508166	0.51338	0.499812	0.430994	0.444695	0.438699	0.377596	0.474188	0.468564	0.443535	0.497697
11.3333	1649	1347	1815	1870	1738	1787	1743	1484	1320	1548	1487	1283	1569	2281	1785			10.6667	0.632987	0.560926	0.603553	0.528771	0.440238	0.566488	0.502448	0.475552	0.480813	0.440411	0.44362	0.46248	0.460068	0.464344	0.502657
11.5	1544	1506	1838	1838	1773	1609	1775	1546	1402	1614	1611	1202	1665	2388	1844			10.8333	0.711633	0.577543	0.577098	0.531493	0.513363	0.516262	0.543503	0.48265	0.402257	0.480479	0.386499	0.515168	0.480459	0.455693	0.481049
11.6667	1378	1360	2068	1818	1916	1663	1846	1613	1419	1767	1590	1442	1600	2422	1890			11	0.683779	0.510574	0.643235	0.584759	0.511507	0.539317	0.583427	0.469637	0.47991	0.44726	0.438798	0.50133	0.541631	0.462941	0.52214
11.8333	1606	1445	1962	1963	1889	1843	2044	1639	1441	1849	1552	1357	1659	2632	1805			11.1667	0.682687	0.56143	0.652305	0.606921	0.525612	0.617538	0.60678	0.526025	0.482619	0.535959	0.481454	0.516764	0.548853	0.475567	0.505845
12	1474	1551	1880	1930	1773	1771	1821	1759	1463	1870	1721	1377	1674	2514	1963			11.3333	0.772802	0.576032	0.602797	0.634914	0.566815	0.64965	0.574765	0.504732	0.503837	0.452055	0.474036	0.563065	0.564996	0.480009	0.557209
12.1667	1662	1514	1950	1895	1872	1902	1871	1725	1607	1846	1815	1392	1659	2621	1939			11.5	0.715456	0.656093	0.611489	0.622473	0.579807	0.576369	0.586817	0.52918	0.540858	0.474658	0.52003	0.519957	0.605777	0.505027	0.578108
12.3333	1513	1520	2122	2118	2101	1917	1944	1868	1728	1901	1790	1377	1596	2567	2143			11.6667	0.624795	0.582578	0.698413	0.614697	0.632888	0.5986	0.613559	0.555599	0.548533	0.527055	0.51224	0.647685	0.578165	0.512976	0.594403
12.5	1726	1431	2025	1936	2081	1897	2136	1805	1519	1955	1765	1488	1744	2646	1973			11.8333	0.749317	0.625378	0.658352	0.671073	0.622866	0.672705	0.688136	0.565852	0.558465	0.555137	0.498145	0.602448	0.603229	0.562076	0.564293
12.6667	1511	1636	2171	2176	2045	1758	2022	1827	1615	1829	1781	1557	1764	2755	1945			12	0.677226	0.678751	0.627362	0.658243	0.579807	0.643063	0.604143	0.61317	0.568397	0.562329	0.560831	0.613092	0.609601	0.534487	0.620262
12.8333	1560	1546	2007	2008	1969	1965	2054	1932	1687	2094	1745	1440	1799	2711	1931			12.1667	0.779902	0.660121	0.653817	0.644635	0.616555	0.696995	0.622976	0.599763	0.633409	0.55411	0.595697	0.621075	0.603229	0.559504	0.611761
13	1644	1703	2187	2115	2008	1975	2136	1818	1685	2063	1925	1557	1689	2804	2051			12.3333	0.698525	0.663142	0.718821	0.731337	0.701559	0.70317	0.650471	0.656151	0.688036	0.572945	0.586424	0.613092	0.576466	0.546879	0.684024
13.1667	1613	1902	2149	2156	2073	1944	2145	1932	1582	2116	1986	1463	1816	2806	2045			12.5	0.814855	0.618328	0.682162	0.660575	0.694135	0.694936	0.722787	0.631309	0.593679	0.591438	0.577151	0.672166	0.639337	0.56535	0.623804
13.3333	1741	1712	2220	2051	2009	2034	2139	2078	1748	2086	1907	1445	1802	2945	2183			12.6667	0.697433	0.721551	0.737339	0.753888	0.680772	0.637711	0.679849	0.639984	0.63702	0.548288	0.583086	0.708888	0.647833	0.590835	0.613886
13.5	1684	1614	2137	2189	2017	2002	2195	2092	1732	2189	2175	1558	1951	2924	2080			12.8333	0.724194	0.676234	0.675359	0.688569	0.652561	0.722931	0.691902	0.681388	0.669526	0.639041	0.569733	0.646621	0.662702	0.580547	0.608927
13.6667	1660	1621	2253	2120	2281	1929	2097	1946	1892	2118	1944	1563	1830	3112	2112			13	0.770071	0.755287	0.743386	0.730171	0.667038	0.727048	0.722787	0.636435	0.668623	0.628425	0.636499	0.708888	0.615973	0.602291	0.651435
13.8333	1709	1691	2136	2061	2142	2131	2231	2086	1773	2058	1915	1525	1994	3005	2182			13.1667	0.75314	0.855488	0.729025	0.746112	0.691166	0.714286	0.726177	0.681388	0.622122	0.646575	0.659125	0.658861	0.669924	0.602759	0.649309
14	1555	1383	2263	1983	2241	2153	2105	1996	1959	2211	2046	1516	1808	3172	2266			13.3333	0.823048	0.759819	0.755858	0.705288	0.667409	0.751338	0.723917	0.738959	0.697065	0.636301	0.629822	0.649282	0.663976	0.635258	0.698193
14.1667	1716	1855	2053	2152	2177	2307	2235	2251	1701	2407	2257	1687	1929	3057	2108			13.5	0.791917	0.710473	0.72449	0.758942	0.670379	0.738164	0.745009	0.744479	0.689842	0.671575	0.729228	0.70942	0.727273	0.630348	0.661707
14.3333	1676	1695	2194	2276	2223	2117	2366	2095	1929	2108	2094	1601	1843	3231	2248			13.6667	0.778809	0.713998	0.76833	0.732115	0.768374	0.70811	0.708098	0.686909	0.762077	0.64726	0.643546	0.712081	0.675871	0.674304	0.673043
14.5	1750	1732	2134	2093	2293	2085	2351	2258	1895	2313	2079	1582	1881	3290	2328			13.8333	0.805571	0.749245	0.724112	0.709176	0.716778	0.791272	0.758569	0.742114	0.708352	0.626712	0.632789	0.691857	0.74554	0.649287	0.697839
14.6667	1771	1547	2322	2151	2389	2041	2204	2045	1858	2237	2217	1599	2090	3326	2291			14	0.721464	0.594159	0.772109	0.678849	0.753526	0.800329	0.711111	0.706625	0.792325	0.67911	0.68138	0.687068	0.666525	0.688333	0.727595
14.8333	1680	1743	2177	2319	2225	2226	2406	2084	1804	2331	2177	1629	2008	3483	2311			14.1667	0.809394	0.831823	0.692744	0.744557	0.72977	0.86373	0.760075	0.807177	0.675847	0.746233	0.759644	0.778073	0.717927	0.661445	0.671626
15	1700	1703	2322	2247	2112	2169	2364	2277	1948	2300	2124	1593	2064	3348	2390			14.3333	0.787548	0.751259	0.746032	0.792768	0.746845	0.785508	0.809416	0.745662	0.778781	0.643836	0.699184	0.732304	0.681393	0.702128	0.721219
15.1667	1724	1734	2189	2366	2211	2251	2382	2104	1977	2261	2067	1629	2075	3538	2326			14.5	0.827963	0.769889	0.723356	0.721617	0.772829	0.772334	0.803766	0.809937	0.763431	0.714041	0.69362	0.722193	0.697536	0.715922	0.749557
15.3333	1765	1669	2284	2369	2500	2250	2281	2267	1961	2370	2275	1661	2086	3545	2337			14.6667	0.839432	0.676737	0.794407	0.744168	0.808463	0.75422	0.748399	0.725946	0.746727	0.688014	0.744807	0.73124	0.786321	0.724339	0.736451
15.5	1687	1827	2367	2317	2329	2156	2269	2086	1935	2386	2299	1598	2261	3571	2472			14.8333	0.789732	0.775428	0.739607	0.809487	0.747587	0.830383	0.824482	0.741325	0.722348	0.720205	0.72997	0.747206	0.751487	0.761047	0.743535
15.6667	1624	1718	2348	2360	2474	2239	2401	2216	1904	2532	2159	1653	2041	3536	2446			15	0.800655	0.755287	0.794407	0.781493	0.705642	0.806916	0.808663	0.817429	0.787359	0.709589	0.710312	0.728047	0.775276	0.729483	0.77152
15.8333	1696	1770	2358	2239	2435	2287	2377	2186	1949	2380	2187	1682	2046	3551	2386			15.1667	0.813763	0.770896	0.744142	0.82776	0.74239	0.840675	0.815443	0.749211	0.800451	0.696233	0.689169	0.747206	0.779949	0.773907	0.748849
16	1668	1769	2476	2330	2518	2377	2333	2130	1885	2278	2339	1650	2146	3764	2459			15.3333	0.836155	0.738167	0.780045	0.828927	0.849666	0.840263	0.777401	0.813486	0.793228	0.733562	0.76632	0.764236	0.784622	0.775544	0.752745
16.1667	1775	1453	2188	2435	2289	2354	2391	2050	1883	2418	2380	1736	2169	3668	2547			15.5	0.793555	0.817724	0.811413	0.808709	0.786192	0.801564	0.772881	0.742114	0.78149	0.739041	0.775223	0.730708	0.858963	0.781623	0.800567
16.3333	1807	1769	2190	2297	2379	2189	2292	2092	1980	2429	2280	1811	2019	3651	2299			15.6667	0.759148	0.76284	0.804233	0.825428	0.840015	0.835735	0.822599	0.793375	0.767494	0.789041	0.723294	0.759979	0.765506	0.773439	0.791357
16.5	1714	1707	2365	2417	2428	2407	2297	2237	1980	2365	2269	1695	2094	3889	2358			15.8333	0.798471	0.789023	0.808012	0.778383	0.825538	0.855496	0.813559	0.781546	0.78781	0.736986	0.73368	0.775412	0.76763	0.776946	0.770103
16.6667	1809	1619	2383	2235	2534	2300	2403	2360	2001	2438	2410	1715	2144	4046	2538			16	0.783179	0.78852	0.852608	0.813764	0.856347	0.892548	0.796987	0.759464	0.758916	0.702055	0.790059	0.758382	0.81011	0.826748	0.795962
16.8333	1683	1529	2405	2303	2486	2415	2377	2238	2048	2469	2215	1751	2313	3676	2422			16.1667	0.841617	0.629406	0.743764	0.854588	0.771344	0.883079	0.818832	0.727918	0.758014	0.75	0.805267	0.804151	0.819881	0.804302	0.827134
17	1675	1850	2332	2308	2372	2366	2588	2331	2040	2417	2346	1722	2202	3791	2583			16.3333	0.859093	0.78852	0.74452	0.800933	0.804751	0.81515	0.781544	0.744479	0.801806	0.753767	0.768175	0.844066	0.75616	0.800327	0.739284
17.1667	1744	1795	2428	2354	2461	2205	2241	2257	2047	2608	2383	1801	2158	4099	2518			16.5	0.808301	0.757301	0.810658	0.847589	0.82294	0.904899	0.783427	0.801656	0.801806	0.731849	0.764095	0.782331	0.78802	0.855974	0.760184
17.3333	1891	1700	2394	2313	2545	2306	2440	2304	2003	2651	2514	1707	2062	3984	2579			16.6667	0.860186	0.712991	0.81746	0.776827	0.862287	0.860848	0.823352	0.850158	0.811287	0.756849	0.816395	0.792975	0.809261	0.892682	0.823946
17.5	1828	1864	2201	2494	2642	2480	2579	2329	2144	2582	2264	1635	2234	4050	2578			16.8333	0.791371	0.667674	0.825775	0.803266	0.844469	0.908193	0.813559	0.80205	0.832506	0.767466	0.744065	0.812134	0.881054	0.806173	0.782855
17.6667	1639	1884	2452	2382	2601	2383	2429	2514	2276	2556	2337	1764	2254	4030	2482			17	0.787002	0.829305	0.798186	0.80521	0.802153	0.88802	0.893032	0.838722	0.828894	0.749658	0.792656	0.7967	0.8339	0.833061	0.839887
17.8333	1781	1907	2556	2663	2496	2234	2789	2437	2074	2612	2482	1764	2215	4101	2369			17.1667	0.824686	0.801611	0.834467	0.823095	0.835189	0.821737	0.762335	0.809543	0.832054	0.815068	0.80638	0.838744	0.815208	0.905074	0.816861
18	1930	1892	2490	2426	2478	2524	2396	2478	2111	2565	2450	1832	2027	4083	2540			17.3333	0.90497	0.753776	0.821618	0.807154	0.86637	0.863318	0.837288	0.828076	0.81219	0.829795	0.85497	0.788717	0.774427	0.878186	0.83847
18.1667	1683	1735	2565	2532	2358	2286	2495	2360	2172	2467	2356	1757	2297	4126	2607			17.5	0.870563	0.836354	0.748677	0.877527	0.902376	0.934953	0.889642	0.837934	0.875847	0.806164	0.76224	0.750399	0.847494	0.893617	0.838115
18.3333	1818	2055	2433	2435	2622	2344	2441	2521	2072	2593	2430	1702	2236	4096	2548			17.6667	0.76734	0.846425	0.843537	0.833981	0.887157	0.895019	0.833145	0.910883	0.93544	0.79726	0.789318	0.819053	0.85599	0.888941	0.804109
18.5	1809	1670	2343	2424	2585	2333	2648	2478	2196	2643	2568	1790	2415	4150	2717			17.8333	0.844894	0.858006	0.882842	0.943235	0.848181	0.833676	0.968738	0.880521	0.844244	0.816438	0.843101	0.819053	0.839422	0.905541	0.764081
18.6667	1816	1737	2566	2313	2608	2404	2674	2418	2017	2565	2553	1781	2341	4194	2595			18	0.92627	0.850453	0.857899	0.851089	0.8415	0.953067	0.820716	0.896688	0.860948	0.800342	0.831231	0.855242	0.759558	0.901333	0.824655
18.8333	1890	1878	2419	2602	2523	2527	2404	2482	2041	2618	2659	1904	2318	4048	2717			18.1667	0.791371	0.7714	0.886243	0.892302	0.796956	0.855084	0.858004	0.850158	0.888488	0.766781	0.796365	0.815327	0.874257	0.911386	0.848388
19	1793	1684	2381	2559	2722	2334	2684	2272	2085	2565	2487	1792	2298	4137	2633			18.3333	0.865101	0.932528	0.836357	0.854588	0.894952	0.878963	0.837665	0.913644	0.843341	0.809932	0.823813	0.786056	0.848343	0.904372	0.827488
19.1667	1964	1879	2399	2406	2649	2479	2710	2454	2152	2723	2551	1852	2371	4174	2731			18.5	0.860186	0.738671	0.802343	0.850311	0.881218	0.874434	0.915631	0.896688	0.899323	0.827055	0.875	0.83289	0.924384	0.916998	0.887354
19.3333	1857	1903	2599	2324	2425	2417	2710	2431	2213	2621	2555	1798	2250	4298	2428			18.6667	0.864009	0.772407	0.886621	0.807154	0.889755	0.903664	0.925424	0.873028	0.81851	0.800342	0.869436	0.8281	0.892948	0.927285	0.844137
19.5	1802	1983	2625	2489	2615	2490	2666	2494	2146	2715	2498	1806	2428	4207	2794			18.8333	0.904424	0.843404	0.831066	0.919518	0.858203	0.954302	0.823729	0.898265	0.829345	0.818493	0.908754	0.89356	0.883178	0.893149	0.887354
19.6667	1806	1797	2262	2541	2651	2398	2373	2642	2356	2752	2527	1894	2289	4340	2667			19	0.851447	0.74572	0.816704	0.902799	0.932071	0.874846	0.92919	0.815457	0.84921	0.800342	0.844955	0.833954	0.874681	0.913958	0.857598
19.8333	1850	1885	2667	2740	2490	2388	2619	2374	2359	2689	2596	1875	2427	4235	2758			19.1667	0.944839	0.843907	0.823507	0.843313	0.904974	0.934541	0.938983	0.887224	0.879458	0.854452	0.868694	0.865886	0.905692	0.922609	0.892313
20	1844	2057	2475	2607	2700	2231	2562	2513	2335	2747	2663	1877	2504	4316	2753			19.3333	0.886401	0.855992	0.899093	0.811431	0.821826	0.909016	0.938983	0.878155	0.906998	0.819521	0.870178	0.837147	0.854291	0.951602	0.784981
20.1667	1807	1736	2493	2491	2671	2493	2674	2588	2201	2780	2411	1876	2369	4106	2640			19.5	0.856363	0.896274	0.908919	0.875583	0.892353	0.93907	0.922411	0.902997	0.876749	0.851712	0.849036	0.841405	0.929907	0.930325	0.91463
20.3333	1884	1766	2564	2574	2655	2469	2805	2411	2309	2758	2450	1854	2338	4303	2637			19.6667	0.858547	0.802618	0.771731	0.895801	0.905716	0.901194	0.812053	0.961356	0.971558	0.864384	0.859792	0.888238	0.870858	0.961422	0.869642
20.5	1826	1764	2616	2592	2601	2554	2542	2570	2263	3010	2790	1852	2312	4215	2642			19.8333	0.882578	0.846928	0.924792	0.973173	0.845954	0.897077	0.904708	0.855678	0.972912	0.842808	0.885386	0.878127	0.929482	0.936872	0.901877
20.6667	1786	1871	2646	2515	2739	2515	2515	2424	2297	2985	2690	1944	2540	4196	2564			20	0.879301	0.933535	0.85223	0.921462	0.923905	0.832441	0.883239	0.910489	0.962077	0.862671	0.910237	0.879191	0.962192	0.95581	0.900106
20.8333	1868	2007	2667	2566	2811	2538	2470	2573	2184	2691	2743	1781	2349	4342	2826			20.1667	0.859093	0.771903	0.859033	0.876361	0.91314	0.940305	0.925424	0.940063	0.90158	0.873973	0.816766	0.878659	0.904843	0.90671	0.860078
21	1902	1917	2433	2657	2810	2489	2559	2488	2216	2885	2573	1970	2397	4281	2821			20.3333	0.901147	0.787009	0.885865	0.908631	0.907201	0.930424	0.974765	0.870268	0.950339	0.866438	0.831231	0.866951	0.891674	0.952771	0.859015
21.1667	1781	1964	2546	2708	2641	2456	2661	2664	2324	2929	2644	1873	2461	4368	2820			20.5	0.86947	0.786002	0.905518	0.91563	0.887157	0.965418	0.875706	0.932965	0.929571	0.95274	0.957344	0.865886	0.880629	0.932195	0.860786
21.3333	1839	1793	2527	2643	2710	2499	2616	2663	2322	2811	2698	1914	2484	4140	2723			20.6667	0.847624	0.839879	0.916856	0.885692	0.938382	0.949362	0.865537	0.875394	0.944921	0.944178	0.920252	0.914848	0.977485	0.927753	0.833156
21.5	1943	2189	2709	2555	2682	2407	2714	2624	2265	2984	2905	1997	2494	4240	2694			20.8333	0.892409	0.908359	0.924792	0.905521	0.965108	0.958831	0.848588	0.934148	0.893905	0.843493	0.939911	0.8281	0.896347	0.961889	0.925965
21.6667	1866	1803	2746	2684	2650	2509	2770	2581	2285	2712	2545	1900	2381	4379	2961			21	0.910978	0.863041	0.836357	0.940902	0.964736	0.938658	0.882109	0.900631	0.908352	0.909932	0.876855	0.928685	0.916737	0.947627	0.924194
21.8333	2009	2117	2668	2729	2747	2638	2643	2633	2239	2954	2754	1926	2419	4459	2757			21.1667	0.844894	0.886707	0.879063	0.960731	0.902004	0.925072	0.920527	0.970032	0.957111	0.925	0.90319	0.877062	0.943925	0.967968	0.92384
22	1991	1961	2402	2711	2732	2452	2705	2740	2319	2844	2727	1992	2491	4322	2803			21.3333	0.87657	0.800604	0.871882	0.935459	0.927617	0.942775	0.903578	0.969637	0.956208	0.884589	0.92322	0.898882	0.953696	0.91466	0.889479
22.1667	1921	2015	2631	2676	2847	2354	2668	2675	2281	2941	2810	1972	2511	4485	2824			21.5	0.93337	1	0.940665	0.901244	0.917223	0.904899	0.94049	0.954259	0.930474	0.943836	1	0.943055	0.957944	0.938041	0.879207
22.3333	1914	1965	2866	2601	2905	2547	2706	2378	2373	2894	2776	2000	2371	4505	2746			21.6667	0.891316	0.805639	0.954649	0.9514	0.905345	0.946892	0.961582	0.937303	0.939503	0.850685	0.866469	0.891432	0.909941	0.97054	0.973787
22.5	2022	1882	2791	2809	2766	2486	2664	2537	2369	2854	2682	1993	2409	4167	2777			21.8333	0.969416	0.963746	0.92517	0.968896	0.941351	1	0.913748	0.957808	0.918736	0.933562	0.943991	0.905269	0.926083	0.989245	0.901523
22.6667	2065	1863	2497	2730	2800	2614	2872	2713	2419	2730	2770	2104	2538	4277	2924			22	0.959585	0.885196	0.824641	0.961897	0.935783	0.923425	0.9371	1	0.954853	0.89589	0.933976	0.940394	0.956669	0.957213	0.917818
22.8333	1920	1953	2534	2503	2851	2438	2583	2682	2418	2928	2862	2030	2379	4308	3035			22.1667	0.921354	0.912387	0.911187	0.948289	0.978471	0.883079	0.923164	0.974369	0.937698	0.92911	0.964763	0.92975	0.965166	0.995324	0.925257
23	1922	1767	2490	2558	2781	2500	2796	2582	2275	3148	2752	1999	2593	4427	2942			22.3333	0.917531	0.88721	1	0.919129	1	0.962536	0.937476	0.857256	0.979233	0.913014	0.952151	0.944651	0.905692	1	0.897627
																		22.5	0.976516	0.845418	0.971655	1	0.948404	0.937423	0.921657	0.919953	0.977427	0.899315	0.917285	0.940926	0.921835	0.920973	0.908608
																		22.6667	1	0.835851	0.860544	0.969285	0.961024	0.990119	1	0.989353	1	0.856849	0.949926	1	0.976636	0.946692	0.96068
																		22.8333	0.920808	0.881168	0.874528	0.881026	0.979955	0.917662	0.891149	0.977129	0.999549	0.924658	0.98405	0.960617	0.909091	0.95394	1
																		23	0.921901	0.787513	0.857899	0.902411	0.953972	0.943186	0.971375	0.937697	0.934989	1	0.943249	0.944119	1	0.981763	0.967056

## Sheet: 10% seeds 
Time (h)	hIAPP alone	hIAPP alone	hIAPP alone	1:0.06	1:0.06	1:0.06	1:0.13	1:0.13	1:0.13	1:0.25	1:0.25	1:0.25	1:1	1:1	1:1			Max	2209	1997	4348	2019	2083	2075	2214	2197	2311	2607	2346	2945	2469	2351	2811
0	472	463	442	478	463	454	444	478	483	489	432	482	424	457	449			Min	346	338	329	326	344	340	337	329	293	321	333	320	339	310	305
0.166667	401	381	349	403	424	357	400	397	377	403	380	372	401	366	356
0.333333	367	378	387	375	394	368	376	363	314	398	374	350	377	358	343
0.5	380	385	367	326	347	367	390	381	366	381	401	362	364	315	366			Time (h)	hIAPP alone	hIAPP alone	hIAPP alone	1:0.06	1:0.06	1:0.06	1:0.13	1:0.13	1:0.13	1:0.25	1:0.25	1:0.25	1:1	1:1	1:1
0.666667	346	356	340	362	355	363	354	329	349	377	342	329	383	320	353			0	0.0676329	0.0753466	0.0281164	0.0897815	0.0684301	0.0657061	0.0570059	0.0797645	0.0941526	0.0734908	0.0491803	0.0617143	0.0399061	0.0720235	0.0574621
0.833333	409	338	329	372	360	365	355	377	293	382	353	365	358	344	333			0.166667	0.0295223	0.0259192	0.00497636	0.0454814	0.0460035	0.00979827	0.0335642	0.0364026	0.0416254	0.0358705	0.0233482	0.0198095	0.029108	0.0274375	0.0203512
1	361	375	346	375	351	348	344	368	346	350	343	357	354	337	347			0.333333	0.0112721	0.0241109	0.0144315	0.0289427	0.0287522	0.0161383	0.0207778	0.0182013	0.0104063	0.0336833	0.0203676	0.0114286	0.0178404	0.0235179	0.0151636
1.16667	357	355	347	326	344	347	367	351	370	360	333	340	362	348	325			0.5	0.0182501	0.0283303	0.00945509	0	0.00172513	0.015562	0.0282365	0.0278373	0.0361744	0.0262467	0.0337804	0.016	0.0117371	0.00244978	0.0243416
1.33333	382	373	371	360	361	377	338	360	393	359	369	348	380	310	305			0.666667	0	0.0108499	0.002737	0.021264	0.00632547	0.0132565	0.00905701	0	0.0277502	0.0244969	0.00447094	0.00342857	0.0206573	0.00489956	0.019154
1.5	365	373	370	356	387	340	392	331	349	359	336	347	386	352	321			0.833333	0.0338164	0	0	0.0271707	0.00920069	0.0144092	0.00958977	0.0256959	0	0.0266842	0.00993542	0.0171429	0.00892019	0.0166585	0.0111732
1.66667	389	392	359	387	354	365	416	361	364	321	338	346	358	349	344			1	0.00805153	0.0223026	0.00422991	0.0289427	0.0040253	0.00461095	0.00372936	0.0208779	0.0262636	0.0126859	0.00496771	0.0140952	0.00704225	0.0132288	0.0167598
1.83333	352	347	349	416	354	382	337	338	382	365	383	320	349	333	365			1.16667	0.00590446	0.0102471	0.00447873	0	0	0.00403458	0.015983	0.0117773	0.0381566	0.0170604	0	0.00761905	0.0107981	0.0186183	0.00798085
2	382	353	376	359	383	369	420	364	359	348	377	416	339	381	376			1.33333	0.0193237	0.021097	0.0104504	0.0200827	0.00977573	0.0213256	0.000532765	0.0165953	0.049554	0.0166229	0.0178838	0.0106667	0.0192488	0	0
2.16667	408	352	384	373	361	406	365	350	364	358	361	341	378	352	359			1.5	0.0101986	0.021097	0.0102015	0.01772	0.0247269	0	0.0293021	0.00107066	0.0277502	0.0166229	0.00149031	0.0102857	0.0220657	0.0205781	0.00638468
2.33333	450	405	362	403	393	383	385	359	394	375	338	340	356	369	369			1.66667	0.0230811	0.0325497	0.00746454	0.0360307	0.00575043	0.0144092	0.0420884	0.0171306	0.0351833	0	0.00248385	0.00990476	0.00892019	0.0191083	0.0155626
2.5	385	395	358	407	414	366	346	343	355	359	386	362	373	344	376			1.83333	0.00322061	0.00542495	0.00497636	0.0531601	0.00575043	0.0242075	0	0.00481799	0.0441031	0.0192476	0.0248385	0	0.00469484	0.011269	0.0239425
2.66667	368	418	410	399	379	409	390	372	389	337	387	362	354	390	357			2	0.0193237	0.00904159	0.0116945	0.019492	0.0224267	0.0167147	0.0442195	0.0187366	0.0327056	0.011811	0.0218579	0.0365714	0	0.0347869	0.028332
2.83333	401	422	363	390	400	415	369	350	388	391	368	371	381	357	354			2.16667	0.0332797	0.00843882	0.013685	0.0277614	0.00977573	0.0380403	0.0149174	0.011242	0.0351833	0.0161855	0.0139096	0.008	0.0183099	0.0205781	0.0215483
3	392	399	390	413	392	377	371	365	374	367	419	370	407	388	373			2.33333	0.0558239	0.0403858	0.008211	0.0454814	0.0281771	0.0247839	0.0255727	0.01606	0.0500496	0.023622	0.00248385	0.00761905	0.00798122	0.0289074	0.0255387
3.16667	355	392	407	383	422	439	409	372	364	371	382	364	422	370	400			2.5	0.020934	0.034358	0.00721573	0.0478441	0.040253	0.0149856	0.00479489	0.00749465	0.0307235	0.0166229	0.0263289	0.016	0.0159624	0.0166585	0.028332
3.33333	380	401	415	412	403	390	384	434	384	391	359	388	426	394	376			2.66667	0.0118089	0.0482218	0.0201543	0.0431187	0.0201265	0.0397695	0.0282365	0.0230193	0.0475719	0.00699913	0.0268256	0.016	0.00704225	0.0391965	0.0207502
3.5	364	371	378	427	417	356	460	402	387	374	399	413	395	398	356			2.83333	0.0295223	0.0506329	0.00845982	0.0378027	0.0322024	0.0432277	0.0170485	0.011242	0.0470763	0.0306212	0.017387	0.0194286	0.0197183	0.0230279	0.0195531
3.66667	418	422	364	479	368	383	430	418	387	405	444	372	451	424	403			3	0.0246914	0.0367691	0.0151779	0.0513881	0.0276021	0.0213256	0.018114	0.0192719	0.0401388	0.0201225	0.0427223	0.0190476	0.0319249	0.0382166	0.0271349
3.83333	430	409	404	456	417	376	426	417	456	382	385	417	398	423	400			3.16667	0.00483092	0.0325497	0.0194078	0.033668	0.0448534	0.0570605	0.0383591	0.0230193	0.0351833	0.0218723	0.0243418	0.0167619	0.0389671	0.0293974	0.037909
4	436	449	472	415	457	426	468	393	436	448	402	408	444	410	406			3.33333	0.0182501	0.0379747	0.0213984	0.0507974	0.0339275	0.0288184	0.02504	0.0562099	0.0450942	0.0306212	0.012916	0.0259048	0.0408451	0.0411563	0.028332
4.16667	401	410	442	440	466	417	473	404	467	438	432	425	433	418	377			3.5	0.00966184	0.0198915	0.0121921	0.0596574	0.0419781	0.0092219	0.0655301	0.0390792	0.0465808	0.0231846	0.0327869	0.0354286	0.0262911	0.0431161	0.0203512
4.33333	467	473	396	454	456	473	451	385	450	446	482	421	468	415	414			3.66667	0.0386473	0.0506329	0.00870863	0.0903721	0.013801	0.0247839	0.0495471	0.0476445	0.0465808	0.0367454	0.0551416	0.0198095	0.0525822	0.055855	0.0391061
4.5	448	433	444	465	523	458	476	449	456	410	452	413	490	456	442			3.83333	0.0450886	0.0427969	0.0186614	0.0767868	0.0419781	0.0207493	0.0474161	0.0471092	0.080773	0.0266842	0.0258321	0.0369524	0.0276995	0.055365	0.037909
4.66667	437	544	480	494	479	451	468	424	466	490	490	458	526	481	396			4	0.0483092	0.0669078	0.035581	0.0525694	0.0649799	0.0495677	0.0697922	0.0342612	0.0708622	0.0555556	0.0342772	0.0335238	0.0492958	0.0489956	0.0403033
4.83333	451	469	433	445	524	479	528	424	456	510	535	479	518	457	403			4.16667	0.0295223	0.0433996	0.0281164	0.0673361	0.0701553	0.0443804	0.072456	0.0401499	0.086224	0.0511811	0.0491803	0.04	0.0441315	0.0529152	0.028731
5	450	494	525	519	519	529	472	458	539	487	497	450	559	488	456			4.33333	0.064949	0.0813743	0.0166708	0.0756054	0.0644048	0.0766571	0.0607352	0.0299786	0.0777998	0.0546807	0.0740189	0.0384762	0.0605634	0.0514454	0.0434956
5.16667	468	515	523	538	547	480	506	431	516	479	516	447	581	487	496			4.5	0.0547504	0.0572634	0.0286141	0.0821028	0.102933	0.0680115	0.0740543	0.0642398	0.080773	0.0389326	0.0591157	0.0354286	0.070892	0.0715336	0.0546688
5.33333	447	536	536	548	625	520	565	498	577	549	512	525	611	536	486			4.66667	0.0488459	0.124171	0.0375715	0.0992321	0.0776308	0.0639769	0.0697922	0.0508565	0.0857284	0.0739283	0.077993	0.0525714	0.0877934	0.0837825	0.0363128
5.5	500	556	578	568	589	524	552	505	533	532	593	505	624	530	491			4.83333	0.0563607	0.0789632	0.0258771	0.0702894	0.103508	0.0801153	0.101758	0.0508565	0.080773	0.0826772	0.100348	0.0605714	0.0840376	0.0720235	0.0391061
5.66667	528	549	639	665	626	525	551	490	569	529	590	515	631	584	520			5	0.0558239	0.0940325	0.0487684	0.113999	0.100633	0.108934	0.0719233	0.0690578	0.121903	0.0726159	0.0814704	0.0495238	0.103286	0.0872122	0.0602554
5.83333	536	630	689	640	624	573	611	488	612	559	593	545	665	602	573			5.16667	0.0654858	0.106691	0.0482707	0.125222	0.116734	0.0806916	0.0900373	0.0546039	0.110505	0.0691164	0.0909091	0.048381	0.113615	0.0867222	0.0762171
6	605	618	780	692	670	604	612	538	641	562	667	519	661	610	589			5.33333	0.0542136	0.119349	0.0515053	0.131128	0.161587	0.103746	0.12147	0.0904711	0.140733	0.0997375	0.088922	0.0780952	0.1277	0.11073	0.0722267
6.16667	603	657	801	710	643	673	642	578	630	627	719	574	781	632	597			5.5	0.0826624	0.131404	0.0619557	0.142942	0.140886	0.106052	0.114544	0.0942184	0.11893	0.092301	0.12916	0.0704762	0.133803	0.10779	0.0742219
6.33333	597	601	909	716	675	725	656	594	630	624	717	614	788	670	579			5.66667	0.0976919	0.127185	0.0771336	0.200236	0.162162	0.106628	0.114012	0.0861884	0.136769	0.0909886	0.12767	0.0742857	0.137089	0.134248	0.0857941
6.5	651	719	996	746	672	730	752	531	686	645	750	614	822	684	636			5.83333	0.101986	0.17601	0.0895745	0.18547	0.161012	0.134294	0.145978	0.0851178	0.158077	0.104112	0.12916	0.0857143	0.153052	0.143067	0.106943
6.66667	650	675	1171	810	766	717	698	601	788	759	811	621	797	743	637			6	0.139023	0.168776	0.112217	0.216184	0.187464	0.152161	0.14651	0.111884	0.172448	0.105424	0.165922	0.0758095	0.151174	0.146987	0.113328
6.83333	732	753	1206	803	785	769	768	622	814	728	763	653	842	745	701			6.16667	0.13795	0.192285	0.117442	0.226816	0.171938	0.191931	0.162493	0.133298	0.166997	0.133858	0.191754	0.0967619	0.207512	0.157766	0.11652
7	756	759	1409	839	842	777	815	634	870	788	791	720	877	804	727			6.33333	0.134729	0.158529	0.144315	0.23036	0.190339	0.221902	0.169952	0.141863	0.166997	0.132546	0.19076	0.112	0.210798	0.176384	0.109338
7.16667	770	824	1462	925	890	819	784	708	906	801	880	709	879	838	815			6.5	0.163714	0.229656	0.165962	0.24808	0.188614	0.224784	0.221097	0.108137	0.194747	0.141732	0.207154	0.112	0.226761	0.183244	0.132083
7.33333	810	840	1589	880	918	880	842	757	997	815	948	725	952	881	846			6.66667	0.163178	0.203134	0.209505	0.285883	0.242668	0.217291	0.192328	0.14561	0.245292	0.191601	0.237457	0.114667	0.215023	0.212151	0.132482
7.5	876	839	1641	939	902	874	896	836	1011	832	1000	810	1023	889	917			6.83333	0.207193	0.250151	0.218213	0.281748	0.253594	0.247262	0.229622	0.156852	0.258176	0.17804	0.213612	0.126857	0.23615	0.213131	0.158021
7.66667	983	917	1877	966	928	946	964	781	1118	896	998	887	1050	1016	972			7	0.220075	0.253767	0.268724	0.303012	0.286371	0.251873	0.254662	0.163276	0.285927	0.204287	0.227521	0.152381	0.252582	0.242038	0.168396
7.83333	1001	853	1859	954	919	1021	991	848	1066	923	1075	969	1096	1003	994			7.16667	0.22759	0.292948	0.281911	0.35381	0.313974	0.276081	0.238146	0.202891	0.303766	0.209974	0.271734	0.14819	0.253521	0.258697	0.203512
8	992	924	1960	995	1042	1042	995	822	1103	1038	1007	984	1148	1034	1065			7.33333	0.249061	0.302592	0.313511	0.32723	0.330075	0.311239	0.269046	0.229122	0.34886	0.216098	0.305514	0.154286	0.287793	0.279765	0.215882
8.16667	1073	995	1984	1036	1057	1015	1002	933	1172	1051	1094	1088	1165	1092	1187			7.5	0.284487	0.301989	0.326449	0.362079	0.320874	0.307781	0.297816	0.271413	0.355798	0.223535	0.331346	0.186667	0.321127	0.283684	0.244214
8.33333	1069	990	2111	1062	1010	1158	1067	910	1148	1113	1145	1075	1203	1147	1193			7.66667	0.341922	0.349005	0.38517	0.378027	0.335825	0.34928	0.334044	0.24197	0.408821	0.251531	0.330353	0.216	0.333803	0.345909	0.266161
8.5	1169	1069	2033	1136	1073	1076	1052	1047	1173	1181	1238	1140	1299	1111	1271			7.83333	0.351583	0.310428	0.380692	0.370939	0.33065	0.392507	0.348428	0.277837	0.383053	0.263342	0.368604	0.247238	0.355399	0.339539	0.27494
8.66667	1181	1067	2124	1116	1130	1119	1143	956	1263	1205	1210	1215	1267	1191	1213			8	0.346753	0.353225	0.405822	0.395157	0.40138	0.404611	0.350559	0.263919	0.401388	0.313648	0.334824	0.252952	0.379812	0.354728	0.303272
8.83333	1115	1083	2268	1184	1072	1153	1137	1034	1175	1204	1217	1260	1358	1268	1288			8.16667	0.390231	0.396022	0.411794	0.419374	0.410006	0.389049	0.354289	0.32334	0.43558	0.319335	0.378043	0.292571	0.387793	0.383146	0.351955
9	1270	1103	2266	1203	1202	1152	1143	1028	1248	1183	1264	1354	1335	1273	1324			8.33333	0.388084	0.393008	0.443394	0.434731	0.382979	0.47147	0.388918	0.311028	0.423687	0.346457	0.403378	0.287619	0.405634	0.410093	0.35435
9.16667	1240	1105	2232	1157	1179	1074	1196	1085	1196	1343	1343	1383	1360	1229	1381			8.5	0.441761	0.440627	0.423986	0.478441	0.419206	0.424207	0.380927	0.384368	0.436075	0.376203	0.449578	0.312381	0.450704	0.392455	0.385475
9.33333	1376	1108	2286	1261	1261	1221	1235	1113	1390	1274	1280	1299	1333	1309	1359			8.66667	0.448202	0.439421	0.446629	0.466627	0.451984	0.448991	0.429409	0.335653	0.480674	0.386702	0.435668	0.340952	0.435681	0.431651	0.36233
9.5	1440	1179	2324	1268	1221	1252	1255	1135	1451	1357	1304	1441	1360	1365	1464			8.83333	0.412775	0.449066	0.482458	0.506793	0.418631	0.468588	0.426212	0.377409	0.437066	0.386264	0.439146	0.358095	0.478404	0.469378	0.392259
9.66667	1350	1122	2413	1179	1301	1330	1272	1206	1417	1372	1371	1531	1478	1474	1471			9	0.495974	0.461121	0.481961	0.518015	0.493387	0.468012	0.429409	0.374197	0.473241	0.377078	0.462494	0.393905	0.467606	0.471828	0.406624
9.83333	1484	1216	2340	1299	1267	1354	1303	1189	1469	1394	1406	1516	1538	1434	1521			9.16667	0.479871	0.462327	0.473501	0.490845	0.480161	0.423055	0.457645	0.404711	0.447473	0.447069	0.501739	0.404952	0.479343	0.450269	0.42937
10	1379	1250	2409	1288	1342	1383	1354	1228	1411	1419	1420	1540	1564	1391	1604			9.33333	0.552872	0.464135	0.486937	0.552274	0.527315	0.507781	0.478423	0.4197	0.543608	0.416885	0.470442	0.372952	0.466667	0.489466	0.420591
10.1667	1453	1244	2445	1338	1349	1444	1395	1219	1459	1497	1402	1631	1588	1476	1543			9.5	0.587225	0.506932	0.496392	0.556409	0.504313	0.525648	0.489078	0.431478	0.573835	0.453193	0.482365	0.427048	0.479343	0.516903	0.46249
10.3333	1461	1212	2433	1288	1375	1347	1364	1346	1525	1456	1417	1686	1556	1490	1528			9.66667	0.538916	0.472574	0.518537	0.503839	0.550316	0.570605	0.498135	0.469486	0.556987	0.459755	0.515648	0.461333	0.534742	0.570309	0.465283
10.5	1573	1279	2449	1428	1412	1398	1394	1313	1513	1543	1441	1706	1551	1545	1733			9.83333	0.610843	0.529234	0.500373	0.574719	0.530765	0.584438	0.514651	0.460385	0.582755	0.469379	0.533035	0.455619	0.562911	0.55071	0.485235
10.6667	1583	1310	2560	1361	1456	1453	1331	1278	1495	1441	1645	1742	1643	1542	1727			10	0.554482	0.549729	0.517542	0.568222	0.573893	0.601153	0.541822	0.481263	0.554014	0.480315	0.53999	0.464762	0.575117	0.529642	0.518356
10.8333	1660	1384	2640	1392	1431	1470	1417	1349	1492	1546	1487	1706	1643	1547	1719			10.1667	0.594203	0.546112	0.526499	0.597755	0.577918	0.636311	0.563665	0.476445	0.5778	0.514436	0.531048	0.499429	0.586385	0.571289	0.494014
11	1704	1260	2657	1369	1405	1488	1541	1404	1580	1742	1513	1813	1622	1477	1642			10.3333	0.598497	0.526823	0.523513	0.568222	0.592869	0.580403	0.54715	0.544433	0.610505	0.4965	0.5385	0.520381	0.571362	0.578148	0.488029
11.1667	1625	1421	2681	1362	1465	1490	1537	1343	1675	1612	1516	1944	1592	1590	1682			10.5	0.658615	0.567209	0.527494	0.650916	0.614146	0.609798	0.563133	0.526767	0.604559	0.534558	0.550422	0.528	0.569014	0.605096	0.569832
11.3333	1664	1418	2603	1399	1459	1511	1556	1400	1544	1666	1628	1839	1622	1651	1804			10.6667	0.663983	0.585895	0.555113	0.611341	0.639448	0.641499	0.529568	0.50803	0.595639	0.489939	0.651764	0.541714	0.612207	0.603626	0.567438
11.5	1608	1364	2745	1379	1515	1501	1529	1551	1579	1631	1524	1892	1765	1620	1962			10.8333	0.705314	0.6305	0.575019	0.629652	0.625072	0.651297	0.575386	0.546039	0.594153	0.535871	0.573274	0.528	0.612207	0.606075	0.564246
11.6667	1740	1384	2670	1415	1645	1580	1448	1475	1749	1685	1727	1879	1610	1710	1814			11	0.728932	0.555756	0.579249	0.616066	0.610121	0.661671	0.641449	0.575482	0.63776	0.62161	0.58619	0.568762	0.602347	0.571779	0.53352
11.8333	1675	1446	2669	1513	1568	1642	1506	1478	1635	1804	1558	1965	1703	1638	1863			11.1667	0.686527	0.652803	0.58522	0.611931	0.644623	0.662824	0.639318	0.542827	0.684836	0.564742	0.58768	0.618667	0.588263	0.627144	0.549481
12	1779	1522	2879	1449	1444	1628	1569	1452	1655	1789	1731	1879	1780	1618	1917			11.3333	0.707461	0.650995	0.565812	0.633786	0.641173	0.674928	0.649441	0.57334	0.619921	0.588364	0.643318	0.578667	0.602347	0.657031	0.598164
12.1667	1659	1507	2735	1457	1598	1647	1528	1534	1670	1848	1611	1978	1736	1724	2059			11.5	0.677402	0.618445	0.601145	0.621973	0.673376	0.669164	0.635056	0.654176	0.637265	0.573053	0.591654	0.598857	0.669484	0.641842	0.661213
12.3333	1727	1621	2880	1470	1681	1618	1436	1456	1818	1722	1678	1926	1768	1744	1910			11.6667	0.748256	0.6305	0.582483	0.643237	0.748131	0.714697	0.591902	0.61349	0.721506	0.596675	0.692499	0.593905	0.596714	0.685938	0.602155
12.5	1753	1489	2796	1499	1510	1616	1631	1560	1701	1892	1697	2037	1799	1721	1981			11.8333	0.713366	0.667872	0.582234	0.701122	0.703853	0.750432	0.622802	0.615096	0.665015	0.648731	0.608544	0.626667	0.640376	0.650661	0.621708
12.6667	1852	1690	2949	1604	1641	1570	1649	1633	1745	1793	1711	2036	1678	1707	1957			12	0.769189	0.713683	0.634486	0.66332	0.632547	0.742363	0.656367	0.601178	0.674926	0.64217	0.694486	0.593905	0.676526	0.640862	0.643256
12.8333	1921	1545	3019	1520	1628	1582	1615	1670	1811	1865	1784	2055	1816	1778	2046			12.1667	0.704777	0.704641	0.598656	0.668045	0.721104	0.753314	0.634523	0.645075	0.682359	0.667979	0.634873	0.631619	0.655869	0.692798	0.69992
13	1745	1495	3111	1517	1591	1592	1685	1662	1762	1951	1763	2050	1849	1699	2020			12.3333	0.741278	0.773357	0.634735	0.675724	0.768833	0.736599	0.585509	0.603319	0.755699	0.612861	0.668157	0.61181	0.670892	0.702597	0.640463
13.1667	1863	1606	3059	1555	1664	1668	1731	1661	1859	1922	1682	2037	1895	1819	1997			12.5	0.755233	0.693791	0.613834	0.692853	0.6705	0.735447	0.689398	0.658994	0.697721	0.687227	0.677596	0.654095	0.685446	0.691328	0.668795
13.3333	1690	1692	3166	1614	1645	1709	1791	1694	1848	1886	1851	2137	1815	1714	2017			12.6667	0.808374	0.814949	0.651903	0.754873	0.745831	0.708934	0.698988	0.698073	0.719524	0.64392	0.68455	0.653714	0.628638	0.684468	0.659218
13.5	1858	1666	3069	1605	1667	1623	1687	1634	1820	1929	1783	2109	1882	1751	2041			12.8333	0.845411	0.727547	0.669321	0.705257	0.738355	0.71585	0.680874	0.71788	0.75223	0.675416	0.720815	0.660952	0.693427	0.719255	0.694733
13.6667	1881	1639	3258	1631	1710	1644	1745	1690	1799	2004	1797	2054	1823	1792	2076			13	0.750939	0.697408	0.692212	0.703485	0.717079	0.721614	0.718167	0.713597	0.727948	0.713036	0.710383	0.659048	0.70892	0.680549	0.684358
13.8333	1821	1715	3211	1613	1705	1770	1709	1651	1948	1904	1793	2046	1995	1736	2052			13.1667	0.814278	0.764316	0.679273	0.72593	0.759057	0.765418	0.742674	0.713062	0.776016	0.70035	0.670144	0.654095	0.730516	0.739343	0.67518
14	1851	1556	3299	1606	1635	1711	1734	1604	1791	1896	1733	2223	1909	1913	2131			13.3333	0.721417	0.816154	0.705897	0.76078	0.748131	0.789049	0.77464	0.730728	0.770565	0.684602	0.754098	0.69219	0.692958	0.687898	0.68316
14.1667	1996	1780	3252	1597	1754	1620	1764	1702	1788	1971	1807	2150	1966	1849	2045			13.5	0.811594	0.800482	0.681762	0.755464	0.760782	0.739481	0.719233	0.698608	0.75669	0.703412	0.720318	0.681524	0.724413	0.706026	0.692737
14.3333	1981	1603	3316	1656	1757	1697	1744	1800	1910	1968	1897	2282	1937	1820	2168			13.6667	0.82394	0.784207	0.728788	0.770821	0.785509	0.751585	0.750133	0.728587	0.746283	0.73622	0.727273	0.660571	0.696714	0.726115	0.706704
14.5	1775	1719	3389	1666	1676	1749	1807	1879	1895	1960	1815	2184	1937	1893	2216			13.8333	0.791734	0.830018	0.717094	0.760189	0.782634	0.824207	0.730954	0.707709	0.820119	0.692476	0.725286	0.657524	0.777465	0.698677	0.697127
14.6667	1974	1803	3367	1669	1776	1722	1778	1739	1937	1994	1836	2259	1903	1885	2151			14	0.807837	0.734177	0.73899	0.756054	0.742381	0.790202	0.744273	0.682548	0.742319	0.688976	0.695479	0.724952	0.737089	0.785399	0.728651
14.8333	1811	1711	3493	1674	1739	1652	1841	1721	1778	1915	1990	2301	2044	1890	2232			14.1667	0.885668	0.869198	0.727295	0.750738	0.810811	0.737752	0.760256	0.735011	0.740833	0.721785	0.73224	0.697143	0.76385	0.754042	0.694334
15	1907	1675	3535	1701	1916	1743	1751	1722	1905	1978	1946	2315	2012	1921	2251			14.3333	0.877617	0.762508	0.74322	0.785588	0.812536	0.782133	0.7496	0.787473	0.801288	0.720472	0.77695	0.747429	0.750235	0.739833	0.743416
15.1667	1911	1776	3551	1723	1737	1759	1821	1793	1935	2019	1879	2195	1956	1926	2181			14.5	0.767042	0.832429	0.761383	0.791494	0.765957	0.812104	0.783165	0.829764	0.793855	0.716973	0.736215	0.710095	0.750235	0.7756	0.76257
15.3333	1819	1654	3448	1664	1677	1801	1820	1863	2058	2051	1845	2354	2009	1850	2193			14.6667	0.873859	0.883062	0.755909	0.793266	0.823462	0.796542	0.767714	0.754818	0.814668	0.731846	0.746647	0.738667	0.734272	0.771681	0.736632
15.5	1989	1682	3583	1703	1801	1758	1722	1881	1877	2134	2031	2335	1989	1951	2290			14.8333	0.786366	0.827607	0.787261	0.79622	0.802185	0.756196	0.801279	0.745182	0.735877	0.697288	0.82315	0.754667	0.800469	0.77413	0.768955
15.6667	1924	1725	3471	1756	1782	1839	1869	1878	2064	2079	1901	2255	2015	2017	2252			15	0.837896	0.805907	0.797711	0.812168	0.903968	0.808646	0.75333	0.745717	0.798811	0.724847	0.801292	0.76	0.785446	0.789319	0.776536
15.8333	1981	1795	3554	1718	1906	1736	1823	1806	1916	2127	2043	2340	2034	1880	2284			15.1667	0.840043	0.866787	0.801692	0.825162	0.801035	0.817867	0.790623	0.783726	0.813677	0.742782	0.768008	0.714286	0.759155	0.791769	0.748603
16	2026	1810	3544	1744	1737	1822	1859	1955	2094	2109	2020	2425	1991	1993	2199			15.3333	0.79066	0.793249	0.776064	0.790313	0.766532	0.842075	0.790091	0.821199	0.874628	0.75678	0.751118	0.774857	0.784038	0.754532	0.753392
16.1667	1890	1748	3552	1710	1825	1852	1878	1786	1857	2276	1884	2347	2024	2168	2277			15.5	0.881911	0.810127	0.809654	0.813349	0.837838	0.817291	0.73788	0.830835	0.784936	0.793088	0.843517	0.767619	0.774648	0.804018	0.792099
16.3333	1844	1745	3754	1726	1850	1828	1941	1860	1953	2199	2002	2408	2083	2023	2297			15.6667	0.847021	0.836046	0.781787	0.844654	0.826912	0.863977	0.816196	0.829229	0.877602	0.769029	0.778937	0.737143	0.786854	0.836355	0.776935
16.5	1990	1631	3674	1761	1825	1836	1920	1892	2036	2184	2100	2355	2075	2015	2303			15.8333	0.877617	0.87824	0.802438	0.822209	0.898217	0.804611	0.791689	0.790685	0.804262	0.790026	0.849478	0.769524	0.795775	0.769231	0.789705
16.6667	1953	1744	3881	1701	1841	1795	1930	2010	1959	2294	1994	2290	2068	2049	2333			16	0.901771	0.887281	0.79995	0.837566	0.801035	0.854179	0.810868	0.87045	0.892468	0.782152	0.838053	0.801905	0.775587	0.824596	0.755786
16.8333	2030	1698	3833	1757	1828	1851	1853	1839	2069	2221	2072	2380	2070	2041	2403			16.1667	0.828771	0.84991	0.801941	0.817484	0.851639	0.87147	0.820991	0.779979	0.775025	0.855206	0.770492	0.77219	0.79108	0.910338	0.786911
17	1948	1823	4037	1764	1805	1880	1966	1879	2043	2202	1952	2424	2075	2118	2397			16.3333	0.804079	0.848101	0.852202	0.826934	0.866015	0.857637	0.854555	0.819593	0.822597	0.821522	0.829111	0.795429	0.818779	0.839294	0.794892
17.1667	2085	1780	3757	1777	1923	1829	1919	1847	2127	2220	1940	2397	2235	2135	2345			16.5	0.882448	0.779385	0.832297	0.847608	0.851639	0.862248	0.843367	0.836724	0.863726	0.814961	0.877794	0.775238	0.815023	0.835375	0.797287
17.3333	1969	1757	3817	1724	1833	1872	1845	1876	1985	2156	2042	2570	2128	2049	2457			16.6667	0.862587	0.847498	0.883802	0.812168	0.86084	0.838617	0.848695	0.899893	0.82557	0.86308	0.825137	0.750476	0.811737	0.852033	0.809258
17.5	2074	1824	3846	1720	1884	1911	1924	2009	2002	2177	2126	2533	2165	2039	2408			16.8333	0.903918	0.819771	0.871859	0.845245	0.853364	0.870893	0.807672	0.808351	0.880079	0.831146	0.863885	0.784762	0.812676	0.848114	0.837191
17.6667	2089	1882	3835	1814	1825	1793	1931	1856	1933	2352	2164	2524	2109	1963	2287			17	0.859903	0.895118	0.922618	0.84938	0.840138	0.887608	0.867874	0.829764	0.867195	0.822835	0.804272	0.801524	0.815023	0.88584	0.834796
17.8333	1970	1843	4048	1914	1754	1887	1850	2028	1992	2361	2080	2463	2259	2037	2279			17.1667	0.933441	0.869198	0.852948	0.857058	0.907993	0.858213	0.842834	0.812634	0.908821	0.830709	0.798311	0.791238	0.890141	0.89417	0.814046
18	1993	1800	3949	1766	1858	1977	1952	1981	1964	2271	2135	2488	2041	2037	2387			17.3333	0.871176	0.855335	0.867878	0.825753	0.856239	0.882997	0.80341	0.828158	0.838454	0.802712	0.848982	0.857143	0.839906	0.852033	0.858739
18.1667	2010	1843	3847	1822	1807	1876	1994	2006	2094	2362	2286	2511	2102	1978	2344			17.5	0.927536	0.89572	0.875093	0.82339	0.885566	0.905476	0.845498	0.899358	0.846878	0.811899	0.89071	0.843048	0.857277	0.847134	0.839186
18.3333	2093	1819	3951	1813	1928	1904	1994	1981	2018	2343	2076	2571	2147	2063	2395			17.6667	0.935588	0.930681	0.872356	0.878913	0.851639	0.837464	0.849227	0.817452	0.812686	0.888451	0.909588	0.839619	0.830986	0.809897	0.790902
18.5	2001	1874	4033	1851	1847	1903	1913	1970	2131	2154	2225	2507	2139	2009	2351			17.8333	0.871712	0.907173	0.925355	0.93798	0.810811	0.891643	0.806074	0.909529	0.841923	0.892388	0.867859	0.816381	0.901408	0.846154	0.787709
18.6667	2092	1894	3835	1857	1758	2039	1992	1979	1993	2288	2109	2553	2128	2106	2457			18	0.884058	0.881254	0.900722	0.850561	0.870615	0.943516	0.860416	0.884368	0.828048	0.853018	0.895181	0.825905	0.799061	0.846154	0.830806
18.8333	2041	1860	4170	1843	1845	1907	2001	2019	2108	2344	2084	2513	2222	2182	2446			18.1667	0.893183	0.907173	0.875342	0.883639	0.841288	0.885303	0.882792	0.897752	0.892468	0.892826	0.970194	0.834667	0.8277	0.817246	0.813647
19	2035	1889	4045	1816	1904	1876	2039	1931	2182	2431	2218	2640	2062	2142	2389			18.3333	0.937735	0.892706	0.901219	0.878323	0.910868	0.901441	0.882792	0.884368	0.854807	0.884514	0.865872	0.857524	0.848826	0.858893	0.833998
19.1667	2092	1841	4080	1745	1891	1862	1950	2013	2144	2459	2036	2549	2177	2074	2483			18.5	0.888352	0.925859	0.921622	0.900768	0.86429	0.900865	0.839638	0.87848	0.910803	0.801837	0.939891	0.833143	0.84507	0.832435	0.816441
19.3333	2012	1822	4095	1925	1923	1973	2131	2045	2227	2291	2222	2767	2163	2042	2526			18.6667	0.937198	0.937914	0.872356	0.904312	0.813111	0.979251	0.881726	0.883298	0.842418	0.860455	0.882265	0.850667	0.839906	0.879961	0.858739
19.5	2099	1891	4148	1900	1993	1939	2047	2081	2192	2184	2086	2687	2116	2179	2443			18.8333	0.909823	0.91742	0.95571	0.896043	0.86314	0.90317	0.886521	0.904711	0.899405	0.884952	0.869846	0.835429	0.884038	0.917197	0.85435
19.6667	2163	1806	4158	1888	1979	1886	2018	2096	2177	2319	2133	2624	2204	2124	2436			19	0.906602	0.934901	0.924608	0.880095	0.897067	0.885303	0.906766	0.857602	0.936075	0.92301	0.936413	0.88381	0.80892	0.897599	0.831604
19.8333	1893	1950	4258	1865	1904	1878	2087	1956	2196	2393	2160	2567	2239	2171	2525			19.1667	0.937198	0.905967	0.933317	0.838157	0.889592	0.877233	0.85935	0.901499	0.917245	0.935258	0.846001	0.849143	0.862911	0.864282	0.869114
20	1996	1852	4037	1824	1918	1935	2031	2089	2278	2445	2162	2703	2279	2012	2455			19.3333	0.894257	0.894515	0.937049	0.944477	0.907993	0.94121	0.955781	0.91863	0.958375	0.861767	0.9384	0.93219	0.856338	0.848604	0.886273
20.1667	1998	1835	4073	1794	1956	1915	2072	2028	2127	2365	2153	2702	2337	2179	2561			19.5	0.940955	0.936106	0.950236	0.929711	0.948246	0.921614	0.911028	0.937901	0.941031	0.814961	0.87084	0.901714	0.834272	0.915728	0.853152
20.3333	2070	1816	4222	1889	2022	1948	2041	2078	2086	2412	2336	2664	2280	2178	2647			19.6667	0.975309	0.88487	0.952725	0.922623	0.940196	0.891066	0.895578	0.945931	0.933598	0.874016	0.894188	0.877714	0.875587	0.88878	0.850359
20.5	2016	1830	4096	1918	1930	1982	2081	1990	2135	2483	2126	2658	2148	2135	2638			19.8333	0.830381	0.97167	0.977606	0.909037	0.897067	0.886455	0.932339	0.870985	0.943013	0.906387	0.907601	0.856	0.892019	0.911808	0.885874
20.6667	1967	1899	4129	1931	1978	1992	1964	1966	2162	2375	2267	2713	2336	2117	2568			20	0.885668	0.912598	0.922618	0.88482	0.905118	0.919308	0.902504	0.942184	0.983647	0.929134	0.908594	0.90781	0.910798	0.833905	0.857941
20.8333	2074	1751	4149	1782	2038	1987	2108	2044	2084	2459	2238	2773	2256	2235	2546			20.1667	0.886742	0.902351	0.931575	0.8671	0.92697	0.907781	0.924347	0.909529	0.908821	0.894138	0.904123	0.907429	0.938028	0.915728	0.900239
21	2099	1827	4205	1897	1952	1922	2050	2087	2105	2407	2176	2746	2337	2152	2625			20.3333	0.925389	0.890898	0.968649	0.923213	0.964922	0.926801	0.907832	0.936296	0.888503	0.914698	0.995032	0.892952	0.911268	0.915238	0.934557
21.1667	2070	1837	4193	1853	1924	2026	2178	2099	2046	2426	2272	2888	2238	2256	2514			20.5	0.896404	0.899337	0.937298	0.940343	0.912018	0.946398	0.929142	0.889186	0.912785	0.945757	0.89071	0.890667	0.849296	0.89417	0.930966
21.3333	2118	1997	4155	1919	1958	1927	2042	2016	2136	2350	2270	2785	2299	2351	2711			20.6667	0.870102	0.940928	0.945509	0.948021	0.93962	0.952161	0.866809	0.876338	0.926165	0.898513	0.960755	0.911619	0.937559	0.88535	0.903033
21.5	2103	1933	4243	1888	2023	2075	2156	2065	2046	2379	2271	2828	2111	2334	2572			20.8333	0.927536	0.851718	0.950485	0.860012	0.974123	0.94928	0.943527	0.918094	0.887512	0.935258	0.946349	0.934476	0.9	0.943165	0.894254
21.6667	2169	1873	4217	1858	1916	1885	2102	2121	2231	2444	2346	2864	2469	2228	2689			21	0.940955	0.897529	0.964419	0.927939	0.924669	0.911816	0.912627	0.941113	0.897919	0.912511	0.915549	0.92419	0.938028	0.902499	0.925778
21.8333	2129	1865	4257	1873	1853	2013	2037	2068	2213	2467	2241	2860	2363	2275	2573			21.1667	0.925389	0.903556	0.961433	0.901949	0.908568	0.971758	0.98082	0.947537	0.868682	0.920822	0.963239	0.978286	0.891549	0.953454	0.881484
22	2065	1902	4203	1927	1958	2016	2074	2025	2176	2606	2203	2697	2351	2304	2811			21.3333	0.951154	1	0.951978	0.940933	0.92812	0.914697	0.908364	0.903105	0.91328	0.887577	0.962245	0.939048	0.920188	1	0.960096
22.1667	2035	1980	4245	1975	1984	1916	2123	2037	2147	2598	2208	2842	2236	2316	2637			21.5	0.943103	0.961423	0.973874	0.922623	0.965497	1	0.9691	0.929336	0.868682	0.900262	0.962742	0.955429	0.831925	0.991671	0.904629
22.3333	2209	1910	4174	1936	1954	2009	2121	2110	2207	2428	2283	2842	2381	2205	2697			21.6667	0.978529	0.925256	0.967405	0.904903	0.903968	0.89049	0.94033	0.959315	0.960357	0.928696	1	0.969143	1	0.939735	0.951317
22.5	2186	1905	4216	1896	2022	2069	2037	2084	2311	2426	2334	2904	2360	2223	2671			21.8333	0.957059	0.920434	0.977358	0.913763	0.86774	0.964265	0.905701	0.930942	0.951437	0.938758	0.947839	0.967619	0.950235	0.962763	0.905028
22.6667	2137	1897	4196	1959	2083	2050	2071	2084	2144	2607	2305	2887	2342	2193	2594			22	0.922705	0.942737	0.963921	0.945659	0.92812	0.965994	0.925413	0.907923	0.933102	0.999563	0.928962	0.905524	0.944601	0.976972	1
22.8333	2059	1920	4348	1879	1946	2000	2208	2129	2193	2512	2249	2898	2381	2335	2750			22.1667	0.906602	0.989753	0.974372	0.974011	0.943071	0.908357	0.951518	0.914347	0.918731	0.996063	0.931446	0.960762	0.89061	0.982852	0.930567
23	2183	1926	4248	2019	2010	1932	2214	2197	2243	2463	2228	2945	2326	2231	2745			22.3333	1	0.947559	0.956706	0.950975	0.925819	0.96196	0.950453	0.953426	0.948464	0.921697	0.968703	0.960762	0.958685	0.928466	0.954509
																		22.5	0.987654	0.944545	0.967156	0.927348	0.964922	0.996542	0.905701	0.939507	1	0.920822	0.994039	0.984381	0.948826	0.937286	0.944134
																		22.6667	0.961353	0.939723	0.96218	0.96456	1	0.985591	0.923815	0.939507	0.917245	1	0.979632	0.977905	0.940376	0.922587	0.913408
																		22.8333	0.919485	0.953586	1	0.917307	0.921219	0.956772	0.996803	0.963597	0.941526	0.958443	0.951813	0.982095	0.958685	0.992161	0.975658
																		23	0.986044	0.957203	0.975118	1	0.958022	0.917579	1	1	0.966303	0.937008	0.941381	1	0.932864	0.941205	0.973663

## Sheet: 30% seeds 
Time (h)	hIAPP alone	hIAPP alone	hIAPP alone	1:2	1:2	1:2	1:1	1:1	1:1			Max	2702	2887	2531	2781	2883	2912	2731	2593	2757
0	1194	1352	1266	1538	1639	1533	1269	1391	1284			Min	1010	1058	970	1094	1121	1052	1034	985	1012
0.166667	1093	1176	1064	1253	1312	1279	1087	1104	1140
0.333333	1010	1160	1015	1098	1196	1214	1034	1089	1012
0.5	1042	1058	1009	1137	1152	1126	1078	985	1089			Time (h)	hIAPP alone	hIAPP alone	hIAPP alone	1:2	1:2	1:2	1:1	1:1	1:1
0.666667	1082	1114	970	1124	1176	1200	1088	1013	1038			0	0.108747	0.160744	0.189622	0.263189	0.293984	0.258602	0.13848	0.252488	0.155874
0.833333	1026	1117	1076	1094	1121	1113	1052	1068	1038			0.166667	0.0490544	0.0645161	0.0602178	0.0942501	0.1084	0.122043	0.0312316	0.074005	0.0733524
1	1086	1121	1043	1101	1170	1052	1069	1084	1051			0.333333	0	0.0557682	0.0288277	0.00237107	0.0425653	0.0870968	0	0.0646766	0
1.16667	1062	1188	1057	1151	1172	1149	1136	1081	1078			0.5	0.0189125	0	0.024984	0.025489	0.0175936	0.0397849	0.0259281	0	0.0441261
1.33333	1059	1218	1034	1110	1168	1217	1060	1086	1087			0.666667	0.0425532	0.0306178	0	0.017783	0.0312145	0.0795699	0.0318209	0.0174129	0.0148997
1.5	1101	1169	1074	1154	1208	1243	1222	1095	1017			0.833333	0.00945626	0.0322581	0.0679052	0	0	0.0327957	0.010607	0.0516169	0.0148997
1.66667	1180	1183	1086	1158	1307	1284	1122	1140	1183			1	0.0449173	0.0344451	0.0467649	0.00414938	0.0278093	0	0.0206246	0.0615672	0.0223496
1.83333	1181	1324	1135	1254	1374	1302	1123	1152	1123			1.16667	0.0307329	0.0710771	0.0557335	0.0337878	0.0289444	0.0521505	0.0601061	0.0597015	0.0378223
2	1213	1388	1176	1228	1411	1479	1244	1175	1231			1.33333	0.0289598	0.0874795	0.0409994	0.00948429	0.0266742	0.0887097	0.0153212	0.0628109	0.0429799
2.16667	1256	1370	1257	1273	1379	1380	1281	1235	1249			1.5	0.0537825	0.0606889	0.066624	0.0355661	0.0493757	0.102688	0.110784	0.068408	0.00286533
2.33333	1247	1431	1268	1327	1472	1442	1225	1261	1308			1.66667	0.100473	0.0683434	0.0743113	0.0379372	0.105562	0.124731	0.0518562	0.096393	0.0979943
2.5	1394	1591	1287	1344	1530	1450	1322	1334	1308			1.83333	0.101064	0.145435	0.105701	0.0948429	0.143587	0.134409	0.0524455	0.103856	0.0636103
2.66667	1407	1636	1334	1414	1554	1575	1369	1299	1348			2	0.119976	0.180426	0.131967	0.0794309	0.164586	0.22957	0.123748	0.118159	0.125501
2.83333	1489	1618	1378	1488	1643	1615	1408	1387	1416			2.16667	0.14539	0.170585	0.183857	0.106106	0.146425	0.176344	0.145551	0.155473	0.135817
3	1536	1788	1413	1444	1588	1756	1544	1363	1475			2.33333	0.140071	0.203937	0.190903	0.138115	0.199205	0.209677	0.112552	0.171642	0.169628
3.16667	1690	1773	1438	1493	1687	1674	1474	1426	1486			2.5	0.22695	0.291416	0.203075	0.148192	0.232123	0.213978	0.169711	0.21704	0.169628
3.33333	1578	1832	1409	1622	1679	1844	1590	1445	1551			2.66667	0.234634	0.31602	0.233184	0.189686	0.245743	0.281183	0.197407	0.195274	0.19255
3.5	1740	2059	1480	1544	1747	1883	1673	1514	1536			2.83333	0.283097	0.306178	0.261371	0.233551	0.296254	0.302688	0.220389	0.25	0.231519
3.66667	1840	1978	1565	1687	1925	1960	1670	1571	1666			3	0.310875	0.399125	0.283792	0.207469	0.26504	0.378495	0.30053	0.235075	0.26533
3.83333	1814	2125	1564	1726	1833	1998	1717	1574	1715			3.16667	0.401891	0.390924	0.299808	0.236515	0.321226	0.334409	0.259281	0.274254	0.271633
4	1960	2178	1621	1701	1861	2075	1676	1629	1703			3.33333	0.335697	0.423182	0.28123	0.312982	0.316686	0.425806	0.327637	0.28607	0.308883
4.16667	1903	2137	1618	1823	1981	2102	1792	1698	1704			3.5	0.431442	0.547294	0.326714	0.266746	0.355278	0.446774	0.376547	0.32898	0.300287
4.33333	1851	2232	1667	1776	1965	2046	1933	1757	1751			3.66667	0.490544	0.503007	0.381166	0.351512	0.4563	0.488172	0.374779	0.364428	0.374785
4.5	2163	2221	1790	1845	2060	2125	1846	1773	1822			3.83333	0.475177	0.583379	0.380525	0.37463	0.404086	0.508602	0.402475	0.366294	0.402865
4.66667	1951	2202	1828	1964	1999	2200	1964	1803	1877			4	0.561466	0.612356	0.41704	0.35981	0.419977	0.55	0.378315	0.400498	0.395989
4.83333	2011	2298	1769	2010	2085	2208	1977	1831	1864			4.16667	0.527778	0.58994	0.415119	0.432128	0.488082	0.564516	0.446671	0.443408	0.396562
5	2053	2178	1798	1918	2093	2294	1969	1922	2011			4.33333	0.497045	0.641881	0.446509	0.404268	0.479001	0.534409	0.529758	0.4801	0.423496
5.16667	2129	2197	1783	2039	2142	2237	2051	1903	1916			4.5	0.681442	0.635867	0.525304	0.445169	0.532917	0.576882	0.478491	0.49005	0.464183
5.33333	2100	2137	1835	2079	2184	2337	2040	1949	1948			4.66667	0.556147	0.625478	0.549648	0.515708	0.498297	0.617204	0.548026	0.508706	0.495702
5.5	2247	2234	1925	2118	2146	2326	2075	1955	1964			4.83333	0.591608	0.677966	0.511851	0.542976	0.547106	0.621505	0.555687	0.526119	0.488252
5.66667	2136	2241	1880	2132	2230	2303	2133	2032	2113			5	0.61643	0.612356	0.530429	0.488441	0.551646	0.667742	0.550972	0.582711	0.572493
5.83333	2092	2288	1888	2181	2194	2370	2154	2005	2004			5.16667	0.661348	0.622745	0.52082	0.560166	0.579455	0.637097	0.599293	0.570896	0.518052
6	2136	2191	1960	2116	2304	2357	2054	2026	2137			5.33333	0.644208	0.58994	0.554132	0.583877	0.603292	0.69086	0.592811	0.599502	0.53639
6.16667	2279	2443	1901	2246	2352	2376	2166	1949	2145			5.5	0.731087	0.642974	0.611787	0.606995	0.581725	0.684946	0.613435	0.603234	0.545559
6.33333	2298	2462	1969	2204	2285	2431	2165	2028	2136			5.66667	0.665485	0.646802	0.58296	0.615293	0.629398	0.672581	0.647613	0.651119	0.630946
6.5	2161	2228	2005	2229	2331	2460	2225	2133	2160			5.83333	0.63948	0.672499	0.588085	0.644339	0.608967	0.708602	0.659988	0.634328	0.568481
6.66667	2308	2141	1994	2233	2388	2407	2136	2153	2192			6	0.665485	0.619464	0.634209	0.605809	0.671396	0.701613	0.601061	0.647388	0.644699
6.83333	2174	2219	1917	2282	2370	2490	2206	2122	2118			6.16667	0.75	0.757244	0.596413	0.682869	0.698638	0.711828	0.66706	0.599502	0.649284
7	2340	2241	2033	2261	2360	2492	2268	2085	2316			6.33333	0.761229	0.767633	0.639974	0.657973	0.660613	0.741398	0.66647	0.648632	0.644126
7.16667	2245	2300	2067	2265	2439	2467	2252	2072	2243			6.5	0.68026	0.639694	0.663037	0.672792	0.68672	0.756989	0.701827	0.71393	0.65788
7.33333	2416	2339	2072	2243	2347	2485	2216	2108	2235			6.66667	0.767139	0.592127	0.65599	0.675163	0.719069	0.728495	0.649381	0.726368	0.676218
7.5	2172	2359	2200	2241	2422	2573	2289	2192	2231			6.83333	0.687943	0.634773	0.606662	0.704209	0.708854	0.773118	0.690631	0.70709	0.633811
7.66667	2244	2346	2090	2302	2460	2462	2243	2107	2208			7	0.786052	0.646802	0.680974	0.691761	0.703178	0.774194	0.727166	0.68408	0.747278
7.83333	2221	2500	2256	2390	2323	2608	2243	2236	2328			7.16667	0.729905	0.67906	0.702755	0.694132	0.748014	0.760753	0.717737	0.675995	0.705444
8	2226	2308	2079	2249	2437	2531	2279	2163	2326			7.33333	0.830969	0.700383	0.705958	0.681091	0.6958	0.77043	0.696523	0.698383	0.70086
8.16667	2212	2388	2105	2339	2467	2590	2381	2262	2123			7.5	0.686761	0.711318	0.787956	0.679905	0.738365	0.817742	0.73954	0.750622	0.698567
8.33333	2184	2460	2205	2409	2456	2540	2346	2259	2336			7.66667	0.729314	0.70421	0.717489	0.716064	0.759932	0.758065	0.712434	0.697761	0.685387
8.5	2405	2338	2186	2452	2465	2522	2293	2178	2333			7.83333	0.715721	0.788409	0.823831	0.768228	0.682179	0.836559	0.712434	0.777985	0.754155
8.66667	2449	2344	2176	2420	2539	2688	2381	2172	2245			8	0.718676	0.683434	0.710442	0.684647	0.746879	0.795161	0.733648	0.732587	0.753009
8.83333	2249	2377	2151	2400	2538	2634	2354	2275	2253			8.16667	0.710402	0.727173	0.727098	0.737996	0.763905	0.826882	0.793754	0.794154	0.636676
9	2481	2500	2291	2373	2593	2595	2354	2326	2346			8.33333	0.693853	0.766539	0.79116	0.77949	0.757662	0.8	0.773129	0.792289	0.758739
9.16667	2349	2386	2062	2373	2499	2595	2362	2359	2280			8.5	0.824468	0.699836	0.778988	0.804979	0.76277	0.790323	0.741897	0.741915	0.75702
9.33333	2346	2591	2195	2515	2517	2642	2466	2227	2443			8.66667	0.850473	0.703116	0.772582	0.786011	0.804767	0.87957	0.793754	0.738184	0.70659
9.5	2322	2285	2330	2449	2667	2694	2472	2313	2371			8.83333	0.73227	0.721159	0.756566	0.774155	0.8042	0.850538	0.777843	0.802239	0.711175
9.66667	2382	2462	2193	2386	2573	2602	2348	2292	2336			9	0.869385	0.788409	0.846252	0.758151	0.835414	0.82957	0.777843	0.833955	0.76447
9.83333	2401	2337	2193	2508	2570	2660	2451	2296	2449			9.16667	0.791371	0.72608	0.699552	0.758151	0.782066	0.82957	0.782557	0.854478	0.726648
10	2385	2330	2244	2588	2665	2665	2421	2324	2397			9.33333	0.789598	0.838163	0.784753	0.842324	0.792281	0.854839	0.843842	0.772388	0.820057
10.1667	2391	2527	2255	2523	2537	2754	2355	2404	2427			9.5	0.775414	0.670858	0.871236	0.803201	0.877412	0.882796	0.847378	0.825871	0.778797
10.3333	2408	2403	2206	2541	2560	2647	2406	2362	2524			9.66667	0.810875	0.767633	0.783472	0.765857	0.824064	0.833333	0.774308	0.812811	0.758739
10.5	2313	2468	2251	2624	2650	2672	2444	2405	2462			9.83333	0.822104	0.699289	0.783472	0.838174	0.822361	0.864516	0.835003	0.815299	0.823496
10.6667	2353	2454	2284	2566	2590	2794	2429	2305	2471			10	0.812648	0.695462	0.816143	0.885596	0.876277	0.867204	0.817325	0.832711	0.793696
10.8333	2406	2356	2285	2490	2592	2626	2415	2413	2540			10.1667	0.816194	0.803171	0.82319	0.847066	0.803632	0.915054	0.778433	0.882463	0.810888
11	2457	2379	2318	2591	2605	2621	2505	2384	2515			10.3333	0.826241	0.735375	0.7918	0.857736	0.816686	0.857527	0.808486	0.856343	0.866476
11.1667	2354	2486	2343	2526	2675	2765	2421	2404	2539			10.5	0.770095	0.770913	0.820628	0.906935	0.867764	0.870968	0.830878	0.883085	0.830946
11.3333	2679	2429	2355	2556	2673	2667	2403	2433	2425			10.6667	0.793735	0.763259	0.841768	0.872555	0.833712	0.936559	0.822039	0.820896	0.836103
11.5	2448	2451	2249	2519	2684	2722	2546	2416	2473			10.8333	0.825059	0.709677	0.842409	0.827504	0.834847	0.846237	0.813789	0.88806	0.875645
11.6667	2449	2622	2315	2553	2616	2716	2415	2398	2499			11	0.855201	0.722253	0.863549	0.887374	0.842225	0.843548	0.866824	0.870025	0.861318
11.8333	2424	2414	2296	2590	2605	2842	2518	2355	2440			11.1667	0.794326	0.780755	0.879564	0.848844	0.881952	0.920968	0.817325	0.882463	0.875072
12	2415	2451	2291	2498	2648	2606	2487	2351	2627			11.3333	0.986407	0.74959	0.887252	0.866627	0.880817	0.86828	0.806718	0.900498	0.809742
12.1667	2404	2887	2338	2580	2600	2840	2441	2456	2551			11.5	0.849882	0.761618	0.819347	0.844695	0.88706	0.897849	0.890984	0.889925	0.837249
12.3333	2582	2570	2267	2610	2632	2694	2573	2447	2473			11.6667	0.850473	0.855112	0.861627	0.864849	0.848468	0.894624	0.813789	0.878731	0.852149
12.5	2511	2559	2287	2577	2682	2794	2570	2408	2577			11.8333	0.835697	0.741389	0.849455	0.886781	0.842225	0.962366	0.874484	0.85199	0.818338
12.6667	2667	2508	2285	2544	2693	2693	2515	2568	2588			12	0.830378	0.761618	0.846252	0.832247	0.866629	0.835484	0.856217	0.849502	0.925501
12.8333	2532	2665	2372	2550	2708	2880	2565	2523	2606			12.1667	0.823877	1	0.876361	0.880854	0.839387	0.96129	0.82911	0.914801	0.881948
13	2408	2626	2521	2541	2742	2812	2547	2512	2561			12.3333	0.929078	0.826681	0.830878	0.898637	0.857548	0.882796	0.906895	0.909204	0.837249
13.1667	2465	2529	2302	2638	2674	2831	2612	2396	2604			12.5	0.887116	0.820667	0.84369	0.879075	0.885925	0.936559	0.905127	0.88495	0.896848
13.3333	2536	2591	2450	2685	2782	2859	2591	2451	2517			12.6667	0.979314	0.792783	0.842409	0.859514	0.892168	0.882258	0.872717	0.984453	0.903152
13.5	2467	2521	2369	2691	2692	2735	2533	2446	2559			12.8333	0.899527	0.878622	0.898142	0.863071	0.900681	0.982796	0.90218	0.956468	0.913467
13.6667	2415	2671	2320	2749	2883	2786	2539	2464	2611			13	0.826241	0.857299	0.993594	0.857736	0.919977	0.946237	0.891573	0.949627	0.887679
13.8333	2402	2756	2518	2630	2784	2864	2543	2445	2633			13.1667	0.859929	0.804265	0.853299	0.915234	0.881385	0.956452	0.929876	0.877488	0.912321
14	2498	2580	2409	2500	2747	2888	2687	2496	2757			13.3333	0.901891	0.838163	0.94811	0.943094	0.942679	0.971505	0.917501	0.911692	0.862464
14.1667	2702	2533	2449	2606	2809	2852	2513	2459	2719			13.5	0.861111	0.799891	0.89622	0.946651	0.8916	0.904839	0.883324	0.908582	0.886533
14.3333	2495	2704	2470	2655	2761	2818	2587	2519	2657			13.6667	0.830378	0.881903	0.86483	0.981031	1	0.932258	0.886859	0.919776	0.916332
14.5	2561	2557	2479	2744	2861	2729	2610	2473	2590			13.8333	0.822695	0.928376	0.991672	0.910492	0.943814	0.974194	0.889216	0.90796	0.92894
14.6667	2578	2571	2470	2617	2785	2884	2579	2565	2681			14	0.879433	0.832149	0.921845	0.833432	0.922815	0.987097	0.974072	0.939677	1
14.8333	2583	2697	2484	2633	2794	2852	2676	2531	2643			14.1667	1	0.806452	0.94747	0.896266	0.958002	0.967742	0.871538	0.916667	0.978223
15	2508	2564	2417	2747	2715	2788	2586	2497	2689			14.3333	0.87766	0.899945	0.960922	0.925311	0.93076	0.949462	0.915144	0.95398	0.942693
15.1667	2690	2581	2500	2638	2699	2875	2638	2525	2697			14.5	0.916667	0.819574	0.966688	0.978068	0.987514	0.901613	0.928698	0.925373	0.904298
15.3333	2524	2886	2349	2750	2700	2819	2678	2593	2639			14.6667	0.926714	0.827228	0.960922	0.902786	0.944381	0.984946	0.91043	0.982587	0.956447
15.5	2581	2709	2475	2718	2762	2912	2646	2592	2591			14.8333	0.929669	0.896118	0.969891	0.91227	0.949489	0.967742	0.96759	0.961443	0.93467
15.6667	2525	2775	2438	2673	2870	2822	2731	2529	2668			15	0.885343	0.823401	0.92697	0.979846	0.904654	0.933333	0.914555	0.940299	0.961032
15.8333	2505	2705	2531	2721	2776	2820	2654	2485	2743			15.1667	0.992908	0.832695	0.980141	0.915234	0.895573	0.980108	0.945197	0.957711	0.965616
16	2434	2611	2327	2781	2830	2836	2626	2574	2731			15.3333	0.894799	0.999453	0.883408	0.981624	0.896141	0.95	0.968768	1	0.932378
												15.5	0.928487	0.902679	0.964126	0.962656	0.931328	1	0.949912	0.999378	0.904871
												15.6667	0.89539	0.938764	0.940423	0.935981	0.992622	0.951613	1	0.960199	0.948997
												15.8333	0.88357	0.900492	1	0.964434	0.939274	0.950538	0.954626	0.932836	0.991977
												16	0.841608	0.849098	0.869315	1	0.969921	0.95914	0.938126	0.988184	0.9851
