# Supplementary material for: Tuning the rate of aggregation of hIAPP into amyloid using small-molecule modulators of assembly
Source: Nat Commun. 2022 Feb 24;13:1040. doi: 10.1038/s41467-022-28660-7 (PMC8873464; doi:10.1038/s41467-022-28660-7)
Supplement: Supplementary file 3 — Source Data [file 41467_2022_28660_MOESM3_ESM.zip › Source data files/5. pH dependent aggregation.xlsx]

## Sheet: Inhibitor pH 7.4
Time (h)	hIAPP alone	hIAPP alone	hIAPP alone	1:1	1:1	1:1	1:4	1:4	1:4	1:6	1:6	1:6	1:10	1:10	1:10			Max	359	323	320	325	343	339	315	305	297	257	247	249	439	432	458
0	36	38	33	35	35	33	40	40	43	37	45	44	43	41	40			Min	28	29	30	27	27	33	29	30	28	25	28	30	28	29	29
0.166667	46	40	33	36	31	35	39	38	35	35	31	34	42	40	35
0.333333	28	39	42	33	36	34	38	36	45	37	34	42	42	37	39
0.5	38	38	39	37	35	42	34	41	37	39	42	37	32	34	38			Time (h)	hIAPP alone	hIAPP alone	hIAPP alone	1:1	1:1	1:1	1:4	1:4	1:4	1:6	1:6	1:6	1:10	1:10	1:10
0.666667	37	33	37	40	27	40	29	39	36	35	40	37	39	38	40			0	0.0241692	0.0306122	0.0103448	0.0268456	0.0253165	0	0.0384615	0.0363636	0.0557621	0.0517241	0.0776256	0.0639269	0.0364964	0.0297767	0.025641
0.833333	35	35	37	34	36	43	34	33	35	37	32	36	37	42	41			0.166667	0.0543807	0.037415	0.0103448	0.0302013	0.0126582	0.00653595	0.034965	0.0290909	0.0260223	0.0431034	0.0136986	0.0182648	0.0340633	0.0272953	0.013986
1	39	29	36	29	38	33	37	43	40	35	39	42	40	33	38			0.333333	0	0.0340136	0.0413793	0.0201342	0.028481	0.00326797	0.0314685	0.0218182	0.063197	0.0517241	0.0273973	0.0547945	0.0340633	0.0198511	0.02331
1.16667	33	36	37	35	42	36	34	34	28	29	31	32	31	37	37			0.5	0.0302115	0.0306122	0.0310345	0.033557	0.0253165	0.0294118	0.0174825	0.04	0.0334572	0.0603448	0.0639269	0.0319635	0.00973236	0.0124069	0.020979
1.33333	42	35	37	35	32	46	38	36	38	31	41	33	43	41	43			0.666667	0.0271903	0.0136054	0.0241379	0.0436242	0	0.0228758	0	0.0327273	0.0297398	0.0431034	0.0547945	0.0319635	0.026764	0.0223325	0.025641
1.5	34	40	32	31	36	39	37	41	32	37	36	30	36	41	43			0.833333	0.021148	0.0204082	0.0241379	0.0234899	0.028481	0.0326797	0.0174825	0.0109091	0.0260223	0.0517241	0.0182648	0.0273973	0.0218978	0.0322581	0.027972
1.66667	36	35	31	34	34	37	32	34	35	34	40	38	39	40	40			1	0.0332326	0	0.0206897	0.00671141	0.0348101	0	0.027972	0.0472727	0.0446097	0.0431034	0.0502283	0.0547945	0.0291971	0.00992556	0.020979
1.83333	37	35	36	33	33	37	38	38	39	37	32	33	37	38	29			1.16667	0.0151057	0.0238095	0.0241379	0.0268456	0.0474684	0.00980392	0.0174825	0.0145455	0	0.0172414	0.0136986	0.00913242	0.00729927	0.0198511	0.018648
2	39	41	35	34	30	38	41	39	38	36	40	31	39	36	42			1.33333	0.0422961	0.0204082	0.0241379	0.0268456	0.0158228	0.0424837	0.0314685	0.0218182	0.0371747	0.0258621	0.0593607	0.0136986	0.0364964	0.0297767	0.032634
2.16667	36	38	35	30	39	38	34	35	40	36	41	45	39	33	37			1.5	0.0181269	0.037415	0.00689655	0.0134228	0.028481	0.0196078	0.027972	0.04	0.0148699	0.0517241	0.0365297	0	0.0194647	0.0297767	0.032634
2.33333	28	35	33	38	42	36	35	35	39	36	35	37	40	38	40			1.66667	0.0241692	0.0204082	0.00344828	0.0234899	0.0221519	0.0130719	0.0104895	0.0145455	0.0260223	0.0387931	0.0547945	0.0365297	0.026764	0.0272953	0.025641
2.5	36	31	31	41	33	40	30	35	32	36	38	38	41	33	41			1.83333	0.0271903	0.0204082	0.0206897	0.0201342	0.0189873	0.0130719	0.0314685	0.0290909	0.0408922	0.0517241	0.0182648	0.0136986	0.0218978	0.0223325	0
2.66667	35	39	41	36	35	34	37	35	46	40	33	37	37	34	34			2	0.0332326	0.0408163	0.0172414	0.0234899	0.00949367	0.0163399	0.041958	0.0327273	0.0371747	0.0474138	0.0547945	0.00456621	0.026764	0.0173697	0.030303
2.83333	39	34	34	35	36	44	36	43	37	29	29	37	39	38	34			2.16667	0.0241692	0.0306122	0.0172414	0.0100671	0.0379747	0.0163399	0.0174825	0.0181818	0.0446097	0.0474138	0.0593607	0.0684932	0.026764	0.00992556	0.018648
3	36	36	30	38	33	35	35	38	36	32	40	38	31	35	37			2.33333	0	0.0204082	0.0103448	0.0369128	0.0474684	0.00980392	0.020979	0.0181818	0.0408922	0.0474138	0.0319635	0.0319635	0.0291971	0.0223325	0.025641
3.16667	40	45	35	40	32	37	35	37	32	42	36	34	33	36	39			2.5	0.0241692	0.00680272	0.00344828	0.0469799	0.0189873	0.0228758	0.0034965	0.0181818	0.0148699	0.0474138	0.0456621	0.0365297	0.0316302	0.00992556	0.027972
3.33333	35	44	41	42	35	36	35	42	45	40	35	44	31	39	45			2.66667	0.021148	0.0340136	0.037931	0.0302013	0.0253165	0.00326797	0.027972	0.0181818	0.0669145	0.0646552	0.0228311	0.0319635	0.0218978	0.0124069	0.011655
3.5	31	47	44	39	47	41	42	40	37	35	36	42	32	39	38			2.83333	0.0332326	0.0170068	0.0137931	0.0268456	0.028481	0.0359477	0.0244755	0.0472727	0.0334572	0.0172414	0.00456621	0.0319635	0.026764	0.0223325	0.011655
3.66667	31	38	36	27	41	35	41	30	35	35	35	38	34	35	38			3	0.0241692	0.0238095	0	0.0369128	0.0189873	0.00653595	0.020979	0.0290909	0.0297398	0.0301724	0.0547945	0.0365297	0.00729927	0.0148883	0.018648
3.83333	33	35	36	39	37	36	38	43	36	25	40	31	36	35	32			3.16667	0.0362538	0.0544218	0.0172414	0.0436242	0.0158228	0.0130719	0.020979	0.0254545	0.0148699	0.0732759	0.0365297	0.0182648	0.0121655	0.0173697	0.02331
4	31	33	35	31	34	38	35	41	37	42	37	39	33	38	42			3.33333	0.021148	0.0510204	0.037931	0.0503356	0.0253165	0.00980392	0.020979	0.0436364	0.063197	0.0646552	0.0319635	0.0639269	0.00729927	0.0248139	0.037296
4.16667	32	37	41	38	41	34	37	35	43	44	34	35	40	32	34			3.5	0.00906344	0.0612245	0.0482759	0.0402685	0.0632911	0.0261438	0.0454545	0.0363636	0.0334572	0.0431034	0.0365297	0.0547945	0.00973236	0.0248139	0.020979
4.33333	37	38	37	39	39	38	32	36	38	33	32	34	33	36	40			3.66667	0.00906344	0.0306122	0.0206897	0	0.0443038	0.00653595	0.041958	0	0.0260223	0.0431034	0.0319635	0.0365297	0.0145985	0.0148883	0.020979
4.5	45	32	38	31	37	34	35	36	33	35	37	46	35	29	37			3.83333	0.0151057	0.0204082	0.0206897	0.0402685	0.0316456	0.00980392	0.0314685	0.0472727	0.0297398	0	0.0547945	0.00456621	0.0194647	0.0148883	0.00699301
4.66667	36	42	40	34	39	38	42	37	45	35	38	38	42	32	39			4	0.00906344	0.0136054	0.0172414	0.0134228	0.0221519	0.0163399	0.020979	0.04	0.0334572	0.0732759	0.0410959	0.0410959	0.0121655	0.0223325	0.030303
4.83333	38	37	35	40	39	40	34	41	38	38	34	45	36	35	40			4.16667	0.0120846	0.0272109	0.037931	0.0369128	0.0443038	0.00326797	0.027972	0.0181818	0.0557621	0.0818966	0.0273973	0.0228311	0.0291971	0.00744417	0.011655
5	39	35	33	35	38	36	34	36	38	35	37	38	28	36	34			4.33333	0.0271903	0.0306122	0.0241379	0.0402685	0.0379747	0.0163399	0.0104895	0.0218182	0.0371747	0.0344828	0.0182648	0.0182648	0.0121655	0.0173697	0.025641
5.16667	38	31	36	42	37	45	38	40	44	35	39	41	40	32	40			4.5	0.0513595	0.0102041	0.0275862	0.0134228	0.0316456	0.00326797	0.020979	0.0218182	0.0185874	0.0431034	0.0410959	0.0730594	0.0170316	0	0.018648
5.33333	29	37	43	36	41	40	46	41	40	32	35	44	39	37	37			4.66667	0.0241692	0.0442177	0.0344828	0.0234899	0.0379747	0.0163399	0.0454545	0.0254545	0.063197	0.0431034	0.0456621	0.0365297	0.0340633	0.00744417	0.02331
5.5	30	37	40	35	39	37	42	37	34	30	38	42	35	34	41			4.83333	0.0302115	0.0272109	0.0172414	0.0436242	0.0379747	0.0228758	0.0174825	0.04	0.0371747	0.0560345	0.0273973	0.0684932	0.0194647	0.0148883	0.025641
5.66667	40	36	39	35	41	42	37	40	39	34	38	34	36	39	46			5	0.0332326	0.0204082	0.0103448	0.0268456	0.0348101	0.00980392	0.0174825	0.0218182	0.0371747	0.0431034	0.0410959	0.0365297	0	0.0173697	0.011655
5.83333	33	36	41	41	38	36	43	41	32	29	36	35	38	38	30			5.16667	0.0302115	0.00680272	0.0206897	0.0503356	0.0316456	0.0392157	0.0314685	0.0363636	0.0594796	0.0431034	0.0502283	0.0502283	0.0291971	0.00744417	0.025641
6	32	47	36	36	39	36	39	46	32	34	37	43	34	34	38			5.33333	0.00302115	0.0272109	0.0448276	0.0302013	0.0443038	0.0228758	0.0594406	0.04	0.0446097	0.0301724	0.0319635	0.0639269	0.026764	0.0198511	0.018648
6.16667	33	38	44	32	35	41	33	37	40	29	42	42	37	41	37			5.5	0.0060423	0.0272109	0.0344828	0.0268456	0.0379747	0.0130719	0.0454545	0.0254545	0.0223048	0.0215517	0.0456621	0.0547945	0.0170316	0.0124069	0.027972
6.33333	34	40	36	36	37	44	39	42	35	40	39	31	37	37	42			5.66667	0.0362538	0.0238095	0.0310345	0.0268456	0.0443038	0.0294118	0.027972	0.0363636	0.0408922	0.0387931	0.0456621	0.0182648	0.0194647	0.0248139	0.039627
6.5	36	40	40	41	40	33	39	38	40	46	39	40	34	34	40			5.83333	0.0151057	0.0238095	0.037931	0.0469799	0.0348101	0.00980392	0.048951	0.04	0.0148699	0.0172414	0.0365297	0.0228311	0.0243309	0.0223325	0.002331
6.66667	37	43	34	33	42	38	32	40	37	34	37	42	35	35	42			6	0.0120846	0.0612245	0.0206897	0.0302013	0.0379747	0.00980392	0.034965	0.0581818	0.0148699	0.0387931	0.0410959	0.0593607	0.0145985	0.0124069	0.020979
6.83333	35	40	42	36	43	34	38	40	39	39	40	36	36	34	42			6.16667	0.0151057	0.0306122	0.0482759	0.0167785	0.0253165	0.0261438	0.013986	0.0254545	0.0446097	0.0172414	0.0639269	0.0547945	0.0218978	0.0297767	0.018648
7	29	41	39	32	43	40	35	44	37	41	39	39	39	39	32			6.33333	0.0181269	0.037415	0.0206897	0.0302013	0.0316456	0.0359477	0.034965	0.0436364	0.0260223	0.0646552	0.0502283	0.00456621	0.0218978	0.0198511	0.030303
7.16667	39	43	40	35	43	37	39	41	34	41	39	38	39	41	36			6.5	0.0241692	0.037415	0.0344828	0.0469799	0.0411392	0	0.034965	0.0290909	0.0446097	0.0905172	0.0502283	0.0456621	0.0145985	0.0124069	0.025641
7.33333	35	43	40	35	36	39	43	40	40	33	38	42	38	37	40			6.66667	0.0271903	0.047619	0.0137931	0.0201342	0.0474684	0.0163399	0.0104895	0.0363636	0.0334572	0.0387931	0.0410959	0.0547945	0.0170316	0.0148883	0.030303
7.5	36	38	42	34	35	42	34	40	37	42	39	34	37	31	41			6.83333	0.021148	0.037415	0.0413793	0.0302013	0.0506329	0.00326797	0.0314685	0.0363636	0.0408922	0.0603448	0.0547945	0.0273973	0.0194647	0.0124069	0.030303
7.66667	33	43	41	41	46	43	38	44	42	33	34	45	36	39	39			7	0.00302115	0.0408163	0.0310345	0.0167785	0.0506329	0.0228758	0.020979	0.0509091	0.0334572	0.0689655	0.0502283	0.0410959	0.026764	0.0248139	0.00699301
7.83333	43	44	37	38	44	42	30	38	35	34	33	36	36	37	39			7.16667	0.0332326	0.047619	0.0344828	0.0268456	0.0506329	0.0130719	0.034965	0.04	0.0223048	0.0689655	0.0502283	0.0365297	0.026764	0.0297767	0.016317
8	37	42	42	37	42	56	38	40	44	41	28	34	34	37	47			7.33333	0.021148	0.047619	0.0344828	0.0268456	0.028481	0.0196078	0.048951	0.0363636	0.0446097	0.0344828	0.0456621	0.0547945	0.0243309	0.0198511	0.025641
8.16667	45	48	36	35	45	56	43	47	38	42	38	37	36	40	41			7.5	0.0241692	0.0306122	0.0413793	0.0234899	0.0253165	0.0294118	0.0174825	0.0363636	0.0334572	0.0732759	0.0502283	0.0182648	0.0218978	0.00496278	0.027972
8.33333	51	51	44	45	48	63	37	42	38	40	32	35	41	42	39			7.66667	0.0151057	0.047619	0.037931	0.0469799	0.0601266	0.0326797	0.0314685	0.0509091	0.0520446	0.0344828	0.0273973	0.0684932	0.0194647	0.0248139	0.02331
8.5	66	50	48	42	46	70	39	37	43	38	39	41	40	38	41			7.83333	0.0453172	0.0510204	0.0241379	0.0369128	0.0537975	0.0294118	0.0034965	0.0290909	0.0260223	0.0387931	0.0228311	0.0273973	0.0194647	0.0198511	0.02331
8.66667	71	60	41	43	62	92	41	33	43	39	34	49	33	35	39			8	0.0271903	0.0442177	0.0413793	0.033557	0.0474684	0.0751634	0.0314685	0.0363636	0.0594796	0.0689655	0	0.0182648	0.0145985	0.0198511	0.041958
8.83333	82	90	46	39	70	105	40	41	44	40	43	40	39	37	40			8.16667	0.0513595	0.0646259	0.0206897	0.0268456	0.056962	0.0751634	0.048951	0.0618182	0.0371747	0.0732759	0.0456621	0.0319635	0.0194647	0.0272953	0.027972
9	108	99	57	39	88	140	35	36	42	31	38	35	33	36	41			8.33333	0.0694864	0.0748299	0.0482759	0.0604027	0.0664557	0.0980392	0.027972	0.0436364	0.0371747	0.0646552	0.0182648	0.0228311	0.0316302	0.0322581	0.02331
9.16667	145	126	63	45	124	166	42	42	49	43	34	39	39	41	40			8.5	0.114804	0.0714286	0.062069	0.0503356	0.0601266	0.120915	0.034965	0.0254545	0.0557621	0.0560345	0.0502283	0.0502283	0.0291971	0.0223325	0.027972
9.33333	191	170	62	57	146	182	37	31	56	40	38	38	31	38	40			8.66667	0.129909	0.105442	0.037931	0.0536913	0.110759	0.19281	0.041958	0.0109091	0.0557621	0.0603448	0.0273973	0.086758	0.0121655	0.0148883	0.02331
9.5	206	197	88	70	189	224	43	42	61	39	39	32	42	39	34			8.83333	0.163142	0.207483	0.0551724	0.0402685	0.136076	0.235294	0.0384615	0.04	0.0594796	0.0646552	0.0684932	0.0456621	0.026764	0.0198511	0.025641
9.66667	219	220	109	91	213	245	43	34	69	38	35	43	38	39	38			9	0.241692	0.238095	0.0931034	0.0402685	0.193038	0.349673	0.020979	0.0218182	0.0520446	0.0258621	0.0456621	0.0228311	0.0121655	0.0173697	0.027972
9.83333	245	242	129	128	244	265	41	40	92	36	34	43	39	38	37			9.16667	0.353474	0.329932	0.113793	0.0604027	0.306962	0.434641	0.0454545	0.0436364	0.0780669	0.0775862	0.0273973	0.0410959	0.026764	0.0297767	0.025641
10	234	248	159	177	260	253	46	40	125	44	41	35	41	33	40			9.33333	0.492447	0.479592	0.110345	0.100671	0.376582	0.486928	0.027972	0.00363636	0.104089	0.0646552	0.0456621	0.0365297	0.00729927	0.0223325	0.025641
10.1667	255	255	177	192	270	269	40	40	157	38	43	38	42	36	36			9.5	0.537764	0.571429	0.2	0.144295	0.512658	0.624183	0.048951	0.0436364	0.122677	0.0603448	0.0502283	0.00913242	0.0340633	0.0248139	0.011655
10.3333	255	251	203	226	278	263	35	46	181	37	43	38	45	32	35			9.66667	0.577039	0.64966	0.272414	0.214765	0.588608	0.69281	0.048951	0.0145455	0.152416	0.0560345	0.0319635	0.0593607	0.0243309	0.0248139	0.020979
10.5	249	263	235	226	272	277	47	45	219	47	42	39	35	41	38			9.83333	0.655589	0.72449	0.341379	0.338926	0.686709	0.75817	0.041958	0.0363636	0.237918	0.0474138	0.0273973	0.0593607	0.026764	0.0223325	0.018648
10.6667	255	252	240	239	275	262	43	48	220	42	38	37	42	34	39			10	0.622356	0.744898	0.444828	0.503356	0.737342	0.718954	0.0594406	0.0363636	0.360595	0.0818966	0.0593607	0.0228311	0.0316302	0.00992556	0.025641
10.8333	254	264	253	239	282	271	46	48	223	38	44	37	38	41	37			10.1667	0.685801	0.768707	0.506897	0.553691	0.768987	0.771242	0.0384615	0.0363636	0.479554	0.0560345	0.0684932	0.0365297	0.0340633	0.0173697	0.016317
11	265	258	257	250	274	276	45	54	230	44	38	38	41	40	44			10.3333	0.685801	0.755102	0.596552	0.667785	0.794304	0.751634	0.020979	0.0581818	0.568773	0.0517241	0.0684932	0.0365297	0.0413625	0.00744417	0.013986
11.1667	257	265	247	239	284	270	47	52	228	39	47	37	38	41	44			10.5	0.667674	0.795918	0.706897	0.667785	0.775316	0.797386	0.0629371	0.0545455	0.710037	0.0948276	0.0639269	0.0410959	0.0170316	0.0297767	0.020979
11.3333	252	260	242	255	284	275	57	69	236	49	38	44	40	42	52			10.6667	0.685801	0.758503	0.724138	0.711409	0.78481	0.748366	0.048951	0.0654545	0.713755	0.0732759	0.0456621	0.0319635	0.0340633	0.0124069	0.02331
11.5	254	259	251	258	277	276	58	97	246	49	35	47	42	52	43			10.8333	0.682779	0.79932	0.768966	0.711409	0.806962	0.777778	0.0594406	0.0654545	0.724907	0.0560345	0.0730594	0.0319635	0.0243309	0.0297767	0.018648
11.6667	261	267	259	254	287	279	65	119	225	46	52	52	43	45	50			11	0.716012	0.778912	0.782759	0.748322	0.781646	0.794118	0.0559441	0.0872727	0.750929	0.0818966	0.0456621	0.0365297	0.0316302	0.0272953	0.034965
11.8333	269	258	256	250	282	276	67	162	237	49	51	48	43	51	47			11.1667	0.691843	0.802721	0.748276	0.711409	0.813291	0.77451	0.0629371	0.08	0.743494	0.0603448	0.086758	0.0319635	0.0243309	0.0297767	0.034965
12	262	276	276	257	293	290	82	182	236	50	49	47	40	45	53			11.3333	0.676737	0.785714	0.731034	0.765101	0.813291	0.79085	0.0979021	0.141818	0.773234	0.103448	0.0456621	0.0639269	0.0291971	0.0322581	0.0536131
12.1667	266	266	263	255	279	293	100	198	236	52	47	60	36	44	51			11.5	0.682779	0.782313	0.762069	0.775168	0.791139	0.794118	0.101399	0.243636	0.810409	0.103448	0.0319635	0.0776256	0.0340633	0.057072	0.032634
12.3333	274	272	255	263	288	279	138	216	236	48	55	72	43	57	55			11.6667	0.703927	0.809524	0.789655	0.761745	0.822785	0.803922	0.125874	0.323636	0.732342	0.0905172	0.109589	0.100457	0.0364964	0.0397022	0.048951
12.5	268	272	256	263	280	292	160	225	243	47	55	78	34	50	69			11.8333	0.728097	0.778912	0.77931	0.748322	0.806962	0.794118	0.132867	0.48	0.776952	0.103448	0.105023	0.0821918	0.0364964	0.0545906	0.041958
12.6667	327	272	260	264	291	285	196	225	250	52	63	89	39	55	59			12	0.706949	0.840136	0.848276	0.771812	0.841772	0.839869	0.185315	0.552727	0.773234	0.107759	0.0958904	0.0776256	0.0291971	0.0397022	0.0559441
12.8333	275	270	279	270	293	291	227	223	237	53	62	105	37	53	65			12.1667	0.719033	0.806122	0.803448	0.765101	0.797468	0.849673	0.248252	0.610909	0.773234	0.116379	0.086758	0.136986	0.0194647	0.0372208	0.0512821
13	272	277	271	275	283	292	240	223	236	54	72	119	39	59	71			12.3333	0.743202	0.826531	0.775862	0.791946	0.825949	0.803922	0.381119	0.676364	0.773234	0.0991379	0.123288	0.191781	0.0364964	0.0694789	0.0606061
13.1667	273	270	274	264	283	287	251	226	226	56	82	139	43	66	71			12.5	0.725076	0.826531	0.77931	0.791946	0.800633	0.846405	0.458042	0.709091	0.799257	0.0948276	0.123288	0.219178	0.0145985	0.0521092	0.0932401
13.3333	272	283	273	266	296	283	244	235	242	61	86	146	47	71	81			12.6667	0.903323	0.826531	0.793103	0.795302	0.835443	0.823529	0.583916	0.709091	0.825279	0.116379	0.159817	0.269406	0.026764	0.0645161	0.0699301
13.5	273	273	266	274	295	289	246	229	252	56	93	164	41	74	80			12.8333	0.746224	0.819728	0.858621	0.815436	0.841772	0.843137	0.692308	0.701818	0.776952	0.12069	0.155251	0.342466	0.0218978	0.0595533	0.0839161
13.6667	279	279	267	267	291	300	255	234	236	64	109	160	45	82	77			13	0.73716	0.843537	0.831034	0.832215	0.810127	0.846405	0.737762	0.701818	0.773234	0.125	0.200913	0.406393	0.026764	0.0744417	0.0979021
13.8333	289	273	274	272	297	297	242	229	251	65	119	163	41	81	87			13.1667	0.740181	0.819728	0.841379	0.795302	0.810127	0.830065	0.776224	0.712727	0.736059	0.133621	0.246575	0.497717	0.0364964	0.0918114	0.0979021
14	275	289	270	276	300	282	261	230	260	71	140	174	46	89	89			13.3333	0.73716	0.863946	0.837931	0.802013	0.851266	0.816993	0.751748	0.745455	0.795539	0.155172	0.26484	0.52968	0.0462287	0.104218	0.121212
14.1667	273	271	262	279	297	297	259	232	251	70	148	180	49	89	93			13.5	0.740181	0.829932	0.813793	0.828859	0.848101	0.836601	0.758741	0.723636	0.832714	0.133621	0.296804	0.611872	0.0316302	0.111663	0.118881
14.3333	289	283	272	271	308	296	272	236	253	73	162	179	55	100	95			13.6667	0.758308	0.85034	0.817241	0.805369	0.835443	0.872549	0.79021	0.741818	0.773234	0.168103	0.369863	0.593607	0.0413625	0.131514	0.111888
14.5	285	280	267	285	293	292	267	232	251	75	173	179	54	104	97			13.8333	0.78852	0.829932	0.841379	0.822148	0.85443	0.862745	0.744755	0.723636	0.828996	0.172414	0.415525	0.607306	0.0316302	0.129032	0.135198
14.6667	274	282	271	272	292	294	263	227	248	95	185	188	52	121	109			14	0.746224	0.884354	0.827586	0.83557	0.863924	0.813725	0.811189	0.727273	0.862454	0.198276	0.511416	0.657534	0.0437956	0.148883	0.13986
14.8333	279	290	264	274	304	304	258	233	247	95	181	178	58	127	107			14.1667	0.740181	0.823129	0.8	0.845638	0.85443	0.862745	0.804196	0.734545	0.828996	0.193966	0.547945	0.684932	0.0510949	0.148883	0.149184
15	270	296	273	280	306	307	258	236	255	109	192	180	56	132	120			14.3333	0.78852	0.863946	0.834483	0.818792	0.889241	0.859477	0.84965	0.749091	0.836431	0.206897	0.611872	0.680365	0.0656934	0.176179	0.153846
15.1667	289	278	268	290	306	299	270	234	252	125	192	179	60	148	125			14.5	0.776435	0.853741	0.817241	0.865772	0.841772	0.846405	0.832168	0.734545	0.828996	0.215517	0.6621	0.680365	0.0632603	0.186104	0.158508
15.3333	290	289	280	298	300	300	267	241	258	138	174	179	57	151	127			14.6667	0.743202	0.860544	0.831034	0.822148	0.838608	0.852941	0.818182	0.716364	0.817844	0.301724	0.716895	0.721461	0.0583942	0.228288	0.18648
15.5	282	281	273	282	292	300	269	233	260	148	188	194	63	160	138			14.8333	0.758308	0.887755	0.806897	0.828859	0.876582	0.885621	0.800699	0.738182	0.814126	0.301724	0.69863	0.675799	0.0729927	0.243176	0.181818
15.6667	279	288	285	271	301	298	269	244	247	169	191	177	66	158	148			15	0.731118	0.908163	0.837931	0.848993	0.882911	0.895425	0.800699	0.749091	0.843866	0.362069	0.748858	0.684932	0.0681265	0.255583	0.212121
15.8333	294	279	286	285	307	289	263	246	267	169	184	186	77	171	160			15.1667	0.78852	0.846939	0.82069	0.88255	0.882911	0.869281	0.842657	0.741818	0.832714	0.431034	0.748858	0.680365	0.0778589	0.295285	0.223776
16	291	278	281	286	306	289	265	247	254	172	182	191	74	166	169			15.3333	0.791541	0.884354	0.862069	0.909396	0.863924	0.872549	0.832168	0.767273	0.855019	0.487069	0.666667	0.680365	0.0705596	0.30273	0.228438
16.1667	290	289	278	283	312	313	267	250	260	183	193	189	77	180	170			15.5	0.767372	0.857143	0.837931	0.855705	0.838608	0.872549	0.839161	0.738182	0.862454	0.530172	0.730594	0.748858	0.0851582	0.325062	0.254079
16.3333	295	288	279	292	303	308	266	250	256	182	197	194	86	179	202			15.6667	0.758308	0.880952	0.87931	0.818792	0.867089	0.866013	0.839161	0.778182	0.814126	0.62069	0.744292	0.671233	0.0924574	0.320099	0.277389
16.5	289	287	288	275	309	295	267	235	264	201	199	191	91	218	215			15.8333	0.803625	0.85034	0.882759	0.865772	0.886076	0.836601	0.818182	0.785455	0.888476	0.62069	0.712329	0.712329	0.119221	0.352357	0.305361
16.6667	286	289	278	293	309	303	271	241	256	201	209	196	83	199	230			16	0.794562	0.846939	0.865517	0.869128	0.882911	0.836601	0.825175	0.789091	0.840149	0.633621	0.703196	0.73516	0.111922	0.33995	0.32634
16.8333	304	279	285	283	299	301	275	242	246	199	201	195	92	214	237			16.1667	0.791541	0.884354	0.855172	0.85906	0.901899	0.915033	0.832168	0.8	0.862454	0.681034	0.753425	0.726027	0.119221	0.37469	0.328671
17	290	289	287	295	300	303	258	248	255	192	195	189	103	204	232			16.3333	0.806647	0.880952	0.858621	0.889262	0.873418	0.898693	0.828671	0.8	0.847584	0.676724	0.771689	0.748858	0.141119	0.372208	0.403263
17.1667	290	282	287	291	310	296	273	261	254	204	190	204	109	217	237			16.5	0.78852	0.877551	0.889655	0.832215	0.892405	0.856209	0.832168	0.745455	0.877323	0.758621	0.780822	0.73516	0.153285	0.468983	0.433566
17.3333	293	285	286	281	299	307	272	251	268	194	192	187	109	216	240			16.6667	0.779456	0.884354	0.855172	0.892617	0.892405	0.882353	0.846154	0.767273	0.847584	0.758621	0.826484	0.757991	0.13382	0.421836	0.468531
17.5	291	287	284	282	316	300	272	257	262	204	198	197	111	215	254			16.8333	0.833837	0.85034	0.87931	0.85906	0.860759	0.875817	0.86014	0.770909	0.810409	0.75	0.789954	0.753425	0.155718	0.459057	0.484848
17.6667	304	291	275	277	313	310	275	269	254	200	202	194	126	229	258			17	0.791541	0.884354	0.886207	0.899329	0.863924	0.882353	0.800699	0.792727	0.843866	0.719828	0.762557	0.726027	0.182482	0.434243	0.473193
17.8333	298	279	287	289	304	296	269	249	252	207	196	205	134	239	267			17.1667	0.791541	0.860544	0.886207	0.885906	0.89557	0.859477	0.853147	0.84	0.840149	0.771552	0.739726	0.794521	0.19708	0.466501	0.484848
18	297	302	292	296	308	285	279	246	261	205	209	199	142	262	259			17.3333	0.800604	0.870748	0.882759	0.852349	0.860759	0.895425	0.84965	0.803636	0.892193	0.728448	0.748858	0.716895	0.19708	0.46402	0.491841
18.1667	309	291	289	276	321	310	279	251	250	196	210	198	147	256	268			17.5	0.794562	0.877551	0.875862	0.855705	0.914557	0.872549	0.84965	0.825455	0.869888	0.771552	0.776256	0.762557	0.201946	0.461538	0.524476
18.3333	294	285	287	285	302	302	285	261	262	217	205	194	155	261	271			17.6667	0.833837	0.891156	0.844828	0.838926	0.905063	0.905229	0.86014	0.869091	0.840149	0.75431	0.794521	0.748858	0.238443	0.496278	0.5338
18.5	336	298	296	289	305	296	288	252	274	200	207	195	176	277	285			17.8333	0.81571	0.85034	0.886207	0.879195	0.876582	0.859477	0.839161	0.796364	0.832714	0.784483	0.767123	0.799087	0.257908	0.521092	0.554779
18.6667	297	303	293	294	305	313	273	257	270	209	209	199	162	269	305			18	0.812689	0.928571	0.903448	0.902685	0.889241	0.823529	0.874126	0.785455	0.866171	0.775862	0.826484	0.771689	0.277372	0.578164	0.536131
18.8333	359	300	285	292	311	307	282	263	269	207	206	220	172	295	307			18.1667	0.848943	0.891156	0.893103	0.83557	0.93038	0.905229	0.874126	0.803636	0.825279	0.737069	0.83105	0.767123	0.289538	0.563275	0.55711
19	302	288	301	290	301	315	272	261	273	209	203	197	179	290	321			18.3333	0.803625	0.870748	0.886207	0.865772	0.870253	0.879085	0.895105	0.84	0.869888	0.827586	0.808219	0.748858	0.309002	0.575682	0.564103
19.1667	305	275	284	290	321	304	286	257	261	216	208	208	189	296	331			18.5	0.930514	0.914966	0.917241	0.879195	0.879747	0.859477	0.905594	0.807273	0.914498	0.75431	0.817352	0.753425	0.360097	0.615385	0.596737
19.3333	308	294	291	300	328	302	282	245	263	208	207	200	204	298	339			18.6667	0.812689	0.931973	0.906897	0.895973	0.879747	0.915033	0.853147	0.825455	0.899628	0.793103	0.826484	0.771689	0.326034	0.595533	0.643357
19.5	293	299	292	303	319	305	280	267	263	213	213	207	207	305	341			18.8333	1	0.921769	0.87931	0.889262	0.898734	0.895425	0.884615	0.847273	0.895911	0.784483	0.812785	0.86758	0.350365	0.66005	0.648019
19.6667	327	301	281	295	307	310	272	270	272	217	213	210	205	308	349			19	0.827795	0.880952	0.934483	0.88255	0.867089	0.921569	0.84965	0.84	0.910781	0.793103	0.799087	0.762557	0.367397	0.647643	0.680653
19.8333	343	298	288	296	321	316	292	268	269	218	209	210	207	300	336			19.1667	0.836858	0.836735	0.875862	0.88255	0.93038	0.885621	0.898601	0.825455	0.866171	0.823276	0.821918	0.812785	0.391727	0.662531	0.703963
20	293	296	294	299	309	310	290	256	269	220	207	201	222	314	368			19.3333	0.845921	0.901361	0.9	0.916107	0.952532	0.879085	0.884615	0.781818	0.873606	0.788793	0.817352	0.776256	0.428224	0.667494	0.722611
20.1667	305	301	289	295	322	314	297	266	271	209	209	206	235	313	365			19.5	0.800604	0.918367	0.903448	0.926174	0.924051	0.888889	0.877622	0.861818	0.873606	0.810345	0.844749	0.808219	0.435523	0.684864	0.727273
20.3333	305	298	291	302	318	311	287	265	277	211	219	192	246	316	366			19.6667	0.903323	0.92517	0.865517	0.899329	0.886076	0.905229	0.84965	0.872727	0.907063	0.827586	0.844749	0.821918	0.430657	0.692308	0.745921
20.5	299	302	293	293	321	303	298	252	276	219	202	213	260	312	377			19.8333	0.951662	0.914966	0.889655	0.902685	0.93038	0.924837	0.91958	0.865455	0.895911	0.831897	0.826484	0.821918	0.435523	0.672457	0.715618
20.6667	302	297	291	296	315	304	282	264	270	214	206	212	279	311	358			20	0.800604	0.908163	0.910345	0.912752	0.892405	0.905229	0.912587	0.821818	0.895911	0.840517	0.817352	0.780822	0.472019	0.707196	0.79021
20.8333	298	300	300	296	316	311	296	266	267	215	208	209	279	320	356			20.1667	0.836858	0.92517	0.893103	0.899329	0.933544	0.918301	0.937063	0.858182	0.903346	0.793103	0.826484	0.803653	0.50365	0.704715	0.783217
21	310	306	293	292	309	321	288	271	268	229	215	202	290	319	383			20.3333	0.836858	0.914966	0.9	0.922819	0.920886	0.908497	0.902098	0.854545	0.925651	0.801724	0.872146	0.739726	0.530414	0.712159	0.785548
21.1667	293	297	297	293	324	312	288	261	266	218	209	212	290	311	386			20.5	0.818731	0.928571	0.906897	0.892617	0.93038	0.882353	0.940559	0.807273	0.921933	0.836207	0.794521	0.835616	0.564477	0.702233	0.811189
21.3333	298	296	299	298	321	311	288	255	274	227	210	204	302	319	388			20.6667	0.827795	0.911565	0.9	0.902685	0.911392	0.885621	0.884615	0.850909	0.899628	0.814655	0.812785	0.83105	0.610706	0.699752	0.7669
21.5	308	295	297	300	332	313	293	273	266	214	209	211	308	311	371			20.8333	0.81571	0.921769	0.931034	0.902685	0.914557	0.908497	0.933566	0.858182	0.888476	0.818966	0.821918	0.817352	0.610706	0.722084	0.762238
21.6667	301	292	309	304	319	314	290	260	271	211	218	208	318	326	393			21	0.851964	0.942177	0.906897	0.889262	0.892405	0.941176	0.905594	0.876364	0.892193	0.87931	0.853881	0.785388	0.63747	0.719603	0.825175
21.8333	295	281	295	295	315	308	280	265	274	225	214	202	330	323	376			21.1667	0.800604	0.911565	0.92069	0.892617	0.939873	0.911765	0.905594	0.84	0.884758	0.831897	0.826484	0.83105	0.63747	0.699752	0.832168
22	309	311	302	291	333	305	305	268	263	221	213	209	329	325	386			21.3333	0.81571	0.908163	0.927586	0.909396	0.93038	0.908497	0.905594	0.818182	0.914498	0.87069	0.83105	0.794521	0.666667	0.719603	0.83683
22.1667	313	308	286	298	315	308	290	268	273	231	218	212	334	328	379			21.5	0.845921	0.904762	0.92069	0.916107	0.96519	0.915033	0.923077	0.883636	0.884758	0.814655	0.826484	0.826484	0.681265	0.699752	0.797203
22.3333	296	292	302	300	314	327	290	267	268	228	213	209	336	321	378			21.6667	0.824773	0.894558	0.962069	0.92953	0.924051	0.918301	0.912587	0.836364	0.903346	0.801724	0.86758	0.812785	0.705596	0.736973	0.848485
22.5	311	295	300	301	316	303	290	265	272	223	220	210	330	331	398			21.8333	0.806647	0.857143	0.913793	0.899329	0.911392	0.898693	0.877622	0.854545	0.914498	0.862069	0.849315	0.785388	0.734793	0.729529	0.808858
22.6667	312	305	296	299	321	324	287	274	278	226	207	210	335	336	387			22	0.848943	0.959184	0.937931	0.885906	0.968354	0.888889	0.965035	0.865455	0.873606	0.844828	0.844749	0.817352	0.73236	0.734491	0.832168
22.8333	309	311	302	287	330	328	301	280	275	229	213	216	342	339	393			22.1667	0.861027	0.94898	0.882759	0.909396	0.911392	0.898693	0.912587	0.865455	0.910781	0.887931	0.86758	0.83105	0.744526	0.741935	0.815851
23	306	302	297	316	318	317	303	264	270	235	219	216	342	325	399			22.3333	0.809668	0.894558	0.937931	0.916107	0.908228	0.960784	0.912587	0.861818	0.892193	0.875	0.844749	0.817352	0.749392	0.724566	0.81352
23.1667	297	295	298	295	324	321	293	275	273	230	213	207	357	334	394			22.5	0.854985	0.904762	0.931034	0.919463	0.914557	0.882353	0.912587	0.854545	0.907063	0.853448	0.876712	0.821918	0.734793	0.74938	0.86014
23.3333	301	293	301	295	333	305	294	275	283	227	209	211	358	343	396			22.6667	0.858006	0.938776	0.917241	0.912752	0.93038	0.95098	0.902098	0.887273	0.929368	0.866379	0.817352	0.821918	0.746959	0.761787	0.834499
23.5	312	301	294	296	325	321	300	288	282	225	217	223	364	346	405			22.8333	0.848943	0.959184	0.937931	0.872483	0.958861	0.964052	0.951049	0.909091	0.918216	0.87931	0.844749	0.849315	0.76399	0.769231	0.848485
23.6667	314	294	301	310	323	326	301	271	275	225	227	222	363	347	417			23	0.839879	0.928571	0.92069	0.969799	0.920886	0.928105	0.958042	0.850909	0.899628	0.905172	0.872146	0.849315	0.76399	0.734491	0.862471
23.8333	313	300	300	297	327	320	291	274	273	226	218	212	357	354	414			23.1667	0.812689	0.904762	0.924138	0.899329	0.939873	0.941176	0.923077	0.890909	0.910781	0.883621	0.844749	0.808219	0.800487	0.756824	0.850816
24	312	313	309	306	316	322	298	281	278	223	218	226	358	348	413			23.3333	0.824773	0.897959	0.934483	0.899329	0.968354	0.888889	0.926573	0.890909	0.947955	0.87069	0.826484	0.826484	0.80292	0.779156	0.855478
24.1667	307	299	299	299	321	325	303	286	272	236	213	224	363	339	426			23.5	0.858006	0.92517	0.910345	0.902685	0.943038	0.941176	0.947552	0.938182	0.944238	0.862069	0.863014	0.881279	0.817518	0.7866	0.876457
24.3333	304	310	295	298	319	320	298	282	271	233	220	213	369	347	400			23.6667	0.864048	0.901361	0.934483	0.949664	0.936709	0.957516	0.951049	0.876364	0.918216	0.862069	0.908676	0.876712	0.815085	0.789082	0.904429
24.5	315	310	303	313	333	323	305	280	272	237	227	217	375	335	425			23.8333	0.861027	0.921769	0.931034	0.90604	0.949367	0.937908	0.916084	0.887273	0.910781	0.866379	0.86758	0.83105	0.800487	0.806452	0.897436
24.6667	316	297	316	309	310	316	297	273	283	240	220	204	381	348	403			24	0.858006	0.965986	0.962069	0.936242	0.914557	0.944444	0.940559	0.912727	0.929368	0.853448	0.86758	0.894977	0.80292	0.791563	0.895105
24.8333	309	301	293	318	316	327	287	278	275	233	217	220	368	344	426			24.1667	0.8429	0.918367	0.927586	0.912752	0.93038	0.954248	0.958042	0.930909	0.907063	0.909483	0.844749	0.885845	0.815085	0.769231	0.925408
25	311	313	309	302	323	329	304	279	274	233	223	225	378	346	412			24.3333	0.833837	0.955782	0.913793	0.909396	0.924051	0.937908	0.940559	0.916364	0.903346	0.896552	0.876712	0.835616	0.829684	0.789082	0.864802
25.1667	317	301	308	305	333	324	288	279	277	231	230	212	383	364	415			24.5	0.867069	0.955782	0.941379	0.959732	0.968354	0.947712	0.965035	0.909091	0.907063	0.913793	0.908676	0.853881	0.844282	0.759305	0.923077
25.3333	311	300	298	308	332	334	303	283	284	224	223	223	389	362	412			24.6667	0.870091	0.911565	0.986207	0.946309	0.89557	0.924837	0.937063	0.883636	0.947955	0.926724	0.876712	0.794521	0.858881	0.791563	0.871795
25.5	307	315	300	294	313	320	299	288	280	233	219	223	374	370	428			24.8333	0.848943	0.92517	0.906897	0.97651	0.914557	0.960784	0.902098	0.901818	0.918216	0.896552	0.863014	0.86758	0.827251	0.781638	0.925408
25.6667	324	307	301	309	318	312	294	274	280	238	218	231	372	364	423			25	0.854985	0.965986	0.962069	0.922819	0.936709	0.96732	0.961538	0.905455	0.914498	0.896552	0.890411	0.890411	0.851582	0.7866	0.892774
25.8333	312	313	297	300	320	323	291	281	270	241	227	218	390	378	433			25.1667	0.873112	0.92517	0.958621	0.932886	0.968354	0.95098	0.905594	0.905455	0.925651	0.887931	0.922374	0.83105	0.863747	0.831266	0.899767
26	309	309	310	306	320	323	297	293	269	234	229	221	395	373	417			25.3333	0.854985	0.921769	0.924138	0.942953	0.96519	0.98366	0.958042	0.92	0.951673	0.857759	0.890411	0.881279	0.878345	0.826303	0.892774
26.1667	314	314	311	295	325	320	301	279	286	245	241	221	395	370	431			25.5	0.8429	0.972789	0.931034	0.895973	0.905063	0.937908	0.944056	0.938182	0.936803	0.896552	0.872146	0.881279	0.841849	0.846154	0.93007
26.3333	311	308	314	307	316	328	307	279	285	238	218	213	383	372	440			25.6667	0.89426	0.945578	0.934483	0.946309	0.920886	0.911765	0.926573	0.887273	0.936803	0.918103	0.86758	0.917808	0.836983	0.831266	0.918415
26.5	315	309	304	316	332	323	285	274	283	231	224	214	419	379	426			25.8333	0.858006	0.965986	0.92069	0.916107	0.927215	0.947712	0.916084	0.912727	0.899628	0.931034	0.908676	0.858447	0.880779	0.866005	0.941725
26.6667	298	315	309	301	324	319	298	283	274	239	226	224	397	387	437			26	0.848943	0.952381	0.965517	0.936242	0.927215	0.947712	0.937063	0.956364	0.895911	0.900862	0.917808	0.872146	0.892944	0.853598	0.904429
26.8333	316	303	304	307	334	317	303	282	286	231	219	220	381	373	445			26.1667	0.864048	0.969388	0.968966	0.899329	0.943038	0.937908	0.951049	0.905455	0.959108	0.948276	0.972603	0.872146	0.892944	0.846154	0.937063
27	313	314	310	292	327	324	295	283	272	252	218	229	403	389	436			26.3333	0.854985	0.94898	0.97931	0.939597	0.914557	0.964052	0.972028	0.905455	0.95539	0.918103	0.86758	0.835616	0.863747	0.851117	0.958042
27.1667	312	307	306	309	327	321	301	283	281	245	227	224	398	384	427			26.5	0.867069	0.952381	0.944828	0.969799	0.96519	0.947712	0.895105	0.887273	0.947955	0.887931	0.894977	0.840183	0.951338	0.868486	0.925408
27.3333	306	306	305	316	330	332	292	284	275	238	221	216	384	381	438			26.6667	0.81571	0.972789	0.962069	0.919463	0.939873	0.934641	0.940559	0.92	0.914498	0.922414	0.90411	0.885845	0.89781	0.888337	0.951049
27.5	313	309	310	299	318	314	303	282	280	232	229	228	418	384	443			26.8333	0.870091	0.931973	0.944828	0.939597	0.971519	0.928105	0.958042	0.916364	0.959108	0.887931	0.872146	0.86758	0.858881	0.853598	0.969697
27.6667	309	302	307	325	333	326	292	282	277	238	223	227	394	382	450			27	0.861027	0.969388	0.965517	0.889262	0.949367	0.95098	0.93007	0.92	0.907063	0.978448	0.86758	0.908676	0.912409	0.8933	0.948718
27.8333	323	306	305	322	324	314	306	301	280	250	222	228	411	397	447			27.1667	0.858006	0.945578	0.951724	0.946309	0.949367	0.941176	0.951049	0.92	0.94052	0.948276	0.908676	0.885845	0.900243	0.880893	0.927739
28	321	304	303	311	336	323	301	290	278	236	229	219	411	386	437			27.3333	0.839879	0.942177	0.948276	0.969799	0.958861	0.977124	0.91958	0.923636	0.918216	0.918103	0.881279	0.849315	0.86618	0.873449	0.95338
28.1667	310	305	301	312	325	316	297	287	276	240	225	225	414	401	450			27.5	0.861027	0.952381	0.965517	0.912752	0.920886	0.918301	0.958042	0.916364	0.936803	0.892241	0.917808	0.90411	0.948905	0.880893	0.965035
28.3333	322	310	303	297	324	331	308	275	281	240	226	231	411	393	440			27.6667	0.848943	0.928571	0.955172	1	0.968354	0.957516	0.91958	0.916364	0.925651	0.918103	0.890411	0.899543	0.890511	0.875931	0.981352
28.5	314	299	315	315	321	329	303	289	283	245	227	228	427	405	432			27.8333	0.891239	0.942177	0.948276	0.989933	0.939873	0.918301	0.968531	0.985455	0.936803	0.969828	0.885845	0.90411	0.931873	0.913151	0.974359
28.6667	342	315	310	304	323	317	305	289	297	244	222	232	408	405	443			28	0.885196	0.935374	0.941379	0.95302	0.977848	0.947712	0.951049	0.945455	0.929368	0.909483	0.917808	0.863014	0.931873	0.885856	0.951049
28.8333	316	301	300	304	333	333	300	295	288	234	233	230	421	395	449			28.1667	0.851964	0.938776	0.934483	0.956376	0.943038	0.924837	0.937063	0.934545	0.921933	0.926724	0.899543	0.890411	0.939173	0.923077	0.981352
29	308	312	306	319	322	320	294	283	281	242	228	234	418	395	441			28.3333	0.888218	0.955782	0.941379	0.90604	0.939873	0.973856	0.975524	0.890909	0.94052	0.926724	0.90411	0.917808	0.931873	0.903226	0.958042
29.1667	305	316	307	310	332	317	302	289	278	250	234	237	416	403	432			28.5	0.864048	0.918367	0.982759	0.966443	0.93038	0.96732	0.958042	0.941818	0.947955	0.948276	0.908676	0.90411	0.970803	0.933002	0.939394
29.3333	308	321	299	309	326	319	306	293	292	234	247	228	412	398	443			28.6667	0.94864	0.972789	0.965517	0.92953	0.936709	0.928105	0.965035	0.941818	1	0.943966	0.885845	0.922374	0.924574	0.933002	0.965035
29.5	308	307	314	309	335	329	302	290	279	247	230	226	436	394	439			28.8333	0.870091	0.92517	0.931034	0.92953	0.968354	0.980392	0.947552	0.963636	0.966543	0.900862	0.936073	0.913242	0.956204	0.908189	0.979021
29.6667	306	316	299	296	340	328	300	290	286	249	242	228	428	407	444			29	0.845921	0.962585	0.951724	0.979866	0.933544	0.937908	0.926573	0.92	0.94052	0.935345	0.913242	0.931507	0.948905	0.908189	0.960373
29.8333	313	295	310	311	323	328	302	295	279	243	232	232	418	399	446			29.1667	0.836858	0.97619	0.955172	0.949664	0.96519	0.928105	0.954545	0.941818	0.929368	0.969828	0.940639	0.945205	0.944039	0.92804	0.939394
30	314	314	311	301	323	316	306	298	278	257	240	238	420	407	451			29.3333	0.845921	0.993197	0.927586	0.946309	0.946203	0.934641	0.968531	0.956364	0.981413	0.900862	1	0.90411	0.934307	0.915633	0.965035
30.1667	312	307	309	300	329	313	306	295	294	244	234	244	429	416	455			29.5	0.845921	0.945578	0.97931	0.946309	0.974684	0.96732	0.954545	0.945455	0.933086	0.956897	0.922374	0.894977	0.992701	0.905707	0.955711
30.3333	312	308	315	315	328	339	304	304	290	244	232	230	432	412	458			29.6667	0.839879	0.97619	0.927586	0.902685	0.990506	0.964052	0.947552	0.945455	0.959108	0.965517	0.977169	0.90411	0.973236	0.937965	0.967366
30.5	317	312	315	304	340	334	301	297	289	249	242	229	426	394	458			29.8333	0.861027	0.904762	0.965517	0.95302	0.936709	0.964052	0.954545	0.963636	0.933086	0.939655	0.931507	0.922374	0.948905	0.918114	0.972028
30.6667	319	316	320	314	318	312	311	303	297	239	236	233	431	411	448			30	0.864048	0.969388	0.968966	0.919463	0.936709	0.924837	0.968531	0.974545	0.929368	1	0.968037	0.949772	0.953771	0.937965	0.983683
30.8333	316	310	298	321	330	326	310	305	291	251	229	239	428	412	449			30.1667	0.858006	0.945578	0.962069	0.916107	0.955696	0.915033	0.968531	0.963636	0.988848	0.943966	0.940639	0.977169	0.975669	0.960298	0.993007
31	327	323	313	310	333	328	307	290	292	240	230	241	434	415	448			30.3333	0.858006	0.94898	0.982759	0.966443	0.952532	1	0.961538	0.996364	0.973978	0.943966	0.931507	0.913242	0.982968	0.950372	1
31.1667	320	314	313	309	336	330	299	294	277	250	223	235	422	419	450			30.5	0.873112	0.962585	0.982759	0.92953	0.990506	0.98366	0.951049	0.970909	0.97026	0.965517	0.977169	0.908676	0.96837	0.905707	1
31.3333	326	316	306	311	343	326	315	296	284	241	246	249	426	409	453			30.6667	0.879154	0.97619	1	0.963087	0.920886	0.911765	0.986014	0.992727	1	0.922414	0.949772	0.926941	0.980535	0.947891	0.97669
31.5	316	313	310	304	330	331	303	302	294	244	240	242	439	432	455			30.8333	0.870091	0.955782	0.924138	0.986577	0.958861	0.957516	0.982517	1	0.977695	0.974138	0.917808	0.954338	0.973236	0.950372	0.979021
																		31	0.903323	1	0.975862	0.949664	0.968354	0.964052	0.972028	0.945455	0.981413	0.926724	0.922374	0.96347	0.987835	0.957816	0.97669
																		31.1667	0.882175	0.969388	0.975862	0.946309	0.977848	0.970588	0.944056	0.96	0.925651	0.969828	0.890411	0.936073	0.958637	0.967742	0.981352
																		31.3333	0.900302	0.97619	0.951724	0.95302	1	0.957516	1	0.967273	0.951673	0.931034	0.995434	1	0.96837	0.942928	0.988345
																		31.5	0.870091	0.965986	0.965517	0.92953	0.958861	0.973856	0.958042	0.989091	0.988848	0.943966	0.968037	0.968037	1	1	0.993007

## Sheet: Inhibitor pH 6.4 
Time (h)	hIAPP alone	hIAPP alone	hIAPP alone	1:5	1:5	1:5			Max	1209	966	1042	573	637	562
0	280	265	259	269	298	290			Min	199	194	198	193	198	195
0.166667	225	248	252	249	260	287
0.333333	268	257	255	233	218	239
0.5	230	239	240	238	253	207			Time (h)	hIAPP alone	hIAPP alone	hIAPP alone	1:5	1:5	1:5
0.666667	219	244	258	220	223	217			0	0.080198	0.0919689	0.0722749	0.2	0.22779	0.258856
0.833333	199	258	230	243	225	227			0.166667	0.0257426	0.0699482	0.063981	0.147368	0.14123	0.250681
1	250	240	232	211	253	235			0.333333	0.0683168	0.0816062	0.0675355	0.105263	0.0455581	0.119891
1.16667	246	262	239	242	236	212			0.5	0.0306931	0.0582902	0.049763	0.118421	0.125285	0.0326975
1.33333	218	231	238	193	211	260			0.666667	0.019802	0.0647668	0.07109	0.0710526	0.0569476	0.0599455
1.5	222	251	230	231	225	222			0.833333	0	0.0829016	0.0379147	0.131579	0.0615034	0.0871935
1.66667	223	248	233	225	220	213			1	0.050495	0.0595855	0.0402844	0.0473684	0.125285	0.108992
1.83333	232	226	253	239	258	215			1.16667	0.0465347	0.0880829	0.0485782	0.128947	0.0865604	0.0463215
2	221	238	231	229	237	231			1.33333	0.0188119	0.0479275	0.0473934	0	0.0296128	0.177112
2.16667	214	215	223	224	239	228			1.5	0.0227723	0.0738342	0.0379147	0.1	0.0615034	0.0735695
2.33333	216	226	253	228	232	213			1.66667	0.0237624	0.0699482	0.0414692	0.0842105	0.0501139	0.0490463
2.5	214	210	212	231	227	222			1.83333	0.0326733	0.0414508	0.0651659	0.121053	0.136674	0.0544959
2.66667	245	236	252	218	242	233			2	0.0217822	0.0569948	0.0390995	0.0947368	0.0888383	0.0980926
2.83333	217	239	198	234	243	223			2.16667	0.0148515	0.0272021	0.0296209	0.0815789	0.0933941	0.0899183
3	221	219	229	228	248	195			2.33333	0.0168317	0.0414508	0.0651659	0.0921053	0.0774487	0.0490463
3.16667	206	236	262	198	227	267			2.5	0.0148515	0.0207254	0.0165877	0.1	0.0660592	0.0735695
3.33333	220	241	254	207	198	237			2.66667	0.0455446	0.0544041	0.063981	0.0657895	0.100228	0.103542
3.5	219	194	224	222	251	239			2.83333	0.0178218	0.0582902	0	0.107895	0.102506	0.0762943
3.66667	231	212	234	215	214	217			3	0.0217822	0.0323834	0.0367299	0.0921053	0.113895	0
3.83333	246	244	240	225	224	238			3.16667	0.00693069	0.0544041	0.0758294	0.0131579	0.0660592	0.196185
4	238	256	231	232	241	249			3.33333	0.0207921	0.0608808	0.0663507	0.0368421	0	0.114441
4.16667	232	245	252	219	224	235			3.5	0.019802	0	0.0308057	0.0763158	0.120729	0.119891
4.33333	206	262	233	251	230	242			3.66667	0.0316832	0.0233161	0.042654	0.0578947	0.0364465	0.0599455
4.5	229	236	227	232	228	217			3.83333	0.0465347	0.0647668	0.049763	0.0842105	0.0592255	0.117166
4.66667	233	258	223	235	224	237			4	0.0386139	0.0803109	0.0390995	0.102632	0.0979499	0.147139
4.83333	238	239	228	233	227	233			4.16667	0.0326733	0.0660622	0.063981	0.0684211	0.0592255	0.108992
5	238	243	241	230	226	231			4.33333	0.00693069	0.0880829	0.0414692	0.152632	0.0728929	0.128065
5.16667	230	270	244	234	254	228			4.5	0.029703	0.0544041	0.0343602	0.102632	0.0683371	0.0599455
5.33333	233	231	234	247	233	263			4.66667	0.0336634	0.0829016	0.0296209	0.110526	0.0592255	0.114441
5.5	217	228	239	234	203	251			4.83333	0.0386139	0.0582902	0.035545	0.105263	0.0660592	0.103542
5.66667	232	230	239	230	248	250			5	0.0386139	0.0634715	0.0509479	0.0973684	0.0637813	0.0980926
5.83333	237	232	273	254	259	242			5.16667	0.0306931	0.0984456	0.0545024	0.107895	0.127563	0.0899183
6	231	253	236	216	255	203			5.33333	0.0336634	0.0479275	0.042654	0.142105	0.0797267	0.185286
6.16667	224	233	251	200	224	229			5.5	0.0178218	0.0440415	0.0485782	0.107895	0.0113895	0.152589
6.33333	245	259	245	222	240	242			5.66667	0.0326733	0.0466321	0.0485782	0.0973684	0.113895	0.149864
6.5	255	220	215	235	244	234			5.83333	0.0376238	0.0492228	0.0888626	0.160526	0.138952	0.128065
6.66667	253	243	231	261	250	237			6	0.0316832	0.0764249	0.0450237	0.0605263	0.129841	0.0217984
6.83333	233	230	219	220	249	230			6.16667	0.0247525	0.0505181	0.0627962	0.0184211	0.0592255	0.0926431
7	224	249	238	252	243	207			6.33333	0.0455446	0.0841969	0.0556872	0.0763158	0.095672	0.128065
7.16667	217	220	224	213	226	240			6.5	0.0554455	0.0336788	0.0201422	0.110526	0.104784	0.106267
7.33333	237	225	272	225	267	242			6.66667	0.0534653	0.0634715	0.0390995	0.178947	0.118451	0.114441
7.5	254	262	223	258	255	243			6.83333	0.0336634	0.0466321	0.0248815	0.0710526	0.116173	0.0953678
7.66667	221	268	259	227	262	242			7	0.0247525	0.0712435	0.0473934	0.155263	0.102506	0.0326975
7.83333	260	246	236	259	228	240			7.16667	0.0178218	0.0336788	0.0308057	0.0526316	0.0637813	0.122616
8	273	227	253	241	246	244			7.33333	0.0376238	0.0401554	0.0876777	0.0842105	0.157175	0.128065
8.16667	238	238	271	254	246	232			7.5	0.0544554	0.0880829	0.0296209	0.171053	0.129841	0.13079
8.33333	217	224	228	224	246	253			7.66667	0.0217822	0.0958549	0.0722749	0.0894737	0.145786	0.128065
8.5	229	235	226	242	214	226			7.83333	0.060396	0.0673575	0.0450237	0.173684	0.0683371	0.122616
8.66667	214	229	239	230	233	230			8	0.0732673	0.0427461	0.0651659	0.126316	0.109339	0.133515
8.83333	263	235	257	208	246	228			8.16667	0.0386139	0.0569948	0.0864929	0.160526	0.109339	0.100817
9	250	255	234	221	240	231			8.33333	0.0178218	0.0388601	0.035545	0.0815789	0.109339	0.158038
9.16667	224	246	230	231	207	245			8.5	0.029703	0.0531088	0.0331754	0.128947	0.0364465	0.0844687
9.33333	225	240	218	246	253	242			8.66667	0.0148515	0.0453368	0.0485782	0.0973684	0.0797267	0.0953678
9.5	228	242	254	222	236	223			8.83333	0.0633663	0.0531088	0.0699052	0.0394737	0.109339	0.0899183
9.66667	225	244	280	271	254	242			9	0.050495	0.0790155	0.042654	0.0736842	0.095672	0.0980926
9.83333	251	256	236	244	239	245			9.16667	0.0247525	0.0673575	0.0379147	0.1	0.0205011	0.13624
10	226	248	255	240	253	239			9.33333	0.0257426	0.0595855	0.0236967	0.139474	0.125285	0.128065
10.1667	266	266	237	235	221	207			9.5	0.0287129	0.0621762	0.0663507	0.0763158	0.0865604	0.0762943
10.3333	251	240	234	237	248	219			9.66667	0.0257426	0.0647668	0.0971564	0.205263	0.127563	0.128065
10.5	241	226	234	235	239	241			9.83333	0.0514851	0.0803109	0.0450237	0.134211	0.0933941	0.13624
10.6667	257	258	226	227	227	238			10	0.0267327	0.0699482	0.0675355	0.123684	0.125285	0.119891
10.8333	220	259	242	236	259	229			10.1667	0.0663366	0.0932642	0.0462085	0.110526	0.0523918	0.0326975
11	241	218	248	217	233	237			10.3333	0.0514851	0.0595855	0.042654	0.115789	0.113895	0.0653951
11.1667	230	261	264	248	236	224			10.5	0.0415842	0.0414508	0.042654	0.110526	0.0933941	0.125341
11.3333	237	241	224	227	223	200			10.6667	0.0574257	0.0829016	0.0331754	0.0894737	0.0660592	0.117166
11.5	249	231	270	224	234	234			10.8333	0.0207921	0.0841969	0.0521327	0.113158	0.138952	0.0926431
11.6667	260	237	236	241	242	223			11	0.0415842	0.0310881	0.0592417	0.0631579	0.0797267	0.114441
11.8333	254	238	252	227	231	243			11.1667	0.0306931	0.0867876	0.0781991	0.144737	0.0865604	0.0790191
12	247	261	230	233	244	240			11.3333	0.0376238	0.0608808	0.0308057	0.0894737	0.0569476	0.013624
12.1667	236	260	236	251	220	224			11.5	0.049505	0.0479275	0.0853081	0.0815789	0.0820046	0.106267
12.3333	238	245	266	239	243	223			11.6667	0.060396	0.0556995	0.0450237	0.126316	0.100228	0.0762943
12.5	262	243	236	221	248	211			11.8333	0.0544554	0.0569948	0.063981	0.0894737	0.0751708	0.13079
12.6667	269	262	239	220	230	256			12	0.0475248	0.0867876	0.0379147	0.105263	0.104784	0.122616
12.8333	218	214	245	221	245	212			12.1667	0.0366337	0.0854922	0.0450237	0.152632	0.0501139	0.0790191
13	256	236	246	238	237	255			12.3333	0.0386139	0.0660622	0.0805687	0.121053	0.102506	0.0762943
13.1667	241	246	265	225	239	242			12.5	0.0623762	0.0634715	0.0450237	0.0736842	0.113895	0.0435967
13.3333	246	268	255	251	255	248			12.6667	0.0693069	0.0880829	0.0485782	0.0710526	0.0728929	0.166213
13.5	230	252	231	247	219	253			12.8333	0.0188119	0.0259067	0.0556872	0.0736842	0.107062	0.0463215
13.6667	240	254	233	237	242	225			13	0.0564356	0.0544041	0.056872	0.118421	0.0888383	0.163488
13.8333	250	230	271	241	229	246			13.1667	0.0415842	0.0673575	0.0793839	0.0842105	0.0933941	0.128065
14	266	228	229	229	248	230			13.3333	0.0465347	0.0958549	0.0675355	0.152632	0.129841	0.144414
14.1667	281	244	287	238	235	240			13.5	0.0306931	0.0751295	0.0390995	0.142105	0.047836	0.158038
14.3333	250	283	222	215	258	261			13.6667	0.0405941	0.0777202	0.0414692	0.115789	0.100228	0.0817439
14.5	246	244	239	229	262	252			13.8333	0.050495	0.0466321	0.0864929	0.126316	0.070615	0.138965
14.6667	265	258	240	234	270	207			14	0.0663366	0.0440415	0.0367299	0.0947368	0.113895	0.0953678
14.8333	245	238	232	231	253	262			14.1667	0.0811881	0.0647668	0.10545	0.118421	0.0842825	0.122616
15	262	224	266	227	265	249			14.3333	0.050495	0.115285	0.028436	0.0578947	0.136674	0.179837
15.1667	241	235	246	248	249	254			14.5	0.0465347	0.0647668	0.0485782	0.0947368	0.145786	0.155313
15.3333	269	272	259	248	229	218			14.6667	0.0653465	0.0829016	0.049763	0.107895	0.164009	0.0326975
15.5	239	259	233	235	247	220			14.8333	0.0455446	0.0569948	0.0402844	0.1	0.125285	0.182561
15.6667	281	263	278	236	225	264			15	0.0623762	0.0388601	0.0805687	0.0894737	0.15262	0.147139
15.8333	251	243	257	212	235	249			15.1667	0.0415842	0.0531088	0.056872	0.144737	0.116173	0.160763
16	268	262	276	242	233	233			15.3333	0.0693069	0.101036	0.0722749	0.144737	0.070615	0.0626703
16.1667	267	247	243	239	246	249			15.5	0.039604	0.0841969	0.0414692	0.110526	0.111617	0.0681199
16.3333	247	244	290	257	230	259			15.6667	0.0811881	0.0893782	0.0947867	0.113158	0.0615034	0.188011
16.5	262	237	257	231	211	247			15.8333	0.0514851	0.0634715	0.0699052	0.05	0.0842825	0.147139
16.6667	290	245	268	235	228	250			16	0.0683168	0.0880829	0.0924171	0.128947	0.0797267	0.103542
16.8333	238	285	225	226	238	247			16.1667	0.0673267	0.0686528	0.0533175	0.121053	0.109339	0.147139
17	278	248	252	233	240	257			16.3333	0.0475248	0.0647668	0.109005	0.168421	0.0728929	0.174387
17.1667	264	252	259	244	232	215			16.5	0.0623762	0.0556995	0.0699052	0.1	0.0296128	0.141689
17.3333	275	257	241	247	256	262			16.6667	0.090099	0.0660622	0.0829384	0.110526	0.0683371	0.149864
17.5	261	248	251	221	253	237			16.8333	0.0386139	0.117876	0.0319905	0.0868421	0.0911162	0.141689
17.6667	243	273	253	222	251	241			17	0.0782178	0.0699482	0.063981	0.105263	0.095672	0.168937
17.8333	248	274	252	226	223	263			17.1667	0.0643564	0.0751295	0.0722749	0.134211	0.0774487	0.0544959
18	272	254	270	260	274	247			17.3333	0.0752475	0.0816062	0.0509479	0.142105	0.132118	0.182561
18.1667	306	229	251	238	233	230			17.5	0.0613861	0.0699482	0.0627962	0.0736842	0.125285	0.114441
18.3333	307	249	259	239	235	235			17.6667	0.0435644	0.102332	0.0651659	0.0763158	0.120729	0.125341
18.5	300	256	303	238	236	248			17.8333	0.0485149	0.103627	0.063981	0.0868421	0.0569476	0.185286
18.6667	245	265	232	225	243	243			18	0.0722772	0.0777202	0.0853081	0.176316	0.173121	0.141689
18.8333	256	249	273	217	204	234			18.1667	0.105941	0.0453368	0.0627962	0.118421	0.0797267	0.0953678
19	257	255	251	239	286	242			18.3333	0.106931	0.0712435	0.0722749	0.121053	0.0842825	0.108992
19.1667	266	267	231	223	272	228			18.5	0.1	0.0803109	0.124408	0.118421	0.0865604	0.144414
19.3333	283	242	231	229	258	232			18.6667	0.0455446	0.0919689	0.0402844	0.0842105	0.102506	0.13079
19.5	300	242	270	239	235	258			18.8333	0.0564356	0.0712435	0.0888626	0.0631579	0.0136674	0.106267
19.6667	274	258	259	268	252	253			19	0.0574257	0.0790155	0.0627962	0.121053	0.200456	0.128065
19.8333	298	266	257	237	248	234			19.1667	0.0663366	0.0945596	0.0390995	0.0789474	0.168565	0.0899183
20	260	274	270	238	224	247			19.3333	0.0831683	0.0621762	0.0390995	0.0947368	0.136674	0.100817
20.1667	265	275	244	248	257	242			19.5	0.1	0.0621762	0.0853081	0.121053	0.0842825	0.171662
20.3333	279	254	269	252	239	236			19.6667	0.0742574	0.0829016	0.0722749	0.197368	0.123007	0.158038
20.5	272	264	259	240	264	242			19.8333	0.0980198	0.0932642	0.0699052	0.115789	0.113895	0.106267
20.6667	285	266	242	240	232	269			20	0.060396	0.103627	0.0853081	0.118421	0.0592255	0.141689
20.8333	310	279	243	251	221	248			20.1667	0.0653465	0.104922	0.0545024	0.144737	0.134396	0.128065
21	292	259	251	256	255	249			20.3333	0.0792079	0.0777202	0.0841232	0.155263	0.0933941	0.111717
21.1667	287	283	279	277	247	246			20.5	0.0722772	0.0906736	0.0722749	0.123684	0.150342	0.128065
21.3333	296	255	295	258	251	233			20.6667	0.0851485	0.0932642	0.0521327	0.123684	0.0774487	0.201635
21.5	271	275	283	224	244	245			20.8333	0.109901	0.110104	0.0533175	0.152632	0.0523918	0.144414
21.6667	291	239	270	234	270	240			21	0.0920792	0.0841969	0.0627962	0.165789	0.129841	0.147139
21.8333	308	276	245	241	246	261			21.1667	0.0871287	0.115285	0.0959716	0.221053	0.111617	0.138965
22	335	272	258	271	268	227			21.3333	0.0960396	0.0790155	0.114929	0.171053	0.120729	0.103542
22.1667	326	262	251	242	251	242			21.5	0.0712871	0.104922	0.100711	0.0815789	0.104784	0.13624
22.3333	339	267	279	273	241	260			21.6667	0.0910891	0.0582902	0.0853081	0.107895	0.164009	0.122616
22.5	369	291	254	247	276	252			21.8333	0.107921	0.106218	0.0556872	0.126316	0.109339	0.179837
22.6667	313	285	266	261	253	264			22	0.134653	0.101036	0.07109	0.205263	0.159453	0.0871935
22.8333	369	271	260	246	256	256			22.1667	0.125743	0.0880829	0.0627962	0.128947	0.120729	0.128065
23	400	285	273	263	241	258			22.3333	0.138614	0.0945596	0.0959716	0.210526	0.0979499	0.177112
23.1667	441	262	301	227	241	271			22.5	0.168317	0.125648	0.0663507	0.142105	0.177677	0.155313
23.3333	444	286	272	234	241	239			22.6667	0.112871	0.117876	0.0805687	0.178947	0.125285	0.188011
23.5	488	259	279	270	279	252			22.8333	0.168317	0.0997409	0.0734597	0.139474	0.132118	0.166213
23.6667	460	262	277	263	261	244			23	0.19901	0.117876	0.0888626	0.184211	0.0979499	0.171662
23.8333	484	254	282	206	240	268			23.1667	0.239604	0.0880829	0.122038	0.0894737	0.0979499	0.207084
24	547	262	307	262	247	252			23.3333	0.242574	0.119171	0.0876777	0.107895	0.0979499	0.119891
24.1667	627	274	279	240	267	257			23.5	0.286139	0.0841969	0.0959716	0.202632	0.18451	0.155313
24.3333	585	274	315	252	248	254			23.6667	0.258416	0.0880829	0.0936019	0.184211	0.143508	0.133515
24.5	639	293	267	227	244	273			23.8333	0.282178	0.0777202	0.0995261	0.0342105	0.095672	0.19891
24.6667	717	293	282	231	238	256			24	0.344554	0.0880829	0.129147	0.181579	0.111617	0.155313
24.8333	677	258	312	231	252	250			24.1667	0.423762	0.103627	0.0959716	0.123684	0.157175	0.168937
25	737	313	306	253	232	279			24.3333	0.382178	0.103627	0.138626	0.155263	0.113895	0.160763
25.1667	756	273	293	273	245	268			24.5	0.435644	0.128238	0.0817536	0.0894737	0.104784	0.212534
25.3333	710	258	266	246	239	244			24.6667	0.512871	0.128238	0.0995261	0.1	0.0911162	0.166213
25.5	735	277	296	249	252	256			24.8333	0.473267	0.0829016	0.135071	0.1	0.123007	0.149864
25.6667	748	256	319	230	246	248			25	0.532673	0.154145	0.127962	0.157895	0.0774487	0.228883
25.8333	807	305	360	212	255	272			25.1667	0.551485	0.102332	0.112559	0.210526	0.107062	0.19891
26	830	287	355	248	243	265			25.3333	0.505941	0.0829016	0.0805687	0.139474	0.0933941	0.133515
26.1667	765	258	354	244	263	253			25.5	0.530693	0.107513	0.116114	0.147368	0.123007	0.166213
26.3333	847	273	381	247	294	281			25.6667	0.543564	0.0803109	0.143365	0.0973684	0.109339	0.144414
26.5	857	297	370	260	259	257			25.8333	0.60198	0.143782	0.191943	0.05	0.129841	0.209809
26.6667	853	262	401	269	254	268			26	0.624752	0.120466	0.186019	0.144737	0.102506	0.190736
26.8333	856	278	482	272	246	271			26.1667	0.560396	0.0829016	0.184834	0.134211	0.148064	0.158038
27	785	286	497	252	237	227			26.3333	0.641584	0.102332	0.216825	0.142105	0.218679	0.234332
27.1667	879	294	480	258	241	269			26.5	0.651485	0.13342	0.203791	0.176316	0.138952	0.168937
27.3333	803	301	491	273	256	256			26.6667	0.647525	0.0880829	0.240521	0.2	0.127563	0.19891
27.5	782	305	519	253	247	247			26.8333	0.650495	0.108808	0.336493	0.207895	0.109339	0.207084
27.6667	804	334	564	261	281	234			27	0.580198	0.119171	0.354265	0.155263	0.0888383	0.0871935
27.8333	879	296	625	253	256	265			27.1667	0.673267	0.129534	0.334123	0.171053	0.0979499	0.201635
28	814	322	617	233	247	261			27.3333	0.59802	0.138601	0.347156	0.210526	0.132118	0.166213
28.1667	904	332	606	265	259	261			27.5	0.577228	0.143782	0.380332	0.157895	0.111617	0.141689
28.3333	932	354	667	265	278	232			27.6667	0.59901	0.181347	0.433649	0.178947	0.189066	0.106267
28.5	911	343	634	238	254	301			27.8333	0.673267	0.132124	0.505924	0.157895	0.132118	0.190736
28.6667	857	357	672	262	282	244			28	0.608911	0.165803	0.496445	0.105263	0.111617	0.179837
28.8333	916	351	683	258	260	252			28.1667	0.69802	0.178756	0.483412	0.189474	0.138952	0.179837
29	920	358	736	265	261	263			28.3333	0.725743	0.207254	0.555687	0.189474	0.182232	0.100817
29.1667	951	405	733	239	244	252			28.5	0.70495	0.193005	0.516588	0.118421	0.127563	0.288828
29.3333	930	402	695	284	270	248			28.6667	0.651485	0.21114	0.561611	0.181579	0.191344	0.133515
29.5	981	429	710	272	291	241			28.8333	0.709901	0.203368	0.574645	0.171053	0.14123	0.155313
29.6667	974	469	756	245	266	283			29	0.713861	0.212435	0.637441	0.189474	0.143508	0.185286
29.8333	914	442	735	263	238	294			29.1667	0.744554	0.273316	0.633886	0.121053	0.104784	0.155313
30	1002	452	759	264	267	298			29.3333	0.723762	0.26943	0.588863	0.239474	0.164009	0.144414
30.1667	951	517	695	243	288	277			29.5	0.774257	0.304404	0.606635	0.207895	0.211845	0.125341
30.3333	943	494	769	270	286	252			29.6667	0.767327	0.356218	0.661137	0.136842	0.154897	0.239782
30.5	984	546	717	251	283	273			29.8333	0.707921	0.321244	0.636256	0.184211	0.0911162	0.269755
30.6667	967	557	780	260	283	274			30	0.79505	0.334197	0.664692	0.186842	0.157175	0.280654
30.8333	957	556	711	289	263	251			30.1667	0.744554	0.418394	0.588863	0.131579	0.205011	0.223433
31	1004	639	799	256	258	303			30.3333	0.736634	0.388601	0.67654	0.202632	0.200456	0.155313
31.1667	970	623	865	252	278	274			30.5	0.777228	0.455959	0.614929	0.152632	0.193622	0.212534
31.3333	989	604	850	256	304	300			30.6667	0.760396	0.470207	0.689573	0.176316	0.193622	0.215259
31.5	979	647	845	285	278	277			30.8333	0.750495	0.468912	0.60782	0.252632	0.148064	0.152589
31.6667	1042	650	785	266	264	262			31	0.79703	0.576425	0.712085	0.165789	0.136674	0.294278
31.8333	968	717	796	299	261	260			31.1667	0.763366	0.555699	0.790284	0.155263	0.182232	0.215259
32	1011	650	782	298	262	301			31.3333	0.782178	0.531088	0.772512	0.165789	0.241458	0.286104
32.1667	993	649	806	255	287	254			31.5	0.772277	0.586788	0.766588	0.242105	0.182232	0.223433
32.3333	975	706	791	263	270	287			31.6667	0.834653	0.590674	0.695498	0.192105	0.150342	0.182561
32.5	1009	724	809	263	272	287			31.8333	0.761386	0.677461	0.708531	0.278947	0.143508	0.177112
32.6667	1025	709	819	259	278	259			32	0.80396	0.590674	0.691943	0.276316	0.145786	0.288828
32.8333	994	753	805	259	283	264			32.1667	0.786139	0.589378	0.720379	0.163158	0.202733	0.160763
33	1027	740	861	268	279	302			32.3333	0.768317	0.663212	0.702607	0.184211	0.164009	0.250681
33.1667	972	747	835	283	277	253			32.5	0.80198	0.686528	0.723934	0.184211	0.168565	0.250681
33.3333	1046	721	875	259	275	280			32.6667	0.817822	0.667098	0.735782	0.173684	0.182232	0.174387
33.5	1037	754	809	271	301	285			32.8333	0.787129	0.724093	0.719194	0.173684	0.193622	0.188011
33.6667	1105	774	825	262	280	293			33	0.819802	0.707254	0.785545	0.197368	0.18451	0.291553
33.8333	1066	814	806	261	281	284			33.1667	0.765347	0.716321	0.754739	0.236842	0.179954	0.158038
34	1065	728	870	284	280	261			33.3333	0.838614	0.682642	0.802133	0.173684	0.175399	0.231608
34.1667	1060	768	842	295	259	274			33.5	0.829703	0.725389	0.723934	0.205263	0.234624	0.245232
34.3333	1038	771	822	276	279	273			33.6667	0.89703	0.751295	0.742891	0.181579	0.186788	0.26703
34.5	1055	742	823	288	304	281			33.8333	0.858416	0.803109	0.720379	0.178947	0.189066	0.242507
34.6667	1016	779	865	275	270	304			34	0.857426	0.69171	0.796209	0.239474	0.186788	0.179837
34.8333	1123	753	873	286	289	318			34.1667	0.852475	0.743523	0.763033	0.268421	0.138952	0.215259
35	1045	803	914	235	296	269			34.3333	0.830693	0.747409	0.739336	0.218421	0.18451	0.212534
35.1667	1026	827	841	292	300	257			34.5	0.847525	0.709845	0.740521	0.25	0.241458	0.234332
35.3333	1032	815	835	277	270	317			34.6667	0.808911	0.757772	0.790284	0.215789	0.164009	0.297003
35.5	1030	803	911	278	302	293			34.8333	0.914851	0.724093	0.799763	0.244737	0.207289	0.33515
35.6667	1128	779	906	294	327	286			35	0.837624	0.78886	0.848341	0.110526	0.223235	0.201635
35.8333	1087	798	906	271	280	294			35.1667	0.818812	0.819948	0.761848	0.260526	0.232346	0.168937
36	1029	823	932	297	303	295			35.3333	0.824752	0.804404	0.754739	0.221053	0.164009	0.332425
36.1667	1123	792	911	297	302	294			35.5	0.822772	0.78886	0.844787	0.223684	0.236902	0.26703
36.3333	1040	860	961	312	288	272			35.6667	0.919802	0.757772	0.838863	0.265789	0.29385	0.247956
36.5	1117	864	921	273	305	306			35.8333	0.879208	0.782383	0.838863	0.205263	0.186788	0.269755
36.6667	1037	882	916	297	297	299			36	0.821782	0.814767	0.869668	0.273684	0.23918	0.27248
36.8333	1064	914	972	324	300	275			36.1667	0.914851	0.774611	0.844787	0.273684	0.236902	0.269755
37	1040	863	942	294	311	305			36.3333	0.832673	0.862694	0.904028	0.313158	0.205011	0.209809
37.1667	1103	817	923	302	326	367			36.5	0.908911	0.867876	0.856635	0.210526	0.243736	0.302452
37.3333	1139	865	895	324	365	290			36.6667	0.829703	0.891192	0.850711	0.273684	0.225513	0.283379
37.5	1103	939	917	305	394	331			36.8333	0.856436	0.932642	0.917062	0.344737	0.232346	0.217984
37.6667	1209	866	907	309	345	324			37	0.832673	0.86658	0.881517	0.265789	0.257403	0.299728
37.8333	1138	872	971	359	344	317			37.1667	0.89505	0.806995	0.859005	0.286842	0.291572	0.468665
38	1109	862	917	361	321	283			37.3333	0.930693	0.869171	0.825829	0.344737	0.38041	0.258856
38.1667	1106	874	933	355	419	334			37.5	0.89505	0.965026	0.851896	0.294737	0.446469	0.370572
38.3333	1085	864	964	352	360	294			37.6667	1	0.870466	0.840047	0.305263	0.334852	0.351499
38.5	1090	899	953	394	379	330			37.8333	0.929703	0.878238	0.915877	0.436842	0.332574	0.332425
38.6667	1071	896	1003	381	363	331			38	0.90099	0.865285	0.851896	0.442105	0.280182	0.239782
38.8333	1058	849	952	400	398	331			38.1667	0.89802	0.880829	0.870853	0.426316	0.503417	0.378747
39	1117	882	943	407	580	365			38.3333	0.877228	0.867876	0.907583	0.418421	0.369021	0.269755
39.1667	1197	893	959	452	487	371			38.5	0.882178	0.913212	0.89455	0.528947	0.412301	0.367847
39.3333	1136	876	959	495	525	365			38.6667	0.863366	0.909326	0.953791	0.494737	0.375854	0.370572
39.5	1068	910	936	498	447	383			38.8333	0.850495	0.848446	0.893365	0.544737	0.455581	0.370572
39.6667	1083	859	1013	508	494	390			39	0.908911	0.891192	0.882701	0.563158	0.870159	0.463215
39.8333	1105	880	952	530	603	391			39.1667	0.988119	0.90544	0.901659	0.681579	0.658314	0.479564
40	1192	866	952	487	560	400			39.3333	0.927723	0.88342	0.901659	0.794737	0.744875	0.463215
40.1667	1108	908	997	528	519	414			39.5	0.860396	0.927461	0.874408	0.802632	0.567198	0.512262
40.3333	1185	944	957	532	555	473			39.6667	0.875248	0.861399	0.96564	0.828947	0.67426	0.531335
40.5	1109	966	949	501	520	459			39.8333	0.89703	0.888601	0.893365	0.886842	0.922551	0.53406
40.6667	1172	907	1042	556	553	456			40	0.983168	0.870466	0.893365	0.773684	0.824601	0.558583
40.8333	1118	922	1013	537	576	517			40.1667	0.9	0.92487	0.946682	0.881579	0.731207	0.59673
41	1208	904	990	558	637	507			40.3333	0.976238	0.971503	0.899289	0.892105	0.813212	0.757493
41.1667	1128	958	939	525	529	522			40.5	0.90099	1	0.88981	0.810526	0.733485	0.719346
41.3333	1198	914	988	573	620	527			40.6667	0.963366	0.923575	1	0.955263	0.808656	0.711172
41.5	1115	918	972	554	592	562			40.8333	0.909901	0.943005	0.96564	0.905263	0.861048	0.877384
									41	0.99901	0.919689	0.938389	0.960526	1	0.850136
									41.1667	0.919802	0.989637	0.877962	0.873684	0.753986	0.891008
									41.3333	0.989109	0.932642	0.936019	1	0.961276	0.904632
									41.5	0.906931	0.937824	0.917062	0.95	0.897494	1

## Sheet: accelerator pH 7.4
Time (h)	hIAPP alone	hIAPP alone	hIAPP alone	1:1	1:1	1:1			Max	2304	2351	2776	4492	5794	4498
0	265	270	247	299	263	289			Min	192	211	196	224	210	218
0.166667	261	261	246	247	239	253
0.333333	234	246	249	244	257	233
0.5	228	242	222	240	219	243			Time (h)	hIAPP alone	hIAPP alone	hIAPP alone	1:1	1:1	1:1
0.666667	213	220	221	228	210	250			0	0.0345644	0.0275701	0.0197674	0.0175726	0.0094914	0.0165888
0.833333	233	250	234	233	257	239			0.166667	0.0326705	0.0233645	0.0193798	0.00538894	0.00519341	0.00817757
1	226	214	234	237	250	247			0.333333	0.0198864	0.0163551	0.0205426	0.00468604	0.00841691	0.00350467
1.16667	228	243	223	263	237	243			0.5	0.0170455	0.014486	0.0100775	0.00374883	0.00161175	0.00584112
1.33333	224	230	208	260	243	258			0.666667	0.00994318	0.00420561	0.00968992	0.000937207	0	0.00747664
1.5	206	211	202	239	249	242			0.833333	0.0194129	0.0182243	0.0147287	0.00210872	0.00841691	0.00490654
1.66667	235	233	225	238	248	258			1	0.0160985	0.00140187	0.0147287	0.00304592	0.00716332	0.0067757
1.83333	212	240	257	275	244	251			1.16667	0.0170455	0.0149533	0.0104651	0.00913777	0.00483524	0.00584112
2	221	246	196	229	246	286			1.33333	0.0151515	0.0088785	0.00465116	0.00843486	0.00590974	0.00934579
2.16667	192	238	216	261	237	265			1.5	0.00662879	0	0.00232558	0.00351453	0.00698424	0.00560748
2.33333	220	227	281	234	224	246			1.66667	0.0203598	0.0102804	0.0112403	0.00328022	0.00680516	0.00934579
2.5	228	254	237	243	255	262			1.83333	0.0094697	0.0135514	0.0236434	0.0119494	0.00608883	0.00771028
2.66667	226	233	244	235	232	259			2	0.0137311	0.0163551	0	0.00117151	0.00644699	0.0158879
2.83333	240	230	261	251	239	287			2.16667	0	0.0126168	0.00775194	0.00866917	0.00483524	0.0109813
3	214	230	203	245	232	269			2.33333	0.0132576	0.00747664	0.0329457	0.00234302	0.00250716	0.00654206
3.16667	239	254	216	247	252	248			2.5	0.0170455	0.0200935	0.0158915	0.00445173	0.00805874	0.0102804
3.33333	226	218	262	236	258	232			2.66667	0.0160985	0.0102804	0.0186047	0.00257732	0.00393983	0.00957944
3.5	229	219	227	230	242	229			2.83333	0.0227273	0.0088785	0.0251938	0.00632615	0.00519341	0.0161215
3.66667	208	223	235	234	234	251			3	0.0104167	0.0088785	0.00271318	0.00492034	0.00393983	0.0119159
3.83333	249	230	225	254	258	238			3.16667	0.0222538	0.0200935	0.00775194	0.00538894	0.00752149	0.00700935
4	260	223	225	254	273	239			3.33333	0.0160985	0.00327103	0.0255814	0.00281162	0.00859599	0.00327103
4.16667	231	228	228	225	264	254			3.5	0.0175189	0.00373832	0.0120155	0.00140581	0.00573066	0.00257009
4.33333	238	218	223	239	229	218			3.66667	0.00757576	0.00560748	0.0151163	0.00234302	0.00429799	0.00771028
4.5	228	219	269	233	234	271			3.83333	0.0269886	0.0088785	0.0112403	0.00702905	0.00859599	0.0046729
4.66667	214	217	218	248	242	255			4	0.032197	0.00560748	0.0112403	0.00702905	0.0112822	0.00490654
4.83333	210	229	211	224	227	245			4.16667	0.0184659	0.00794393	0.0124031	0.000234302	0.00967049	0.00841121
5	235	241	239	257	240	268			4.33333	0.0217803	0.00327103	0.0104651	0.00351453	0.00340258	0
5.16667	234	240	249	267	250	237			4.5	0.0170455	0.00373832	0.0282946	0.00210872	0.00429799	0.0123832
5.33333	230	221	271	263	249	233			4.66667	0.0104167	0.00280374	0.00852713	0.00562324	0.00573066	0.00864486
5.5	219	238	241	277	237	242			4.83333	0.00852273	0.00841121	0.00581395	0	0.00304441	0.00630841
5.66667	240	251	246	251	259	312			5	0.0203598	0.0140187	0.0166667	0.00773196	0.00537249	0.0116822
5.83333	214	263	225	261	239	267			5.16667	0.0198864	0.0135514	0.0205426	0.010075	0.00716332	0.00443925
6	246	248	225	281	275	259			5.33333	0.0179924	0.0046729	0.0290698	0.00913777	0.00698424	0.00350467
6.16667	240	232	254	267	272	259			5.5	0.0127841	0.0126168	0.0174419	0.012418	0.00483524	0.00560748
6.33333	224	243	260	268	280	282			5.66667	0.0227273	0.0186916	0.0193798	0.00632615	0.00877507	0.0219626
6.5	231	221	237	320	256	264			5.83333	0.0104167	0.0242991	0.0112403	0.00866917	0.00519341	0.0114486
6.66667	209	237	239	323	285	252			6	0.0255682	0.0172897	0.0112403	0.0133552	0.0116404	0.00957944
6.83333	232	242	259	287	268	259			6.16667	0.0227273	0.00981308	0.0224806	0.010075	0.0111032	0.00957944
7	211	268	249	324	273	268			6.33333	0.0151515	0.0149533	0.0248062	0.0103093	0.0125358	0.0149533
7.16667	233	244	253	364	275	262			6.5	0.0184659	0.0046729	0.0158915	0.022493	0.00823782	0.0107477
7.33333	243	268	241	499	284	297			6.66667	0.00804924	0.0121495	0.0166667	0.0231959	0.0134312	0.00794393
7.5	237	261	255	574	316	313			6.83333	0.0189394	0.014486	0.0244186	0.014761	0.0103868	0.00957944
7.66667	247	219	241	735	318	272			7	0.00899621	0.0266355	0.0205426	0.0234302	0.0112822	0.0116822
7.83333	247	226	279	764	360	333			7.16667	0.0194129	0.0154206	0.022093	0.0328022	0.0116404	0.0102804
8	243	232	232	1056	425	365			7.33333	0.0241477	0.0266355	0.0174419	0.064433	0.0132521	0.0184579
8.16667	261	238	260	1142	483	409			7.5	0.0213068	0.0233645	0.0228682	0.0820056	0.0189828	0.0221963
8.33333	235	250	249	1059	610	490			7.66667	0.0260417	0.00373832	0.0174419	0.119728	0.019341	0.0126168
8.5	281	247	243	1214	807	508			7.83333	0.0260417	0.00700935	0.0321705	0.126523	0.0268625	0.0268692
8.66667	271	237	254	1360	892	652			8	0.0241477	0.00981308	0.0139535	0.194939	0.0385029	0.0343458
8.83333	230	270	239	1359	1108	770			8.16667	0.0326705	0.0126168	0.0248062	0.215089	0.0488897	0.0446262
9	267	277	269	1504	1207	901			8.33333	0.0203598	0.0182243	0.0205426	0.195642	0.0716332	0.0635514
9.16667	262	291	218	1635	1318	966			8.5	0.0421402	0.0168224	0.0182171	0.231959	0.106913	0.067757
9.33333	274	257	287	1603	1390	1046			8.66667	0.0374053	0.0121495	0.0224806	0.266167	0.122135	0.101402
9.5	253	243	298	1745	1535	1231			8.83333	0.0179924	0.0275701	0.0166667	0.265933	0.160817	0.128972
9.66667	266	290	276	1924	1560	1393			9	0.0355114	0.0308411	0.0282946	0.299906	0.178546	0.159579
9.83333	249	273	269	1875	1756	1321			9.16667	0.0331439	0.0373832	0.00852713	0.3306	0.198424	0.174766
10	263	267	313	1706	1889	1622			9.33333	0.0388258	0.0214953	0.0352713	0.323102	0.211318	0.193458
10.1667	291	251	347	1883	1992	1452			9.5	0.0288826	0.0149533	0.0395349	0.356373	0.237285	0.236682
10.3333	245	356	296	2171	2169	1715			9.66667	0.0350379	0.0369159	0.0310078	0.398313	0.241762	0.274533
10.5	272	319	310	2070	2255	1856			9.83333	0.0269886	0.028972	0.0282946	0.386832	0.276862	0.25771
10.6667	237	447	343	1932	2393	2127			10	0.0336174	0.0261682	0.0453488	0.347235	0.300681	0.328037
10.8333	259	336	311	2371	2553	1958			10.1667	0.046875	0.0186916	0.0585271	0.388707	0.319126	0.288318
11	300	424	384	2494	2595	2233			10.3333	0.0250947	0.067757	0.0387597	0.456186	0.350824	0.349766
11.1667	249	444	359	2179	2538	2372			10.5	0.0378788	0.0504673	0.044186	0.432521	0.366225	0.38271
11.3333	272	580	474	2367	2245	2231			10.6667	0.0213068	0.11028	0.0569767	0.400187	0.390938	0.446028
11.5	268	446	502	2283	2702	2562			10.8333	0.0317235	0.0584112	0.0445736	0.503046	0.419592	0.406542
11.6667	254	419	581	2215	2655	2476			11	0.0511364	0.0995327	0.0728682	0.531865	0.427113	0.470794
11.8333	302	480	607	2833	2638	2492			11.1667	0.0269886	0.108879	0.0631783	0.45806	0.416905	0.503271
12	283	682	645	2465	2695	2682			11.3333	0.0378788	0.17243	0.107752	0.502109	0.364434	0.470327
12.1667	263	876	779	2432	2711	2414			11.5	0.0359848	0.109813	0.118605	0.482427	0.446275	0.547664
12.3333	287	733	1011	2884	2891	2315			11.6667	0.0293561	0.0971963	0.149225	0.466495	0.437858	0.52757
12.5	277	935	1283	2665	2951	2543			11.8333	0.0520833	0.125701	0.159302	0.611293	0.434814	0.531308
12.6667	277	1199	1451	2759	2918	2838			12	0.0430871	0.220093	0.174031	0.52507	0.445021	0.575701
12.8333	272	1226	1437	2585	2931	2716			12.1667	0.0336174	0.310748	0.225969	0.517338	0.447887	0.513084
13	292	1437	1534	2904	2903	2762			12.3333	0.0449811	0.243925	0.315891	0.623243	0.480122	0.489953
13.1667	321	1338	1622	2738	3032	2830			12.5	0.0402462	0.338318	0.421318	0.571931	0.490867	0.543224
13.3333	356	1416	1663	2821	2984	2808			12.6667	0.0402462	0.461682	0.486434	0.593955	0.484957	0.61215
13.5	377	1790	1588	2698	3079	2835			12.8333	0.0378788	0.474299	0.481008	0.553187	0.487285	0.583645
13.6667	357	1757	1461	2555	3205	2700			13	0.0473485	0.572897	0.518605	0.627929	0.482271	0.594393
13.8333	352	1631	1882	2925	3188	2885			13.1667	0.0610795	0.526636	0.552713	0.589035	0.505372	0.61028
14	359	1786	1973	2522	3118	2716			13.3333	0.0776515	0.563084	0.568605	0.608482	0.496777	0.60514
14.1667	368	1704	1954	3056	3310	2978			13.5	0.0875947	0.73785	0.539535	0.579663	0.513789	0.611449
14.3333	404	1774	1758	2879	3291	2790			13.6667	0.078125	0.72243	0.49031	0.546157	0.536354	0.579907
14.5	472	1683	1692	2991	3430	2837			13.8333	0.0757576	0.663551	0.653488	0.632849	0.533309	0.623131
14.6667	480	1915	1786	3143	3224	3018			14	0.079072	0.735981	0.68876	0.538425	0.520774	0.583645
14.8333	448	1715	1761	2646	3288	3063			14.1667	0.0833333	0.697664	0.681395	0.663543	0.555158	0.64486
15	439	1620	1822	3169	3435	3165			14.3333	0.100379	0.730374	0.605426	0.622071	0.551755	0.600935
15.1667	583	1675	1883	3004	3374	2833			14.5	0.132576	0.68785	0.579845	0.648313	0.576648	0.611916
15.3333	525	2031	1904	2901	3452	3190			14.6667	0.136364	0.796262	0.616279	0.683927	0.539756	0.654206
15.5	598	1916	1755	2794	3512	3219			14.8333	0.121212	0.702804	0.606589	0.567479	0.551218	0.66472
15.6667	660	1701	1950	2785	3629	3429			15	0.116951	0.658411	0.630233	0.690019	0.577543	0.688551
15.8333	763	1858	1924	2864	3561	3230			15.1667	0.185133	0.684112	0.653876	0.651359	0.566619	0.610981
16	888	2014	1884	3184	3527	3402			15.3333	0.15767	0.850467	0.662016	0.627226	0.580587	0.694393
16.1667	1071	1954	1694	2792	3431	3198			15.5	0.192235	0.796729	0.604264	0.602156	0.591332	0.701168
16.3333	1192	2012	1955	2951	3682	3144			15.6667	0.221591	0.696262	0.679845	0.600047	0.612285	0.750234
16.5	1450	1984	1850	3111	3673	3343			15.8333	0.27036	0.769626	0.669767	0.618557	0.600107	0.703738
16.6667	1412	1881	1759	2967	3739	3754			16	0.329545	0.842523	0.654264	0.693533	0.594019	0.743925
16.8333	1480	1861	1956	3145	3624	3392			16.1667	0.416193	0.814486	0.58062	0.601687	0.576827	0.696262
17	1524	1973	1910	2846	3508	3838			16.3333	0.473485	0.841589	0.681783	0.638941	0.621777	0.683645
17.1667	1758	1886	1811	2870	3765	3554			16.5	0.595644	0.828505	0.641085	0.676429	0.620165	0.73014
17.3333	1579	1776	1958	3347	3627	3626			16.6667	0.577652	0.780374	0.605814	0.64269	0.631984	0.826168
17.5	1699	2138	1979	2807	3760	3228			16.8333	0.609848	0.771028	0.682171	0.684396	0.61139	0.741589
17.6667	1678	1925	1895	2873	3886	3783			17	0.630682	0.823364	0.664341	0.614339	0.590616	0.845794
17.8333	1943	1983	1951	2651	3985	3447			17.1667	0.741477	0.78271	0.625969	0.619963	0.63664	0.779439
18	1680	1900	2158	3028	3510	3238			17.3333	0.656723	0.731308	0.682946	0.731724	0.611927	0.796262
18.1667	1696	1726	2023	3058	3974	3609			17.5	0.713542	0.900467	0.691085	0.605201	0.635745	0.703271
18.3333	1813	1955	2142	2774	3743	3344			17.6667	0.703598	0.800935	0.658527	0.620665	0.658309	0.832944
18.5	1911	2016	1979	3130	4065	3147			17.8333	0.829072	0.828037	0.680233	0.56865	0.676039	0.754439
18.6667	1777	1943	2105	3336	4158	3400			18	0.704545	0.789252	0.760465	0.656982	0.590974	0.705607
18.8333	1748	2080	1924	3523	3844	3684			18.1667	0.712121	0.707944	0.70814	0.664011	0.674069	0.79229
19	1693	1931	2008	3072	4115	3821			18.3333	0.767519	0.814953	0.754264	0.59747	0.632701	0.730374
19.1667	1913	1837	1992	3177	4082	3122			18.5	0.81392	0.843458	0.691085	0.680881	0.690365	0.684346
19.3333	1780	2237	2048	3170	4005	3410			18.6667	0.750473	0.809346	0.739922	0.729147	0.70702	0.743458
19.5	1769	2098	2245	3412	3840	3878			18.8333	0.736742	0.873364	0.669767	0.772962	0.650788	0.809813
19.6667	1801	2144	2111	3185	4015	3716			19	0.710701	0.803738	0.702326	0.667291	0.699319	0.841822
19.8333	1813	2132	2309	3517	4091	3395			19.1667	0.814867	0.759813	0.696124	0.691893	0.69341	0.678505
20	1836	1987	2088	3199	4044	3573			19.3333	0.751894	0.946729	0.717829	0.690253	0.67962	0.745794
20.1667	1763	2039	1989	2961	3923	3948			19.5	0.746686	0.881776	0.794186	0.746954	0.650072	0.85514
20.3333	1976	1906	2044	3451	4345	3633			19.6667	0.761837	0.903271	0.742248	0.693768	0.681411	0.81729
20.5	1939	1861	2080	3742	4331	3666			19.8333	0.767519	0.897664	0.818992	0.771556	0.695021	0.74229
20.6667	1936	2191	2075	3517	4336	3765			20	0.778409	0.829907	0.733333	0.697048	0.686605	0.783879
20.8333	1818	1925	2336	3107	4219	3852			20.1667	0.743845	0.854206	0.694961	0.641284	0.664936	0.871495
21	1989	2217	2056	2894	4228	3995			20.3333	0.844697	0.792056	0.716279	0.756092	0.740509	0.797897
21.1667	1929	2149	2318	3849	4380	3908			20.5	0.827178	0.771028	0.730233	0.824274	0.738001	0.805607
21.3333	1967	1887	2313	3161	4440	3789			20.6667	0.825758	0.925234	0.728295	0.771556	0.738897	0.828738
21.5	1889	2035	2203	3529	4218	4159			20.8333	0.769886	0.800935	0.829457	0.675492	0.717944	0.849065
21.6667	1912	2120	2187	3617	4182	3956			21	0.850852	0.937383	0.72093	0.625586	0.719556	0.882477
21.8333	1879	2351	2185	3275	4301	4034			21.1667	0.822443	0.905607	0.822481	0.849344	0.746777	0.86215
22	1920	2096	2287	3587	4317	3472			21.3333	0.840436	0.783178	0.820543	0.688144	0.757521	0.834346
22.1667	2063	2073	2106	3574	4409	4125			21.5	0.803504	0.852336	0.777907	0.774367	0.717765	0.920794
22.3333	1952	2096	2187	3540	4316	3834			21.6667	0.814394	0.892056	0.771705	0.794986	0.711318	0.873364
22.5	1965	2007	2076	3818	4305	3546			21.8333	0.798769	1	0.77093	0.714855	0.732629	0.891589
22.6667	1947	1917	2118	3612	4578	3800			22	0.818182	0.880841	0.810465	0.787957	0.735494	0.76028
22.8333	1931	2094	2152	3678	4534	3970			22.1667	0.88589	0.870093	0.74031	0.784911	0.75197	0.91285
23	2027	2207	2066	3615	4443	4193			22.3333	0.833333	0.880841	0.771705	0.776945	0.735315	0.84486
23.1667	2036	1921	2211	3586	4551	4130			22.5	0.839489	0.839252	0.728682	0.842081	0.733345	0.77757
23.3333	1966	2221	2306	3982	4515	3895			22.6667	0.830966	0.797196	0.744961	0.793814	0.782235	0.836916
23.5	1958	2189	2327	3257	4620	4168			22.8333	0.82339	0.879907	0.75814	0.809278	0.774355	0.876636
23.6667	2051	2097	2134	3730	4290	4195			23	0.868845	0.93271	0.724806	0.794517	0.758059	0.928738
23.8333	1989	1909	2028	3494	4324	3899			23.1667	0.873106	0.799065	0.781008	0.787723	0.7774	0.914019
24	2053	2043	2272	3812	4564	4193			23.3333	0.839962	0.939252	0.817829	0.880506	0.770953	0.859112
24.1667	2028	1911	2068	3931	4582	4143			23.5	0.836174	0.924299	0.825969	0.710637	0.789756	0.922897
24.3333	2077	1833	2354	3656	4390	4124			23.6667	0.880208	0.881308	0.751163	0.821462	0.730659	0.929206
24.5	1914	2100	2111	3698	4769	3666			23.8333	0.850852	0.793458	0.710078	0.766167	0.736748	0.860047
24.6667	2091	2157	2272	3987	4558	4149			24	0.881155	0.856075	0.804651	0.840675	0.779728	0.928738
24.8333	2128	2018	2391	3953	4632	4372			24.1667	0.869318	0.794393	0.725581	0.868557	0.782951	0.917056
25	2116	1994	2355	3788	4865	4251			24.3333	0.892519	0.757944	0.836434	0.804124	0.748567	0.912617
25.1667	2048	2074	2446	4017	4843	3793			24.5	0.815341	0.88271	0.742248	0.813964	0.81644	0.805607
25.3333	2027	2211	2152	3648	4844	4326			24.6667	0.899148	0.909346	0.804651	0.881678	0.778653	0.918458
25.5	2070	1987	2158	3810	5136	4339			24.8333	0.916667	0.844393	0.850775	0.873711	0.791905	0.970561
25.6667	2211	1966	2556	3859	4828	3963			25	0.910985	0.833178	0.836822	0.835052	0.833632	0.94229
25.8333	2166	2197	2196	3780	4983	4207			25.1667	0.878788	0.870561	0.872093	0.888707	0.829692	0.83528
26	2215	2217	2173	3808	4834	4201			25.3333	0.868845	0.934579	0.75814	0.802249	0.829871	0.959813
26.1667	2078	1985	2429	3502	5029	4498			25.5	0.889205	0.829907	0.760465	0.840206	0.882163	0.96285
26.3333	2159	2040	2255	3629	5234	4093			25.6667	0.955966	0.820093	0.914729	0.851687	0.827006	0.875
26.5	2097	2168	2395	3998	5338	3920			25.8333	0.934659	0.928037	0.775194	0.833177	0.854764	0.932009
26.6667	2098	2015	2181	3827	5119	4239			26	0.95786	0.937383	0.766279	0.839738	0.82808	0.930607
26.8333	2292	2114	2218	4492	5080	3955			26.1667	0.892992	0.828972	0.865504	0.768041	0.863001	1
27	2175	1960	2664	4002	5309	4139			26.3333	0.931345	0.854673	0.798062	0.797798	0.899713	0.905374
27.1667	2105	2036	2776	3551	5312	4302			26.5	0.901989	0.914486	0.852326	0.884255	0.918338	0.864953
27.3333	2276	2011	2635	3898	5182	3965			26.6667	0.902462	0.842991	0.76938	0.844189	0.879119	0.939486
27.5	2172	2006	2630	3864	5229	3913			26.8333	0.994318	0.889252	0.783721	1	0.872135	0.873131
27.6667	2217	2010	2726	4248	5031	3976			27	0.93892	0.81729	0.956589	0.885192	0.913145	0.916121
27.8333	2304	1988	2672	3911	5102	4309			27.1667	0.905777	0.852804	1	0.779522	0.913682	0.954206
28	2199	2032	2729	3764	5794	4205			27.3333	0.986742	0.841121	0.945349	0.860825	0.890401	0.875467
									27.5	0.9375	0.838785	0.943411	0.852858	0.898818	0.863318
									27.6667	0.958807	0.840654	0.98062	0.94283	0.86336	0.878037
									27.8333	1	0.830374	0.95969	0.863871	0.876074	0.955841
									28	0.950284	0.850935	0.981783	0.829428	1	0.931542

## Sheet: accelerator pH 6.4
Time (h)	hIAPP alone	hIAPP alone	hIAPP alone	1:1	1:1	1:1			Max	1209	966	1042	3636	4134	5335
0	280	265	259	289	295	307			Min	199	194	198	220	202	223
0.166667	225	248	252	266	256	281
0.333333	268	257	255	244	216	241
0.5	230	239	240	244	202	261			Time (h)	hIAPP alone	hIAPP alone	hIAPP alone	1:1	1:1	1:1
0.666667	219	244	258	237	241	264			0	0.080198	0.0919689	0.0722749	0.0201991	0.0236521	0.0164319
0.833333	199	258	230	227	274	274			0.166667	0.0257426	0.0699482	0.063981	0.013466	0.0137335	0.0113459
1	250	240	232	255	249	223			0.333333	0.0683168	0.0816062	0.0675355	0.00702576	0.00356053	0.00352113
1.16667	246	262	239	279	243	281			0.5	0.0306931	0.0582902	0.049763	0.00702576	0	0.00743349
1.33333	218	231	238	256	282	259			0.666667	0.019802	0.0647668	0.07109	0.00497658	0.00991862	0.00802034
1.5	222	251	230	248	251	260			0.833333	0	0.0829016	0.0379147	0.00204918	0.0183113	0.00997653
1.66667	223	248	233	268	252	297			1	0.050495	0.0595855	0.0402844	0.0102459	0.0119532	0
1.83333	232	226	253	235	250	267			1.16667	0.0465347	0.0880829	0.0485782	0.0172717	0.0104273	0.0113459
2	221	238	231	261	250	263			1.33333	0.0188119	0.0479275	0.0473934	0.0105386	0.0203459	0.00704225
2.16667	214	215	223	243	226	283			1.5	0.0227723	0.0738342	0.0379147	0.00819672	0.0124619	0.00723787
2.33333	216	226	253	225	268	245			1.66667	0.0237624	0.0699482	0.0414692	0.0140515	0.0127162	0.0144757
2.5	214	210	212	249	212	262			1.83333	0.0326733	0.0414508	0.0651659	0.0043911	0.0122075	0.0086072
2.66667	245	236	252	220	242	289			2	0.0217822	0.0569948	0.0390995	0.0120023	0.0122075	0.00782473
2.83333	217	239	198	262	254	261			2.16667	0.0148515	0.0272021	0.0296209	0.00673302	0.00610376	0.0117371
3	221	219	229	243	257	239			2.33333	0.0168317	0.0414508	0.0651659	0.0014637	0.0167854	0.0043036
3.16667	206	236	262	262	248	265			2.5	0.0148515	0.0207254	0.0165877	0.00848946	0.00254323	0.00762911
3.33333	220	241	254	257	235	270			2.66667	0.0455446	0.0544041	0.063981	0	0.0101729	0.0129108
3.5	219	194	224	249	207	233			2.83333	0.0178218	0.0582902	0	0.0122951	0.0132248	0.00743349
3.66667	231	212	234	254	235	247			3	0.0217822	0.0323834	0.0367299	0.00673302	0.0139878	0.00312989
3.83333	246	244	240	255	252	267			3.16667	0.00693069	0.0544041	0.0758294	0.0122951	0.0116989	0.00821596
4	238	256	231	260	242	253			3.33333	0.0207921	0.0608808	0.0663507	0.0108314	0.00839268	0.00919405
4.16667	232	245	252	229	233	279			3.5	0.019802	0	0.0308057	0.00848946	0.00127162	0.00195618
4.33333	206	262	233	252	236	245			3.66667	0.0316832	0.0233161	0.042654	0.00995316	0.00839268	0.00469484
4.5	229	236	227	232	206	299			3.83333	0.0465347	0.0647668	0.049763	0.0102459	0.0127162	0.0086072
4.66667	233	258	223	235	246	250			4	0.0386139	0.0803109	0.0390995	0.0117096	0.0101729	0.00586854
4.83333	238	239	228	247	249	237			4.16667	0.0326733	0.0660622	0.063981	0.00263466	0.00788403	0.0109546
5	238	243	241	260	241	259			4.33333	0.00693069	0.0880829	0.0414692	0.00936768	0.008647	0.0043036
5.16667	230	270	244	231	250	254			4.5	0.029703	0.0544041	0.0343602	0.00351288	0.00101729	0.014867
5.33333	233	231	234	242	228	251			4.66667	0.0336634	0.0829016	0.0296209	0.0043911	0.0111902	0.00528169
5.5	217	228	239	246	245	282			4.83333	0.0386139	0.0582902	0.035545	0.00790398	0.0119532	0.00273865
5.66667	232	230	239	260	261	257			5	0.0386139	0.0634715	0.0509479	0.0117096	0.00991862	0.00704225
5.83333	237	232	273	256	226	260			5.16667	0.0306931	0.0984456	0.0545024	0.00322014	0.0122075	0.00606416
6	231	253	236	247	246	256			5.33333	0.0336634	0.0479275	0.042654	0.00644028	0.00661241	0.00547731
6.16667	224	233	251	245	271	257			5.5	0.0178218	0.0440415	0.0485782	0.00761124	0.0109359	0.0115415
6.33333	245	259	245	265	261	271			5.66667	0.0326733	0.0466321	0.0485782	0.0117096	0.0150051	0.00665102
6.5	255	220	215	257	230	263			5.83333	0.0376238	0.0492228	0.0888626	0.0105386	0.00610376	0.00723787
6.66667	253	243	231	243	257	264			6	0.0316832	0.0764249	0.0450237	0.00790398	0.0111902	0.0064554
6.83333	233	230	219	280	251	287			6.16667	0.0247525	0.0505181	0.0627962	0.0073185	0.0175483	0.00665102
7	224	249	238	299	236	264			6.33333	0.0455446	0.0841969	0.0556872	0.0131733	0.0150051	0.00938967
7.16667	217	220	224	293	264	275			6.5	0.0554455	0.0336788	0.0201422	0.0108314	0.00712106	0.00782473
7.33333	237	225	272	245	256	252			6.66667	0.0534653	0.0634715	0.0390995	0.00673302	0.0139878	0.00802034
7.5	254	262	223	278	256	265			6.83333	0.0336634	0.0466321	0.0248815	0.0175644	0.0124619	0.0125196
7.66667	221	268	259	271	248	280			7	0.0247525	0.0712435	0.0473934	0.0231265	0.008647	0.00802034
7.83333	260	246	236	269	255	302			7.16667	0.0178218	0.0336788	0.0308057	0.02137	0.0157681	0.0101721
8	273	227	253	279	291	275			7.33333	0.0376238	0.0401554	0.0876777	0.0073185	0.0137335	0.00567293
8.16667	238	238	271	260	296	308			7.5	0.0544554	0.0880829	0.0296209	0.0169789	0.0137335	0.00821596
8.33333	217	224	228	319	282	329			7.66667	0.0217822	0.0958549	0.0722749	0.0149297	0.0116989	0.0111502
8.5	229	235	226	343	296	315			7.83333	0.060396	0.0673575	0.0450237	0.0143443	0.0134791	0.0154538
8.66667	214	229	239	301	316	296			8	0.0732673	0.0427461	0.0651659	0.0172717	0.0226348	0.0101721
8.83333	263	235	257	311	294	347			8.16667	0.0386139	0.0569948	0.0864929	0.0117096	0.0239064	0.0166275
9	250	255	234	345	348	297			8.33333	0.0178218	0.0388601	0.035545	0.0289813	0.0203459	0.0207355
9.16667	224	246	230	375	353	347			8.5	0.029703	0.0531088	0.0331754	0.036007	0.0239064	0.0179969
9.33333	225	240	218	378	352	343			8.66667	0.0148515	0.0453368	0.0485782	0.0237119	0.0289929	0.0142801
9.5	228	242	254	406	408	343			8.83333	0.0633663	0.0531088	0.0699052	0.0266393	0.0233978	0.0242567
9.66667	225	244	280	466	437	417			9	0.050495	0.0790155	0.042654	0.0365925	0.0371312	0.0144757
9.83333	251	256	236	434	460	417			9.16667	0.0247525	0.0673575	0.0379147	0.0453747	0.0384028	0.0242567
10	226	248	255	504	517	424			9.33333	0.0257426	0.0595855	0.0236967	0.0462529	0.0381485	0.0234742
10.1667	266	266	237	574	554	453			9.5	0.0287129	0.0621762	0.0663507	0.0544496	0.0523906	0.0234742
10.3333	251	240	234	553	617	455			9.66667	0.0257426	0.0647668	0.0971564	0.0720141	0.059766	0.0379499
10.5	241	226	234	543	667	520			9.83333	0.0514851	0.0803109	0.0450237	0.0626464	0.0656155	0.0379499
10.6667	257	258	226	619	783	627			10	0.0267327	0.0699482	0.0675355	0.0831382	0.0801119	0.0393192
10.8333	220	259	242	751	797	685			10.1667	0.0663366	0.0932642	0.0462085	0.10363	0.0895219	0.0449922
11	241	218	248	823	883	660			10.3333	0.0514851	0.0595855	0.042654	0.0974824	0.105544	0.0453834
11.1667	230	261	264	699	937	786			10.5	0.0415842	0.0414508	0.042654	0.094555	0.11826	0.0580986
11.3333	237	241	224	674	916	843			10.6667	0.0574257	0.0829016	0.0331754	0.116803	0.147762	0.0790297
11.5	249	231	270	717	995	902			10.8333	0.0207921	0.0841969	0.0521327	0.155445	0.151322	0.0903756
11.6667	260	237	236	745	974	950			11	0.0415842	0.0310881	0.0592417	0.176522	0.173194	0.0854851
11.8333	254	238	252	798	1055	934			11.1667	0.0306931	0.0867876	0.0781991	0.140222	0.186928	0.110133
12	247	261	230	843	1023	1068			11.3333	0.0376238	0.0608808	0.0308057	0.132904	0.181587	0.121283
12.1667	236	260	236	964	1133	1220			11.5	0.049505	0.0479275	0.0853081	0.145492	0.201679	0.132825
12.3333	238	245	266	999	1130	1118			11.6667	0.060396	0.0556995	0.0450237	0.153689	0.196338	0.142214
12.5	262	243	236	939	1180	1206			11.8333	0.0544554	0.0569948	0.063981	0.169204	0.216938	0.139085
12.6667	269	262	239	832	1133	1279			12	0.0475248	0.0867876	0.0379147	0.182377	0.2088	0.165297
12.8333	218	214	245	1162	1267	1267			12.1667	0.0366337	0.0854922	0.0450237	0.217799	0.236775	0.195031
13	256	236	246	1025	1174	1271			12.3333	0.0386139	0.0660622	0.0805687	0.228044	0.236012	0.175078
13.1667	241	246	265	1070	1396	1412			12.5	0.0623762	0.0634715	0.0450237	0.21048	0.248728	0.192293
13.3333	246	268	255	848	1211	1448			12.6667	0.0693069	0.0880829	0.0485782	0.179157	0.236775	0.206573
13.5	230	252	231	1064	1344	1414			12.8333	0.0188119	0.0259067	0.0556872	0.275761	0.270855	0.204225
13.6667	240	254	233	1139	1351	1368			13	0.0564356	0.0544041	0.056872	0.235656	0.247202	0.205008
13.8333	250	230	271	1320	1292	1508			13.1667	0.0415842	0.0673575	0.0793839	0.248829	0.303662	0.23259
14	266	228	229	1192	1369	1535			13.3333	0.0465347	0.0958549	0.0675355	0.183841	0.256612	0.239632
14.1667	281	244	287	1039	1356	1584			13.5	0.0306931	0.0751295	0.0390995	0.247073	0.290437	0.232981
14.3333	250	283	222	1337	1612	1637			13.6667	0.0405941	0.0777202	0.0414692	0.269028	0.292218	0.223983
14.5	246	244	239	1065	1310	1644			13.8333	0.050495	0.0466321	0.0864929	0.322014	0.277213	0.251369
14.6667	265	258	240	1351	1506	1679			14	0.0663366	0.0440415	0.0367299	0.284543	0.296796	0.256651
14.8333	245	238	232	1410	1724	1691			14.1667	0.0811881	0.0647668	0.10545	0.239754	0.293489	0.266236
15	262	224	266	1209	1505	1744			14.3333	0.050495	0.115285	0.028436	0.326991	0.358596	0.276604
15.1667	241	235	246	1237	1771	1602			14.5	0.0465347	0.0647668	0.0485782	0.247365	0.28179	0.277973
15.3333	269	272	259	1436	1706	1639			14.6667	0.0653465	0.0829016	0.049763	0.331089	0.331638	0.28482
15.5	239	259	233	1285	1537	1767			14.8333	0.0455446	0.0569948	0.0402844	0.348361	0.38708	0.287167
15.6667	281	263	278	1425	1802	1785			15	0.0623762	0.0388601	0.0805687	0.28952	0.331384	0.297535
15.8333	251	243	257	1542	1820	1862			15.1667	0.0415842	0.0531088	0.056872	0.297717	0.399034	0.269757
16	268	262	276	1366	1978	1893			15.3333	0.0693069	0.101036	0.0722749	0.355972	0.382503	0.276995
16.1667	267	247	243	1400	1747	1998			15.5	0.039604	0.0841969	0.0414692	0.311768	0.339522	0.302034
16.3333	247	244	290	1435	1849	1942			15.6667	0.0811881	0.0893782	0.0947867	0.352752	0.406918	0.305556
16.5	262	237	257	1352	1763	1969			15.8333	0.0514851	0.0634715	0.0699052	0.387002	0.411495	0.320618
16.6667	290	245	268	1330	1705	2016			16	0.0683168	0.0880829	0.0924171	0.33548	0.451679	0.326682
16.8333	238	285	225	1344	1853	2119			16.1667	0.0673267	0.0686528	0.0533175	0.345433	0.39293	0.347222
17	278	248	252	1462	2055	2218			16.3333	0.0475248	0.0647668	0.109005	0.355679	0.418871	0.336268
17.1667	264	252	259	1605	1935	2083			16.5	0.0623762	0.0556995	0.0699052	0.331382	0.396999	0.341549
17.3333	275	257	241	1684	1974	2099			16.6667	0.090099	0.0660622	0.0829384	0.324941	0.382248	0.350743
17.5	261	248	251	1357	2133	2207			16.8333	0.0386139	0.117876	0.0319905	0.32904	0.419888	0.370892
17.6667	243	273	253	1664	1944	2344			17	0.0782178	0.0699482	0.063981	0.363583	0.471261	0.390258
17.8333	248	274	252	1737	2067	2262			17.1667	0.0643564	0.0751295	0.0722749	0.405445	0.440743	0.36385
18	272	254	270	1670	1825	2370			17.3333	0.0752475	0.0816062	0.0509479	0.428571	0.450661	0.36698
18.1667	306	229	251	1459	2195	2280			17.5	0.0613861	0.0699482	0.0627962	0.332845	0.491099	0.388106
18.3333	307	249	259	1758	2247	2326			17.6667	0.0435644	0.102332	0.0651659	0.422717	0.443032	0.414906
18.5	300	256	303	1302	2061	2220			17.8333	0.0485149	0.103627	0.063981	0.444087	0.474313	0.398865
18.6667	245	265	232	1645	2128	2550			18	0.0722772	0.0777202	0.0853081	0.424473	0.412767	0.419992
18.8333	256	249	273	1729	1912	2476			18.1667	0.105941	0.0453368	0.0627962	0.362705	0.506867	0.402387
19	257	255	251	1805	2305	2411			18.3333	0.106931	0.0712435	0.0722749	0.450234	0.520092	0.411385
19.1667	266	267	231	1716	2109	2423			18.5	0.1	0.0803109	0.124408	0.316745	0.472787	0.390649
19.3333	283	242	231	1914	2009	2418			18.6667	0.0455446	0.0919689	0.0402844	0.417155	0.489827	0.455203
19.5	300	242	270	1640	2132	2622			18.8333	0.0564356	0.0712435	0.0888626	0.441745	0.434893	0.440728
19.6667	274	258	259	1843	2191	2763			19	0.0574257	0.0790155	0.0627962	0.463993	0.534842	0.428013
19.8333	298	266	257	1766	2196	2619			19.1667	0.0663366	0.0945596	0.0390995	0.437939	0.484995	0.43036
20	260	274	270	1832	2510	2608			19.3333	0.0831683	0.0621762	0.0390995	0.495902	0.459563	0.429382
20.1667	265	275	244	1792	2333	2575			19.5	0.1	0.0621762	0.0853081	0.415691	0.490844	0.469288
20.3333	279	254	269	1837	2347	2603			19.6667	0.0742574	0.0829016	0.0722749	0.475117	0.505849	0.49687
20.5	272	264	259	1919	2545	2703			19.8333	0.0980198	0.0932642	0.0699052	0.452576	0.507121	0.468701
20.6667	285	266	242	2088	2260	2861			20	0.060396	0.103627	0.0853081	0.471897	0.586979	0.466549
20.8333	310	279	243	1996	2301	2759			20.1667	0.0653465	0.104922	0.0545024	0.460187	0.541963	0.460094
21	292	259	251	2210	2088	2739			20.3333	0.0792079	0.0777202	0.0841232	0.473361	0.545524	0.465571
21.1667	287	283	279	1764	2425	2871			20.5	0.0722772	0.0906736	0.0722749	0.497365	0.59588	0.485133
21.3333	296	255	295	1899	2309	2867			20.6667	0.0851485	0.0932642	0.0521327	0.546838	0.523398	0.516041
21.5	271	275	283	2023	2435	2965			20.8333	0.109901	0.110104	0.0533175	0.519906	0.533825	0.496088
21.6667	291	239	270	1745	2583	2793			21	0.0920792	0.0841969	0.0627962	0.582553	0.479654	0.492175
21.8333	308	276	245	1990	2378	2992			21.1667	0.0871287	0.115285	0.0959716	0.451991	0.565361	0.517997
22	335	272	258	2310	2836	3174			21.3333	0.0960396	0.0790155	0.114929	0.491511	0.53586	0.517214
22.1667	326	262	251	1905	2596	2918			21.5	0.0712871	0.104922	0.100711	0.52781	0.567904	0.536385
22.3333	339	267	279	2060	2584	2990			21.6667	0.0910891	0.0582902	0.0853081	0.446429	0.605544	0.502739
22.5	369	291	254	1908	2272	3214			21.8333	0.107921	0.106218	0.0556872	0.51815	0.553408	0.541667
22.6667	313	285	266	1843	2770	2946			22	0.134653	0.101036	0.07109	0.611827	0.669888	0.577269
22.8333	369	271	260	2247	2426	3130			22.1667	0.125743	0.0880829	0.0627962	0.493267	0.60885	0.527191
23	400	285	273	1704	2558	3166			22.3333	0.138614	0.0945596	0.0959716	0.538642	0.605799	0.541275
23.1667	441	262	301	1765	2664	3240			22.5	0.168317	0.125648	0.0663507	0.494145	0.52645	0.585094
23.3333	444	286	272	2467	2820	3022			22.6667	0.112871	0.117876	0.0805687	0.475117	0.653103	0.532668
23.5	488	259	279	2228	2545	3293			22.8333	0.168317	0.0997409	0.0734597	0.593384	0.565615	0.568662
23.6667	460	262	277	2062	2645	3208			23	0.19901	0.117876	0.0888626	0.434426	0.599186	0.575704
23.8333	484	254	282	1968	2740	3279			23.1667	0.239604	0.0880829	0.122038	0.452283	0.626144	0.59018
24	547	262	307	2161	2878	3058			23.3333	0.242574	0.119171	0.0876777	0.657787	0.665819	0.547535
24.1667	627	274	279	1972	2864	3354			23.5	0.286139	0.0841969	0.0959716	0.587822	0.59588	0.600548
24.3333	585	274	315	1919	3031	3362			23.6667	0.258416	0.0880829	0.0936019	0.539227	0.621312	0.58392
24.5	639	293	267	1944	2936	3232			23.8333	0.282178	0.0777202	0.0995261	0.51171	0.645473	0.597809
24.6667	717	293	282	2400	2868	3549			24	0.344554	0.0880829	0.129147	0.568208	0.68057	0.554577
24.8333	677	258	312	2109	2944	3365			24.1667	0.423762	0.103627	0.0959716	0.512881	0.677009	0.61248
25	737	313	306	2535	3036	3424			24.3333	0.382178	0.103627	0.138626	0.497365	0.719481	0.614045
25.1667	756	273	293	2397	2807	3390			24.5	0.435644	0.128238	0.0817536	0.504684	0.69532	0.588615
25.3333	710	258	266	1978	2722	3702			24.6667	0.512871	0.128238	0.0995261	0.638173	0.678026	0.650626
25.5	735	277	296	2058	3034	3333			24.8333	0.473267	0.0829016	0.135071	0.552986	0.697355	0.614632
25.6667	748	256	319	2463	3052	3482			25	0.532673	0.154145	0.127962	0.677693	0.720753	0.626174
25.8333	807	305	360	1822	2828	3479			25.1667	0.551485	0.102332	0.112559	0.637295	0.662513	0.619523
26	830	287	355	2301	2948	3661			25.3333	0.505941	0.0829016	0.0805687	0.514637	0.640895	0.680556
26.1667	765	258	354	2173	3028	3848			25.5	0.530693	0.107513	0.116114	0.538056	0.720244	0.608372
26.3333	847	273	381	2360	2872	3569			25.6667	0.543564	0.0803109	0.143365	0.656616	0.724822	0.63752
26.5	857	297	370	2154	3032	3595			25.8333	0.60198	0.143782	0.191943	0.46897	0.667854	0.636933
26.6667	853	262	401	2290	3173	3733			26	0.624752	0.120466	0.186019	0.609192	0.698372	0.672535
26.8333	856	278	482	2437	3201	3794			26.1667	0.560396	0.0829016	0.184834	0.571721	0.718718	0.709116
27	785	286	497	2558	2954	3793			26.3333	0.641584	0.102332	0.216825	0.626464	0.679044	0.654538
27.1667	879	294	480	2698	2881	3764			26.5	0.651485	0.13342	0.203791	0.566159	0.719736	0.659624
27.3333	803	301	491	2390	3015	3783			26.6667	0.647525	0.0880829	0.240521	0.605972	0.755595	0.68662
27.5	782	305	519	2398	3065	3749			26.8333	0.650495	0.108808	0.336493	0.649005	0.762716	0.698552
27.6667	804	334	564	2445	3002	3689			27	0.580198	0.119171	0.354265	0.684426	0.699898	0.698357
27.8333	879	296	625	2644	3196	3827			27.1667	0.673267	0.129534	0.334123	0.72541	0.681333	0.692684
28	814	322	617	2444	3091	3795			27.3333	0.59802	0.138601	0.347156	0.635246	0.715412	0.696401
28.1667	904	332	606	2667	3345	3803			27.5	0.577228	0.143782	0.380332	0.637588	0.728128	0.68975
28.3333	932	354	667	2563	2993	3892			27.6667	0.59901	0.181347	0.433649	0.651347	0.712106	0.678013
28.5	911	343	634	2853	3058	3834			27.8333	0.673267	0.132124	0.505924	0.709602	0.761445	0.705008
28.6667	857	357	672	2320	3133	4283			28	0.608911	0.165803	0.496445	0.651054	0.734741	0.698748
28.8333	916	351	683	2386	3063	4180			28.1667	0.69802	0.178756	0.483412	0.716335	0.799339	0.700313
29	920	358	736	2725	3143	4061			28.3333	0.725743	0.207254	0.555687	0.68589	0.709817	0.717723
29.1667	951	405	733	2454	3070	3955			28.5	0.70495	0.193005	0.516588	0.770785	0.726348	0.706377
29.3333	930	402	695	2712	3461	4102			28.6667	0.651485	0.21114	0.561611	0.614754	0.745422	0.79421
29.5	981	429	710	2607	3183	3924			28.8333	0.709901	0.203368	0.574645	0.634075	0.72762	0.774061
29.6667	974	469	756	2566	3025	4268			29	0.713861	0.212435	0.637441	0.733314	0.747965	0.750782
29.8333	914	442	735	2562	3321	3586			29.1667	0.744554	0.273316	0.633886	0.653981	0.7294	0.730047
30	1002	452	759	2424	3091	4221			29.3333	0.723762	0.26943	0.588863	0.729508	0.82884	0.758803
30.1667	951	517	695	2616	3320	4180			29.5	0.774257	0.304404	0.606635	0.69877	0.758138	0.723983
30.3333	943	494	769	2482	3245	4150			29.6667	0.767327	0.356218	0.661137	0.686768	0.717955	0.791275
30.5	984	546	717	2901	3195	4235			29.8333	0.707921	0.321244	0.636256	0.685597	0.793235	0.657864
30.6667	967	557	780	2469	3075	4118			30	0.79505	0.334197	0.664692	0.645199	0.734741	0.782081
30.8333	957	556	711	2645	3460	4335			30.1667	0.744554	0.418394	0.588863	0.701405	0.792981	0.774061
31	1004	639	799	2746	3110	4258			30.3333	0.736634	0.388601	0.67654	0.662178	0.773906	0.768192
31.1667	970	623	865	2644	2993	4151			30.5	0.777228	0.455959	0.614929	0.784836	0.76119	0.78482
31.3333	989	604	850	3055	3191	3927			30.6667	0.760396	0.470207	0.689573	0.658372	0.730671	0.761933
31.5	979	647	845	3026	3322	4443			30.8333	0.750495	0.468912	0.60782	0.709895	0.828586	0.804382
31.6667	1042	650	785	2828	3530	4103			31	0.79703	0.576425	0.712085	0.739461	0.739573	0.789319
31.8333	968	717	796	2896	3182	4315			31.1667	0.763366	0.555699	0.790284	0.709602	0.709817	0.768388
32	1011	650	782	2547	3414	4226			31.3333	0.782178	0.531088	0.772512	0.829918	0.760173	0.72457
32.1667	993	649	806	2446	3088	4722			31.5	0.772277	0.586788	0.766588	0.821429	0.793489	0.825509
32.3333	975	706	791	2907	3493	4496			31.6667	0.834653	0.590674	0.695498	0.763466	0.846389	0.758998
32.5	1009	724	809	2747	2866	4367			31.8333	0.761386	0.677461	0.708531	0.783372	0.757884	0.800469
32.6667	1025	709	819	2744	3349	3830			32	0.80396	0.590674	0.691943	0.681206	0.816887	0.783059
32.8333	994	753	805	2745	3088	4441			32.1667	0.786139	0.589378	0.720379	0.651639	0.733978	0.880086
33	1027	740	861	2701	3081	4543			32.3333	0.768317	0.663212	0.702607	0.786593	0.836979	0.835876
33.1667	972	747	835	2549	3607	4661			32.5	0.80198	0.686528	0.723934	0.739754	0.677518	0.810642
33.3333	1046	721	875	3013	3595	4288			32.6667	0.817822	0.667098	0.735782	0.738876	0.800356	0.705595
33.5	1037	754	809	2971	3488	4393			32.8333	0.787129	0.724093	0.719194	0.739169	0.733978	0.825117
33.6667	1105	774	825	3065	3282	4581			33	0.819802	0.707254	0.785545	0.726288	0.732197	0.84507
33.8333	1066	814	806	3027	3206	4634			33.1667	0.765347	0.716321	0.754739	0.681792	0.865972	0.868153
34	1065	728	870	2670	3081	4510			33.3333	0.838614	0.682642	0.802133	0.817623	0.86292	0.795188
34.1667	1060	768	842	2501	3207	4655			33.5	0.829703	0.725389	0.723934	0.805328	0.835707	0.815728
34.3333	1038	771	822	2467	3576	4394			33.6667	0.89703	0.751295	0.742891	0.832845	0.783316	0.852504
34.5	1055	742	823	3010	3364	4494			33.8333	0.858416	0.803109	0.720379	0.821721	0.763988	0.862872
34.6667	1016	779	865	2922	3380	4771			34	0.857426	0.69171	0.796209	0.717213	0.732197	0.838615
34.8333	1123	753	873	3046	3196	4519			34.1667	0.852475	0.743523	0.763033	0.66774	0.764242	0.86698
35	1045	803	914	2951	3775	4929			34.3333	0.830693	0.747409	0.739336	0.657787	0.858087	0.815923
35.1667	1026	827	841	2638	3662	4116			34.5	0.847525	0.709845	0.740521	0.816745	0.804171	0.835485
35.3333	1032	815	835	2906	3614	4503			34.6667	0.808911	0.757772	0.790284	0.790984	0.80824	0.889671
35.5	1030	803	911	2957	3571	4636			34.8333	0.914851	0.724093	0.799763	0.827283	0.761445	0.840376
35.6667	1128	779	906	2792	3625	4694			35	0.837624	0.78886	0.848341	0.799473	0.908698	0.920579
35.8333	1087	798	906	3271	3461	4838			35.1667	0.818812	0.819948	0.761848	0.707845	0.879959	0.761541
36	1029	823	932	2845	3450	4596			35.3333	0.824752	0.804404	0.754739	0.7863	0.867752	0.837246
36.1667	1123	792	911	2997	3740	4872			35.5	0.822772	0.78886	0.844787	0.80123	0.856816	0.863263
36.3333	1040	860	961	3069	3765	4472			35.6667	0.919802	0.757772	0.838863	0.752927	0.870549	0.874609
36.5	1117	864	921	2655	3423	4697			35.8333	0.879208	0.782383	0.838863	0.89315	0.82884	0.902778
36.6667	1037	882	916	2639	3538	4981			36	0.821782	0.814767	0.869668	0.768443	0.826043	0.855438
36.8333	1064	914	972	2806	3469	4796			36.1667	0.914851	0.774611	0.844787	0.812939	0.899797	0.909429
37	1040	863	942	3370	3751	4820			36.3333	0.832673	0.862694	0.904028	0.834016	0.906155	0.831182
37.1667	1103	817	923	3111	3725	4677			36.5	0.908911	0.867876	0.856635	0.712822	0.819176	0.875196
37.3333	1139	865	895	2920	3231	4769			36.6667	0.829703	0.891192	0.850711	0.708138	0.848423	0.930751
37.5	1103	939	917	3385	3298	4639			36.8333	0.856436	0.932642	0.917062	0.757026	0.830875	0.894562
37.6667	1209	866	907	3041	3897	4939			37	0.832673	0.86658	0.881517	0.922131	0.902594	0.899257
37.8333	1138	872	971	3015	3904	4730			37.1667	0.89505	0.806995	0.859005	0.846311	0.895982	0.871283
38	1109	862	917	3225	4013	4733			37.3333	0.930693	0.869171	0.825829	0.790398	0.770346	0.88928
38.1667	1106	874	933	3096	3871	4396			37.5	0.89505	0.965026	0.851896	0.926522	0.787386	0.86385
38.3333	1085	864	964	3336	3958	4653			37.6667	1	0.870466	0.840047	0.82582	0.939725	0.922535
38.5	1090	899	953	3017	3698	5303			37.8333	0.929703	0.878238	0.915877	0.818208	0.941506	0.881651
38.6667	1071	896	1003	2810	3870	4755			38	0.90099	0.865285	0.851896	0.879684	0.969227	0.882238
38.8333	1058	849	952	2820	3970	4893			38.1667	0.89802	0.880829	0.870853	0.84192	0.933113	0.816315
39	1117	882	943	3325	3487	5066			38.3333	0.877228	0.867876	0.907583	0.912178	0.955239	0.866588
39.1667	1197	893	959	2865	4029	4891			38.5	0.882178	0.913212	0.89455	0.818794	0.889115	0.99374
39.3333	1136	876	959	3016	3780	5074			38.6667	0.863366	0.909326	0.953791	0.758197	0.932859	0.886541
39.5	1068	910	936	3313	3667	5005			38.8333	0.850495	0.848446	0.893365	0.761124	0.958291	0.913537
39.6667	1083	859	1013	3297	3652	5175			39	0.908911	0.891192	0.882701	0.908958	0.835453	0.947379
39.8333	1105	880	952	3034	3592	5211			39.1667	0.988119	0.90544	0.901659	0.774297	0.973296	0.913146
40	1192	866	952	3190	4029	4893			39.3333	0.927723	0.88342	0.901659	0.818501	0.909969	0.948944
40.1667	1108	908	997	3234	4134	4792			39.5	0.860396	0.927461	0.874408	0.905445	0.881231	0.935446
40.3333	1185	944	957	2988	3621	4690			39.6667	0.875248	0.861399	0.96564	0.900761	0.877416	0.968701
40.5	1109	966	949	2964	3407	5335			39.8333	0.89703	0.888601	0.893365	0.82377	0.862157	0.975743
40.6667	1172	907	1042	3636	3791	5157			40	0.983168	0.870466	0.893365	0.869438	0.973296	0.913537
40.8333	1118	922	1013	3116	3466	5075			40.1667	0.9	0.92487	0.946682	0.882319	1	0.893779
41	1208	904	990	3225	3748	5314			40.3333	0.976238	0.971503	0.899289	0.810304	0.869532	0.873826
41.1667	1128	958	939	3013	3855	4681			40.5	0.90099	1	0.88981	0.803279	0.815107	1
41.3333	1198	914	988	3288	4099	5258			40.6667	0.963366	0.923575	1	1	0.912767	0.96518
41.5	1115	918	972	3361	3710	4981			40.8333	0.909901	0.943005	0.96564	0.847775	0.830112	0.949139
									41	0.99901	0.919689	0.938389	0.879684	0.901831	0.995892
									41.1667	0.919802	0.989637	0.877962	0.817623	0.929044	0.872066
									41.3333	0.989109	0.932642	0.936019	0.898126	0.991099	0.984937
									41.5	0.906931	0.937824	0.917062	0.919496	0.892167	0.930751
