# Supplementary material for: Tuning the rate of aggregation of hIAPP into amyloid using small-molecule modulators of assembly
Source: Nat Commun. 2022 Feb 24;13:1040. doi: 10.1038/s41467-022-28660-7 (PMC8873464; doi:10.1038/s41467-022-28660-7)
Supplement: Supplementary file 3 — Source Data [file 41467_2022_28660_MOESM3_ESM.zip › Source data files/6. S20G and Ab42 aggregation in the presence of modulators.xlsx]

## Sheet: Ab42 (pH 8.0)
Time (h)	Ab42 alone	Ab42 alone	Ab42 alone	Inhibitor (1:5)	Inhibitor (1:5)	Inhibitor (1:5)	Inhibitor (1:7)	Inhibitor (1:7)	Inhibitor (1:7)	Accelerator (1:1)	Accelerator (1:1)	Accelerator (1:1)	Accelerator (1:2)	Accelerator (1:2)	Accelerator (1:2)			Max	796	855	810	771	804	808	815	812	856	871	915	877	935	916	916
0	215	232	220	179	210	208	199	246	224	230	250	203	207	238	242			Min	149	180	177	165	171	152	178	165	175	169	181	162	161	175	174
0.166667	170	181	178	175	200	175	203	166	177	211	191	211	217	190	234
0.333333	203	198	177	194	176	186	190	202	194	196	197	177	191	181	209
0.5	199	203	193	165	181	152	190	176	183	189	181	187	196	197	239			Time (h)	Ab42 alone	Ab42 alone	Ab42 alone	Inhibitor (1:5)	Inhibitor (1:5)	Inhibitor (1:5)	Inhibitor (1:7)	Inhibitor (1:7)	Inhibitor (1:7)	Accelerator (1:1)	Accelerator (1:1)	Accelerator (1:1)	Accelerator (1:2)	Accelerator (1:2)	Accelerator (1:2)
0.666667	195	180	196	182	176	193	189	165	175	169	189	162	181	175	174			0	0.102009	0.077037	0.0679305	0.0231023	0.0616114	0.0853659	0.032967	0.125193	0.071953	0.0868946	0.0940054	0.0573427	0.0594315	0.0850202	0.0916442
0.833333	193	180	206	182	171	155	183	179	191	191	184	172	176	197	207			0.166667	0.0324575	0.00148148	0.00157978	0.0165017	0.0458136	0.035061	0.0392465	0.0015456	0.00293686	0.0598291	0.013624	0.0685315	0.0723514	0.0202429	0.0808625
1	149	186	231	193	186	168	178	173	192	188	187	180	172	181	180			0.333333	0.0834621	0.0266667	0	0.0478548	0.00789889	0.0518293	0.0188383	0.057187	0.0279001	0.0384615	0.0217984	0.020979	0.0387597	0.00809717	0.0471698
1.16667	176	222	192	176	185	180	199	171	204	179	217	190	175	191	197			0.5	0.0772798	0.0340741	0.0252765	0	0.0157978	0	0.0188383	0.0170015	0.0117474	0.02849	0	0.034965	0.0452196	0.0296896	0.0876011
1.33333	186	230	215	197	212	167	189	209	187	177	200	214	161	215	212			0.666667	0.0710974	0	0.0300158	0.0280528	0.00789889	0.0625	0.0172684	0	0	0	0.0108992	0	0.0258398	0	0
1.5	192	215	237	218	183	205	208	204	228	194	205	237	202	191	180			0.833333	0.0680062	0	0.0458136	0.0280528	0	0.00457317	0.00784929	0.0216383	0.0234949	0.031339	0.00408719	0.013986	0.0193798	0.0296896	0.0444744
1.66667	225	251	242	229	200	226	225	242	232	199	208	244	189	204	229			1	0	0.00888889	0.0853081	0.0462046	0.0236967	0.0243902	0	0.0123648	0.0249633	0.0270655	0.00817439	0.0251748	0.0142119	0.00809717	0.00808625
1.83333	226	279	263	217	224	219	216	222	206	220	221	242	190	222	213			1.16667	0.0417311	0.0622222	0.0236967	0.0181518	0.0221169	0.0426829	0.032967	0.00927357	0.0425844	0.014245	0.0490463	0.0391608	0.0180879	0.0215924	0.0309973
2	232	284	308	216	241	230	201	256	253	230	199	262	209	205	228			1.33333	0.057187	0.0740741	0.0600316	0.0528053	0.0647709	0.0228659	0.0172684	0.0680062	0.0176211	0.011396	0.0258856	0.0727273	0	0.0539811	0.0512129
2.16667	239	328	340	261	288	286	231	253	297	256	284	278	252	262	242			1.5	0.0664606	0.0518519	0.0947867	0.0874587	0.0189573	0.0807927	0.0470958	0.0602782	0.0778267	0.0356125	0.0326975	0.104895	0.0529716	0.0215924	0.00808625
2.33333	284	333	321	256	233	247	266	293	262	270	280	299	243	238	279			1.66667	0.117465	0.105185	0.102686	0.105611	0.0458136	0.112805	0.0737834	0.119011	0.0837004	0.042735	0.0367847	0.114685	0.0361757	0.0391363	0.074124
2.5	292	396	339	246	305	294	277	300	325	293	330	357	276	293	314			1.83333	0.119011	0.146667	0.135861	0.0858086	0.0837283	0.102134	0.0596546	0.0880989	0.0455213	0.0726496	0.0544959	0.111888	0.0374677	0.0634278	0.0525606
2.66667	320	404	367	302	319	304	295	348	329	313	348	374	265	320	321			2	0.128284	0.154074	0.206951	0.0841584	0.110585	0.118902	0.0361068	0.140649	0.114537	0.0868946	0.0245232	0.13986	0.0620155	0.0404858	0.0727763
2.83333	361	418	418	286	351	365	296	353	356	299	364	361	280	338	288			2.16667	0.139104	0.219259	0.257504	0.158416	0.184834	0.204268	0.0832025	0.136012	0.179148	0.123932	0.140327	0.162238	0.117571	0.117409	0.0916442
3	426	425	478	353	388	368	351	421	377	384	394	401	285	344	358			2.33333	0.208655	0.226667	0.227488	0.150165	0.0979463	0.144817	0.138148	0.197836	0.127753	0.143875	0.134877	0.191608	0.105943	0.0850202	0.141509
3.16667	418	439	495	407	447	383	361	407	471	364	451	478	312	372	427			2.5	0.22102	0.32	0.255924	0.133663	0.21169	0.216463	0.155416	0.208655	0.220264	0.176638	0.202997	0.272727	0.148579	0.159244	0.188679
3.33333	470	471	468	404	491	457	420	465	481	437	447	534	363	416	499			2.66667	0.264297	0.331852	0.300158	0.226073	0.233807	0.231707	0.183673	0.282844	0.226138	0.205128	0.22752	0.296503	0.134367	0.195682	0.198113
3.5	503	521	539	458	494	487	450	477	554	505	542	577	401	437	507			2.83333	0.327666	0.352593	0.380727	0.19967	0.28436	0.324695	0.185243	0.290572	0.265786	0.185185	0.249319	0.278322	0.153747	0.219973	0.153639
3.66667	549	591	540	492	548	499	484	543	558	537	511	620	451	508	517			3	0.42813	0.362963	0.475513	0.310231	0.342812	0.329268	0.271586	0.395672	0.296623	0.306268	0.290191	0.334266	0.160207	0.22807	0.247978
3.83333	558	603	568	531	535	582	535	561	596	562	609	669	463	571	589			3.16667	0.415765	0.383704	0.50237	0.39934	0.436019	0.352134	0.287284	0.374034	0.434655	0.277778	0.367847	0.441958	0.19509	0.265857	0.34097
4	619	671	619	550	610	615	557	655	593	617	624	736	503	577	689			3.33333	0.496136	0.431111	0.459716	0.394389	0.505529	0.464939	0.379906	0.463679	0.449339	0.381766	0.362398	0.52028	0.260982	0.325236	0.438005
4.16667	658	746	685	612	644	636	598	607	698	636	673	753	551	649	663			3.5	0.547141	0.505185	0.57188	0.483498	0.510269	0.510671	0.427002	0.482226	0.556535	0.478632	0.491826	0.58042	0.310078	0.353576	0.448787
4.33333	709	710	668	638	672	646	619	693	650	691	712	672	633	655	751			3.66667	0.618238	0.608889	0.57346	0.539604	0.595577	0.528963	0.480377	0.584235	0.562408	0.524217	0.449591	0.640559	0.374677	0.449393	0.462264
4.5	671	733	669	689	672	688	726	692	703	715	703	777	689	715	707			3.83333	0.632148	0.626667	0.617694	0.60396	0.575039	0.655488	0.56044	0.612056	0.618209	0.559829	0.583106	0.709091	0.390181	0.534413	0.559299
4.66667	750	737	672	677	718	684	688	732	754	685	786	761	677	709	776			4	0.72643	0.727407	0.698262	0.635314	0.693523	0.705793	0.594976	0.757342	0.613803	0.638177	0.603542	0.802797	0.44186	0.54251	0.69407
4.83333	675	788	679	717	750	674	691	700	735	767	817	796	699	821	825			4.16667	0.786708	0.838519	0.802528	0.737624	0.747235	0.737805	0.659341	0.683153	0.767988	0.665242	0.6703	0.826573	0.503876	0.639676	0.65903
5	712	705	703	738	738	746	716	701	767	742	795	793	736	797	792			4.33333	0.865533	0.785185	0.775671	0.780528	0.791469	0.753049	0.692308	0.816074	0.697504	0.74359	0.723433	0.713287	0.609819	0.647773	0.777628
5.16667	746	740	672	738	723	736	744	751	767	823	773	825	749	790	866			4.5	0.806801	0.819259	0.777251	0.864686	0.791469	0.817073	0.860283	0.814529	0.77533	0.777778	0.711172	0.86014	0.682171	0.728745	0.718329
5.33333	737	765	716	771	750	738	732	698	747	849	797	860	725	819	846			4.66667	0.928903	0.825185	0.781991	0.844884	0.864139	0.810976	0.800628	0.876352	0.85022	0.735043	0.824251	0.837762	0.666667	0.720648	0.811321
5.5	735	742	730	727	756	735	748	763	721	794	772	812	797	856	843			4.83333	0.812983	0.900741	0.793049	0.910891	0.914692	0.795732	0.805338	0.826893	0.82232	0.851852	0.866485	0.886713	0.69509	0.871795	0.877358
5.66667	735	727	708	734	793	734	701	778	761	776	822	841	784	832	820			5	0.87017	0.777778	0.830964	0.945545	0.895735	0.905488	0.844584	0.828439	0.86931	0.816239	0.836512	0.882517	0.742894	0.839406	0.832884
5.83333	743	778	756	731	792	767	759	748	758	859	801	843	770	859	864			5.16667	0.92272	0.82963	0.781991	0.945545	0.872038	0.890244	0.88854	0.905719	0.86931	0.931624	0.80654	0.927273	0.75969	0.82996	0.932615
6	734	775	703	749	695	743	747	722	834	831	815	796	789	861	843			5.33333	0.90881	0.866667	0.851501	1	0.914692	0.893293	0.869702	0.823802	0.839941	0.968661	0.839237	0.976224	0.728682	0.869096	0.90566
6.16667	716	855	704	749	804	785	802	749	773	803	831	818	743	829	915			5.5	0.905719	0.832593	0.873618	0.927393	0.924171	0.88872	0.894819	0.924266	0.801762	0.890313	0.805177	0.909091	0.821705	0.919028	0.901617
6.33333	769	766	756	733	757	757	807	740	758	846	798	781	847	916	877			5.66667	0.905719	0.81037	0.838863	0.938944	0.982622	0.887195	0.821036	0.94745	0.860499	0.864672	0.873297	0.94965	0.80491	0.88664	0.87062
6.5	718	777	742	735	750	731	778	748	821	824	796	799	870	897	866			5.83333	0.918083	0.885926	0.914692	0.933993	0.981043	0.9375	0.912088	0.901082	0.856094	0.982906	0.844687	0.952448	0.786822	0.923077	0.929919
6.66667	742	741	702	739	719	740	764	751	748	790	856	873	828	843	847			6	0.904173	0.881481	0.830964	0.963696	0.827804	0.900915	0.89325	0.860896	0.967695	0.94302	0.86376	0.886713	0.81137	0.925776	0.901617
6.83333	743	792	718	720	703	722	741	759	801	779	820	795	837	896	879			6.16667	0.876352	1	0.832543	0.963696	1	0.964939	0.979592	0.902628	0.87812	0.903134	0.885559	0.917483	0.751938	0.882591	0.998652
7	737	786	744	745	707	761	815	753	765	811	808	815	935	877	881			6.33333	0.958269	0.868148	0.914692	0.937294	0.92575	0.922256	0.987441	0.888717	0.856094	0.964387	0.840599	0.865734	0.886305	1	0.947439
7.16667	727	753	720	720	766	808	742	782	808	761	807	827	858	877	877			6.5	0.879444	0.884444	0.892575	0.940594	0.914692	0.882622	0.941915	0.901082	0.948605	0.933048	0.837875	0.890909	0.916021	0.974359	0.932615
7.33333	714	743	731	699	786	722	741	713	791	842	823	802	888	842	859			6.66667	0.916538	0.831111	0.829384	0.947195	0.865719	0.896341	0.919937	0.905719	0.84141	0.884615	0.919619	0.994406	0.861757	0.901484	0.907008
7.5	756	827	745	705	773	722	746	765	786	795	810	814	836	829	846			6.83333	0.918083	0.906667	0.85466	0.915842	0.840442	0.868902	0.88383	0.918083	0.919236	0.868946	0.870572	0.885315	0.873385	0.973009	0.950135
7.66667	716	736	749	734	760	782	765	714	789	871	877	785	913	800	895			7	0.90881	0.897778	0.895735	0.957096	0.846761	0.928354	1	0.90881	0.866373	0.91453	0.854223	0.913287	1	0.947368	0.95283
7.83333	719	749	751	702	680	777	710	786	769	841	822	830	839	907	905			7.16667	0.893354	0.848889	0.85782	0.915842	0.939968	1	0.8854	0.953632	0.929515	0.843305	0.852861	0.93007	0.900517	0.947368	0.947439
8	772	767	752	726	777	778	733	751	801	813	796	823	848	867	872			7.33333	0.873261	0.834074	0.875197	0.881188	0.971564	0.868902	0.88383	0.846986	0.904552	0.958689	0.874659	0.895105	0.939276	0.900135	0.923181
8.16667	703	792	758	736	725	721	792	756	842	848	815	834	843	875	911			7.5	0.938176	0.958519	0.897314	0.891089	0.951027	0.868902	0.89168	0.927357	0.89721	0.891738	0.856948	0.911888	0.872093	0.882591	0.90566
8.33333	699	799	788	757	742	775	744	778	744	754	843	791	877	860	868			7.66667	0.876352	0.823704	0.903633	0.938944	0.93049	0.960366	0.921507	0.848532	0.901615	1	0.948229	0.871329	0.971576	0.843455	0.971698
8.5	697	750	728	748	755	776	741	766	856	792	915	819	853	832	828			7.83333	0.880989	0.842963	0.906793	0.886139	0.804107	0.952744	0.835165	0.959815	0.872247	0.957265	0.873297	0.934266	0.875969	0.987854	0.985175
8.66667	678	777	764	743	728	742	730	810	790	845	899	806	846	870	876			8	0.962906	0.86963	0.908373	0.925743	0.957346	0.954268	0.871272	0.905719	0.919236	0.917379	0.837875	0.924476	0.887597	0.933873	0.940701
8.83333	670	765	780	665	763	737	706	763	755	800	835	877	872	855	841			8.16667	0.85626	0.906667	0.917852	0.942244	0.875197	0.867378	0.963893	0.913447	0.979442	0.967236	0.86376	0.93986	0.881137	0.944669	0.993261
9	796	818	731	714	731	744	799	758	765	805	838	819	818	862	820			8.33333	0.850077	0.917037	0.965245	0.976898	0.902054	0.949695	0.88854	0.94745	0.835536	0.833333	0.901907	0.87972	0.925065	0.924426	0.93531
9.16667	735	736	786	745	783	734	695	737	729	822	856	797	863	891	848			8.5	0.846986	0.844444	0.870458	0.962046	0.922591	0.95122	0.88383	0.928903	1	0.887464	1	0.918881	0.894057	0.88664	0.881402
9.33333	713	747	747	764	724	675	727	740	770	841	831	823	896	843	879			8.66667	0.81762	0.884444	0.92733	0.953795	0.879937	0.89939	0.866562	0.996909	0.903084	0.962963	0.978202	0.900699	0.885013	0.937922	0.946092
9.5	726	831	732	740	760	729	737	769	786	774	846	790	900	847	880			8.83333	0.805255	0.866667	0.952607	0.825083	0.935229	0.891768	0.828885	0.924266	0.851689	0.89886	0.891008	1	0.918605	0.917679	0.898922
9.66667	723	733	757	709	724	769	738	745	785	826	850	806	854	891	833			9	1	0.945185	0.875197	0.905941	0.884676	0.902439	0.974882	0.916538	0.866373	0.905983	0.895095	0.918881	0.848837	0.927126	0.87062
9.83333	701	788	723	707	740	749	755	735	817	785	893	850	871	819	812			9.16667	0.905719	0.823704	0.962085	0.957096	0.966825	0.887195	0.811617	0.88408	0.81351	0.930199	0.919619	0.888112	0.906977	0.966262	0.908356
10	738	743	782	694	776	730	751	783	777	798	856	871	882	912	843			9.33333	0.871716	0.84	0.900474	0.988449	0.873618	0.797256	0.861852	0.888717	0.873715	0.957265	0.885559	0.924476	0.949612	0.901484	0.950135
10.1667	687	759	741	724	732	732	726	727	786	778	879	836	828	880	842			9.5	0.891808	0.964444	0.876777	0.948845	0.93049	0.879573	0.877551	0.933539	0.89721	0.861823	0.905995	0.878322	0.95478	0.906883	0.951482
10.3333	696	775	772	723	716	726	712	730	790	763	855	835	826	843	807			9.66667	0.887172	0.819259	0.916272	0.89769	0.873618	0.940549	0.879121	0.896445	0.895742	0.935897	0.911444	0.900699	0.895349	0.966262	0.88814
10.5	729	748	744	705	746	783	741	765	767	789	866	837	866	861	829			9.83333	0.853168	0.900741	0.862559	0.894389	0.898894	0.910061	0.905808	0.880989	0.942731	0.877493	0.970027	0.962238	0.917313	0.869096	0.859838
10.6667	724	794	702	735	791	736	768	717	807	784	855	832	863	855	853			10	0.910355	0.834074	0.955766	0.872937	0.955766	0.881098	0.899529	0.955178	0.883994	0.896011	0.919619	0.991608	0.931525	0.994602	0.901617
10.8333	690	748	754	733	701	726	792	723	735	784	840	750	830	853	813			10.1667	0.83153	0.857778	0.890995	0.922442	0.886256	0.884146	0.860283	0.868624	0.89721	0.867521	0.950954	0.942657	0.861757	0.951417	0.90027
11	674	807	753	731	786	764	740	718	811	820	829	817	895	833	868			10.3333	0.84544	0.881481	0.939968	0.920792	0.860979	0.875	0.838305	0.873261	0.903084	0.846154	0.918256	0.941259	0.859173	0.901484	0.8531
11.1667	762	777	734	710	711	738	693	793	794	821	850	815	831	853	857			10.5	0.896445	0.841481	0.895735	0.891089	0.908373	0.96189	0.88383	0.927357	0.86931	0.883191	0.933243	0.944056	0.910853	0.925776	0.882749
11.3333	696	788	754	703	753	767	707	765	758	815	854	841	848	827	854			10.6667	0.888717	0.90963	0.829384	0.940594	0.979463	0.890244	0.926217	0.853168	0.928047	0.876068	0.918256	0.937063	0.906977	0.917679	0.915094
11.5	685	766	740	708	711	674	717	781	778	806	804	803	830	828	826			10.8333	0.836167	0.841481	0.911532	0.937294	0.837283	0.875	0.963893	0.862442	0.82232	0.876068	0.89782	0.822378	0.864341	0.91498	0.861186
11.6667	699	718	758	722	697	703	727	757	763	791	815	742	852	879	789			11	0.811437	0.928889	0.909953	0.933993	0.971564	0.932927	0.882261	0.854714	0.933921	0.92735	0.882834	0.916084	0.94832	0.887989	0.93531
11.8333	682	753	692	737	741	677	699	706	797	819	811	782	794	877	813			11.1667	0.94745	0.884444	0.879937	0.89934	0.853081	0.893293	0.808477	0.970634	0.908957	0.928775	0.911444	0.913287	0.865633	0.91498	0.920485
12	710	793	752	748	749	745	744	723	774	785	864	823	850	872	845			11.3333	0.84544	0.900741	0.911532	0.887789	0.919431	0.9375	0.830455	0.927357	0.856094	0.920228	0.916894	0.94965	0.887597	0.879892	0.916442
12.1667	696	762	708	704	767	768	687	738	785	839	830	856	836	880	852			11.5	0.828439	0.868148	0.889415	0.89604	0.853081	0.795732	0.846154	0.952087	0.885463	0.907407	0.848774	0.896503	0.864341	0.881242	0.878706
12.3333	682	793	779	730	749	764	739	751	833	774	814	840	781	855	803			11.6667	0.850077	0.797037	0.917852	0.919142	0.830964	0.839939	0.861852	0.914992	0.863436	0.88604	0.86376	0.811189	0.892765	0.950067	0.828841
12.5	685	739	763	684	788	741	785	730	831	787	784	831	866	895	835			11.8333	0.823802	0.848889	0.813586	0.943894	0.900474	0.800305	0.817896	0.836167	0.913363	0.925926	0.858311	0.867133	0.817829	0.947368	0.861186
12.6667	718	757	723	694	704	716	695	736	750	765	857	806	847	886	857			12	0.867079	0.908148	0.908373	0.962046	0.913112	0.903963	0.88854	0.862442	0.879589	0.877493	0.930518	0.924476	0.890181	0.940621	0.904313
12.8333	699	785	729	708	712	744	732	742	745	788	819	831	852	809	808			12.1667	0.84544	0.862222	0.838863	0.889439	0.941548	0.939024	0.799058	0.885626	0.895742	0.954416	0.884196	0.970629	0.872093	0.951417	0.913747
13	713	738	665	723	700	752	759	738	782	757	775	832	836	815	813			12.3333	0.823802	0.908148	0.951027	0.932343	0.913112	0.932927	0.880691	0.905719	0.966226	0.861823	0.862398	0.948252	0.801034	0.917679	0.847709
13.1667	781	702	727	707	728	713	701	736	785	798	872	837	875	910	916			12.5	0.828439	0.828148	0.92575	0.856436	0.974724	0.897866	0.952904	0.873261	0.963289	0.880342	0.821526	0.935664	0.910853	0.97166	0.890836
13.3333	708	715	746	695	736	770	702	745	823	790	794	847	872	883	834			12.6667	0.879444	0.854815	0.862559	0.872937	0.842022	0.859756	0.811617	0.882535	0.844347	0.849003	0.920981	0.900699	0.886305	0.959514	0.920485
13.5	702	761	749	729	714	700	722	752	778	758	823	846	884	872	822			12.8333	0.850077	0.896296	0.872038	0.89604	0.85466	0.902439	0.869702	0.891808	0.837004	0.881766	0.86921	0.935664	0.892765	0.855601	0.854447
13.6667	675	757	767	669	720	762	652	812	789	768	879	829	858	810	837			13	0.871716	0.826667	0.770932	0.920792	0.835703	0.914634	0.912088	0.885626	0.891336	0.837607	0.809264	0.937063	0.872093	0.863698	0.861186
13.8333	718	796	732	741	738	734	744	710	776	776	843	826	881	860	824			13.1667	0.976816	0.773333	0.868878	0.894389	0.879937	0.855183	0.821036	0.882535	0.895742	0.896011	0.941417	0.944056	0.922481	0.991903	1
14	709	754	810	700	748	705	686	790	780	799	815	783	853	897	804			13.3333	0.863988	0.792593	0.898894	0.874587	0.892575	0.942073	0.822606	0.896445	0.951542	0.884615	0.83515	0.958042	0.918605	0.955466	0.889488
14.1667	670	780	806	693	687	712	734	767	751	751	864	785	800	859	877			13.5	0.854714	0.860741	0.903633	0.930693	0.85782	0.835366	0.854003	0.907264	0.885463	0.839031	0.874659	0.956643	0.934109	0.940621	0.873315
14.3333	729	724	718	649	722	726	709	750	766	806	839	742	818	889	847			13.6667	0.812983	0.854815	0.93207	0.831683	0.867299	0.929878	0.744113	1	0.901615	0.853276	0.950954	0.932867	0.900517	0.85695	0.893531
14.5	673	760	728	699	769	755	714	724	745	753	854	823	820	885	861			13.8333	0.879444	0.912593	0.876777	0.950495	0.895735	0.887195	0.88854	0.842349	0.882526	0.864672	0.901907	0.928671	0.930233	0.924426	0.876011
14.6667	680	736	771	708	729	753	688	750	807	789	777	822	838	866	885			14	0.865533	0.85037	1	0.882838	0.911532	0.842988	0.797488	0.965997	0.888399	0.897436	0.86376	0.868531	0.894057	0.974359	0.849057
14.8333	671	740	759	715	721	739	770	711	753	801	835	840	831	913	846			14.1667	0.805255	0.888889	0.993681	0.871287	0.815166	0.853659	0.872841	0.930448	0.845815	0.82906	0.930518	0.871329	0.825581	0.923077	0.947439
15	673	746	648	695	692	713	705	702	767	794	855	770	834	862	863			14.3333	0.896445	0.805926	0.85466	0.79868	0.870458	0.875	0.833595	0.904173	0.867841	0.907407	0.896458	0.811189	0.848837	0.963563	0.907008
15.1667	663	718	720	697	727	729	707	775	778	807	790	798	829	879	855			14.5	0.809892	0.859259	0.870458	0.881188	0.944708	0.919207	0.841444	0.863988	0.837004	0.831909	0.916894	0.924476	0.851421	0.958165	0.925876
15.3333	711	713	741	684	671	761	733	700	816	745	853	796	893	862	867			14.6667	0.820711	0.823704	0.938389	0.89604	0.881517	0.916159	0.800628	0.904173	0.928047	0.883191	0.811989	0.923077	0.874677	0.932524	0.958221
15.5	691	708	671	710	685	709	701	717	783	735	773	739	815	906	786			14.8333	0.806801	0.82963	0.919431	0.907591	0.868878	0.894817	0.929356	0.843895	0.848752	0.900285	0.891008	0.948252	0.865633	0.995951	0.90566
15.6667	629	725	671	674	727	655	759	748	787	761	823	758	896	872	857			15	0.809892	0.838519	0.744076	0.874587	0.823065	0.855183	0.827316	0.829985	0.86931	0.890313	0.918256	0.85035	0.869509	0.927126	0.928571
15.8333	701	726	742	682	679	729	666	740	845	783	873	811	792	832	827			15.1667	0.794436	0.797037	0.85782	0.877888	0.878357	0.879573	0.830455	0.942813	0.885463	0.908832	0.8297	0.88951	0.863049	0.950067	0.91779
16	666	744	769	711	708	745	754	710	749	751	796	812	821	849	820			15.3333	0.868624	0.78963	0.890995	0.856436	0.789889	0.928354	0.871272	0.826893	0.941263	0.820513	0.915531	0.886713	0.945736	0.927126	0.933962
16.1667	665	761	714	690	704	666	686	752	760	767	815	822	808	868	843			15.5	0.837713	0.782222	0.780411	0.89934	0.812006	0.849085	0.821036	0.853168	0.892805	0.806268	0.80654	0.806993	0.844961	0.986505	0.824798
16.3333	641	738	752	673	688	691	725	734	795	785	830	761	789	904	853			15.6667	0.741886	0.807407	0.780411	0.839934	0.878357	0.766768	0.912088	0.901082	0.898678	0.843305	0.874659	0.833566	0.949612	0.940621	0.920485
16.5	690	760	700	655	718	687	723	692	747	814	789	756	822	794	792			15.8333	0.853168	0.808889	0.892575	0.853135	0.802528	0.879573	0.766091	0.888717	0.983847	0.874644	0.942779	0.907692	0.815245	0.88664	0.880054
16.6667	697	734	721	702	710	723	689	773	748	782	817	754	873	845	841			16	0.799073	0.835556	0.935229	0.90099	0.848341	0.903963	0.904239	0.842349	0.842878	0.82906	0.837875	0.909091	0.852713	0.909582	0.87062
16.8333	667	740	780	716	710	716	672	699	784	777	864	855	844	821	828			16.1667	0.797527	0.860741	0.848341	0.866337	0.842022	0.783537	0.797488	0.907264	0.859031	0.851852	0.86376	0.923077	0.835917	0.935223	0.901617
17	695	715	766	691	689	734	659	711	750	719	849	780	886	874	820			16.3333	0.760433	0.826667	0.908373	0.838284	0.816746	0.821646	0.858713	0.879444	0.910426	0.877493	0.884196	0.837762	0.81137	0.983806	0.915094
17.1667	642	716	697	681	743	703	706	790	793	752	841	787	862	888	824			16.5	0.836167	0.859259	0.826224	0.808581	0.864139	0.815549	0.855573	0.814529	0.839941	0.918803	0.828338	0.830769	0.854005	0.835358	0.832884
17.3333	656	726	718	677	692	702	714	738	724	739	816	737	812	898	805			16.6667	0.846986	0.820741	0.8594	0.886139	0.851501	0.870427	0.802198	0.939722	0.84141	0.873219	0.866485	0.827972	0.919897	0.904184	0.898922
17.5	621	771	742	704	736	755	711	730	772	764	833	800	827	837	857			16.8333	0.800618	0.82963	0.952607	0.909241	0.851501	0.859756	0.77551	0.825348	0.894273	0.866097	0.930518	0.969231	0.882429	0.871795	0.881402
17.6667	652	728	688	672	707	666	655	751	811	763	865	775	836	872	734			17	0.843895	0.792593	0.93049	0.867987	0.818325	0.887195	0.755102	0.843895	0.844347	0.783476	0.910082	0.864336	0.936693	0.94332	0.87062
17.8333	646	754	753	719	639	697	677	727	747	742	847	765	823	846	834			17.1667	0.761978	0.794074	0.821485	0.851485	0.903633	0.839939	0.828885	0.965997	0.907489	0.830484	0.899183	0.874126	0.905685	0.962213	0.876011
18	686	699	716	655	716	725	673	724	726	730	824	760	817	828	851			17.3333	0.783617	0.808889	0.85466	0.844884	0.823065	0.838415	0.841444	0.885626	0.806167	0.811966	0.865123	0.804196	0.841085	0.975709	0.850404
18.1667	648	692	727	676	680	706	677	745	737	754	831	845	858	891	795			17.5	0.729521	0.875556	0.892575	0.889439	0.892575	0.919207	0.836735	0.873261	0.876652	0.847578	0.888283	0.892308	0.860465	0.893387	0.920485
18.3333	638	713	743	666	672	720	659	724	749	746	830	799	765	908	795			17.6667	0.777434	0.811852	0.807267	0.836634	0.846761	0.783537	0.748823	0.905719	0.933921	0.846154	0.93188	0.857343	0.872093	0.940621	0.754717
18.5	688	691	716	707	719	671	739	744	715	754	840	770	812	885	820			17.8333	0.768161	0.85037	0.909953	0.914191	0.739336	0.830793	0.783359	0.868624	0.839941	0.816239	0.907357	0.843357	0.855297	0.905533	0.889488
18.6667	626	724	708	679	676	692	704	698	784	751	864	822	855	811	885			18	0.829985	0.768889	0.851501	0.808581	0.860979	0.873476	0.77708	0.863988	0.809104	0.799145	0.876022	0.836364	0.847545	0.881242	0.912399
18.8333	679	793	662	656	734	708	728	693	745	744	830	801	823	904	841			18.1667	0.771252	0.758519	0.868878	0.843234	0.804107	0.844512	0.783359	0.896445	0.825257	0.833333	0.885559	0.955245	0.900517	0.966262	0.836927
19	669	715	736	636	695	711	682	737	749	785	874	776	837	892	786			18.3333	0.755796	0.78963	0.894155	0.826733	0.791469	0.865854	0.755102	0.863988	0.842878	0.821937	0.884196	0.890909	0.780362	0.989204	0.836927
19.1667	678	723	757	690	713	713	644	697	792	732	843	762	875	876	800			18.5	0.833076	0.757037	0.851501	0.894389	0.865719	0.791159	0.880691	0.8949	0.792952	0.833333	0.89782	0.85035	0.841085	0.958165	0.87062
19.3333	634	724	720	686	707	696	700	690	790	709	848	825	826	817	782			18.6667	0.737249	0.805926	0.838863	0.848185	0.797788	0.823171	0.825746	0.823802	0.894273	0.82906	0.930518	0.923077	0.896641	0.8583	0.958221
19.5	653	711	722	669	711	678	673	754	728	707	891	757	815	860	863			18.8333	0.819165	0.908148	0.766193	0.810231	0.889415	0.847561	0.863422	0.816074	0.837004	0.819088	0.884196	0.893706	0.855297	0.983806	0.898922
19.6667	641	715	740	696	680	705	713	742	799	742	816	787	748	845	835			19	0.803709	0.792593	0.883096	0.777228	0.827804	0.852134	0.791209	0.88408	0.842878	0.877493	0.944142	0.858741	0.873385	0.967611	0.824798
19.8333	611	695	701	688	730	670	750	693	790	736	818	775	806	826	813			19.1667	0.81762	0.804444	0.916272	0.866337	0.85624	0.855183	0.731554	0.822257	0.906021	0.801994	0.901907	0.839161	0.922481	0.946019	0.843666
20	671	698	707	716	705	701	719	779	750	786	756	759	848	834	860			19.3333	0.749614	0.805926	0.85782	0.859736	0.846761	0.829268	0.819466	0.811437	0.903084	0.769231	0.908719	0.927273	0.859173	0.866397	0.819407
20.1667	651	666	747	692	674	711	696	718	784	739	770	757	778	838	824			19.5	0.77898	0.786667	0.860979	0.831683	0.853081	0.801829	0.77708	0.910355	0.812041	0.766382	0.967302	0.832168	0.844961	0.924426	0.928571
20.3333	659	712	698	716	740	689	677	695	744	743	797	769	844	827	786			19.6667	0.760433	0.792593	0.889415	0.876238	0.804107	0.842988	0.839874	0.891808	0.9163	0.816239	0.865123	0.874126	0.758398	0.904184	0.890836
20.5	646	707	694	685	660	684	686	793	714	768	826	829	853	837	830			19.8333	0.714065	0.762963	0.827804	0.863036	0.883096	0.789634	0.897959	0.816074	0.903084	0.807692	0.867847	0.857343	0.833333	0.878543	0.861186
20.6667	671	703	740	722	699	698	669	691	772	753	821	755	792	863	811			20	0.806801	0.767407	0.837283	0.909241	0.843602	0.83689	0.849294	0.948995	0.844347	0.878917	0.783379	0.834965	0.887597	0.889339	0.924528
20.8333	616	698	671	695	757	706	694	691	709	833	830	796	846	859	781			20.1667	0.775889	0.72	0.900474	0.869637	0.794629	0.852134	0.813187	0.854714	0.894273	0.811966	0.802452	0.832168	0.797158	0.894737	0.876011
21	632	765	740	650	674	730	693	704	733	741	786	721	897	842	837			20.3333	0.788253	0.788148	0.823065	0.909241	0.898894	0.818598	0.783359	0.819165	0.835536	0.817664	0.839237	0.848951	0.882429	0.879892	0.824798
21.1667	637	704	694	596	707	690	681	742	744	760	790	729	871	882	824			20.5	0.768161	0.780741	0.816746	0.858086	0.772512	0.810976	0.797488	0.970634	0.791483	0.853276	0.878747	0.932867	0.894057	0.893387	0.884097
21.3333	670	716	702	646	684	727	728	718	701	772	832	788	824	825	853			20.6667	0.806801	0.774815	0.889415	0.919142	0.834123	0.832317	0.770801	0.812983	0.876652	0.831909	0.871935	0.829371	0.815245	0.928475	0.858491
21.5	630	743	707	658	685	710	665	759	786	744	815	780	811	855	805			20.8333	0.721793	0.767407	0.780411	0.874587	0.92575	0.844512	0.810047	0.812983	0.784141	0.945869	0.884196	0.886713	0.885013	0.923077	0.818059
21.6667	631	704	716	687	663	651	712	746	777	764	718	765	821	839	764			21	0.746522	0.866667	0.889415	0.80033	0.794629	0.881098	0.808477	0.833076	0.819383	0.814815	0.824251	0.781818	0.950904	0.900135	0.893531
21.8333	579	696	689	637	712	710	745	736	728	706	772	790	837	854	780			21.1667	0.75425	0.776296	0.816746	0.711221	0.846761	0.820122	0.789639	0.891808	0.835536	0.84188	0.8297	0.793007	0.917313	0.954116	0.876011
22	676	733	691	721	706	663	702	696	766	699	830	767	791	916	768			21.3333	0.805255	0.794074	0.829384	0.793729	0.810427	0.876524	0.863422	0.854714	0.772394	0.858974	0.886921	0.875524	0.856589	0.877193	0.915094
22.1667	628	697	776	630	732	637	669	703	707	693	829	763	821	835	833			21.5	0.743431	0.834074	0.837283	0.813531	0.812006	0.85061	0.764521	0.918083	0.89721	0.819088	0.86376	0.864336	0.839793	0.917679	0.850404
22.3333	651	703	696	705	675	681	699	700	732	729	758	743	827	858	763			21.6667	0.744977	0.776296	0.851501	0.861386	0.777251	0.760671	0.838305	0.897991	0.883994	0.847578	0.731608	0.843357	0.852713	0.896086	0.795148
22.5	601	698	685	651	729	679	740	718	699	702	813	792	735	856	868			21.8333	0.664606	0.764444	0.808847	0.778878	0.85466	0.85061	0.89011	0.882535	0.812041	0.764957	0.805177	0.878322	0.873385	0.916329	0.816712
22.6667	616	693	714	725	675	706	705	716	736	767	783	749	767	817	785			22	0.814529	0.819259	0.812006	0.917492	0.845182	0.778963	0.822606	0.820711	0.867841	0.754986	0.884196	0.846154	0.813953	1	0.800539
22.8333	620	678	736	698	692	714	686	728	742	695	789	784	835	844	825			22.1667	0.74034	0.765926	0.946288	0.767327	0.886256	0.739329	0.770801	0.83153	0.781204	0.746439	0.882834	0.840559	0.852713	0.890688	0.88814
23	615	723	724	684	634	686	701	693	726	730	825	724	792	826	789			22.3333	0.775889	0.774815	0.819905	0.891089	0.796209	0.806402	0.817896	0.826893	0.817915	0.797721	0.786104	0.812587	0.860465	0.921727	0.793801
23.1667	705	722	711	682	745	642	622	662	706	705	748	746	794	856	755			22.5	0.698609	0.767407	0.802528	0.80198	0.881517	0.803354	0.882261	0.854714	0.769457	0.759259	0.861035	0.881119	0.741602	0.919028	0.93531
23.3333	619	711	674	671	681	684	686	714	728	731	769	749	821	861	780			22.6667	0.721793	0.76	0.848341	0.924092	0.796209	0.844512	0.827316	0.851623	0.823789	0.851852	0.820163	0.820979	0.782946	0.866397	0.82345
23.5	641	713	732	657	643	672	689	687	701	736	792	771	818	837	818			22.8333	0.727975	0.737778	0.883096	0.879538	0.823065	0.856707	0.797488	0.87017	0.832599	0.749288	0.828338	0.86993	0.870801	0.902834	0.877358
23.6667	641	729	672	651	709	648	635	673	775	766	799	718	869	853	787			23	0.720247	0.804444	0.864139	0.856436	0.731438	0.814024	0.821036	0.816074	0.809104	0.799145	0.877384	0.786014	0.815245	0.878543	0.828841
23.8333	627	759	748	643	723	653	697	690	704	724	822	723	774	884	772			23.1667	0.859351	0.802963	0.843602	0.853135	0.906793	0.746951	0.697017	0.768161	0.779736	0.763533	0.77248	0.816783	0.817829	0.919028	0.783019
24	618	736	715	674	694	656	675	688	737	762	788	766	791	871	765			23.3333	0.72643	0.786667	0.78515	0.834983	0.805687	0.810976	0.797488	0.848532	0.812041	0.80057	0.80109	0.820979	0.852713	0.925776	0.816712
																		23.5	0.760433	0.78963	0.876777	0.811881	0.745656	0.792683	0.802198	0.806801	0.772394	0.807692	0.832425	0.851748	0.848837	0.893387	0.867925
																		23.6667	0.760433	0.813333	0.781991	0.80198	0.849921	0.756098	0.717425	0.785162	0.881057	0.850427	0.841962	0.777622	0.914729	0.91498	0.826146
																		23.8333	0.738794	0.857778	0.902054	0.788779	0.872038	0.76372	0.814757	0.811437	0.776799	0.790598	0.873297	0.784615	0.79199	0.956815	0.80593
																		24	0.724884	0.823704	0.849921	0.839934	0.826224	0.768293	0.78022	0.808346	0.825257	0.844729	0.826975	0.844755	0.813953	0.939271	0.796496

## Sheet: S20G
Time (h)	S20G alone	S20G alone	S20G alone	Inhibitor (1:5)	Inhibitor (1:5)	Inhibitor (1:5)	Accelerator (1:1)	Accelerator (1:1)	Accelerator (1:1)	Accelerator (1:0.25)	Accelerator (1:0.25)	Accelerator (1:0.25)	Accelerator (1:0.063)	Accelerator (1:0.063)	Accelerator (1:0.063)	Accelerator (1:0.031)	Accelerator (1:0.031)	Accelerator (1:0.031)			Max	3818	3506	2626	3470	3566	3896	4223	3560	3898	3045	4763	4670	3305	3981	4303	2478	2459	3232
0	283	231	274	286	280	248	279	259	281	241	269	251	277	249	270	254	298	278			Min	198	192	200	192	166	183	177	188	212	186	181	184	195	173	192	173	202	208
0.166667	225	225	242	220	185	215	213	234	256	219	232	232	242	218	255	211	275	243
0.333333	221	243	236	227	201	215	210	213	263	211	231	231	214	224	227	218	233	259
0.5	227	244	214	218	197	183	190	204	212	207	282	199	214	203	208	209	222	245			Time (h)	S20G alone	S20G alone	S20G alone	Inhibitor (1:5)	Inhibitor (1:5)	Inhibitor (1:5)	Accelerator (1:1)	Accelerator (1:1)	Accelerator (1:1)	Accelerator (1:0.25)	Accelerator (1:0.25)	Accelerator (1:0.25)	Accelerator (1:0.063)	Accelerator (1:0.063)	Accelerator (1:0.063)	Accelerator (1:0.031)	Accelerator (1:0.031)	Accelerator (1:0.031)
0.666667	211	209	213	217	194	193	200	210	241	194	205	194	214	200	209	193	220	226			0	0.0234807	0.0117683	0.0305029	0.028676	0.0335294	0.0175061	0.0252101	0.0210558	0.0187195	0.0192375	0.0192056	0.0149354	0.0263666	0.019958	0.0189735	0.035141	0.0425343	0.0231481
0.833333	215	192	235	222	200	203	177	215	227	224	204	206	223	173	236	203	238	208			0.166667	0.00745856	0.00995775	0.0173124	0.00854179	0.00558824	0.00861837	0.00889768	0.0136418	0.0119371	0.0115425	0.0111305	0.0107	0.0151125	0.0118172	0.0153247	0.0164859	0.0323438	0.0115741
1	207	221	225	216	185	198	192	188	241	224	216	205	222	187	221	195	207	243			0.333333	0.00635359	0.0153893	0.0148392	0.0106772	0.0102941	0.00861837	0.0081562	0.007414	0.0138361	0.00874432	0.0109123	0.010477	0.00610932	0.0133929	0.00851374	0.0195228	0.013735	0.0168651
1.16667	198	193	203	210	166	192	225	229	239	186	225	194	208	191	238	218	226	244			0.5	0.00801105	0.015691	0.00577082	0.00793167	0.00911765	0	0.00321305	0.00474496	0	0.00734523	0.0220428	0.00334374	0.00610932	0.00787815	0.003892	0.0156182	0.00886132	0.0122354
1.33333	216	234	217	224	176	187	200	236	231	209	228	209	218	216	209	199	218	236			0.666667	0.00359116	0.00512975	0.00535862	0.0076266	0.00823529	0.00269324	0.00568463	0.00652432	0.00786761	0.00279818	0.00523789	0.00222916	0.00610932	0.00709034	0.00413525	0.00867679	0.00797519	0.00595238
1.5	227	208	215	250	199	184	206	218	254	218	181	225	217	192	211	214	217	247			0.833333	0.00469613	0	0.014427	0.00915192	0.01	0.00538648	0	0.00800712	0.00406945	0.0132914	0.00501964	0.00490415	0.00900322	0	0.010703	0.0130152	0.0159504	0
1.66667	201	241	224	213	214	189	187	256	255	227	231	211	240	208	231	173	248	217			1	0.00248619	0.00875075	0.010305	0.00732154	0.00558824	0.00403986	0.00370737	0	0.00786761	0.0132914	0.00763859	0.00468123	0.00868167	0.00367647	0.00705424	0.00954447	0.00221533	0.0115741
1.83333	210	231	210	192	191	194	182	204	239	196	217	184	209	193	197	192	212	230			1.16667	0	0.00030175	0.0012366	0.00549115	0	0.00242392	0.0118636	0.012159	0.00732501	0	0.00960279	0.00222916	0.00418006	0.00472689	0.0111895	0.0195228	0.0106336	0.0119048
2	218	197	200	217	196	185	213	243	250	212	218	194	195	213	232	193	234	268			1.33333	0.00497238	0.0126735	0.00700742	0.00976205	0.00294118	0.0010773	0.00568463	0.0142349	0.00515464	0.00804477	0.0102575	0.00557289	0.0073955	0.011292	0.00413525	0.0112798	0.00708906	0.00925926
2.16667	217	196	222	222	222	201	214	239	240	242	196	204	235	199	204	208	221	215			1.5	0.00801105	0.004828	0.00618302	0.0176937	0.00970588	0.000269324	0.00716757	0.0088968	0.0113945	0.0111927	0	0.00913955	0.00707395	0.0049895	0.00462175	0.0177874	0.00664599	0.0128968
2.33333	205	212	227	256	183	204	212	217	220	231	195	244	210	207	205	201	224	251			1.66667	0.000828729	0.0147858	0.00989283	0.00640635	0.0141176	0.00161594	0.00247158	0.0201661	0.0116658	0.0143407	0.0109123	0.00601872	0.0144695	0.00919118	0.00948674	0	0.020381	0.00297619
2.5	241	219	236	198	223	207	191	238	223	212	234	220	206	207	213	235	229	272			1.83333	0.00331492	0.0117683	0.00412201	0	0.00735294	0.00296256	0.00123579	0.00474496	0.00732501	0.00349773	0.00785683	0	0.00450161	0.0052521	0.00121625	0.00824295	0.00443066	0.00727513
2.66667	231	222	208	226	197	203	185	245	248	231	239	213	242	204	213	186	235	235			2	0.00552486	0.00150875	0	0.0076266	0.00882353	0.000538648	0.00889768	0.0163108	0.0103093	0.00909409	0.00807508	0.00222916	0	0.0105042	0.00972999	0.00867679	0.0141781	0.0198413
2.83333	228	203	224	222	208	204	194	256	248	214	204	229	213	215	207	209	228	240			2.16667	0.00524862	0.001207	0.00906843	0.00915192	0.0164706	0.00484783	0.00914483	0.0151246	0.00759631	0.0195873	0.00327368	0.00445831	0.0128617	0.00682773	0.002919	0.0151844	0.00841825	0.00231481
3	224	224	216	237	206	223	202	247	266	213	248	201	218	228	236	198	229	230			2.33333	0.0019337	0.006035	0.0111294	0.0195241	0.005	0.0056558	0.00865052	0.00860024	0.00217037	0.0157398	0.00305543	0.0133749	0.00482315	0.00892857	0.00316225	0.0121475	0.00974745	0.0142196
3.16667	227	228	216	203	208	206	216	236	256	201	195	203	246	204	224	228	219	231			2.5	0.0118785	0.00814725	0.0148392	0.00183038	0.0167647	0.00646378	0.00346021	0.014828	0.00298426	0.00909409	0.011567	0.00802497	0.00353698	0.00892857	0.00510825	0.026898	0.0119628	0.021164
3.33333	220	223	214	228	204	203	205	243	237	215	218	207	217	205	207	220	202	260			2.66667	0.00911602	0.0090525	0.00329761	0.0103722	0.00911765	0.00538648	0.00197726	0.0169039	0.00976668	0.0157398	0.0126582	0.00646456	0.0151125	0.00814076	0.00510825	0.00563991	0.0146212	0.00892857
3.5	216	234	200	238	213	206	213	257	261	238	250	212	204	209	225	205	253	263			2.83333	0.00828729	0.00331925	0.00989283	0.00915192	0.0123529	0.0056558	0.00420168	0.0201661	0.00976668	0.00979363	0.00501964	0.0100312	0.00578778	0.0110294	0.00364875	0.0156182	0.0115197	0.010582
3.66667	228	225	208	213	200	224	186	234	243	242	218	205	231	199	226	222	258	232			3	0.00718232	0.009656	0.00659522	0.0137279	0.0117647	0.010773	0.00617894	0.017497	0.01465	0.00944386	0.0146224	0.00378957	0.0073955	0.0144433	0.010703	0.010846	0.0119628	0.00727513
3.83333	239	199	219	250	219	205	233	238	248	238	240	207	232	232	273	231	235	256			3.16667	0.00801105	0.010863	0.00659522	0.0033557	0.0123529	0.00619445	0.00963915	0.0142349	0.0119371	0.00524659	0.00305543	0.0042354	0.0163987	0.00814076	0.00778399	0.0238612	0.00753212	0.00760582
4	203	215	218	218	228	218	225	226	237	232	219	240	217	192	210	210	291	258			3.33333	0.00607735	0.00935425	0.00577082	0.0109823	0.0111765	0.00538648	0.00692042	0.0163108	0.00678242	0.0101434	0.00807508	0.00512706	0.00707395	0.00840336	0.00364875	0.0203905	0	0.0171958
4.16667	268	238	240	218	194	185	213	271	238	237	277	214	233	225	210	247	247	267			3.5	0.00497238	0.0126735	0	0.0140329	0.0138235	0.00619445	0.00889768	0.0204626	0.0132935	0.0181882	0.0150589	0.00624164	0.00289389	0.00945378	0.00802724	0.0138829	0.0225964	0.0181878
4.33333	252	205	244	248	190	226	227	243	245	242	257	236	240	237	235	225	241	241			3.66667	0.00828729	0.00995775	0.00329761	0.00640635	0.01	0.0110423	0.00222442	0.0136418	0.0084102	0.0195873	0.00807508	0.00468123	0.0115756	0.00682773	0.00827049	0.0212581	0.0248117	0.00793651
4.5	246	240	232	220	205	207	211	243	241	267	229	213	235	218	192	203	240	245			3.83333	0.011326	0.00211225	0.00783182	0.0176937	0.0155882	0.00592513	0.0138408	0.014828	0.00976668	0.0181882	0.0128765	0.00512706	0.0118971	0.0154937	0.0197032	0.0251627	0.0146212	0.015873
4.66667	244	235	233	227	220	219	232	243	236	237	250	240	222	239	227	198	243	224			4	0.00138122	0.00694025	0.00741962	0.00793167	0.0182353	0.00942634	0.0118636	0.0112693	0.00678242	0.0160895	0.00829332	0.0124833	0.00707395	0.0049895	0.0043785	0.0160521	0.0394329	0.0165344
4.83333	227	249	211	238	217	215	242	244	228	266	245	245	241	250	233	261	263	255			4.16667	0.019337	0.0138805	0.016488	0.00793167	0.00823529	0.000538648	0.00889768	0.0246145	0.00705372	0.0178384	0.0209515	0.00668747	0.0122186	0.0136555	0.0043785	0.0321041	0.019938	0.0195106
5	239	229	240	226	201	223	249	269	266	261	267	218	238	224	232	239	247	255			4.33333	0.0149171	0.00392275	0.0181369	0.0170836	0.00705882	0.0115809	0.0123579	0.0163108	0.00895279	0.0195873	0.0165866	0.0115916	0.0144695	0.0168067	0.0104597	0.0225597	0.0172796	0.0109127
5.16667	262	216	249	226	217	222	242	229	298	264	239	221	230	213	261	246	241	252			4.5	0.0132597	0.014484	0.0131904	0.00854179	0.0114706	0.00646378	0.00840336	0.0163108	0.00786761	0.0283316	0.0104758	0.00646456	0.0128617	0.0118172	0	0.0130152	0.0168365	0.0122354
5.33333	256	240	260	207	234	221	280	260	267	259	237	247	245	236	248	230	257	227			4.66667	0.0127072	0.0129753	0.0136026	0.0106772	0.0158824	0.00969566	0.0135937	0.0163108	0.00651112	0.0178384	0.0150589	0.0124833	0.00868167	0.0173319	0.00851374	0.010846	0.0181657	0.00529101
5.5	240	247	262	244	223	198	324	323	306	275	245	232	216	221	239	231	268	271			4.83333	0.00801105	0.0171998	0.00453421	0.0140329	0.015	0.00861837	0.0160652	0.0166074	0.00434075	0.0279818	0.0139677	0.0135979	0.014791	0.0202206	0.00997324	0.0381779	0.027027	0.0155423
5.66667	233	271	264	239	242	257	265	275	286	261	237	268	246	258	243	204	266	286			5	0.011326	0.0111648	0.016488	0.0103722	0.0102941	0.010773	0.0177954	0.0240214	0.01465	0.0262329	0.0187691	0.00757914	0.0138264	0.0133929	0.00972999	0.0286334	0.019938	0.0155423
5.83333	255	243	253	259	200	223	271	269	292	258	277	257	231	267	234	264	286	257			5.16667	0.0176796	0.007242	0.0201979	0.0103722	0.015	0.0105036	0.0160652	0.012159	0.0233315	0.0272823	0.0126582	0.00824788	0.011254	0.0105042	0.0167842	0.0316703	0.0172796	0.0145503
6	249	266	236	257	211	213	319	308	342	266	251	223	246	264	253	227	287	270			5.33333	0.0160221	0.014484	0.0247321	0.00457596	0.02	0.0102343	0.0254572	0.0213523	0.0149213	0.0255334	0.0122217	0.0140437	0.0160772	0.0165441	0.013622	0.0247289	0.0243686	0.00628307
6.16667	267	287	262	259	267	212	346	307	308	283	271	254	292	277	258	239	268	294			5.5	0.0116022	0.0165963	0.0255565	0.0158633	0.0167647	0.00403986	0.0363322	0.0400356	0.0255019	0.0311298	0.0139677	0.0107	0.00675241	0.012605	0.0114327	0.0251627	0.0292424	0.0208333
6.33333	260	253	265	241	204	227	433	376	360	295	294	252	279	282	287	249	300	263			5.66667	0.00966851	0.0238383	0.0263809	0.014338	0.0223529	0.01993	0.0217499	0.0258007	0.020076	0.0262329	0.0122217	0.0187249	0.0163987	0.0223214	0.0124057	0.013449	0.0283562	0.0257937
6.5	289	263	283	226	231	210	519	373	414	307	269	284	280	243	268	266	310	293			5.83333	0.0157459	0.0153893	0.0218467	0.0204393	0.01	0.010773	0.0232328	0.0240214	0.0217037	0.0251836	0.0209515	0.0162728	0.0115756	0.0246849	0.0102165	0.0394794	0.0372175	0.0162037
6.66667	278	323	262	260	225	233	662	353	421	303	269	276	286	271	236	230	276	337			6	0.0140884	0.0223295	0.0148392	0.0198292	0.0132353	0.00807972	0.0350964	0.0355872	0.0352686	0.0279818	0.0152772	0.00869371	0.0163987	0.0238971	0.0148382	0.0234273	0.0376606	0.0205026
6.83333	290	301	286	234	220	220	813	399	422	313	268	256	290	280	296	285	290	305			6.16667	0.0190608	0.0286663	0.0255565	0.0204393	0.0297059	0.0078104	0.0417696	0.0352906	0.0260445	0.0339279	0.0196421	0.0156041	0.0311897	0.0273109	0.0160545	0.0286334	0.0292424	0.0284392
7	318	271	276	259	239	266	831	393	485	374	254	280	286	269	279	275	292	319			6.33333	0.0171271	0.0184068	0.0267931	0.0149481	0.0111765	0.0118503	0.0632724	0.0557533	0.0401519	0.0381252	0.0246617	0.0151583	0.0270096	0.0286239	0.0231087	0.0329718	0.0434205	0.0181878
7.16667	314	309	294	253	223	228	933	450	471	387	275	284	303	309	295	278	308	288			6.5	0.0251381	0.0214243	0.0342127	0.0103722	0.0191176	0.00727175	0.0845279	0.0548636	0.054802	0.0423225	0.0192056	0.0222916	0.0273312	0.0183824	0.018487	0.0403471	0.0478511	0.0281085
7.33333	286	328	286	256	233	228	988	502	543	384	316	290	303	302	358	335	314	308			6.66667	0.0220994	0.0395293	0.0255565	0.0207444	0.0173529	0.0134662	0.119871	0.0489324	0.056701	0.0409234	0.0192056	0.0205082	0.0292605	0.0257353	0.010703	0.0247289	0.0327869	0.0426587
7.5	313	330	307	235	245	238	1065	552	628	381	323	315	268	331	364	270	284	336			6.83333	0.0254144	0.0328908	0.0354493	0.0128127	0.0158824	0.00996499	0.157192	0.0625741	0.0569723	0.0444211	0.0189873	0.0160499	0.0305466	0.0280987	0.025298	0.04859	0.0389898	0.0320767
7.66667	328	336	284	270	235	260	1216	671	623	399	313	344	340	331	337	301	321	332			7	0.0331492	0.0238383	0.0313273	0.0204393	0.0214706	0.0223539	0.161641	0.0607948	0.074064	0.0657573	0.0159319	0.0213999	0.0292605	0.0252101	0.0211627	0.0442516	0.0398759	0.0367063
7.83333	313	348	340	282	247	215	1315	801	691	422	335	381	325	376	352	300	313	343			7.16667	0.0320442	0.0353048	0.0387469	0.0186089	0.0167647	0.0121196	0.186851	0.0776987	0.0702659	0.0703043	0.0205151	0.0222916	0.0347267	0.0357143	0.0250547	0.0455531	0.046965	0.026455
8	327	345	323	255	243	248	1466	868	724	443	392	414	326	422	398	303	313	329			7.33333	0.0243094	0.041038	0.0354493	0.0195241	0.0197059	0.0121196	0.200445	0.0931198	0.0897992	0.069255	0.0294631	0.0236291	0.0347267	0.0338761	0.0403795	0.070282	0.0496234	0.0330688
8.16667	336	368	332	276	217	259	1503	1023	748	483	379	457	337	379	400	304	333	340			7.5	0.031768	0.0416415	0.0441055	0.0131178	0.0232353	0.0148128	0.219476	0.107948	0.112859	0.0682057	0.0309908	0.029202	0.0234727	0.0414916	0.041839	0.0420824	0.0363314	0.042328
8.33333	362	363	327	262	234	272	1606	1104	885	484	414	513	362	432	492	347	306	414			7.66667	0.0359116	0.043452	0.0346249	0.023795	0.0202941	0.0207379	0.256797	0.143238	0.111503	0.0745016	0.0288084	0.0356665	0.0466238	0.0414916	0.0352712	0.0555315	0.0527249	0.0410053
8.5	386	409	350	299	243	267	1736	1181	920	483	446	580	387	471	495	346	339	415			7.83333	0.031768	0.047073	0.0577082	0.0274558	0.0238235	0.00861837	0.281265	0.181791	0.129951	0.0825463	0.0336098	0.0439144	0.0418006	0.0533088	0.03892	0.0550976	0.0491803	0.0446429
8.66667	404	393	398	282	234	239	1831	1262	979	534	511	597	393	522	536	324	348	485			8	0.0356354	0.0461678	0.0507007	0.019219	0.0226471	0.0175061	0.318586	0.201661	0.138904	0.0898916	0.0460498	0.0512706	0.0421222	0.0653887	0.0501095	0.0563991	0.0491803	0.0400132
8.83333	411	449	357	254	266	254	1987	1340	1095	528	490	619	393	529	644	365	361	463			8.16667	0.0381215	0.053108	0.0544106	0.0256254	0.015	0.0204686	0.327731	0.247628	0.145415	0.103882	0.0432126	0.060856	0.0456592	0.0540966	0.050596	0.056833	0.0580416	0.0436508
9	410	458	389	338	266	230	2111	1511	1130	590	572	775	452	553	606	343	368	471			8.33333	0.0453039	0.0515993	0.0523495	0.0213545	0.02	0.0239698	0.353188	0.271649	0.182583	0.104232	0.0508512	0.0733393	0.0536977	0.0680147	0.0729749	0.0754881	0.0460789	0.0681217
9.16667	482	450	371	294	266	274	2183	1584	1148	563	633	765	434	493	706	374	367	481			8.5	0.0519337	0.0654798	0.0618302	0.0326419	0.0226471	0.0226232	0.385319	0.294484	0.192078	0.103882	0.057835	0.0882746	0.0617363	0.0782563	0.0737047	0.0750542	0.0607	0.0684524
9.33333	473	512	366	309	261	231	2159	1708	1219	616	666	849	460	603	690	398	375	523			8.66667	0.0569061	0.0606518	0.0816158	0.0274558	0.02	0.0150821	0.408799	0.318505	0.208085	0.121721	0.072021	0.0920642	0.0636656	0.0916492	0.0836779	0.0655098	0.0646876	0.0916005
9.5	506	489	444	321	294	284	2357	1833	1261	625	751	939	479	627	725	380	430	530			8.83333	0.0588398	0.0775498	0.0647156	0.018914	0.0294118	0.019122	0.447355	0.341637	0.239555	0.119622	0.0674378	0.0969683	0.0636656	0.0934874	0.109949	0.0832972	0.0704475	0.0843254
9.66667	503	482	441	347	304	313	2432	1990	1431	654	764	1051	502	707	767	420	380	576			9	0.0585635	0.0802655	0.077906	0.0445394	0.0294118	0.0126582	0.478003	0.392349	0.24905	0.141308	0.0853339	0.131743	0.0826367	0.0997899	0.100705	0.0737527	0.073549	0.0869709
9.83333	538	514	447	308	302	302	2580	2014	1485	672	825	1097	520	790	927	440	442	568			9.16667	0.078453	0.0778515	0.0704864	0.0311165	0.0294118	0.0245085	0.495798	0.413998	0.253934	0.131864	0.0986469	0.129514	0.0768489	0.0840336	0.12503	0.0872017	0.0731059	0.0902778
10	527	548	452	324	300	321	2605	2093	1446	724	860	1193	558	746	1006	481	454	615			9.33333	0.0759669	0.09656	0.0684254	0.0356925	0.0279412	0.0129276	0.489867	0.450771	0.273196	0.150402	0.105849	0.148239	0.085209	0.11292	0.121138	0.0976139	0.0766504	0.104167
10.1667	577	569	469	334	273	304	2770	2181	1698	758	966	1298	649	816	1046	494	486	621			9.5	0.0850829	0.0896198	0.100577	0.0393533	0.0376471	0.0272017	0.538804	0.487841	0.28459	0.15355	0.1244	0.168301	0.0913183	0.119223	0.129652	0.0898048	0.101019	0.106481
10.3333	612	626	528	353	327	340	2792	2262	1653	770	1051	1414	579	838	1120	410	473	670			9.66667	0.0842541	0.0875075	0.0993405	0.0472849	0.0405882	0.0350121	0.557341	0.534401	0.330711	0.163694	0.127237	0.193268	0.0987138	0.140231	0.139869	0.107158	0.0788658	0.121693
10.5	695	618	476	353	338	408	2810	2359	1689	849	1115	1603	588	972	1298	538	512	709			9.83333	0.0939227	0.0971635	0.101814	0.0353874	0.04	0.0320496	0.59392	0.541518	0.345361	0.16999	0.14055	0.203522	0.104502	0.162027	0.178789	0.115835	0.106336	0.119048
10.6667	726	621	570	341	342	392	2837	2358	1750	795	1276	1710	657	999	1207	501	543	737			10	0.090884	0.107423	0.103875	0.0402685	0.0394118	0.0371667	0.600099	0.564947	0.33478	0.188178	0.148189	0.224922	0.11672	0.150473	0.198005	0.133623	0.111653	0.13459
10.8333	776	705	535	406	369	433	2907	2410	1792	920	1295	1905	711	973	1329	537	493	796			10.1667	0.104696	0.11376	0.110882	0.0433191	0.0314706	0.0325882	0.64088	0.591044	0.403147	0.20007	0.171323	0.248328	0.145981	0.168855	0.207735	0.139262	0.125831	0.136574
11	828	681	513	431	377	490	2912	2554	1818	880	1436	2044	651	1128	1508	543	546	805			10.3333	0.114365	0.13096	0.135202	0.0491153	0.0473529	0.0422839	0.646317	0.615065	0.390939	0.204267	0.189873	0.274186	0.123473	0.174632	0.225736	0.10282	0.120071	0.152778
11.1667	787	679	558	433	431	498	2956	2524	1936	931	1373	2145	766	1202	1462	597	574	904			10.5	0.137293	0.128546	0.113768	0.0491153	0.0505882	0.0605979	0.650766	0.643832	0.400705	0.231899	0.203841	0.316317	0.126367	0.209821	0.269034	0.158351	0.13735	0.165675
11.3333	922	812	609	475	486	600	2904	2628	1873	1012	1569	1919	826	1283	1596	603	593	894			10.6667	0.145856	0.129451	0.152514	0.0454545	0.0517647	0.0562887	0.657439	0.643535	0.417254	0.213012	0.238979	0.340169	0.148553	0.216912	0.246899	0.142299	0.151086	0.174934
11.5	863	816	619	484	552	621	3083	2601	2117	1006	1633	2496	810	1322	1722	578	660	961			10.8333	0.159669	0.154798	0.138087	0.0652837	0.0597059	0.067331	0.67474	0.658956	0.428649	0.256733	0.243125	0.383638	0.165916	0.210084	0.276575	0.157918	0.128932	0.194444
11.6667	940	829	677	549	565	666	3273	2577	2030	1051	1857	2304	886	1396	1764	598	676	1024			11	0.174033	0.147556	0.129019	0.0729103	0.0620588	0.0826825	0.675976	0.701661	0.435703	0.242742	0.273898	0.414623	0.146624	0.250788	0.320117	0.160521	0.152415	0.197421
11.8333	1046	884	635	614	615	756	3201	2748	2144	1067	2006	2385	931	1497	1953	688	724	1093			11.1667	0.162707	0.146952	0.147568	0.0735204	0.0779412	0.0848371	0.686851	0.692764	0.467716	0.260581	0.260148	0.437138	0.183601	0.270221	0.308927	0.183948	0.164821	0.230159
12	1088	954	683	719	778	771	3438	2719	2189	1143	2190	2607	924	1591	1963	707	719	1106			11.3333	0.2	0.187085	0.16859	0.0863331	0.0941176	0.112308	0.673999	0.723606	0.450624	0.288912	0.302924	0.386759	0.202894	0.291492	0.341523	0.186551	0.173239	0.226852
12.1667	1112	967	708	721	782	855	3301	2730	2282	1149	2103	2692	994	1780	2218	729	758	1169			11.5	0.183702	0.188292	0.172712	0.0890787	0.113529	0.117964	0.71824	0.715599	0.51682	0.286814	0.316892	0.515381	0.197749	0.301733	0.372172	0.175705	0.202924	0.249008
12.3333	1180	1119	752	774	783	905	3070	2750	2364	1199	2396	2731	1098	1938	2371	717	782	1254			11.6667	0.204972	0.192215	0.19662	0.108908	0.117353	0.130083	0.7652	0.708482	0.493218	0.302553	0.365779	0.472581	0.222186	0.321166	0.382389	0.184382	0.210013	0.269841
12.5	1346	1078	761	818	898	1153	3397	2745	2153	1336	2401	2814	1118	1856	2504	769	815	1343			11.8333	0.234254	0.208811	0.179308	0.128737	0.132059	0.154323	0.747405	0.759193	0.524145	0.30815	0.398298	0.490638	0.236656	0.347689	0.428363	0.223427	0.23128	0.292659
12.6667	1303	1132	783	835	1050	1178	3226	2736	2355	1366	2367	3180	1145	1850	2550	788	924	1265			12	0.245856	0.229934	0.199093	0.160769	0.18	0.158363	0.805981	0.750593	0.536354	0.334732	0.438455	0.540125	0.234405	0.372374	0.430795	0.23167	0.229065	0.296958
12.8333	1343	1164	854	967	1048	1093	3295	2799	2265	1324	2592	2767	1280	2009	2548	782	950	1416			12.1667	0.252486	0.233856	0.209398	0.161379	0.181176	0.180986	0.772121	0.753855	0.561584	0.336831	0.419467	0.559073	0.256913	0.422006	0.492824	0.241215	0.246345	0.317791
13	1507	1278	880	1047	1097	1398	3378	2963	2313	1420	2557	2873	1332	2109	2637	893	964	1471			12.3333	0.271271	0.279722	0.227535	0.177547	0.181471	0.194452	0.715027	0.759786	0.583831	0.35432	0.483413	0.567766	0.290354	0.463498	0.530041	0.236009	0.256978	0.345899
13.1667	1509	1277	927	1019	1192	1357	3217	2795	2319	1528	2783	3088	1318	2119	2630	905	931	1502			12.5	0.317127	0.267351	0.231245	0.19097	0.215294	0.261244	0.795848	0.758304	0.526587	0.402239	0.484505	0.586268	0.296785	0.441964	0.562394	0.258568	0.271599	0.375331
13.3333	1686	1427	954	1091	1272	1512	3318	2894	2341	1466	2945	3044	1405	2228	2616	961	981	1603			12.6667	0.305249	0.283645	0.240313	0.196156	0.26	0.267977	0.753584	0.755635	0.581389	0.412732	0.477084	0.667856	0.305466	0.440389	0.573583	0.266811	0.319894	0.349537
13.5	1697	1449	965	1184	1234	1440	3373	2912	2218	1622	3037	3372	1492	2205	2492	1011	1111	1615			12.8333	0.316298	0.293301	0.26958	0.236425	0.259412	0.245085	0.770638	0.774318	0.556972	0.398041	0.526189	0.575791	0.348875	0.482143	0.573097	0.264208	0.331413	0.399471
13.6667	1706	1392	1128	1289	1417	1587	3238	2805	2429	1618	3183	3345	1582	2364	2928	1080	1048	1645			13	0.361602	0.327701	0.280297	0.26083	0.273824	0.327229	0.791152	0.822954	0.569995	0.431619	0.518551	0.59942	0.365595	0.508403	0.594746	0.312364	0.337616	0.417659
13.8333	1817	1536	1179	1425	1475	1695	3293	2972	2339	1654	3138	3180	1649	2581	2763	1065	1062	1692			13.1667	0.362155	0.327399	0.29967	0.252288	0.301765	0.316186	0.751359	0.773132	0.571622	0.469395	0.567874	0.647347	0.361093	0.511029	0.593043	0.31757	0.322995	0.42791
14	1803	1615	1156	1498	1496	1763	3545	2905	2275	1887	3284	3397	1592	2501	3096	1105	1179	1847			13.3333	0.41105	0.372661	0.3108	0.274253	0.325294	0.357932	0.776322	0.802491	0.577591	0.447709	0.60323	0.637539	0.389068	0.539653	0.589638	0.341866	0.345148	0.46131
14.1667	1933	1622	1182	1517	1824	1910	3544	3026	2493	1640	3024	3473	1715	2614	2936	1162	1188	1919			13.5	0.414088	0.3793	0.315334	0.302624	0.314118	0.33854	0.789916	0.807829	0.544221	0.502274	0.623309	0.710655	0.417042	0.533613	0.559475	0.363557	0.402747	0.465278
14.3333	1996	1729	1285	1618	1709	1806	3483	3103	2434	1748	3579	3762	1608	2544	2945	1277	1207	1898			13.6667	0.416575	0.3621	0.382523	0.334655	0.367941	0.378131	0.75655	0.776097	0.601465	0.500874	0.655172	0.704637	0.445981	0.575368	0.665532	0.393492	0.374834	0.475198
14.5	1984	1770	1306	1677	1720	1943	3342	2898	2494	1870	3628	3411	1847	2879	3202	1232	1286	2012			13.8333	0.447238	0.405552	0.403545	0.376144	0.385	0.407218	0.770143	0.825623	0.577048	0.513466	0.645351	0.667856	0.467524	0.632353	0.625395	0.386985	0.381037	0.490741
14.6667	2115	1773	1410	1763	1885	2230	3436	3001	2326	1802	3486	3704	2127	2856	3024	1260	1379	2011			14	0.44337	0.42939	0.394064	0.398414	0.391176	0.425532	0.832427	0.805753	0.559685	0.594963	0.677215	0.716228	0.449196	0.611345	0.706397	0.404338	0.432875	0.541997
14.8333	2170	1934	1435	1561	1909	1948	3605	2900	2405	1922	3541	3931	2033	2770	3274	1347	1402	2070			14.1667	0.479282	0.431503	0.404782	0.40421	0.487647	0.465123	0.83218	0.841637	0.618828	0.508569	0.620471	0.73317	0.488746	0.641019	0.667477	0.429067	0.436863	0.565807
15	2220	2090	1453	1909	1958	2226	3323	2819	2516	2033	3447	3567	2004	2800	3221	1327	1530	2087			14.3333	0.496685	0.46379	0.447238	0.435021	0.453824	0.437113	0.817103	0.864472	0.602821	0.546345	0.741598	0.797593	0.454341	0.622637	0.669667	0.478959	0.445281	0.558862
15.1667	2368	2057	1502	1825	2042	2222	3460	3057	2431	1947	3553	3918	2056	2697	3164	1358	1341	2299			14.5	0.49337	0.476162	0.455894	0.45302	0.457059	0.47401	0.782254	0.803677	0.619099	0.589017	0.752292	0.719349	0.53119	0.710609	0.732182	0.459436	0.480284	0.596561
15.3333	2361	2146	1490	1878	2037	2355	3421	3135	2650	2014	3675	3736	2195	2657	2954	1431	1536	2022			14.6667	0.529558	0.477067	0.498763	0.479256	0.505588	0.551306	0.805487	0.834223	0.573521	0.565233	0.721301	0.784663	0.621222	0.704569	0.688883	0.471584	0.521489	0.59623
15.5	2253	2121	1436	1934	1938	2588	3396	2960	2504	2133	3775	3938	2156	2832	3313	1480	1426	2258			14.8333	0.544751	0.525649	0.509068	0.417633	0.512647	0.475357	0.847257	0.80427	0.594954	0.607205	0.733304	0.835265	0.590997	0.681985	0.749696	0.509328	0.531679	0.615741
15.6667	2522	2134	1655	2021	2076	2448	3592	2984	2483	2152	3265	3792	2091	3100	3316	1535	1534	2229			15	0.558564	0.572722	0.516488	0.523795	0.527059	0.550229	0.777558	0.780249	0.625068	0.64603	0.712789	0.754124	0.581672	0.689863	0.736804	0.500651	0.588392	0.621362
15.8333	2362	2287	1663	1925	2234	2749	3460	2857	2393	2049	3755	3741	2253	3008	3333	1499	1548	2206			15.1667	0.599448	0.562764	0.536686	0.49817	0.551765	0.549152	0.811419	0.85083	0.602008	0.61595	0.735923	0.832367	0.598392	0.662815	0.722938	0.5141	0.504652	0.691468
16	2483	2282	1586	2097	2204	2620	3480	3102	2660	2236	3844	3968	2361	2929	3368	1613	1628	2219			15.3333	0.597514	0.58962	0.531739	0.514338	0.550294	0.584972	0.80178	0.873962	0.661422	0.639384	0.762549	0.791797	0.643087	0.652311	0.671856	0.54577	0.59105	0.599868
16.1667	2393	2284	1704	2117	2405	2675	3413	3187	2697	2331	3985	3687	2251	3105	3428	1610	1570	2252			15.5	0.56768	0.582076	0.509481	0.531422	0.521176	0.647724	0.795601	0.822064	0.621812	0.681007	0.784374	0.836826	0.630547	0.698267	0.759183	0.567028	0.542313	0.67791
16.3333	2349	2249	1755	2173	2388	2393	3313	3088	2629	2357	3718	4244	2475	2833	3394	1643	1607	2487			15.6667	0.641989	0.585999	0.599753	0.557962	0.561765	0.610019	0.844043	0.829181	0.616115	0.687653	0.673069	0.80428	0.609646	0.768645	0.759912	0.590889	0.590164	0.66832
16.5	2613	2283	1827	2172	2407	2699	3576	3196	2772	2407	3923	3927	2425	2990	3648	1508	1778	2406			15.8333	0.59779	0.632167	0.60305	0.528676	0.608235	0.691085	0.811419	0.791518	0.591698	0.651626	0.780009	0.792911	0.661736	0.744485	0.764048	0.575271	0.596367	0.660714
16.6667	2638	2430	1797	2375	2371	2808	3691	2955	2722	2263	3997	3775	2663	3166	3629	1665	1753	2312			16	0.631215	0.630658	0.571311	0.581147	0.599412	0.656343	0.816362	0.864176	0.664135	0.717034	0.799433	0.843513	0.696463	0.723739	0.772561	0.624729	0.631812	0.665013
16.8333	2819	2363	1988	2344	2449	2763	3878	3173	2775	2274	3778	3691	2466	3252	3528	1720	1828	2330			16.1667	0.606354	0.631261	0.619951	0.587248	0.658529	0.671155	0.799802	0.889383	0.674173	0.750262	0.830205	0.780874	0.661093	0.769958	0.787156	0.623427	0.606114	0.675926
17	2601	2421	1838	2309	2511	2869	3587	3209	2760	2175	4012	4003	2676	3183	3643	1853	1808	2382			16.3333	0.594199	0.6207	0.640973	0.604332	0.653529	0.595206	0.775087	0.860024	0.655724	0.759356	0.771934	0.905038	0.733119	0.698529	0.778886	0.637744	0.622508	0.753638
17.1667	2855	2560	1885	2373	2534	3016	3536	3104	2851	2474	3793	4028	2617	3367	3682	1876	1878	2551			16.5	0.667127	0.63096	0.670651	0.604027	0.659118	0.677619	0.840089	0.892052	0.69452	0.776845	0.816674	0.834374	0.717042	0.739758	0.840671	0.579176	0.698272	0.726852
17.3333	2877	2561	1899	2414	2647	2834	3594	3224	2736	2326	3669	4133	2460	3269	3665	1806	1916	2582			16.6667	0.674033	0.675317	0.658285	0.665955	0.648529	0.706975	0.868512	0.820581	0.680955	0.726478	0.832824	0.80049	0.793569	0.785977	0.83605	0.647289	0.687195	0.695767
17.5	2912	2564	1890	2685	2632	2943	3462	3145	2781	2397	4256	4036	2590	3141	3518	1806	1788	2559			16.8333	0.724033	0.6551	0.737016	0.656498	0.671471	0.694856	0.914731	0.885231	0.695334	0.730325	0.785028	0.781765	0.730225	0.808561	0.811481	0.67115	0.720425	0.70172
17.6667	2890	2612	1883	2466	2730	2849	3671	3303	2639	2371	3977	3989	2742	3404	3467	1911	1958	2557			17	0.663812	0.672601	0.675185	0.645821	0.689706	0.723404	0.842808	0.895907	0.691264	0.695698	0.836098	0.851315	0.797749	0.790441	0.839455	0.72885	0.711564	0.718915
17.8333	2841	2696	1924	2586	2656	2943	3563	3174	2669	2585	4078	4179	2705	3287	3429	1868	1831	2585			17.1667	0.733978	0.714544	0.694559	0.665345	0.696471	0.762995	0.830203	0.864769	0.715952	0.80028	0.788302	0.856888	0.778778	0.838761	0.848942	0.738829	0.742579	0.774802
18	2883	2727	1962	2598	2683	3162	3335	3199	2722	2602	4003	3742	2674	3345	3617	1902	1999	2477			17.3333	0.740055	0.714846	0.70033	0.677852	0.729706	0.713978	0.844538	0.900356	0.684753	0.748513	0.76124	0.880294	0.728296	0.813025	0.844807	0.70846	0.759415	0.785053
18.1667	2901	2720	1965	2627	2570	2880	3695	2969	2810	2609	4123	3683	2747	3088	3704	2029	1947	2624			17.5	0.749724	0.715751	0.69662	0.760525	0.725294	0.743334	0.811913	0.876928	0.696961	0.773347	0.88935	0.858671	0.770096	0.779412	0.809049	0.70846	0.702703	0.777447
18.3333	2951	2599	2057	2872	2760	3003	3603	2916	2808	2590	4362	4076	2830	3278	3389	2032	1895	2799			17.6667	0.743646	0.730235	0.693735	0.693716	0.754118	0.718018	0.863569	0.923784	0.658437	0.764253	0.828459	0.848194	0.818971	0.848477	0.796643	0.754013	0.778024	0.776786
18.5	3042	2759	2173	2812	2517	3191	3632	3160	2870	2575	4202	4127	2828	3365	3836	2037	1902	2708			17.8333	0.73011	0.755582	0.710635	0.730323	0.732353	0.743334	0.836876	0.885528	0.666576	0.839105	0.850502	0.890548	0.807074	0.817752	0.7874	0.735358	0.721755	0.786045
18.6667	3000	2805	2023	2675	2873	3201	3717	3033	2858	2459	4072	4140	2576	3394	3759	2015	2020	2594			18	0.741713	0.764937	0.726298	0.733984	0.740294	0.802316	0.780524	0.892942	0.680955	0.845051	0.834134	0.793134	0.797106	0.832983	0.833131	0.750108	0.79619	0.750331
18.8333	2954	2740	2028	2677	2853	3192	3565	3393	2932	2763	3873	4471	2805	3339	3566	2136	2015	2766			18.1667	0.746685	0.762824	0.727535	0.742831	0.707059	0.726367	0.869501	0.824733	0.704829	0.847499	0.860323	0.779982	0.820579	0.765494	0.854293	0.805206	0.77315	0.798942
19	2925	2749	2306	2488	2767	2777	3587	3324	2812	2631	4098	3938	2781	3364	3680	2001	2124	2817			18.3333	0.760497	0.726313	0.765458	0.817572	0.762941	0.759494	0.846762	0.809015	0.704286	0.840853	0.912484	0.867588	0.847267	0.815389	0.77767	0.806508	0.750111	0.856812
19.1667	3017	2958	2189	2788	2712	3085	3608	3107	2804	2476	4325	4348	3025	3113	3847	2127	2037	2793			18.5	0.785635	0.774593	0.813273	0.799268	0.691471	0.810127	0.85393	0.881376	0.721107	0.835607	0.877564	0.878957	0.846624	0.838235	0.886402	0.808677	0.753212	0.82672
19.3333	3000	2913	2241	2651	2583	3289	3820	3167	3004	2680	3871	4234	2799	3422	3919	2096	2125	2719			18.6667	0.774033	0.788473	0.751443	0.757474	0.796176	0.81282	0.874938	0.843713	0.717851	0.795033	0.849192	0.881855	0.765595	0.845851	0.867672	0.799132	0.805494	0.789021
19.5	3054	2844	2155	2847	2741	3091	3796	3170	2931	2757	4253	3669	2877	3454	3831	2150	2271	2612			18.8333	0.761326	0.768859	0.753504	0.758084	0.790294	0.810396	0.83737	0.950474	0.737927	0.901364	0.805762	0.95564	0.839228	0.831408	0.820725	0.851627	0.803279	0.845899
19.6667	3087	2845	2171	2711	2831	3035	3717	3223	2876	2714	4214	3583	2786	3434	3923	2063	2074	2700			19	0.753315	0.771575	0.868096	0.700427	0.765	0.698626	0.842808	0.930012	0.705372	0.855194	0.854867	0.836826	0.831511	0.837973	0.848455	0.793059	0.851573	0.862765
19.8333	3162	2917	2298	2942	2845	3458	3614	3316	2957	2642	4184	3887	2885	2839	3647	2132	2016	2718			19.1667	0.778729	0.834641	0.819868	0.791946	0.748824	0.781578	0.847998	0.865658	0.703201	0.800979	0.904409	0.928221	0.909968	0.772059	0.889078	0.847722	0.813026	0.854828
20	3139	2843	2241	2580	2982	3346	3560	3114	2981	2602	4147	4427	2899	3312	3479	2048	2111	2844			19.3333	0.774033	0.821062	0.841303	0.750153	0.710882	0.83652	0.900395	0.883452	0.757461	0.872333	0.805325	0.902809	0.837299	0.853204	0.906592	0.834273	0.852016	0.830357
20.1667	3286	2869	2210	2986	2911	3299	3669	3335	3061	2688	4116	3654	2966	3077	3603	2235	2243	2752			19.5	0.78895	0.800241	0.805853	0.809945	0.757353	0.783194	0.894464	0.884342	0.737656	0.899265	0.888695	0.776861	0.862379	0.861607	0.885186	0.857701	0.916704	0.794974
20.3333	3196	2919	2189	2678	3152	3316	3788	3209	3095	2723	4387	3851	2777	3495	3952	2018	2068	2719			19.6667	0.798066	0.800543	0.812448	0.768456	0.783824	0.768112	0.874938	0.900059	0.722735	0.884225	0.880183	0.757691	0.833119	0.856355	0.907565	0.819957	0.82942	0.824074
20.5	3040	2884	2340	2834	3060	3300	3852	3267	3049	2590	4452	4022	2800	3501	3739	2120	2111	2762			19.8333	0.818785	0.822269	0.864798	0.838926	0.787941	0.882036	0.849481	0.927639	0.74471	0.859042	0.873636	0.825457	0.864952	0.700105	0.840428	0.849892	0.803722	0.830026
20.6667	3219	2934	2302	3099	3146	3512	3795	3343	3085	2919	4244	4132	3033	3399	4250	2328	2236	2785			20	0.812431	0.79994	0.841303	0.728493	0.828235	0.851872	0.836134	0.867734	0.751221	0.845051	0.865561	0.945831	0.869453	0.824317	0.799562	0.813449	0.845813	0.871693
20.8333	3121	2977	2312	2864	3104	3127	3697	3330	3049	2833	3884	4099	2728	3502	3903	2181	2174	2662			20.1667	0.853039	0.807785	0.828524	0.852349	0.807353	0.839214	0.863075	0.933274	0.772925	0.875131	0.858795	0.773518	0.890997	0.762605	0.829725	0.894577	0.904298	0.84127
21	3151	2959	2314	2766	3207	3306	3812	3128	3053	2787	4383	4236	2964	3618	3939	2179	2073	2732			20.3333	0.828177	0.822873	0.819868	0.758389	0.878235	0.843792	0.892486	0.895907	0.782149	0.887373	0.91794	0.817432	0.830225	0.872374	0.914619	0.800434	0.826761	0.830357
21.1667	3059	2879	2439	2904	3169	3230	3732	3342	3070	2787	4174	4382	2874	3561	3814	2347	1954	2797			20.5	0.785083	0.812311	0.88211	0.805979	0.851176	0.839483	0.908304	0.913108	0.769669	0.840853	0.932126	0.855551	0.837621	0.87395	0.862807	0.844685	0.845813	0.844577
21.3333	3284	2982	2270	2977	3002	3442	3526	3182	3117	2672	4436	4064	3065	3560	3867	2245	2275	2762			20.6667	0.83453	0.827399	0.866447	0.886821	0.876471	0.89658	0.894217	0.935647	0.779436	0.955929	0.886731	0.880071	0.91254	0.847164	0.987108	0.934924	0.901196	0.852183
21.5	3217	3083	2411	2874	3020	3523	3958	3324	3286	2659	4219	4055	2988	3230	3603	2188	2250	2860			20.8333	0.807459	0.840374	0.870569	0.815131	0.864118	0.79289	0.869995	0.931791	0.769669	0.925848	0.808162	0.872715	0.814469	0.874212	0.9027	0.87115	0.873726	0.811508
21.6667	3186	2995	2183	2937	3354	3637	3819	3091	3177	2555	4042	4337	2942	3589	3801	2108	2107	2935			21	0.815746	0.834943	0.871393	0.785235	0.894412	0.841099	0.898418	0.871886	0.770754	0.909759	0.917067	0.903255	0.890354	0.904674	0.911457	0.870282	0.828977	0.834656
21.8333	3265	3020	2257	3130	3212	3457	3756	3334	3146	2837	4304	3780	3057	3550	3942	2237	2249	2851			21.1667	0.790331	0.810803	0.922918	0.827334	0.883235	0.82063	0.878646	0.93535	0.775366	0.909759	0.871454	0.9358	0.861415	0.889706	0.881051	0.943167	0.776252	0.856151
22	3228	2946	2255	3061	2865	3142	3540	3354	3164	2801	4189	4361	2856	3321	3785	2191	2203	2901			21.3333	0.852486	0.841883	0.853256	0.849603	0.834118	0.877727	0.827731	0.8879	0.788117	0.869535	0.928634	0.864913	0.92283	0.889443	0.893943	0.898915	0.918476	0.844577
22.1667	3477	2946	2335	3162	3191	3379	3739	3482	3152	2743	4362	4282	3035	3180	3638	2298	2388	2908			21.5	0.833978	0.87236	0.911377	0.818182	0.839412	0.899542	0.934503	0.930012	0.833966	0.864988	0.881275	0.862907	0.898071	0.802784	0.829725	0.874187	0.907399	0.876984
22.3333	3475	2878	2341	2960	3143	3545	3628	3193	3150	2716	4384	4157	2956	3532	3863	2276	2296	2868			21.6667	0.825414	0.845806	0.817395	0.837401	0.937647	0.930245	0.900148	0.860913	0.804395	0.828611	0.842645	0.925769	0.88328	0.897059	0.877889	0.839479	0.844041	0.901786
22.5	3193	2917	2533	2798	3230	3537	3928	3199	3176	2640	4140	4418	3086	3567	3967	2249	2309	2869			21.8333	0.847238	0.853349	0.847898	0.896278	0.895882	0.881767	0.884577	0.932977	0.795985	0.927247	0.899825	0.801605	0.920257	0.886817	0.912187	0.895445	0.906956	0.874008
22.6667	3339	3063	2437	3083	3207	3356	3683	3280	3322	2789	4487	4318	3127	3567	3748	2386	2343	2929			22	0.837017	0.83102	0.847073	0.875229	0.793824	0.79693	0.831191	0.938909	0.800868	0.914655	0.874727	0.931119	0.855627	0.826681	0.873997	0.875488	0.886575	0.890542
22.8333	3200	3120	2295	2829	3124	3237	3996	3280	3342	2955	4407	4248	2924	3496	4078	2327	2317	2983			22.1667	0.905801	0.83102	0.880049	0.90604	0.889706	0.860759	0.880376	0.976868	0.797613	0.894369	0.912484	0.913509	0.913183	0.789653	0.838239	0.921909	0.968542	0.892857
23	3327	2950	2288	3246	3323	3609	3870	3168	3201	2925	3789	4350	3097	3475	4011	2281	2279	2927			22.3333	0.905249	0.810501	0.882523	0.844417	0.875588	0.905467	0.852941	0.891163	0.79707	0.884925	0.917285	0.885644	0.887781	0.88209	0.89297	0.912364	0.92778	0.87963
23.1667	3304	2891	2290	3184	3292	3436	3821	3198	3256	2791	4602	4095	3027	3659	3867	2373	2209	2934			22.5	0.827348	0.822269	0.961665	0.794997	0.901176	0.903313	0.927088	0.892942	0.804124	0.858342	0.864033	0.943825	0.929582	0.891282	0.918268	0.900651	0.93354	0.87996
23.3333	3297	2942	2432	3009	3098	3621	3845	3167	3284	2805	4183	4266	3139	3623	3564	2293	2314	2970			22.6667	0.86768	0.866325	0.922094	0.88194	0.894412	0.854565	0.866535	0.916963	0.843733	0.910458	0.939764	0.921534	0.942765	0.891282	0.864996	0.960087	0.948604	0.899802
23.5	3425	3225	2417	2891	3172	3605	4018	3422	3313	2776	4259	4051	3181	3642	4036	2344	2089	2756			22.8333	0.829282	0.883524	0.863561	0.804454	0.87	0.822515	0.943895	0.916963	0.849159	0.96852	0.922305	0.90593	0.877492	0.872637	0.945269	0.93449	0.937085	0.917659
23.6667	3423	3257	2382	3071	3232	3574	3879	3456	3319	2827	4481	4075	3036	3627	4129	2252	2211	2990			23	0.864365	0.832227	0.860676	0.931666	0.928529	0.922704	0.912753	0.883749	0.810906	0.958027	0.787429	0.928667	0.933119	0.867122	0.928971	0.914534	0.920248	0.89914
23.8333	3417	3054	2294	2902	3211	3564	3773	3241	3427	2913	4102	4416	3161	3654	3957	2368	2225	2904			23.1667	0.858011	0.814424	0.8615	0.912752	0.919412	0.876111	0.900643	0.892645	0.825827	0.911158	0.964863	0.871823	0.910611	0.915441	0.893943	0.954447	0.889233	0.901455
24	3365	3030	2426	3270	3374	3631	3891	3356	3393	2825	4379	4516	3109	3670	3661	2288	2199	3037			23.3333	0.856077	0.829813	0.920033	0.859365	0.862353	0.925936	0.906574	0.883452	0.833424	0.916055	0.873418	0.909942	0.946624	0.905987	0.820238	0.91974	0.935755	0.91336
24.1667	3389	3102	2289	2981	3167	3372	4011	3326	3505	3002	4395	3967	3007	3245	3495	2351	2278	2962			23.5	0.891436	0.915208	0.91385	0.823368	0.884118	0.921627	0.949333	0.959075	0.841291	0.905911	0.890004	0.862015	0.960129	0.910977	0.935052	0.941866	0.836066	0.842593
24.3333	3340	3195	2397	3126	3277	3442	3718	3415	3300	2862	4332	3838	3064	3597	3956	2285	2344	2986			23.6667	0.890884	0.924864	0.899423	0.878279	0.901765	0.913278	0.914978	0.969158	0.842919	0.92375	0.938455	0.867365	0.913505	0.907038	0.957675	0.901952	0.89012	0.919974
24.5	3359	3113	2333	2833	3237	3341	3927	3207	3216	2913	4384	4450	2901	3742	3770	2289	2218	2780			23.8333	0.889227	0.863609	0.863149	0.826724	0.895588	0.910584	0.888779	0.905397	0.872219	0.95383	0.85574	0.943379	0.953698	0.914128	0.915836	0.952278	0.896323	0.891534
24.6667	3428	2961	2332	2965	2990	3609	4011	3269	3542	2887	4450	4307	3273	3700	4016	2300	2336	2751			24	0.874862	0.856367	0.91756	0.938987	0.943529	0.928629	0.917944	0.939502	0.862995	0.92305	0.916194	0.965671	0.936977	0.91833	0.843834	0.91757	0.884803	0.935516
24.8333	3428	3188	2626	3142	3468	3460	4004	3457	3414	2789	4363	4125	3024	3614	3543	2313	2313	3006			24.1667	0.881492	0.878093	0.861088	0.850824	0.882647	0.858874	0.947603	0.930605	0.89338	0.98496	0.919686	0.84329	0.90418	0.806723	0.803454	0.944902	0.919805	0.910714
25	3318	3070	2387	2937	3342	3621	3917	3290	3489	2908	3912	4198	3066	3491	3812	2283	2241	3069			24.3333	0.867956	0.906156	0.905606	0.895058	0.915	0.877727	0.875185	0.956999	0.837765	0.935992	0.905936	0.814534	0.922508	0.89916	0.915592	0.916269	0.949047	0.918651
25.1667	3360	3099	2465	3123	2995	3776	3808	3327	3520	2767	4088	3932	3126	3549	3822	2467	2282	3060			24.5	0.873204	0.881412	0.879225	0.805674	0.903235	0.850525	0.926841	0.895314	0.814976	0.95383	0.917285	0.950959	0.870096	0.937237	0.870348	0.918004	0.893221	0.850529
25.3333	3263	3075	2326	3101	3367	3595	3993	3524	3426	3045	4451	4453	3154	3551	3747	2467	2322	2745			24.6667	0.892265	0.835546	0.878813	0.845943	0.830588	0.922704	0.947603	0.913701	0.903418	0.944736	0.931689	0.919082	0.989711	0.926208	0.930187	0.922777	0.945503	0.840939
25.5	3460	2969	2549	3024	3031	3466	3764	3476	3669	3027	4562	3727	3208	3554	3783	2455	2219	3014			24.8333	0.892265	0.904043	1	0.899939	0.971176	0.882575	0.945872	0.969454	0.868692	0.910458	0.912702	0.878511	0.909646	0.903624	0.81513	0.928416	0.935312	0.925265
25.6667	3404	3019	2442	3209	3349	3750	4007	3432	3565	2855	4304	4444	2974	3792	3873	2280	2249	3084			25	0.861878	0.868437	0.901484	0.837401	0.934118	0.925936	0.92437	0.919929	0.88904	0.952081	0.814273	0.894784	0.923151	0.871324	0.880564	0.915401	0.903412	0.946098
25.8333	3234	3137	2354	3266	3501	3453	3902	3319	3612	3026	4507	4670	2999	3516	4071	2273	2205	2929			25.1667	0.873481	0.877188	0.933636	0.894143	0.832059	0.967681	0.89743	0.930902	0.89745	0.902763	0.852684	0.835488	0.942444	0.886555	0.882997	0.995228	0.921577	0.943122
26	3259	3141	2413	3271	3565	3729	4136	3406	3536	2873	4537	4143	3225	3390	3803	2355	2232	3081			25.3333	0.846685	0.869946	0.87634	0.887431	0.941471	0.918933	0.943154	0.989324	0.871948	1	0.931907	0.951627	0.951447	0.88708	0.864753	0.995228	0.9393	0.838955
26.1667	3344	3092	2394	2935	3371	3566	3901	3318	3462	2805	4763	3714	3097	3812	3961	2396	2381	2827			25.5	0.901105	0.83796	0.968261	0.863941	0.842647	0.884191	0.886555	0.975089	0.937873	0.993704	0.956133	0.78979	0.96881	0.887868	0.87351	0.990022	0.893664	0.92791
26.3333	3565	3222	2283	2926	3279	3721	4028	3240	3519	2888	4520	4467	2992	3981	3885	2435	2434	3158			25.6667	0.885635	0.853048	0.924155	0.920378	0.936176	0.960679	0.946614	0.96204	0.909658	0.933543	0.899825	0.949621	0.893569	0.950368	0.895403	0.9141	0.906956	0.951058
26.5	3518	3223	2495	3470	3105	3600	3770	2825	3627	2726	4400	4167	3226	3780	4092	2250	2355	3091			25.8333	0.838674	0.888654	0.887881	0.937767	0.980882	0.880689	0.920662	0.928529	0.922409	0.993354	0.944129	1	0.901608	0.877889	0.943566	0.911063	0.887461	0.899802
26.6667	3622	3148	2453	3184	3161	3586	3834	3155	3563	2823	4181	4527	3198	3521	3981	2376	2269	2974			26	0.84558	0.889861	0.912201	0.939292	0.999706	0.955023	0.978497	0.95433	0.901791	0.939839	0.950677	0.882523	0.974277	0.8448	0.878375	0.946638	0.899424	0.950066
26.8333	3818	3084	2283	3098	3297	3522	3921	3270	3627	2985	4308	4186	3021	3509	3682	2292	2213	3232			26.1667	0.869061	0.875075	0.904369	0.836791	0.942647	0.911123	0.920415	0.928233	0.881715	0.916055	1	0.786893	0.933119	0.95562	0.916809	0.964425	0.965441	0.866071
27	3497	3068	2498	3036	3432	3640	3923	3491	3499	2741	3690	4533	3236	3554	4303	2395	2459	3031			26.3333	0.93011	0.914303	0.858615	0.834045	0.915588	0.952868	0.951804	0.905101	0.897179	0.945086	0.946966	0.954748	0.899357	1	0.898322	0.981345	0.988923	0.975529
27.1667	3542	3418	2487	3277	3295	3699	4089	3417	3854	2974	4214	4334	2852	3722	3852	2295	2324	2818			26.5	0.917127	0.914605	0.946002	1	0.864412	0.92028	0.888038	0.782028	0.926479	0.888423	0.920777	0.887873	0.974598	0.947216	0.948674	0.901085	0.953921	0.953373
27.3333	3479	3063	2504	3212	3461	3643	3982	3332	3684	2930	4571	4340	3278	3621	3773	2369	2384	2990			26.6667	0.945856	0.891973	0.928689	0.912752	0.880882	0.91651	0.903856	0.879893	0.909116	0.92235	0.872981	0.968123	0.965595	0.879202	0.921674	0.955748	0.915817	0.914683
27.5	3234	3506	2455	3060	3481	3687	3603	3313	3677	2718	4551	4635	3305	3670	4055	2478	2251	2995			26.8333	1	0.872661	0.858615	0.886516	0.920882	0.899273	0.925358	0.913998	0.926479	0.979014	0.900698	0.892109	0.908682	0.87605	0.848942	0.919306	0.891006	1
27.6667	3559	3316	2350	3182	3419	3824	4223	3507	3633	2882	4304	3947	3192	3750	4075	2314	2199	3014			27	0.911326	0.867833	0.947238	0.867602	0.960588	0.931053	0.925853	0.979537	0.891753	0.893669	0.765823	0.969461	0.977814	0.887868	1	0.963991	1	0.933532
27.8333	3497	3234	2547	3249	3497	3724	3727	2844	3898	2910	4421	4537	3064	3580	3915	2414	2435	3078			27.1667	0.923757	0.973446	0.942704	0.941123	0.920294	0.946943	0.966881	0.957592	0.988063	0.975166	0.880183	0.9251	0.854341	0.931985	0.890294	0.920607	0.940186	0.863095
28	3467	3116	2399	3229	3566	3896	3974	3494	3876	2992	3928	4160	3017	3718	4258	2335	2341	3145			27.3333	0.906354	0.866325	0.949711	0.921293	0.969118	0.931861	0.940435	0.932384	0.941942	0.959776	0.958097	0.926438	0.991318	0.905462	0.871078	0.952711	0.96677	0.919974
28.1667	3408	3113	2408	3226	3108	3694	4004	3560	3836	2788	4587	3710	2944	3584	3735	2473	2325	2941			27.5	0.838674	1	0.929514	0.874924	0.975	0.943711	0.846762	0.92675	0.940043	0.885624	0.953732	0.992198	1	0.91833	0.939674	1	0.907842	0.921627
28.3333	3437	3081	2480	3157	3413	3753	3721	3341	3863	2953	4605	4336	2959	3571	4199	2438	2300	3015			27.6667	0.928453	0.942667	0.886232	0.912142	0.956765	0.980609	1	0.984282	0.928106	0.942987	0.899825	0.838832	0.963666	0.939338	0.944539	0.92885	0.884803	0.92791
																					27.8333	0.911326	0.917924	0.967436	0.932581	0.979706	0.953676	0.87741	0.787663	1	0.952781	0.92536	0.970352	0.922508	0.894695	0.905619	0.972234	0.989366	0.949074
																					28	0.903039	0.882317	0.90643	0.92648	1	1	0.938458	0.980427	0.994031	0.981462	0.817765	0.886313	0.907395	0.930935	0.989054	0.937961	0.947718	0.97123
																					28.1667	0.88674	0.881412	0.91014	0.925564	0.865294	0.945597	0.945872	1	0.98318	0.910108	0.961589	0.786001	0.883923	0.895746	0.861834	0.997831	0.940629	0.90377
																					28.3333	0.894751	0.871756	0.939819	0.904515	0.955	0.961487	0.875927	0.935053	0.990505	0.967821	0.965517	0.925546	0.888746	0.892332	0.974702	0.982646	0.929553	0.928241

## Sheet: Ab42 (pH 6.8)
Time (h)	Aβ42 alone	Aβ42 alone	Aβ42 alone	Aβ42:YX-I-1=1:5	Aβ42:YX-I-1=1:5	Aβ42:YX-I-1=1:5	Aβ42:YX-A-1=1:1	Aβ42:YX-A-1=1:1	Aβ42:YX-A-1=1:1
0	418	422	393	430	456	449	414	458	435
0.166667	380	403	425	401	439	434	391	428	404
0.333333	568	549	437	683	614	568	623	647	535
0.5	1093	1071	737	1158	1098	1167	1248	1207	1170
0.666667	2244	2307	1376	2037	2025	2012	2468	2536	2724
0.833333	2447	2535	2207	2641	2753	2784	2728	2716	2940
1	2589	2529	2330	2773	2969	3055	2566	2675	2860
1.16667	2408	2498	2455	2799	3047	2949	2522	2613	2754
1.33333	2553	2622	2380	2924	2928	2882	2634	2707	2703
1.5	2528	2477	2435	2784	3052	2992	2489	2570	2853
1.66667	2583	2564	2334	2874	3001	2634	2460	2596	2741
1.83333	2521	2500	2367	2819	2772	2834	2414	2481	2827
2	2553	2460	2381	2747	2817	2743	2409	2561	2772
2.16667	2625	2456	2412	2727	2919	2741	2381	2428	2878
2.33333	2622	2459	2398	2746	2814	2734	2326	2548	2780
2.5	2637	2460	2317	2633	2743	2599	2354	2446	2771
2.66667	2563	2437	2285	2637	2702	2593	2362	2443	2793
2.83333	2558	2461	2248	2515	2745	2586	2291	2480	2785
3	2517	2433	2228	2500	2737	2713	2339	2451	2773
3.16667	2606	2409	2297	2487	2670	2649	2263	2440	2783
3.33333	2660	2451	2385	2390	2633	2579	2265	2459	2771
3.5	2638	2329	2261	2416	2707	2513	2270	2334	2746
3.66667	2585	2345	2244	2607	2685	2556	2277	2373	2650
3.83333	2562	2360	2226	2484	2704	2605	2426	2326	2734
4	2622	2343	2300	2376	2530	2446	2387	2359	2708
4.16667	2597	2325	2243	2432	2577	2448	2306	2344	2758
4.33333	2578	2335	2183	2369	2667	2507	2163	2435	2796
4.5	2578	2350	2138	2419	2681	2556	2270	2184	2845
4.66667	2675	2349	2229	2469	2535	2519	2237	2259	2752
4.83333	2599	2343	2105	2410	2571	2531	2236	2381	2766
5	2556	2282	2206	2487	2532	2686	2151	2335	2769
5.16667	2743	2369	2347	2402	2546	2495	2159	2286	2747
5.33333	2596	2307	2249	2410	2640	2602	2228	2288	2672
5.5	2631	2244	2289	2356	2567	2422	2152	2293	2756
5.66667	2640	2298	2192	2325	2557	2609	2126	2228	2787
5.83333	2667	2301	2191	2529	2631	2529	2193	2402	2792
6	2652	2260	2138	2364	2486	2542	2252	2423	2748
6.16667	2666	2188	2056	2347	2650	2661	2145	2284	2689
6.33333	2734	2265	2159	2446	2602	2545	2187	2225	2733
6.5	2750	2231	2267	2425	2519	2504	2181	2324	2621
6.66667	2573	2257	2235	2423	2560	2514	2189	2256	2749
6.83333	2704	2291	2223	2218	2551	2740	2106	2346	2764
7	2674	2354	2176	2388	2716	2613	2261	2302	2669
7.16667	2680	2175	2210	2392	2455	2538	2181	2298	2780
7.33333	2682	2267	2095	2505	2604	2492	2140	2245	2701
7.5	2698	2198	2229	2430	2676	2526	2099	2311	2688
7.66667	2599	2212	2161	2445	2632	2702	2210	2270	2838
7.83333	2721	2198	2135	2304	2726	2615	2203	2291	2688
8	2683	2335	2148	2263	2549	2593	2194	2351	2788
8.16667	2612	2224	2131	2483	2530	2610	2247	2317	2793
8.33333	2847	2198	2238	2358	2571	2587	2171	2306	2791
8.5	2687	2209	2170	2315	2668	2536	2152	2330	2645
8.66667	2697	2217	2146	2353	2526	2391	2282	2182	2745
8.83333	2698	2260	2144	2306	2579	2500	2156	2210	2750
9	2807	2191	2188	2393	2639	2402	2234	2371	2852
9.16667	2773	2257	2214	2365	2646	2616	2193	2382	2641
9.33333	2823	2225	2098	2374	2573	2584	2165	2217	2807
9.5	2660	2195	2221	2350	2798	2556	2231	2163	2740
9.66667	2755	2261	2117	2283	2485	2640	2250	2283	2760
9.83333	2572	2201	2195	2473	2597	2519	2245	2295	2909
10	2753	2193	2173	2411	2655	2533	2271	2190	2683
10.1667	2731	2260	2058	2380	2592	2535	2261	2228	2777
10.3333	2730	2221	2276	2426	2618	2681	2237	2328	2841
10.5	2703	2271	2188	2415	2713	2583	2159	2331	2805
10.6667	2773	2197	2134	2378	2553	2541	2192	2249	2601
10.8333	2658	2124	2138	2409	2591	2675	2107	2206	2818
11	2770	2226	2140	2453	2622	2497	2171	2246	2715
11.1667	2769	2175	2074	2377	2645	2700	2285	2220	2810
11.3333	2722	2161	2184	2377	2770	2481	2223	2262	2730
11.5	2729	2221	2169	2268	2737	2726	2165	2220	2774
11.6667	2604	2223	2209	2443	2648	2686	2237	2286	2781
11.8333	2851	2189	2093	2547	2714	2681	2228	2248	2682
12	2755	2265	2155	2468	2620	2723	2127	2243	2666
