# Supplementary material for: Tuning the rate of aggregation of hIAPP into amyloid using small-molecule modulators of assembly
Source: Nat Commun. 2022 Feb 24;13:1040. doi: 10.1038/s41467-022-28660-7 (PMC8873464; doi:10.1038/s41467-022-28660-7)
Supplement: Supplementary file 3 — Source Data [file 41467_2022_28660_MOESM3_ESM.zip › Source data files/7. IAPP-COOH aggregation.xlsx]

## Sheet: IAPP-COOH
Time (h)	IAPP-COOH alone	IAPP-COOH alone	IAPP-COOH alone	Inhibitor (1:3)	Inhibitor (1:3)	Inhibitor (1:3)	Accelerator (1:0.5)	Accelerator (1:0.5)	Accelerator (1:0.5)			Max	4145	5016	5116	3753	5564	4767	4350	4208	2590
0	247	266	244	235	242	247	263	221	234			Min	183	184	175	174	174	175	187	181	179
0.166667	231	221	203	209	209	232	212	205	207
0.333333	214	209	232	218	219	220	212	191	213
0.5	228	221	218	181	222	202	200	206	209			Time (h)	IAPP-COOH alone	IAPP-COOH alone	IAPP-COOH alone	Inhibitor (1:3)	Inhibitor (1:3)	Inhibitor (1:3)	Accelerator (1:0.5)	Accelerator (1:0.5)	Accelerator (1:0.5)
0.666667	197	228	225	191	192	212	200	204	204			0	0.0161535	0.0169702	0.0139648	0.0170439	0.012616	0.0156794	0.0182561	0.00993295	0.0228121
0.833333	193	200	222	190	191	244	201	221	216			0.166667	0.0121151	0.00765728	0.00566687	0.00977927	0.00649351	0.0124129	0.00600528	0.00595977	0.0116134
1	202	240	220	184	209	201	218	183	206			0.333333	0.00782433	0.00517384	0.0115361	0.0122939	0.00834879	0.00979965	0.00600528	0.00248324	0.014102
1.16667	198	189	195	174	214	207	231	200	205			0.5	0.0113579	0.00765728	0.00870269	0.00195585	0.00890538	0.00587979	0.00312275	0.0062081	0.012443
1.33333	204	216	236	217	244	227	244	195	194			0.666667	0.00353357	0.00910596	0.0101194	0.00474993	0.00333952	0.00805749	0.00312275	0.00571145	0.0103691
1.5	201	228	191	182	201	205	205	188	179			0.833333	0.00252398	0.00331126	0.00951224	0.00447052	0.00315399	0.0150261	0.00336296	0.00993295	0.0153463
1.66667	204	202	184	196	205	215	196	211	182			1	0.00479556	0.0115894	0.00910747	0.00279408	0.00649351	0.00566202	0.00744655	0.000496648	0.0111987
1.83333	204	217	230	203	196	207	210	198	201			1.16667	0.00378597	0.00103477	0.00404776	0	0.00742115	0.00696864	0.0105693	0.00471815	0.0107839
2	205	214	223	208	218	205	217	211	179			1.33333	0.00530035	0.00662252	0.0123457	0.0120145	0.012987	0.011324	0.013692	0.00347653	0.00622148
2.16667	194	206	218	192	207	229	222	207	187			1.5	0.00454316	0.00910596	0.00323821	0.00223526	0.00500928	0.0065331	0.0043238	0.00173827	0
2.33333	198	187	217	195	229	219	201	200	199			1.66667	0.00530035	0.00372517	0.00182149	0.00614697	0.00575139	0.0087108	0.0021619	0.00744971	0.0012443
2.5	213	219	232	191	222	221	187	207	199			1.83333	0.00530035	0.00682947	0.0111313	0.00810282	0.00408163	0.00696864	0.00552486	0.0042215	0.00912484
2.66667	213	207	195	239	199	214	224	190	221			2	0.00555275	0.00620861	0.00971463	0.00949986	0.00816327	0.0065331	0.00720634	0.00744971	0
2.83333	213	197	224	193	199	219	218	202	204			2.16667	0.00277638	0.00455298	0.00870269	0.00502934	0.00612245	0.0117596	0.0084074	0.00645642	0.00331813
3	196	184	210	209	195	175	194	202	232			2.33333	0.00378597	0.000620861	0.0085003	0.00586756	0.0102041	0.00958188	0.00336296	0.00471815	0.00829531
3.16667	194	201	234	184	210	204	217	204	216			2.5	0.00757193	0.00724338	0.0115361	0.00474993	0.00890538	0.0100174	0	0.00645642	0.00829531
3.33333	212	186	206	192	202	220	221	222	213			2.66667	0.00757193	0.00475993	0.00404776	0.0181615	0.00463822	0.00849303	0.00888782	0.00223491	0.0174202
3.5	205	210	214	199	205	217	231	226	205			2.83333	0.00757193	0.0026904	0.00991702	0.00530875	0.00463822	0.00958188	0.00744655	0.0052148	0.0103691
3.66667	192	194	225	184	208	219	210	228	212			3	0.00328117	0	0.00708359	0.00977927	0.0038961	0	0.00168148	0.0052148	0.0219826
3.83333	187	191	229	200	248	209	219	232	211			3.16667	0.00277638	0.00351821	0.0119409	0.00279408	0.00667904	0.00631533	0.00720634	0.00571145	0.0153463
4	217	216	217	201	209	182	201	181	210			3.33333	0.00731954	0.000413907	0.00627403	0.00502934	0.00519481	0.00979965	0.00816719	0.0101813	0.014102
4.16667	223	204	230	195	214	203	218	192	198			3.5	0.00555275	0.00538079	0.00789314	0.00698519	0.00575139	0.00914634	0.0105693	0.0111746	0.0107839
4.33333	199	200	223	198	215	217	206	198	229			3.66667	0.00227158	0.00206954	0.0101194	0.00279408	0.00630798	0.00958188	0.00552486	0.0116712	0.0136873
4.5	213	213	210	188	195	203	215	218	221			3.83333	0.00100959	0.00144868	0.010929	0.0072646	0.0137291	0.00740418	0.00768676	0.0126645	0.0132725
4.66667	186	204	210	196	189	186	225	196	233			4	0.00858152	0.00662252	0.0085003	0.00754401	0.00649351	0.00152439	0.00336296	0	0.0128577
4.83333	198	208	195	191	220	207	227	211	225			4.16667	0.0100959	0.00413907	0.0111313	0.00586756	0.00742115	0.00609756	0.00744655	0.00273156	0.00788055
5	225	208	192	209	201	198	194	201	213			4.33333	0.00403836	0.00331126	0.00971463	0.00670578	0.00760668	0.00914634	0.00456402	0.0042215	0.0207383
5.16667	215	215	211	225	228	217	230	239	213			4.5	0.00757193	0.00600166	0.00708359	0.00391171	0.0038961	0.00609756	0.00672592	0.00918798	0.0174202
5.33333	216	216	186	199	181	195	202	202	222			4.66667	0.000757193	0.00413907	0.00708359	0.00614697	0.00278293	0.00239547	0.00912803	0.00372486	0.0223973
5.5	185	197	175	206	218	220	228	200	215			4.83333	0.00378597	0.00496689	0.00404776	0.00474993	0.00853432	0.00696864	0.00960846	0.00744971	0.0190792
5.66667	192	190	197	177	200	219	233	206	202			5	0.0106007	0.00496689	0.0034406	0.00977927	0.00500928	0.00500871	0.00168148	0.00496648	0.014102
5.83333	195	203	210	189	223	178	234	230	209			5.16667	0.00807673	0.00641556	0.00728597	0.0142498	0.0100186	0.00914634	0.0103291	0.0144028	0.014102
6	201	226	216	185	198	219	226	227	243			5.33333	0.00832913	0.00662252	0.00222627	0.00698519	0.0012987	0.0043554	0.00360317	0.0052148	0.0178349
6.16667	209	208	205	200	208	208	244	234	232			5.5	0.000504796	0.0026904	0	0.00894104	0.00816327	0.00979965	0.00984867	0.00471815	0.0149316
6.33333	220	193	216	201	184	203	239	229	260			5.66667	0.00227158	0.00124172	0.00445254	0.000838223	0.00482375	0.00958188	0.0110497	0.0062081	0.00953961
6.5	214	219	206	208	208	225	262	236	264			5.83333	0.00302877	0.00393212	0.00708359	0.00419111	0.00909091	0.00065331	0.0112899	0.0121679	0.012443
6.66667	201	212	231	188	223	214	271	230	262			6	0.00454316	0.00869205	0.00829792	0.00307348	0.00445269	0.00958188	0.00936824	0.0114229	0.026545
6.83333	208	236	186	209	223	206	295	223	307			6.16667	0.00656234	0.00496689	0.00607165	0.0072646	0.00630798	0.00718641	0.013692	0.0131612	0.0219826
7	244	213	215	209	204	221	279	236	303			6.33333	0.00933872	0.00186258	0.00829792	0.00754401	0.00185529	0.00609756	0.012491	0.0119195	0.033596
7.16667	207	209	217	183	189	187	300	262	318			6.5	0.00782433	0.00724338	0.00627403	0.00949986	0.00630798	0.0108885	0.0180159	0.0136578	0.0352551
7.33333	183	205	248	180	224	235	286	291	354			6.66667	0.00454316	0.0057947	0.0113337	0.00391171	0.00909091	0.00849303	0.0201778	0.0121679	0.0344255
7.5	198	234	233	217	207	235	323	282	364			6.83333	0.00630994	0.0107616	0.00222627	0.00977927	0.00909091	0.00675087	0.0259428	0.0104296	0.05309
7.66667	208	206	187	192	191	210	307	269	359			7	0.0153963	0.00600166	0.00809553	0.00977927	0.00556586	0.0100174	0.0220994	0.0136578	0.0514309
7.83333	209	225	215	208	207	210	327	305	430			7.16667	0.00605755	0.00517384	0.0085003	0.00251467	0.00278293	0.00261324	0.0271439	0.0201142	0.0576524
8	219	247	232	211	212	196	355	285	443			7.33333	0	0.00434603	0.0147743	0.00167645	0.00927644	0.0130662	0.0237809	0.0273156	0.072584
8.16667	212	212	208	202	209	206	381	356	533			7.5	0.00378597	0.0103477	0.0117385	0.0120145	0.00612245	0.0130662	0.0326687	0.0250807	0.0767316
8.33333	198	218	182	193	215	215	412	384	569			7.66667	0.00630994	0.00455298	0.00242866	0.00502934	0.00315399	0.00762195	0.0288254	0.0218525	0.0746578
8.5	226	230	227	209	208	201	430	380	654			7.83333	0.00656234	0.0084851	0.00809553	0.00949986	0.00612245	0.00762195	0.0336296	0.0307922	0.104106
8.66667	212	221	222	197	232	208	546	439	685			8	0.00908632	0.0130381	0.0115361	0.0103381	0.00705009	0.00457317	0.0403555	0.0258257	0.109498
8.83333	196	221	185	189	209	219	602	449	914			8.16667	0.00731954	0.0057947	0.00667881	0.00782341	0.00649351	0.00675087	0.046601	0.0434567	0.146827
9	218	216	224	193	174	204	553	502	1032			8.33333	0.00378597	0.00703642	0.00141672	0.00530875	0.00760668	0.0087108	0.0540476	0.0504097	0.161759
9.16667	197	211	219	200	221	217	672	587	1152			8.5	0.0108531	0.00951987	0.0105242	0.00977927	0.00630798	0.00566202	0.0583714	0.0494164	0.197014
9.33333	232	212	195	214	220	232	731	655	1260			8.66667	0.00731954	0.00765728	0.00951224	0.00642638	0.0107607	0.00718641	0.0862359	0.0640675	0.209871
9.5	214	206	221	210	205	236	814	650	1315			8.83333	0.00328117	0.00765728	0.00202388	0.00419111	0.00649351	0.00958188	0.0996877	0.0665508	0.304853
9.66667	214	215	253	204	198	218	980	813	1392			9	0.00883392	0.00662252	0.00991702	0.00530875	0	0.00631533	0.0879174	0.0797119	0.353795
9.83333	241	229	238	214	227	206	1051	925	1545			9.16667	0.00353357	0.00558775	0.00890508	0.0072646	0.00871985	0.00914634	0.116503	0.100819	0.403567
10	232	207	184	183	226	192	1163	907	1575			9.33333	0.0123675	0.0057947	0.00404776	0.0111763	0.00853432	0.0124129	0.130675	0.117705	0.448362
10.1667	217	235	244	231	210	199	1316	1093	1685			9.5	0.00782433	0.00455298	0.00930986	0.0100587	0.00575139	0.013284	0.150613	0.116464	0.471174
10.3333	213	245	222	215	203	209	1406	1179	1726			9.66667	0.00782433	0.00641556	0.0157863	0.00838223	0.00445269	0.00936411	0.190488	0.156941	0.503111
10.5	192	245	215	203	222	218	1441	1379	1811			9.83333	0.0146391	0.00931291	0.0127505	0.0111763	0.00983302	0.00675087	0.207543	0.184753	0.56657
10.6667	208	232	207	187	220	225	1497	1424	1794			10	0.0123675	0.00475993	0.00182149	0.00251467	0.0096475	0.00370209	0.234446	0.180283	0.579013
10.8333	234	212	204	215	222	175	1584	1449	1852			10.1667	0.00858152	0.0105546	0.0139648	0.0159262	0.00667904	0.00522648	0.271199	0.226471	0.624637
11	227	258	230	204	222	226	1683	1555	1982			10.3333	0.00757193	0.0126242	0.00951224	0.0114557	0.00538033	0.00740418	0.292818	0.247827	0.641642
11.1667	231	236	209	209	216	217	1733	1606	1998			10.5	0.00227158	0.0126242	0.00809553	0.00810282	0.00890538	0.00936411	0.301225	0.297492	0.676898
11.3333	279	211	239	208	214	199	1866	1763	1921			10.6667	0.00630994	0.00993377	0.00647642	0.0036323	0.00853432	0.0108885	0.314677	0.308667	0.669847
11.5	233	211	220	227	211	214	2016	1769	2044			10.8333	0.0128723	0.0057947	0.00586926	0.0114557	0.00890538	0	0.335575	0.314875	0.693903
11.6667	236	227	214	212	230	219	2117	1983	2066			11	0.0111055	0.0153146	0.0111313	0.00838223	0.00890538	0.0111063	0.359356	0.341197	0.747822
11.8333	265	238	211	198	216	218	2206	1955	2182			11.1667	0.0121151	0.0107616	0.0068812	0.00977927	0.00779221	0.00914634	0.371367	0.353861	0.754459
12	267	254	223	204	223	242	2403	2214	2154			11.3333	0.0242302	0.00558775	0.0129528	0.00949986	0.00742115	0.00522648	0.403315	0.392848	0.722522
12.1667	263	258	250	224	235	214	2563	2267	2140			11.5	0.0126199	0.00558775	0.00910747	0.0148086	0.00686456	0.00849303	0.439347	0.394338	0.773538
12.3333	239	243	234	196	240	212	2642	2328	2164			11.6667	0.0133771	0.00889901	0.00789314	0.0106175	0.0103896	0.00958188	0.463608	0.44748	0.782663
12.5	238	271	201	196	202	215	2768	2632	2258			11.8333	0.0206966	0.0111755	0.00728597	0.00670578	0.00779221	0.00936411	0.484987	0.440526	0.830776
12.6667	261	276	235	217	221	220	2807	2760	2237			12	0.0212014	0.0144868	0.00971463	0.00838223	0.00909091	0.0145906	0.532308	0.504842	0.819162
12.8333	259	262	244	215	255	236	2831	2851	2282			12.1667	0.0201918	0.0153146	0.0151791	0.0139704	0.0113173	0.00849303	0.570742	0.518003	0.813355
13	251	264	252	202	184	247	2989	2977	2282			12.3333	0.0141343	0.0122103	0.0119409	0.00614697	0.0122449	0.00805749	0.589719	0.533151	0.82331
13.1667	300	300	242	218	222	237	3208	3060	2341			12.5	0.0138819	0.018005	0.00526209	0.00614697	0.00519481	0.0087108	0.619986	0.608642	0.862298
13.3333	262	288	287	232	267	231	3337	3144	2397			12.6667	0.019687	0.0190397	0.0121433	0.0120145	0.00871985	0.00979965	0.629354	0.640427	0.853588
13.5	292	416	324	223	245	227	3296	3290	2295			12.8333	0.0191822	0.0161424	0.0139648	0.0114557	0.0150278	0.013284	0.635119	0.663025	0.872252
13.6667	330	386	350	229	234	220	3462	3346	2320			13	0.017163	0.0165563	0.0155839	0.00782341	0.00185529	0.0156794	0.673072	0.694313	0.872252
13.8333	373	446	376	248	209	239	3489	3370	2420			13.1667	0.0295305	0.0240066	0.01356	0.0122939	0.00890538	0.0135017	0.725679	0.714924	0.896723
14	413	478	421	218	258	229	3389	3603	2361			13.3333	0.0199394	0.0215232	0.0226675	0.0162056	0.0172542	0.0121951	0.756666	0.735783	0.91995
14.1667	429	498	473	284	254	247	3460	3506	2458			13.5	0.0275114	0.0480132	0.0301558	0.013691	0.0131725	0.011324	0.746817	0.772039	0.877644
14.3333	733	613	641	270	275	287	3535	3665	2226			13.6667	0.0371025	0.0418046	0.0354179	0.0153674	0.0111317	0.00979965	0.786692	0.785945	0.888013
14.5	616	719	734	294	274	276	3609	3590	2416			13.8333	0.0479556	0.0542219	0.04068	0.0206762	0.00649351	0.0139373	0.793178	0.791905	0.92949
14.6667	767	1105	837	324	288	313	3583	3754	2377			14	0.0580515	0.0608444	0.0497875	0.0122939	0.0155844	0.0117596	0.769157	0.849764	0.905019
14.8333	840	1219	1034	387	381	319	3721	3637	2341			14.1667	0.0620899	0.0649834	0.0603117	0.0307348	0.0148423	0.0156794	0.786212	0.825677	0.945251
15	1016	1560	1135	234	345	355	3677	3564	2345			14.3333	0.138819	0.0887831	0.0943129	0.0268231	0.0187384	0.0243902	0.804228	0.86516	0.849025
15.1667	1110	1576	1399	284	391	410	3702	3680	2424			14.5	0.109288	0.11072	0.113135	0.0335289	0.0185529	0.0219948	0.822003	0.846536	0.927831
15.3333	1305	1873	1566	354	485	484	3667	3847	2349			14.6667	0.1474	0.190604	0.133981	0.0419111	0.0211503	0.0300523	0.815758	0.887261	0.911655
15.5	1432	2096	1795	370	563	550	3842	3799	2413			14.8333	0.165825	0.214197	0.173851	0.0595138	0.0384045	0.0313589	0.848907	0.858207	0.896723
15.6667	1641	2435	2147	443	721	729	3882	3726	2416			15	0.210247	0.284768	0.194293	0.0167645	0.0317254	0.0391986	0.838338	0.840079	0.898382
15.8333	1912	2700	2274	687	835	864	3735	3843	2432			15.1667	0.233973	0.288079	0.247723	0.0307348	0.0402597	0.051176	0.844343	0.868885	0.931149
16	2066	3255	2636	897	999	1080	3842	3805	2442			15.3333	0.28319	0.349545	0.281522	0.0502934	0.0576994	0.0672909	0.835936	0.910355	0.900041
16.1667	2196	3385	2818	1193	1521	1351	4004	3843	2449			15.5	0.315245	0.395695	0.327869	0.0547639	0.0721707	0.0816638	0.877973	0.898436	0.926586
16.3333	2437	3656	2989	1561	1698	1657	4033	3854	2335			15.6667	0.367996	0.465853	0.399109	0.0751607	0.101484	0.120645	0.887581	0.880308	0.927831
16.5	2455	3865	3211	1504	1901	2044	3957	3787	2366			15.8333	0.436396	0.520695	0.424813	0.143336	0.122635	0.150044	0.85227	0.909362	0.934467
16.6667	2570	3796	3548	2114	2416	2131	3816	3906	2421			16	0.475265	0.635555	0.498077	0.202012	0.153061	0.197082	0.877973	0.899926	0.938615
16.8333	2728	4101	3619	2050	2923	2587	3837	3916	2411			16.1667	0.508077	0.662459	0.534912	0.284716	0.249907	0.256098	0.916887	0.909362	0.941518
17	3085	4243	3845	2169	3441	2766	4086	3873	2364			16.3333	0.568905	0.718543	0.56952	0.387538	0.282746	0.322735	0.923853	0.912093	0.894235
17.1667	2996	4517	4195	2521	3445	3152	3834	3906	2458			16.5	0.573448	0.761796	0.614451	0.371612	0.320408	0.407012	0.905597	0.895456	0.907092
17.3333	2883	4291	4192	2366	3775	3616	3890	3862	2423			16.6667	0.602473	0.747517	0.682655	0.542051	0.415955	0.425958	0.871727	0.925006	0.929905
17.5	3015	4418	4322	2811	4055	3758	3987	3874	2426			16.8333	0.642352	0.810637	0.697025	0.524169	0.510019	0.525261	0.876772	0.927489	0.925757
17.6667	3014	4584	4443	2938	4216	3755	3861	3906	2504			17	0.732458	0.840025	0.742765	0.557418	0.606122	0.564242	0.936584	0.916812	0.906263
17.8333	3013	4620	4455	2618	4347	3868	4037	3936	2428			17.1667	0.709995	0.89673	0.8136	0.65577	0.606865	0.648301	0.876051	0.925006	0.945251
18	3106	4575	4777	2898	4586	4154	3909	3902	2467			17.3333	0.681474	0.849959	0.812993	0.612462	0.668089	0.749347	0.889503	0.91408	0.930734
18.1667	3641	4469	4668	3189	4642	4085	4012	3862	2484			17.5	0.714791	0.876242	0.839304	0.736798	0.720037	0.78027	0.912803	0.91706	0.931978
18.3333	3301	4711	4567	2876	4604	3981	3985	3908	2403			17.6667	0.714538	0.910596	0.863793	0.772283	0.749907	0.779617	0.882537	0.925006	0.96433
18.5	3240	4624	4692	2953	4792	3981	3948	3795	2501			17.8333	0.714286	0.918046	0.866221	0.682872	0.774212	0.804225	0.924814	0.932456	0.932808
18.6667	3211	4538	4779	3084	4802	4295	3919	3901	2368			18	0.737759	0.908733	0.93139	0.761106	0.818553	0.866507	0.894067	0.924013	0.948984
18.8333	3209	4684	4585	3064	4869	4150	4146	3963	2478			18.1667	0.872792	0.886796	0.90933	0.842414	0.828942	0.851481	0.918809	0.91408	0.956035
19	3207	4574	4791	2990	4850	4401	3890	3871	2590			18.3333	0.786976	0.936879	0.888889	0.754959	0.821892	0.828833	0.912323	0.925503	0.922439
19.1667	3262	4692	4706	3000	4999	4442	3939	3958	2503			18.5	0.77158	0.918874	0.914187	0.776474	0.856772	0.828833	0.903435	0.897442	0.963086
19.3333	3340	4567	4946	3108	4966	4308	3981	3932	2444			18.6667	0.76426	0.901076	0.931795	0.813076	0.858627	0.897213	0.896469	0.923765	0.907922
19.5	3405	4752	4726	2997	4938	4271	3930	4028	2463			18.8333	0.763756	0.931291	0.892532	0.807488	0.871058	0.865636	0.950997	0.939161	0.953546
19.6667	3390	4600	4790	3063	4824	4336	3949	3873	2476			19	0.763251	0.908526	0.934224	0.786812	0.867532	0.920296	0.889503	0.916315	1
19.8333	3448	4738	4856	3316	4963	4518	4006	3900	2449			19.1667	0.777133	0.932947	0.917021	0.789606	0.895176	0.929225	0.901273	0.937919	0.963915
20	3459	4797	4956	3166	5142	4309	3897	3929	2533			19.3333	0.79682	0.907078	0.965594	0.819782	0.889054	0.900044	0.911362	0.931463	0.939444
20.1667	3362	4809	4848	3494	4980	4378	4040	3943	2453			19.5	0.813226	0.945364	0.921069	0.788768	0.883859	0.891986	0.899111	0.955302	0.947325
20.3333	3607	4669	4780	3271	5019	4514	4116	3934	2485			19.6667	0.80944	0.913907	0.934021	0.807209	0.862709	0.906141	0.903675	0.916812	0.952717
20.5	3434	4770	4937	3221	5015	4534	4127	3881	2442			19.8333	0.824079	0.942467	0.947379	0.877899	0.888497	0.945775	0.917367	0.923516	0.941518
20.6667	3431	4812	5116	3166	4901	4335	4034	3968	2419			20	0.826855	0.954677	0.967618	0.835988	0.921707	0.900261	0.891184	0.930718	0.976358
20.8333	3428	4699	5000	2998	4925	4560	4007	3862	2455			20.1667	0.802373	0.957161	0.94576	0.927633	0.891651	0.915287	0.925534	0.934194	0.943177
21	3389	4755	4863	3011	4968	4530	4069	4040	2403			20.3333	0.86421	0.928187	0.931998	0.865326	0.898887	0.944904	0.943791	0.931959	0.95645
21.1667	3326	4866	5013	3406	4963	4428	4350	3923	2451			20.5	0.820545	0.949089	0.963773	0.851355	0.898145	0.94926	0.946433	0.918798	0.938615
21.3333	3443	4892	4965	3155	4904	4474	4064	4052	2475			20.6667	0.819788	0.957781	1	0.835988	0.876994	0.905923	0.924093	0.940402	0.929075
21.5	3480	4792	4990	3177	5173	4685	4070	3959	2443			20.8333	0.819031	0.934396	0.976523	0.789047	0.881447	0.954922	0.917607	0.91408	0.944007
21.6667	3480	4903	5017	3071	5049	4556	3962	3983	2490			21	0.809187	0.945985	0.948796	0.79268	0.889425	0.948389	0.932501	0.958282	0.922439
21.8333	3361	4842	4922	3483	5216	4408	4036	3719	2415			21.1667	0.793286	0.968957	0.979154	0.903046	0.888497	0.926176	1	0.929228	0.942348
22	3408	4754	4889	3164	5206	4548	4117	4026	2410			21.3333	0.822817	0.974338	0.969439	0.832914	0.877551	0.936193	0.9313	0.961261	0.952302
22.1667	3344	4882	5040	3199	5011	4609	4026	3921	2477			21.5	0.832155	0.953642	0.974499	0.839061	0.927458	0.982143	0.932741	0.938167	0.939029
22.3333	3740	4852	4924	3075	4944	4512	4272	4037	2515			21.6667	0.832155	0.976614	0.979964	0.809444	0.904453	0.954051	0.906798	0.944127	0.958523
22.5	3486	4828	4923	3185	5238	4493	4104	3891	2498			21.8333	0.80212	0.96399	0.960737	0.92456	0.935436	0.921821	0.924574	0.87857	0.927416
22.6667	3492	4882	4927	2997	5133	4531	3988	4025	2500			22	0.813983	0.945778	0.954058	0.835429	0.933581	0.952308	0.944031	0.954805	0.925342
22.8333	3453	4890	4892	3156	5008	4425	3981	3979	2570			22.1667	0.797829	0.972268	0.984618	0.845208	0.897403	0.965592	0.922172	0.928731	0.953131
23	3522	4928	4944	3134	5213	4620	4238	3892	2422			22.3333	0.897779	0.96606	0.961141	0.810562	0.884972	0.944469	0.981264	0.957537	0.968893
23.1667	3620	4968	4929	3341	5084	4599	4080	4052	2447			22.5	0.83367	0.961093	0.960939	0.841296	0.939518	0.940331	0.940908	0.921281	0.961842
23.3333	3410	4858	4990	3173	5404	4558	3956	3883	2498			22.6667	0.835184	0.972268	0.961749	0.788768	0.920037	0.948606	0.913043	0.954557	0.962671
23.5	3554	4786	5035	3127	5099	4545	3998	3966	2383			22.8333	0.825341	0.973924	0.954665	0.833194	0.896846	0.925523	0.911362	0.943134	0.991705
23.6667	3635	4811	4923	3156	5033	4508	4153	4058	2507			23	0.842756	0.981788	0.965189	0.827047	0.934879	0.967988	0.973096	0.92153	0.930319
23.8333	3368	5016	4944	3137	5179	4449	3995	4070	2501			23.1667	0.867491	0.990066	0.962153	0.884884	0.910946	0.963415	0.935143	0.961261	0.940689
24	3438	4751	5077	3214	5050	4437	4137	4040	2563			23.3333	0.814488	0.967301	0.974499	0.837944	0.970315	0.954486	0.905357	0.919295	0.961842
24.1667	3634	4833	5005	3277	5097	4620	4080	3980	2406			23.5	0.850833	0.952401	0.983607	0.825091	0.913729	0.951655	0.915446	0.939906	0.914144
24.3333	3358	4656	5011	3133	5564	4729	3916	3964	2356			23.6667	0.871277	0.957575	0.960939	0.833194	0.901484	0.943598	0.952678	0.962751	0.965574
24.5	3364	4868	5051	3151	5068	4543	4178	3982	2381			23.8333	0.803887	1	0.965189	0.827885	0.928571	0.930749	0.914725	0.965731	0.963086
24.6667	3721	4766	4900	3245	5031	4507	3987	3933	2399			24	0.821555	0.945157	0.992107	0.849399	0.904638	0.928136	0.948835	0.958282	0.988801
24.8333	3402	4982	5041	3535	5143	4571	4042	4003	2507			24.1667	0.871025	0.962127	0.977535	0.867002	0.913358	0.967988	0.935143	0.943382	0.923683
25	3592	4824	5068	3324	4984	4467	4156	3925	2423			24.3333	0.801363	0.925497	0.978749	0.826767	1	0.991725	0.895748	0.939409	0.902945
25.1667	3451	4777	5010	3168	5159	4482	4100	4020	2471			24.5	0.802877	0.969371	0.986845	0.831797	0.907978	0.95122	0.958684	0.943879	0.913314
25.3333	3511	4943	5001	3493	5132	4445	4054	4031	2507			24.6667	0.892983	0.948262	0.956284	0.858061	0.901113	0.94338	0.912803	0.931711	0.92078
25.5	3531	4800	5085	3105	4967	4649	4018	4007	2463			24.8333	0.812468	0.992964	0.984821	0.939089	0.921892	0.957317	0.926015	0.949094	0.965574
25.6667	3515	4820	4987	3463	5105	4499	4115	3996	2504			25	0.860424	0.960265	0.990285	0.880134	0.892393	0.934669	0.953399	0.929724	0.930734
25.8333	3490	4975	5096	3096	5262	4598	3906	3970	2459			25.1667	0.824836	0.950538	0.978547	0.836547	0.924861	0.937936	0.939947	0.953315	0.950643
26	4145	4785	5021	3753	5123	4712	4118	4003	2520			25.3333	0.83998	0.984892	0.976725	0.927354	0.919852	0.929878	0.928897	0.956047	0.965574
26.1667	3544	4869	5008	3254	4928	4447	3996	3998	2513			25.5	0.845028	0.955298	0.993726	0.818944	0.889239	0.974303	0.92025	0.950087	0.947325
26.3333	3483	4943	4925	3306	5185	4530	3952	4003	2449			25.6667	0.840989	0.959437	0.973892	0.918972	0.914842	0.941638	0.94355	0.947355	0.96433
26.5	3443	4885	4930	3492	5041	4767	3992	4021	2490			25.8333	0.834679	0.991515	0.995952	0.816429	0.94397	0.963197	0.893346	0.940899	0.945666
26.6667	3476	5005	4982	3499	5193	4560	4079	4036	2476			26	1	0.952194	0.980773	1	0.918182	0.988023	0.944271	0.949094	0.970966
26.8333	3545	4853	5008	3568	5380	4535	3946	4045	2511			26.1667	0.848309	0.969578	0.978142	0.860576	0.882004	0.930314	0.914965	0.947852	0.968063
27	3493	4881	5057	3083	5156	4367	3953	4057	2415			26.3333	0.832913	0.984892	0.961344	0.875105	0.929685	0.948389	0.904396	0.949094	0.941518
27.1667	3487	4868	4980	3124	5003	4590	4049	4022	2538			26.5	0.822817	0.972889	0.962356	0.927075	0.902968	1	0.914004	0.953563	0.958523
27.3333	3478	4772	5069	3651	5156	4470	4012	4023	2482			26.6667	0.831146	0.997724	0.97288	0.92903	0.931169	0.954922	0.934903	0.957288	0.952717
27.5	3483	4977	4974	3557	5210	4566	4065	3961	2444			26.8333	0.848561	0.966267	0.978142	0.94831	0.965863	0.949477	0.902955	0.959523	0.967234
27.6667	3636	4890	4889	3206	5111	4456	4100	4034	2427			27	0.835437	0.972061	0.988059	0.812797	0.924304	0.912892	0.904636	0.962503	0.927416
27.8333	3559	4903	5023	3240	5096	4541	4099	4103	2409			27.1667	0.833922	0.969371	0.972475	0.824253	0.895918	0.961455	0.927696	0.953812	0.978432
28	3671	4990	4945	3685	5211	4493	4088	4208	2559			27.3333	0.831651	0.949503	0.990488	0.9715	0.924304	0.935322	0.918809	0.95406	0.955205
												27.5	0.832913	0.991929	0.971261	0.945236	0.934323	0.956228	0.93154	0.938664	0.939444
												27.6667	0.87153	0.973924	0.954058	0.847164	0.915955	0.932274	0.939947	0.956792	0.932393
												27.8333	0.852095	0.976614	0.981178	0.856664	0.913173	0.950784	0.939707	0.973926	0.924927
												28	0.880363	0.994619	0.965392	0.981	0.934508	0.940331	0.937065	1	0.987142
