# Supplementary material for: Tuning the rate of aggregation of hIAPP into amyloid using small-molecule modulators of assembly
Source: Nat Commun. 2022 Feb 24;13:1040. doi: 10.1038/s41467-022-28660-7 (PMC8873464; doi:10.1038/s41467-022-28660-7)
Supplement: Supplementary file 3 — Source Data [file 41467_2022_28660_MOESM3_ESM.zip › Source data files/8. Fluorescence quencing.xlsx]

## Sheet: Inhibitor
	0 μM	10 μM	15 μM	30 μM	50 μM	70 μM	100 μM	150 μM				max	228910
300	207614	190258	184125	151627	131793	108589	90086.4	72919.6				min	30830.7
301	214812	196096	189686	157967	135741	113614	93161.2	74188.2
302	218841	201278	193856	160833	139172	117522	96216.8	76384.6
303	221679	205665	198178	165321	142441	120070	98434.8	78064.1					0 μM	10 μM	15 μM	30 μM	50 μM	70 μM	100 μM	150 μM
304	226827	209644	202686	169287	143676	122453	99249.4	78895.2				300	0.892489	0.804864	0.773902	0.609839	0.509705	0.39256	0.299151	0.212485
305	228891	209917	203758	170975	147200	124521	101643	79440.8				301	0.928825	0.834339	0.80198	0.641847	0.529638	0.417932	0.314674	0.21889
306	228910	210702	205052	172352	147290	124702	101660	77943.7				302	0.949167	0.8605	0.823032	0.656314	0.546957	0.43766	0.3301	0.229978
307	227755	209820	203675	172448	148106	123410	102542	79375.2				303	0.963492	0.882645	0.844849	0.678972	0.563461	0.450525	0.341298	0.238457
308	226729	206899	200512	169663	146908	123910	101276	78853.4				304	0.989482	0.902736	0.86761	0.698994	0.569698	0.462555	0.345411	0.242653
309	222127	202874	198094	168310	144749	122192	100584	75648.5				305	0.999901	0.904113	0.873018	0.707518	0.58749	0.472992	0.357497	0.245407
310	216665	198013	193949	164558	142142	119766	99206	74106.8				306	1	0.908075	0.879553	0.714467	0.58794	0.47391	0.357582	0.237849
311	211588	192869	188713	161114	142161	116377	96659.1	72918.3				307	0.994167	0.903623	0.872601	0.714954	0.592063	0.467386	0.362035	0.245076
312	204689	187600	183613	157398	138833	114698	93814.6	70769.6				308	0.988988	0.888879	0.856633	0.700893	0.586013	0.469907	0.355644	0.242442
313	197930	181011	177031	152223	133019	110593	91556.6	69742.9				309	0.965753	0.868555	0.844427	0.694059	0.575116	0.461233	0.352148	0.226262
314	190752	174135	170777	147548	130847	107664	88876.8	66277.8				310	0.938182	0.844014	0.823501	0.675118	0.56195	0.448986	0.345191	0.218478
315	183265	169049	165818	142184	125570	103185	86080.8	64718.7				311	0.912548	0.818048	0.797065	0.657734	0.562048	0.43188	0.332334	0.212479
316	175514	162457	159192	135670	120818	98903.5	82548.9	62819.8				312	0.877722	0.791446	0.771319	0.638973	0.545247	0.423404	0.317973	0.201631
317	168893	155523	151700	130602	115220	94405.2	78816.9	59894.6				313	0.843599	0.758181	0.738091	0.612846	0.515897	0.402681	0.306574	0.196448
318	162120	148733	144991	124749	110707	91303.3	75545.6	56922.2				314	0.80736	0.72347	0.706514	0.589245	0.504929	0.387892	0.293045	0.178954
319	153818	143126	137706	119061	106798	86513	71862.9	55748.6				315	0.769563	0.697793	0.68148	0.562167	0.478288	0.36528	0.278929	0.171083
320	147001	136099	131262	113234	101591	82002	68466.6	53058.4				316	0.730431	0.66451	0.648029	0.529281	0.454301	0.343664	0.261098	0.161497
321	138232	128124	124886	107684	95963.6	79076.8	65466.4	50350.5				317	0.697004	0.629508	0.610205	0.503692	0.426036	0.320955	0.242258	0.146729
322	131625	121710	118126	102398	90945.8	73500.4	61353.6	47339				318	0.662812	0.595225	0.576335	0.474142	0.403255	0.305295	0.225742	0.131723
323	124301	114827	111498	96463.3	85537.2	69138.8	58309.8	44233.8				319	0.620901	0.566918	0.539559	0.445427	0.383521	0.281111	0.20715	0.125798
324	117166	108697	105668	91034.6	81015.5	66319.5	54753.8	41003.3				320	0.586484	0.531445	0.507025	0.416009	0.357231	0.258337	0.190004	0.112216
325	109569	101908	98991	86218.1	76384.7	61340.1	52223.9	40105.1				321	0.542216	0.491186	0.474835	0.387991	0.328822	0.24357	0.174858	0.0985456
326	103363	95438.7	93820.7	80322.8	72152.1	58967.7	48883	39116.4				322	0.508857	0.458803	0.440707	0.361307	0.30349	0.215417	0.154095	0.083342
327	97484.3	90545.8	87714.9	75712.8	68738.6	56308.6	46244	36127.8				323	0.471884	0.424052	0.407248	0.331345	0.276185	0.193398	0.138728	0.0676656
328	91450.1	85594.5	83437.7	71624.1	64598.1	53456.9	43236.3	34372.3				324	0.435862	0.393109	0.377813	0.303938	0.253357	0.179165	0.120776	0.0513565
329	85509.5	80930.8	77727.2	66950.9	60307.8	49842.3	41406.7	32104.2				325	0.397508	0.358833	0.344106	0.279622	0.229979	0.154026	0.108003	0.0468217
330	81305.3	76425.9	74415.4	63364.8	57155.4	47688.9	38418.9	30830.7				326	0.366178	0.326172	0.318004	0.24986	0.20861	0.142049	0.0911369	0.0418303
												327	0.336499	0.30147	0.287179	0.226587	0.191377	0.128625	0.077814	0.0267426
												328	0.306036	0.276474	0.265585	0.205945	0.170474	0.114228	0.0626299	0.01788
												329	0.276045	0.252929	0.236756	0.182352	0.148815	0.0959797	0.0533929	0.00642934
												330	0.25482	0.230187	0.220037	0.164248	0.1329	0.0851084	0.038309	0

## Sheet: Accelerator
	0 μM	1 μM	2 μM	4 μM	6 μM	10 μM	12 μM	14 μM	16 μM			max	4183345
300	3.82224e+06	3.70666e+06	3.65981e+06	3.48836e+06	3.41112e+06	3.04832e+06	2.87527e+06	2.76868e+06	2.60258e+06			min	1.16779e+06
301	3.91502e+06	3.79904e+06	3.75746e+06	3.58612e+06	3504756	3.13089e+06	2.95677e+06	2.85504e+06	2.68767e+06
302	3.98897e+06	3.87921e+06	3.83801e+06	3.66374e+06	3.58567e+06	3.20948e+06	3.0325e+06	2.93017e+06	2.75778e+06
303	4058188	3912470	3889879	3.72764e+06	3.64438e+06	3.25916e+06	3.08461e+06	2.98095e+06	2.81187e+06				0 μM	1 μM	2 μM	4 μM	6 μM	10 μM	12 μM	14 μM	16 μM
304	4111615	3954444	3933850	3766208	3677466	3.29721e+06	3.13275e+06	3.02121e+06	2.8504e+06			300	0.880251	0.841926	0.826387	0.769532	0.743919	0.62361	0.566223	0.530877	0.475795
305	4152336	3974499	3951754	3781175	3698052	3315746	3154623	3.03147e+06	2.87507e+06			301	0.911018	0.872559	0.858769	0.801952	0.77497	0.650991	0.59325	0.559517	0.504015
306	4173898	3966372	3954201	3784594	3695180	3332648	3170885	3045808	2.87086e+06			302	0.935542	0.899145	0.885481	0.827691	0.801803	0.677054	0.618362	0.58443	0.527261
307	4183345	3951257	3941614	3771236	3692041	3328296	3158822	3033576	2.86827e+06			303	0.958496	0.910174	0.902683	0.84888	0.821271	0.693526	0.635643	0.601269	0.545201
308	4180162	3919537	3919504	3739846	3661528	3307190	3137560	3.01433e+06	2.86087e+06			304	0.976213	0.924093	0.917264	0.861671	0.832243	0.706145	0.651608	0.614619	0.557977
309	4160874	3873454	3886025	3709252	3625677	3273490	3.10269e+06	2.98666e+06	2.82858e+06			305	0.989717	0.930744	0.923201	0.866635	0.83907	0.712292	0.658861	0.618023	0.566159
310	4.13176e+06	3826563	3835879	3658244	3583979	3.23697e+06	3.06338e+06	2.94279e+06	2.79231e+06			306	0.996867	0.928049	0.924013	0.867769	0.838118	0.717897	0.664254	0.622777	0.56476
311	4.08682e+06	3775039	3.77598e+06	3.59704e+06	3.52692e+06	3.18542e+06	3.00965e+06	2.89923e+06	2.7457e+06			307	1	0.923036	0.919839	0.863339	0.837077	0.716454	0.660254	0.61872	0.563902
312	4.01474e+06	3.69553e+06	3.70538e+06	3.5352e+06	3.45966e+06	3.12336e+06	2.94879e+06	2.84087e+06	2.69032e+06			308	0.998944	0.912518	0.912507	0.852929	0.826958	0.709455	0.653203	0.612338	0.561448
313	3.92603e+06	3.61906e+06	3.62369e+06	3.44913e+06	3.37804e+06	3.05013e+06	2.88248e+06	2.77506e+06	2.62921e+06			309	0.992548	0.897236	0.901404	0.842784	0.815069	0.698279	0.641641	0.603161	0.550741
314	3.82366e+06	3.53518e+06	3.52921e+06	3.35987e+06	3.29814e+06	2.97129e+06	2.80778e+06	2.70826e+06	2.56117e+06			310	0.982895	0.881686	0.884775	0.825869	0.801242	0.686169	0.628603	0.588616	0.538712
315	3.70659e+06	3.43093e+06	3.43354e+06	3.26431e+06	3.20314e+06	2.88477e+06	2.72539e+06	2.62709e+06	2.48044e+06			311	0.967993	0.8646	0.864912	0.805572	0.78232	0.669073	0.610787	0.574169	0.523257
316	3.58368e+06	3.32884e+06	3.32588e+06	3.15615e+06	3106614	2.7917e+06	2.64104e+06	2.54163e+06	2.40044e+06			312	0.944088	0.838233	0.8415	0.785067	0.760017	0.648493	0.590604	0.554815	0.50489
317	3.44715e+06	3.21111e+06	3.20036e+06	3044765	2.99472e+06	2.68556e+06	2.54007e+06	2.44864e+06	2.31224e+06			313	0.91467	0.812876	0.81441	0.756522	0.73295	0.624209	0.568616	0.532991	0.484627
318	3.31299e+06	3.09653e+06	3.08316e+06	2.93156e+06	2.87914e+06	2.58705e+06	2.4453e+06	2.35513e+06	2.22138e+06			314	0.880723	0.78506	0.78308	0.726923	0.706453	0.598066	0.543844	0.510842	0.462064
319	3.16798e+06	2.967e+06	2.95044e+06	2810811	2.75699e+06	2.48078e+06	2.33967e+06	2.24933e+06	2.12671e+06			315	0.841901	0.75049	0.751354	0.695236	0.67495	0.569375	0.516523	0.483925	0.435291
320	3.02543e+06	2837565	2.81932e+06	2.68595e+06	2.6385e+06	2.36644e+06	2.22832e+06	2.14789e+06	2.02886e+06			316	0.801142	0.716634	0.715654	0.659368	0.642941	0.53851	0.48855	0.455585	0.408763
321	2.88995e+06	2.70584e+06	2.69247e+06	2.56399e+06	2.5112e+06	2.25635e+06	2.12445e+06	2.04866e+06	1934106			317	0.755866	0.677593	0.674028	0.622431	0.605835	0.503314	0.455067	0.424748	0.379517
322	2.75215e+06	2570179	2.5619e+06	2.4373e+06	2.39064e+06	2.14902e+06	2.02065e+06	1.95012e+06	1.83958e+06			318	0.711377	0.639598	0.635162	0.584891	0.567508	0.470647	0.423641	0.393737	0.349385
323	2.61221e+06	2.43339e+06	2.43264e+06	2.31426e+06	2.26867e+06	2.03535e+06	1.91009e+06	1.84337e+06	1.7408e+06			319	0.663291	0.596641	0.59115	0.544848	0.527001	0.435406	0.388612	0.358653	0.317989
324	2.47868e+06	2.3059e+06	2303061	2.19186e+06	2.15211e+06	1.92943e+06	1.80908e+06	1.74388e+06	1.6491e+06			320	0.616019	0.55372	0.547669	0.503443	0.487708	0.397489	0.351686	0.325016	0.285543
325	2.34837e+06	2.17862e+06	2.17832e+06	2.07324e+06	2.03161e+06	1.82452e+06	1.70586e+06	1646668	1555112			321	0.571091	0.51004	0.505604	0.463	0.445493	0.36098	0.317241	0.292109	0.254121
326	2.22777e+06	2.06153e+06	2.06308e+06	1.96167e+06	1.92107e+06	1.7276e+06	1.61107e+06	1.55829e+06	1.4707e+06			322	0.525394	0.465051	0.462307	0.420987	0.405512	0.325388	0.28282	0.259432	0.222775
327	2.1133e+06	1.94852e+06	1.94689e+06	1.85365e+06	1.81785e+06	1.62886e+06	1.52198e+06	1.46974e+06	1388636			323	0.478989	0.41969	0.419442	0.380184	0.365067	0.287694	0.246155	0.22403	0.190019
328	1.99402e+06	1.83853e+06	1843866	1.75316e+06	1.71614e+06	1.53968e+06	1.43802e+06	1.39126e+06	1.31089e+06			324	0.43471	0.377414	0.376471	0.339597	0.326415	0.25257	0.212661	0.191039	0.159609
329	1.88336e+06	1.73914e+06	1.73993e+06	1.65362e+06	1.62006e+06	1.45525e+06	1.35236e+06	1.30888e+06	1.2381e+06			325	0.391496	0.335204	0.335106	0.300261	0.286454	0.21778	0.17843	0.158802	0.128441
330	1770531	1638191	1.64342e+06	1.55982e+06	1.52765e+06	1.37292e+06	1.27951e+06	1235576	1.16779e+06			326	0.351503	0.296376	0.296889	0.263261	0.249798	0.185639	0.146998	0.129496	0.100448
												327	0.313542	0.258901	0.25836	0.227441	0.215569	0.152896	0.117454	0.100131	0.0732349
												328	0.27399	0.222425	0.224196	0.194117	0.181841	0.123324	0.0896105	0.0741067	0.0474545
												329	0.237292	0.189466	0.18973	0.161108	0.149978	0.095325	0.0612048	0.046788	0.0233158
												330	0.199877	0.155991	0.157726	0.130002	0.119334	0.0680242	0.0370464	0.0224781	0

## Sheet: EGCG
	0 μM	10 μM	15 μM	30 μM	50 μM	70 μM	100 μM	150 μM
300	173274	139889	131298	110450	85515.8	67000.1	47587.7	29329.7			max	186703
301	178894	143579	135639	114398	86931.3	68736.4	48975.2	30788.3			min	13884.1
302	182128	147224	140151	117244	90297.3	70355.3	50482.1	31310.4
303	184654	151240	141822	117588	91097.2	71173.5	50996.5	31683.7
304	186436	151612	144139	120072	93084.7	72449.6	51827.7	32138.1				0 μM	10 μM	15 μM	30 μM	50 μM	70 μM	100 μM	150 μM
305	186703	154016	145079	122633	94036.2	72858.9	52334.9	32194.7			300	0.922295	0.729115	0.679402	0.558768	0.41449	0.307351	0.195023	0.0893748
306	185720	153497	144622	122068	95028.2	73586.2	53375.3	32622.2			301	0.954813	0.750466	0.704522	0.581616	0.422681	0.317398	0.203051	0.0978147
307	182271	151686	144261	120187	92783.8	72708.4	53083.1	33655			302	0.973529	0.771561	0.730633	0.598084	0.442158	0.326765	0.211771	0.100836
308	179343	151802	142305	120595	91809.5	71775.6	51885.1	33198.3			303	0.988143	0.7948	0.740303	0.600072	0.446786	0.3315	0.214748	0.102996
309	175842	147551	140455	117049	90785.4	70674.5	52096.1	33230.3			304	0.998454	0.796947	0.753708	0.614447	0.458287	0.338884	0.219557	0.105625
310	171116	144408	136478	115341	88679.3	70009.7	51361.5	32603.2			305	1	0.810857	0.759146	0.629267	0.463792	0.341252	0.222492	0.105953
311	166373	140539	133304	111548	87054.5	69136	49476.8	32976.4			306	0.994311	0.807855	0.756501	0.625994	0.469533	0.345461	0.228512	0.108426
312	161047	136232	128411	108217	84749	65007.5	48199.9	31030.8			307	0.974354	0.797375	0.754416	0.61511	0.456545	0.340381	0.226822	0.114403
313	155862	131955	124976	106094	81998	64478.1	47507.8	30994.3			308	0.957412	0.798051	0.743097	0.617471	0.450908	0.334984	0.219889	0.11176
314	150982	127704	122517	102724	79651.7	62225.7	46044.8	30295.2			309	0.937153	0.773449	0.732388	0.596954	0.444982	0.328613	0.22111	0.111945
315	144783	122837	118020	98290.3	76112	60951.7	44306.6	29038.1			310	0.90981	0.755261	0.70938	0.587069	0.432795	0.324765	0.21686	0.108317
316	138916	117652	112555	93803.6	73934.5	58367.2	42179.6	29054.8			311	0.882362	0.732876	0.69101	0.565122	0.423394	0.31971	0.205954	0.110476
317	134735	112981	106700	91109.7	69980.4	56005.1	40889	27668.7			312	0.851545	0.707957	0.662699	0.545847	0.410053	0.295821	0.198565	0.0992176
318	127970	107419	102066	87289.8	66923.9	52914.2	39818.4	26907.7			313	0.82154	0.683205	0.642821	0.533563	0.394135	0.292757	0.19456	0.0990069
319	122633	101955	96414.2	82310.1	64717.1	50194.8	38625.7	24634.8			314	0.793305	0.658605	0.628595	0.514064	0.380558	0.279724	0.186095	0.0949618
320	116427	97049.9	92806.6	78068.9	60957.2	48180.4	35611.9	24193			315	0.757431	0.630446	0.602575	0.488408	0.360076	0.272352	0.176037	0.0876875
321	110979	90989.8	87869.3	74110.9	57974	46984.3	33725.9	23246.5			316	0.723487	0.600445	0.570951	0.462446	0.347476	0.257397	0.163729	0.0877839
322	104514	86680.3	82684.7	69632.9	53804.9	43468.8	32669.1	22270.8			317	0.699292	0.573417	0.537073	0.446858	0.324596	0.243729	0.156262	0.0797637
323	98107.4	81458.6	77950.1	66174.9	51580.3	40921.9	30571.2	19705.8			318	0.660148	0.541229	0.510256	0.424755	0.30691	0.225844	0.150067	0.0753598
324	92840.4	77505.4	73002.5	62372.9	48087.7	39147.4	29247.8	19683.9			319	0.629262	0.509613	0.477553	0.39594	0.29414	0.210109	0.143165	0.0622083
325	87202.4	72257	67744.1	57999.1	45042.9	36071.4	26960.2	18989.7			320	0.593356	0.481231	0.456677	0.371399	0.272384	0.198453	0.125726	0.0596515
326	81925.1	66925.4	64954.9	54053	42303.4	35078.3	25536.8	17353.6			321	0.561829	0.446165	0.428108	0.348497	0.255122	0.191531	0.114813	0.0541751
327	77070.3	63441	60388.3	50669.6	39755	32394.8	23846.3	16277.3			322	0.524422	0.421228	0.398108	0.322586	0.230998	0.171189	0.108698	0.0485288
328	72693.7	59552	56842.7	48001.6	36826.6	30106.3	22517.4	15218.5			323	0.48735	0.391014	0.370712	0.302576	0.218125	0.156452	0.0965582	0.0336869
329	68293.3	55382.6	53057.6	44931.3	34792.7	28441.2	21053.1	14497.5			324	0.456873	0.368139	0.342083	0.280576	0.197916	0.146184	0.088901	0.03356
330	63867.8	52307.5	49573.1	41339.8	31851.9	26454.9	19340.6	13884.1			325	0.42425	0.337769	0.311656	0.255267	0.180297	0.128385	0.0756641	0.0295435
											326	0.393713	0.306919	0.295517	0.232434	0.164446	0.122639	0.0674274	0.020076
											327	0.365621	0.286757	0.269092	0.212856	0.1497	0.107111	0.0576456	0.0138481
											328	0.340296	0.264253	0.248576	0.197418	0.132755	0.0938687	0.0499562	0.00772184
											329	0.314834	0.240127	0.226674	0.179652	0.120986	0.0842335	0.0414828	0.00354938
											330	0.289226	0.222333	0.206511	0.15887	0.103969	0.0727397	0.0315736	0
