# Supplementary material for: Tuning the rate of aggregation of hIAPP into amyloid using small-molecule modulators of assembly
Source: Nat Commun. 2022 Feb 24;13:1040. doi: 10.1038/s41467-022-28660-7 (PMC8873464; doi:10.1038/s41467-022-28660-7)
Supplement: Supplementary file 3 — Source Data [file 41467_2022_28660_MOESM3_ESM.zip › Source data files/9. SPR.xlsx]

## Sheet: Inhibitor
	0.8 µM	1.6 µM	3.25 µM	7.5 µM	15 µM	30 µM	60 µM	120 µM	150 µM
-57.16	-0.14929	-0.10946	-0.11579	0.15164	-0.38158	0.09507	-0.1965	0.01515	-0.07469
-57.06	-0.27819	-0.07821	-0.17438	0.06726	-0.57533	0.27242	-0.09338	-0.13719	0.02062
-56.96	-0.33601	-0.07743	-0.16891	0.10867	-0.4308	0.31304	-0.17854	-0.17547	-0.14266
-56.86	-0.30085	-0.12899	-0.1111	0.0532	-0.39018	-0.09477	-0.30901	-0.17235	-0.27391
-56.76	-0.31335	-0.23446	-0.17985	0.01961	-0.45815	-0.29868	-0.28166	-0.22704	-0.15985
-56.66	-0.33991	-0.23368	-0.20719	0.11257	-0.28784	-0.3354	-0.15588	-0.19891	-0.19501
-56.56	-0.20632	-0.1079	-0.05641	0.06804	-0.22299	-0.43618	-0.04885	-0.09344	-0.20047
-56.46	-0.16257	-0.12665	-0.00798	-0.0507	-0.31127	-0.35336	-0.14181	-0.07157	-0.24188
-56.36	-0.24226	-0.19462	-0.13845	-0.02336	-0.29877	-0.24243	-0.12619	-0.1325	-0.08875
-56.26	-0.20007	-0.11102	-0.11579	-0.01008	-0.2769	-0.0229	-0.1426	-0.08172	-0.09579
-56.16	-0.1696	-0.05165	-0.08532	-0.0632	-0.28314	0.11539	-0.20041	-0.05594	-0.09266
-56.06	-0.21569	-0.05868	-0.14235	-0.09836	-0.29643	0.21929	-0.22385	-0.07938	0.03234
-55.96	-0.23132	-0.04774	-0.15954	-0.1093	-0.28236	0.1146	-0.21213	-0.09344	0.15734
-55.86	-0.22585	-0.02587	-0.12673	-0.12571	-0.28783	-0.02368	-0.25432	-0.10203	0.1839
-55.76	-0.22741	-0.05868	-0.14626	-0.12102	-0.29955	-0.11352	-0.25979	-0.12547	0.06203
-55.66	-0.21257	-0.01493	-0.13141	-0.11555	-0.30424	-0.2229	-0.26291	-0.12547	-0.0575
-55.56	-0.21569	0.01866	-0.09391	-0.10852	-0.30658	-0.21977	-0.28166	-0.12235	-0.15672
-55.46	-0.22273	0.03976	-0.09469	-0.08274	-0.29643	-0.12055	-0.2551	-0.14422	-0.11297
-55.36	-0.20085	0.09288	-0.06891	-0.09914	-0.28783	-0.13149	-0.26057	-0.12547	-0.07157
-55.26	-0.21257	0.10148	-0.0736	-0.07024	-0.28705	0.02007	-0.25041	-0.13797	-0.07391
-55.16	-0.19069	0.11398	-0.06813	-0.05617	-0.2683	0.08023	-0.21526	-0.1325	-0.0786
-55.06	-0.16023	0.09366	-0.05407	-0.04055	-0.24565	-0.17602	-0.20197	-0.12079	-0.0286
-54.96	-0.1157	0.07257	-0.03376	-0.04289	-0.2558	-0.35258	-0.23557	-0.0911	-0.01922
-54.86	-0.11335	0.0632	-0.03688	-0.03899	-0.24096	-0.54633	-0.24338	-0.10125	-0.02703
-54.76	-0.10632	0.06944	-0.02204	-0.05617	-0.24877	-0.44165	-0.25822	-0.09422	-0.02782
-54.66	-0.11413	0.01163	-0.01891	-0.07492	-0.26518	-0.31118	-0.27541	-0.10204	-0.01532
-54.56	-0.12585	0.01241	-0.01813	-0.09914	-0.28471	-0.25649	-0.29338	-0.12547	-0.03719
-54.46	-0.13835	-0.01415	-0.09001	-0.09367	-0.28705	-0.1979	-0.26682	-0.13485	-0.03016
-54.36	-0.13991	-0.07274	-0.12751	-0.08664	-0.28705	-0.16196	-0.28244	-0.12469	-0.02469
-54.26	-0.11413	-0.0829	-0.19001	-0.07024	-0.26049	-0.09477	-0.27385	-0.12079	-0.0036
-54.16	-0.10632	-0.0454	-0.20016	-0.08742	-0.26986	-0.10649	-0.22853	-0.10203	0.00187
-54.06	-0.11569	-0.02977	-0.29548	-0.07805	-0.26283	-0.10727	-0.22385	-0.11844	-0.01141
-53.96	-0.11335	-0.02196	-0.47594	-0.10227	-0.28471	-0.10883	-0.30588	-0.12078	-0.04422
-53.86	-0.13757	-0.01493	-0.8361	-0.11086	-0.28862	-0.12055	-0.23088	-0.145	-0.05125
-53.76	-0.13445	0.00226	-0.85173	-0.11399	-0.28705	-0.13852	-0.15666	-0.14188	-0.05438
-53.66	-0.13288	-0.00321	0.1014	-0.09446	-0.27143	-0.14633	-0.0551	-0.145	-0.0325
-53.56	-0.10944	0.02804	0.64124	-0.11086	-0.30502	-0.15649	-0.00588	-0.12157	-0.05594
-53.46	-0.13054	0.05694	0.16702	-0.10461	-0.28236	-0.15024	0.0074	-0.13719	-0.04969
-53.36	-0.12585	0.0632	0.14046	-0.09445	-0.27221	-0.13071	0.05506	-0.1286	-0.03953
-53.26	-0.11804	0.07804	0.00452	-0.09445	-0.28314	-0.11899	0.04568	-0.11375	-0.04266
-53.16	-0.11647	0.04054	-0.07594	-0.10227	-0.28783	-0.10415	-0.02229	-0.11688	-0.04735
-53.06	-0.11413	0.04288	-0.08376	-0.11711	-0.29643	-0.10102	-0.11135	-0.13016	-0.05907
-52.96	-0.11413	0.03507	-0.04938	-0.12649	-0.29643	-0.09243	-0.14104	-0.12547	-0.05907
-52.86	-0.11882	0.01085	-0.03923	-0.13508	-0.30815	-0.11352	-0.08791	-0.13016	-0.04891
-52.76	-0.13054	0.00304	-0.09704	-0.12102	-0.30658	-0.13383	-0.1426	-0.14188	-0.03485
-52.66	-0.12898	0.05226	-0.18923	-0.10617	-0.29174	-0.12055	-0.18947	-0.12782	-0.02313
-52.56	-0.11101	0.07726	-0.13923	-0.08977	-0.27065	-0.12212	-0.14885	-0.11766	-0.01141
-52.46	-0.08991	0.05929	-0.10407	-0.06789	-0.26987	-0.10571	-0.11135	-0.10125	-0.00125
-52.36	-0.08679	0.04601	-0.06891	-0.09836	-0.29565	-0.12446	-0.14572	-0.0911	-0.01375
-52.26	-0.09538	0.07726	-0.08141	-0.17024	-0.37455	-0.19868	-0.26916	-0.10985	-0.08329
-52.16	-0.1696	-0.03681	-0.15251	-0.18742	-0.39174	-0.20415	-0.35197	-0.17391	-0.09344
-52.06	-0.18444	-0.13212	-0.13844	-0.19992	-0.3933	-0.1979	-0.27385	-0.17157	-0.08953
-51.96	-0.18757	-0.18055	-0.15485	-0.07102	-0.2644	-0.07368	-0.04807	-0.17235	0.0339
-51.86	-0.05163	-0.11337	-0.05016	0.01414	-0.19096	0.00053978	0.06287	-0.04657	0.08859
-51.76	0.0218	-0.06806	-0.00251	0.06805	-0.12924	0.05445	-0.11057	0.03703	0.13781
-51.66	0.07571	0.02726	0.04281	-0.0632	-0.26517	-0.09242	-0.08556	0.09562	-0.00359
-51.56	-0.06023	0.02101	-0.06813	-0.2468	-0.44877	-0.29243	-0.77463	-0.03563	-0.19657
-51.46	-0.25554	0.000694275	-0.25016	-0.32648	-0.53392	-0.37446	-0.89025	-0.21141	-0.28641
-51.36	-0.34069	0.04366	-0.3361	-0.24524	-0.45033	-0.29321	-0.40901	-0.30204	-0.20985
-51.26	-0.2571	0.21944	-0.25094	-0.16008	-0.38471	-0.20883	-0.23478	-0.22547	-0.14032
-51.16	-0.17976	0.20226	-0.19704	-0.18664	-0.40814	-0.22524	-0.02697	-0.14032	-0.18328
-51.06	-0.22273	-0.00868	-0.27048	-0.17258	-0.38158	-0.20571	-0.0676	-0.15985	-0.17313
-50.96	-0.21101	-0.17665	-0.27985	-0.03118	-0.22846	-0.07525	-0.22463	-0.14969	-0.02626
-50.86	-0.07038	-0.11024	-0.15876	0.11336	-0.09486	0.04976	-0.28713	-0.00672	0.09875
-50.76	0.05931	-0.0204	-0.08376	0.11179	-0.10112	0.05054	-0.01604	0.13	0.0925
-50.66	0.05305	0.00616	-0.09704	0.09148	-0.12924	0.0232	-0.29182	0.12843	0.07219
-50.56	0.02806	-0.04149	-0.12126	0.01648	-0.19252	-0.02837	-0.54182	0.10265	0.01593
-50.46	-0.02351	-0.0954	-0.14235	0.01492	-0.16752	0.01304	-0.29963	0.02765	0.0425
-50.36	0.00306	-0.01649	-0.11579	-0.02492	-0.17924	-0.01118	-0.31213	0.05422	0.00578
-50.26	-0.02898	-0.03446	-0.1986	-0.0968	-0.2308	-0.06665	-0.39963	0.02531	-0.07313
-50.16	-0.11569	-0.06493	-0.29391	-0.09524	-0.26987	-0.04321	-0.3176	-0.045	-0.07469
-50.06	-0.12351	-0.05634	-0.29626	-0.12649	-0.36362	-0.06977	-0.30354	-0.08016	-0.11063
-49.96	-0.16179	-0.11415	-0.29938	-0.12258	-0.3933	-0.07212	-0.34885	-0.16219	-0.10672
-49.86	-0.16882	-0.14071	-0.21188	-0.04211	-0.33237	-0.06508	-0.23713	-0.195	-0.03407
-49.76	-0.08913	-0.10009	0.00843	-0.00774	-0.28783	-0.13227	-0.17619	-0.14735	-0.01141
-49.66	-0.06335	-0.07352	0.11781	0.00164	-0.28471	-0.17524	-0.07229	-0.12625	-0.01297
-49.56	-0.06023	-0.04852	-0.02204	0.03289	-0.27455	-0.17602	-0.04338	-0.12547	0.00030899
-49.46	-0.05398	-0.0579	-0.36266	0.08289	-0.21909	-0.15415	-0.03323	-0.10516	0.05265
-49.36	0.01009	-0.0329	-0.47282	0.09773	-0.17377	-0.16196	-0.00432	-0.05594	0.07922
-49.26	0.04681	-0.02196	-0.42673	0.15711	-0.1394	-0.11977	0.0824	-0.03875	0.12921
-49.16	0.09681	0.04288	-0.02282	0.16023	-0.1269	-0.14086	0.09647	0.01515	0.11281
-49.06	0.08978	0.00851	0.33265	0.23445	-0.06049	-0.05258	0.1035	0.005	0.17531
-48.96	0.16087	0.08663	0.37484	0.14461	-0.16518	-0.1393	-0.10588	0.08937	0.09015
-48.86	0.06946	0.00538	0.25843	0.05008	-0.25189	-0.21274	-0.184	-0.01063	0.005
-48.76	-6.86646e-05	-0.06649	0.03734	0.05164	-0.23315	-0.16899	-0.17697	-0.0825	0.02375
-48.66	0.01556	-0.0454	0.02093	0.03679	-0.25737	-0.20258	-0.26291	-0.05438	-0.01297
-48.56	-0.02585	-0.06024	-0.05798	-0.06789	-0.38236	-0.34477	-0.42072	-0.06375	-0.15047
-48.46	-0.1821	-0.19149	-0.17985	-0.20149	-0.49565	-0.45962	-0.53088	-0.16922	-0.25125
-48.36	-0.30554	-0.28993	-0.3322	-0.27336	-0.52143	-0.45883	-0.60666	-0.27469	-0.29735
-48.26	-0.32898	-0.3329	-0.4322	-0.32648	-0.54877	-0.4768	-0.65041	-0.3286	-0.31453
-48.16	-0.37272	-0.38055	-0.47673	-0.43977	-0.68627	-0.5768	-0.7801	-0.38485	-0.41454
-48.06	-0.46257	-0.52352	-0.58376	-0.34446	-0.58549	-0.4729	-0.74963	-0.47704	-0.30125
-47.96	-0.3571	-0.44696	-0.3822	-0.11399	-0.35814	-0.22837	-0.47932	-0.32938	-0.05516
-47.86	-0.11413	-0.18993	-0.13454	0.22897	-0.05816	0.07006	-0.1262	-0.08641	0.21983
-47.76	0.17337	0.09132	0.25062	0.53991	0.20513	0.28335	-0.11448	0.22453	0.43858
-47.66	0.37102	0.28585	0.60843	0.44617	0.09576	0.14195	-0.2801	0.47375	0.30031
-47.56	0.33743	0.08273	0.58265	0.31101	-0.11049	-0.09868	-0.41838	0.37609	0.05968
-47.46	0.28665	0.04054	0.51546	0.44305	-0.3183	-0.3143	-0.65276	0.22453	-0.16922
-47.36	0.49681	0.46554	0.74906	0.80397	0.39887	0.39037	-0.05589	0.35031	0.59873
-47.26	0.93899	1.16085	1.20921	0.1032	0.4606	0.41695	0.51209	0.91906	0.7339
-47.16	0.12024	0.48741	0.26702	-0.13039	-0.29877	-0.29165	0.50037	0.35031	-0.02313
-47.06	-0.14226	-0.05009	-0.03923	0.07742	-0.01049	-0.02993	0.68553	-0.15594	0.23312
-46.96	-0.28132	0.47491	-0.02829	-0.00461	0.00982	-0.24243	0.7449	0.08781	-0.11454
-46.86	-0.47195	0.35069	-0.02751	-0.04758	-0.22533	-0.54243	-0.19884	0.13	-0.34266
-46.76	-0.42585	-0.06102	-0.20172	-0.09992	-0.34096	-0.42133	-0.7801	-0.04735	-0.29109
-46.66	-0.39304	-0.28602	-0.30798	-0.10461	-0.39565	-0.40415	-0.68869	-0.11766	-0.37079
-46.56	-0.42195	-0.31415	-0.18376	-0.01946	-0.33471	-0.32602	-0.50197	-0.1286	-0.34813
-46.46	-0.31882	-0.13681	-0.01032	-0.01008	-0.31908	-0.23227	-0.15822	-0.04344	-0.27313
-46.36	-0.08054	-0.00634	0.04827	0.0118	-0.27611	-0.15024	0.1449	-0.03172	-0.12
-46.26	0.14837	0.16867	0.11937	0.0657	-0.24174	-0.0893	0.14803	-0.04032	0.03078
-46.16	0.26009	0.16007	0.33577	0.0782	-0.24486	-0.03618	0.00506	-0.04813	0.10265
-46.06	0.22962	0.13742	0.44124	0.12742	-0.23237	0.0482	-0.30588	-0.06688	0.15968
-45.96	0.19837	0.10382	0.3139	0.15242	-0.24877	0.03648	-0.48713	-0.06766	0.16828
-45.86	0.17884	0.07882	0.32093	0.13602	-0.23627	0.0482	-0.47307	-0.09735	0.16672
-45.76	0.1554	0.05538	0.23577	0.13523	-0.21049	0.04742	-0.56604	-0.11844	0.15968
-45.66	0.16712	0.08976	0.21155	0.08445	-0.23002	-0.00337	-0.10197	-0.11375	0.0964
-45.56	0.1179	0.07413	0.21702	0.04617	-0.26127	-0.04634	0.6574	-0.11375	0.02531
-45.46	0.06868	0.05773	0.17093	0.03445	-0.27221	-0.04868	0.60662	-0.11844	-0.01141
-45.36	0.07103	0.08273	0.13109	0.07039	-0.23627	-0.02212	0.44725	-0.1325	-0.00829
-45.26	0.09681	0.15538	0.1428	0.04148	-0.24877	-0.07368	0.04725	-0.0911	-0.02782
-45.16	0.07727	0.14523	0.11781	0.02976	-0.27299	-0.12446	-0.00588	-0.10594	-0.04032
-45.06	0.0679	0.1046	0.07171	0.00789	-0.29565	-0.16274	-0.38479	-0.13016	-0.06297
-44.96	0.02728	0.01945	0.02406	-0.00461	-0.29486	-0.17915	-0.54416	-0.16375	-0.06375
-44.86	-0.000850677	0.02335	-0.00641	-0.01555	-0.31518	-0.20493	-0.56603	-0.19188	-0.08172
-44.76	-0.05163	-0.00399	-0.04235	-0.06008	-0.34252	-0.26508	-0.34416	-0.23875	-0.12938
-44.66	-0.0946	-0.01571	-0.09235	-0.05617	-0.33549	-0.29321	0.01521	-0.30125	-0.1411
-44.56	-0.10788	-0.02899	-0.10876	-0.05539	-0.35033	-0.32993	0.13318	-0.32157	-0.14657
-44.46	-0.13288	-0.03602	-0.1072	-0.0632	-0.35815	-0.35024	0.06287	-0.3286	-0.17547
-44.36	-0.13835	-0.10477	-0.13141	-0.09055	-0.38549	-0.39008	-0.06604	-0.32469	-0.19188
-44.26	-0.15632	-0.09071	-0.13141	-0.05461	-0.34643	-0.36118	-0.15979	-0.34032	-0.14813
-44.16	-0.11023	-0.08993	-0.12048	-0.0632	-0.3308	-0.35024	-0.03088	-0.28953	-0.10516
-44.06	-0.08991	-0.08524	-0.07204	-0.01555	-0.28627	-0.29477	0.18162	-0.25672	-0.03563
-43.96	-0.02741	-0.01571	-0.00173	0.02195	-0.25346	-0.25727	0.12537	-0.17235	0.01906
-43.86	0.0179	0.04679	-0.000164032	0.00398	-0.25268	-0.25258	-0.25041	-0.11375	0.03547
-43.76	0.0304	0.0796	-0.000163078	0.01492	-0.21596	-0.2354	-0.09963	-0.11766	0.06281
-43.66	0.04368	0.1171	0.04124	0.00711	-0.20268	-0.25337	-0.24807	-0.08563	0.06906
-43.56	0.03352	0.1007	0.04281	-0.01242	-0.22612	-0.29321	-0.43244	-0.06297	0.04562
-43.46	0.01009	0.03507	0.02484	-0.00461	-0.20424	-0.25883	-0.42385	-0.07938	0.07062
-43.36	0.02337	0.01945	0.05374	0.00711	-0.19487	-0.21352	-0.18791	-0.0575	0.08937
-43.26	0.03431	-0.000867844	0.09046	-0.00149	-0.19877	-0.2268	-0.27697	-0.0325	0.08937
-43.16	0.03743	-0.03602	0.14593	-0.09524	-0.27299	-0.31509	-0.4301	-0.0325	-0.00125
-43.06	-0.05163	-0.14462	0.08343	-0.14524	-0.31439	-0.29399	-0.45744	-0.11063	-0.01141
-42.96	-0.08288	-0.16806	0.01781	-0.21555	-0.36674	-0.32446	-0.45432	-0.14032	-0.05204
-42.86	-0.12585	-0.20399	-0.07829	-0.25149	-0.37846	-0.33852	-0.41525	-0.20047	-0.07078
-42.76	-0.15398	-0.20321	-0.17594	-0.26633	-0.3933	-0.31118	-0.33479	-0.23094	-0.07547
-42.66	-0.17351	-0.2079	-0.3611	-0.29524	-0.41752	-0.31274	-0.04026	-0.24032	-0.09969
-42.56	-0.2282	-0.25477	-0.54548	-0.36555	-0.49252	-0.35493	-0.22854	-0.2661	-0.16219
-42.46	-0.3071	-0.34149	-0.59391	-0.37492	-0.49018	-0.34555	-0.2465	-0.33797	-0.15985
-42.36	-0.30476	-0.34696	-0.60329	-0.42805	-0.51986	-0.38149	-0.58166	-0.32078	-0.20047
-42.26	-0.34226	-0.42352	-0.67204	-0.46164	-0.53393	-0.36977	-0.52385	-0.37157	-0.21844
-42.16	-0.34851	-0.46415	-0.70407	-0.54836	-0.58783	-0.39399	-0.59963	-0.37938	-0.26219
-42.06	-0.39148	-0.52899	-0.80798	-0.42727	-0.45268	-0.28071	-0.4551	-0.41532	-0.13485
-41.96	-0.26257	-0.42196	-0.60251	-0.17571	-0.21361	-0.04477	-0.19338	-0.27391	0.105
-41.86	-0.02038	-0.20087	-0.22126	-0.0218	-0.06206	0.12553	-0.05276	-0.02	0.25343
-41.76	0.12337	-0.10634	-0.12438	0.09304	0.02857	0.20835	0.0324	0.12375	0.35421
-41.66	0.2093	-0.03915	0.04593	0.04695	-0.01752	0.14585	-0.07854	0.21437	0.31281
-41.56	0.15618	-0.11259	0.14203	-0.00149	-0.08236	0.0857	-0.14729	0.17531	0.23703
-41.46	0.08352	-0.19696	-0.13063	-0.07492	-0.16752	-0.02993	-0.14963	0.12062	0.15187
-41.36	-0.01179	-0.28134	1.1764	-0.01086	-0.15033	-0.02133	-0.07776	0.05422	0.1839
-41.26	0.01868	-0.22196	1.17249	-0.03352	-0.18315	-0.04165	-0.08869	0.07375	0.15422
-41.16	-0.00945	-0.22665	0.12093	0.03523	-0.1308	0.00601	-0.01916	0.02921	0.19953
-41.06	0.04759	-0.15165	0.72406	0.0532	-0.14018	0.0146	0.0035	0.0714	0.205
-40.96	0.04446	-0.1079	0.24359	0.0657	-0.16596	-0.00961	-0.03791	0.08	0.1839
-40.86	0.01165	-0.13133	-0.31188	0.06492	-0.17533	-0.05727	-0.01369	0.0589	0.1675
-40.76	-0.00945	-0.1329	-0.13376	0.02273	-0.22611	-0.08461	-0.04885	0.03781	0.14015
-40.66	-0.04382	-0.14071	-0.02204	0.02664	-0.22924	-0.10415	-0.07854	0.01515	0.13234
-40.56	-0.05632	-0.12509	-0.05719	0.00711	-0.2519	-0.11977	-0.09494	0.00265	0.10812
-40.46	-0.09069	-0.14071	-0.12673	0.00789	-0.24096	-0.12837	-0.05979	-0.03485	0.10578
-40.36	-0.08991	-0.13759	-0.0486	0.02352	-0.25971	-0.14633	-0.10041	-0.04032	0.10969
-40.26	-0.09851	-0.11102	0.04671	0.0532	-0.23002	-0.11977	-0.06135	-0.0536	0.13937
-40.16	-0.07585	-0.05634	0.17249	0.03523	-0.24486	-0.15571	-0.03947	-0.00907	0.12843
-40.06	-0.09382	-0.04696	0.18577	0.03445	-0.27299	-0.17758	-0.07619	-0.00828	0.105
-39.96	-0.10241	-0.05868	0.18187	-0.02024	-0.33783	-0.24555	-0.18713	-0.03172	0.0464
-39.86	-0.16179	-0.10087	0.16077	0.05164	-0.27534	-0.1768	0.000368416	-0.10985	0.10578
-39.76	-0.09382	0.000696182	0.24124	0.18288	-0.14331	-0.05259	0.18709	-0.04266	0.23468
-39.66	0.02415	0.15773	0.43265	0.32508	0.02623	0.06538	0.32068	0.07843	0.38
-39.56	0.15618	0.3257	0.58812	0.33445	0.04732	0.09429	0.31443	0.20734	0.40109
-39.46	0.18196	0.37804	0.56624	0.18055	-0.09799	-0.07133	0.24099	0.23312	0.24718
-39.36	0.03977	0.22413	0.34281	0.01961	-0.27611	-0.24008	0.13709	0.07218	0.07375
-39.26	-0.12585	0.05851	0.14984	-0.12492	-0.40736	-0.40805	-0.14416	-0.0911	-0.07
-39.16	-0.26804	-0.07196	-0.0236	-0.35383	-0.62455	-0.62837	-0.53791	-0.22079	-0.29422
-39.06	-0.48679	-0.28915	-0.25329	-0.40227	-0.65111	-0.68461	-0.7215	-0.43094	-0.33485
-38.96	-0.5071	-0.3204	-0.31579	-0.40227	-0.63158	-0.70258	-0.97385	-0.46453	-0.29813
-38.86	-0.47741	-0.29227	-0.2986	-0.33664	-0.5683	-0.63774	-1.07541	-0.43328	-0.21844
-38.76	-0.40241	-0.23837	-0.20876	-0.2218	-0.45346	-0.56353	-0.76995	-0.35125	-0.1036
-38.66	-0.29226	-0.12352	-0.08688	-0.15305	-0.35893	-0.46352	-0.61135	-0.24891	-0.02078
-38.56	-0.19695	-0.04305	-0.0111	-0.11399	-0.32377	-0.38305	-0.3301	-0.16063	0.03078
-38.46	-0.15007	0.00226	0.02093	-0.1132	-0.3058	-0.3604	-0.14025	-0.13797	0.03469
-38.36	-0.13991	0.00538	0.01702	-0.08742	-0.27299	-0.29165	0.06209	-0.12469	0.04718
-38.26	-0.12663	0.02648	0.00531	-0.0968	-0.28705	-0.29086	-0.16135	-0.10204	0.02375
-38.16	-0.15554	0.00929	-0.04626	-0.11164	-0.31127	-0.32759	-0.26682	-0.12078	0.00187
-38.06	-0.17429	-0.02509	-0.08845	-0.09367	-0.2808	-0.22915	-0.22776	-0.13797	0.00734
-37.96	-0.1446	-0.01571	-0.09235	-0.08664	-0.2644	-0.1979	-0.19651	-0.11766	0.00422
-37.86	-0.13445	0.0046	-0.09235	-0.04367	-0.24096	-0.1354	-0.17385	-0.10282	0.0339
-37.76	-0.09382	0.03116	-0.06579	-0.0507	-0.23627	-0.09946	-0.13166	-0.06688	0.04015
-37.66	-0.07898	0.0507	-0.06423	-0.04914	-0.25268	-0.12055	-0.0926	-0.06532	0.04562
-37.56	-0.07116	0.05851	-0.07751	-0.05071	-0.25736	-0.12837	-0.10588	-0.07625	0.04562
-37.46	-0.06726	0.07023	-0.09704	-0.0632	-0.2558	-0.10258	-0.0551	-0.09813	0.04015
-37.36	-0.06726	0.0546	-0.11501	-0.09914	-0.26049	-0.08227	-0.02541	-0.10438	0.03781
-37.26	-0.07507	0.03819	-0.14391	-0.12414	-0.28705	-0.1143	-0.03869	-0.1036	0.01594
-37.16	-0.0946	-0.00712	-0.17282	-0.11086	-0.28862	-0.08618	0.0324	-0.11297	0.01437
-37.06	-0.10632	-0.01649	-0.16423	-0.11867	-0.29643	-0.07993	0.04178	-0.12235	0.01906
-36.96	-0.11804	-0.01493	-0.14704	-0.11633	-0.31049	-0.09633	0.03475	-0.10985	0.01906
-36.86	-0.10632	-0.01493	-0.12594	-0.10695	-0.30346	-0.09946	0.06912	-0.10516	0.01593
-36.76	-0.12116	-0.01962	-0.1197	-0.11867	-0.30815	-0.12837	0.08006	-0.09813	-0.01297
-36.66	-0.11882	-0.03212	-0.11657	-0.12571	-0.3183	-0.1479	0.14334	-0.09813	-0.04422
-36.56	-0.13366	-0.04696	-0.14391	-0.12883	-0.31127	-0.16118	0.10115	-0.10594	-0.04266
-36.46	-0.15319	-0.05009	-0.14938	-0.13821	-0.31127	-0.18384	0.0949	-0.09422	-0.05204
-36.36	-0.17741	-0.07587	-0.16813	-0.14055	-0.30658	-0.18618	0.07615	-0.09891	-0.05438
-36.26	-0.18757	-0.08993	-0.1736	-0.14133	-0.30736	-0.17758	0.01443	-0.08953	-0.04735
-36.16	-0.20476	-0.09774	-0.19079	-0.14836	-0.32221	-0.1893	0.04178	-0.10204	-0.04266
-36.06	-0.21882	-0.10008	-0.19704	-0.1382	-0.33158	-0.19477	0.0074	-0.11375	-0.02782
-35.96	-0.2071	-0.08602	-0.17829	-0.12883	-0.33861	-0.18227	-0.29572	-0.11375	-0.00438
-35.86	-0.20007	-0.09071	-0.17048	-0.12649	-0.33549	-0.19868	-0.61291	-0.10516	0.00343
-35.76	-0.19695	-0.0704	-0.14782	-0.12258	-0.31049	-0.19009	-0.59182	-0.1036	0.02218
-35.66	-0.18835	-0.04774	-0.12282	-0.11321	-0.29174	-0.18149	-0.30197	-0.09032	0.04328
-35.56	-0.17351	-0.02665	-0.08454	-0.11789	-0.28393	-0.18149	-0.73869	-0.0786	0.0464
-35.46	-0.15944	-0.03134	-0.07673	-0.10617	-0.26752	-0.18227	-0.55979	-0.08094	0.055
-35.36	-0.14538	-0.02274	-0.07594	-0.10617	-0.26518	-0.19868	-0.09729	-0.06375	0.06515
-35.26	-0.14695	-0.03212	-0.09704	-0.10617	-0.2769	-0.20258	0.11912	-0.06688	0.07297
-35.16	-0.14148	-0.05087	-0.13532	-0.12883	-0.28314	-0.19712	0.016	-0.05907	0.06359
-35.06	-0.136	-0.0618	-0.12673	-0.13352	-0.29174	-0.19868	-0.05432	-0.06532	0.05734
-34.96	-0.13054	-0.06337	-0.11266	-0.13039	-0.30815	-0.23227	-0.17697	-0.06766	0.05343
-34.86	-0.12585	-0.0704	-0.15563	-0.13274	-0.29877	-0.22993	-0.17854	-0.07157	0.06281
-34.76	-0.12585	-0.0704	-0.19704	-0.11477	-0.28783	-0.22915	-0.09416	-0.07391	0.06593
-34.66	-0.11804	-0.05946	-0.18688	-0.10461	-0.27533	-0.21587	-0.02697	-0.05907	0.07922
-34.56	-0.10163	-0.04618	-0.17282	-0.10227	-0.28705	-0.2104	-0.01369	-0.05516	0.08468
-34.46	-0.0946	-0.05087	-0.17048	-0.10383	-0.27299	-0.19399	0.01131	-0.05516	0.10109
-34.36	-0.09929	-0.04696	-0.16032	-0.10149	-0.28314	-0.18227	0.08006	-0.05985	0.10578
-34.26	-0.10163	-0.04227	-0.1611	-0.07492	-0.26987	-0.18227	-0.02776	-0.06219	0.11906
-34.16	-0.08366	-0.03915	-0.12829	-0.08195	-0.27924	-0.20102	-0.20353	-0.05204	0.12609
-34.06	-0.0821	-0.03134	-0.09938	-0.07492	-0.26752	-0.19087	-0.309	-0.05438	0.14797
-33.96	-0.0946	-0.01962	-0.06813	-0.0632	-0.25736	-0.18618	-0.44963	-0.04735	0.15968
-33.86	-0.11101	-0.02743	-0.06579	-0.0718	-0.2558	-0.1893	-0.27619	-0.04735	0.16281
-33.76	-0.12898	-0.01962	0.0514	-0.07492	-0.2683	-0.19008	-0.11135	-0.04266	0.15968
-33.66	-0.14148	-0.02743	0.14437	-0.06711	-0.26049	-0.18227	-0.13791	-0.04344	0.17218
-33.56	-0.13835	-0.01962	-0.000163078	-0.07571	-0.24565	-0.18774	-0.15119	-0.03563	0.18234
-33.46	-0.15398	-0.02431	-0.18063	-0.06945	-0.23627	-0.16899	-0.2426	-0.02938	0.19172
-33.36	-0.13679	-0.02665	-0.25094	-0.05227	-0.22612	-0.14321	-0.26369	-0.01844	0.21047
-33.26	-0.10944	-0.00321	-0.33766	-0.05227	-0.2183	-0.14008	-0.31604	0.00734	0.2089
-33.16	-0.11101	-0.00477	-0.46735	-0.03039	-0.20424	-0.1229	-0.40979	0.01828	0.21593
-33.06	-0.08913	0.01241	-0.34391	-0.03742	-0.20658	-0.12837	-0.6215	0.02765	0.20578
-32.96	-0.08444	0.00695	-0.30016	-0.04211	-0.19721	-0.1393	-0.56135	0.02531	0.20344
-32.86	-0.09772	-0.00399	-0.27048	-0.02883	-0.18315	-0.11196	-0.00197	0.02375	0.20578
-32.76	-0.07195	0.01476	-0.18688	-0.04758	-0.21361	-0.1393	-0.1676	0.03	0.19015
-32.66	-0.0821	0.00773	-0.1072	-0.04602	-0.21205	-0.11899	-0.05744	0.01593	0.20344
-32.56	-0.08679	0.0046	-0.07594	-0.04055	-0.20971	-0.12368	0.20506	0.02765	0.19875
-32.46	-0.09382	-8.58307e-05	-0.08454	-0.02102	-0.19174	-0.11665	0.03553	0.02297	0.21828
-32.36	-0.06882	0.01476	-0.03845	-0.02336	-0.19252	-0.1229	-0.06447	0.0425	0.21515
-32.26	-0.06647	-0.00712	-0.03688	-0.01633	-0.17533	-0.09243	-0.25275	0.03937	0.22218
-32.16	-0.05554	0.01163	-0.01735	-0.01164	-0.17065	-0.09243	-0.29729	0.0464	0.22218
-32.06	-0.05866	0.01163	0.02015	-0.00149	-0.16596	-0.09243	-0.1715	0.04953	0.22687
-31.96	-0.07116	0.02335	0.02874	0.0032	-0.17064	-0.09165	0.00115	0.05422	0.23312
-31.86	-0.0946	0.01163	-0.01735	-0.000705779	-0.17611	-0.08149	0.19646	0.04718	0.24093
-31.76	-0.10007	0.02257	-0.04313	0.01961	-0.16518	-0.06508	0.18084	0.05734	0.2425
-31.66	-0.08913	0.02413	-0.04782	0.01023	-0.1644	-0.0729	0.16443	0.0589	0.24172
-31.56	-0.09616	0.01945	-0.03845	7.72476e-05	-0.16986	-0.07993	0.01521	0.05265	0.23
-31.46	-0.08913	0.01632	-0.03219	-0.0093	-0.17924	-0.08618	-0.0426	0.0589	0.22218
-31.36	-0.08366	0.00694	-0.0072	-0.01164	-0.1769	-0.09165	-0.10119	0.04953	0.21515
-31.26	-0.06257	0.0046	-0.02126	-0.00461	-0.17065	-0.07993	-0.059	0.03547	0.21437
-31.16	-0.05866	0.00382	-0.01032	0.01023	-0.16283	-0.06508	-0.04104	0.0464	0.21047
-31.06	-0.05554	-8.58307e-05	-0.02594	0.01101	-0.15033	-0.05727	-0.04807	0.03547	0.2214
-30.96	-0.0446	0.01945	-0.00173	0.03054	-0.12846	-0.04555	-0.04025	0.05031	0.23781
-30.86	-0.02819	0.03116	0.03187	0.04695	-0.10736	-0.02212	-0.00354	0.07375	0.25422
-30.76	-0.01179	0.05538	0.04124	0.08132	-0.08158	0.00132	-0.00354	0.09015	0.28468
-30.66	0.01868	0.08429	0.05609	0.08133	-0.06049	0.04038	0.0074	0.11906	0.31984
-30.56	0.05305	0.11007	0.07093	0.1282	-0.01049	0.09195	0.00662	0.14015	0.35968
-30.46	0.10228	0.14913	0.09906	0.12039	-0.00658	0.09429	-0.01682	0.18	0.35422
-30.36	0.09915	0.13897	0.07952	0.16805	0.03639	0.15054	-0.01994	0.17453	0.38703
-30.26	0.12962	0.16476	0.12796	0.16726	0.04029	0.14976	-0.00588	0.21203	0.38625
-30.16	0.12806	0.16398	0.12952	0.19304	0.07935	0.17554	0.03709	0.21828	0.41984
-30.06	0.15071	0.18663	0.13734	0.19304	0.05357	0.17163	0.00818	0.24093	0.39562
-29.96	0.12962	0.17335	0.13265	0.18367	0.05357	0.16226	0.04412	0.21984	0.3839
-29.86	0.12571	0.16163	0.11624	0.16258	0.04264	0.14898	0.06756	0.20812	0.38078
-29.76	0.11946	0.16242	0.12406	0.3032	0.17623	0.29663	0.24099	0.19719	0.52609
-29.66	0.27181	0.30773	0.23109	0.1657	0.05826	0.1732	0.12147	0.35343	0.38078
-29.56	0.13743	0.17023	0.09671	-0.08352	-0.16674	-0.06665	-0.14182	0.21281	0.13156
-29.46	-0.11491	-0.07899	-0.17985	-0.43039	-0.50345	-0.41273	-0.48947	-0.03641	-0.21531
-29.36	-0.46179	-0.42118	-0.6822	-0.45695	-0.53314	-0.44008	-0.53557	-0.37078	-0.245
-29.26	-0.49616	-0.44852	-0.59313	-0.40852	-0.47143	-0.40962	-0.48244	-0.39813	-0.19266
-29.16	-0.46569	-0.40321	-0.7322	-0.36945	-0.44643	-0.37055	-0.40197	-0.33641	-0.15829
-29.06	-0.42116	-0.37352	-0.60485	-0.28664	-0.37065	-0.2893	-0.32932	-0.295	-0.08407
-28.96	-0.34538	-0.29306	-0.38063	-0.24602	-0.34174	-0.2604	-0.31369	-0.21219	-0.05047
-28.86	-0.32116	-0.26181	-0.26501	-0.1718	-0.2558	-0.16977	-0.22307	-0.18485	0.04015
-28.76	-0.23757	-0.1829	-0.1361	-0.13352	-0.2144	-0.11899	-0.18166	-0.10125	0.10031
-28.66	-0.19226	-0.14462	0.11234	-0.12102	-0.20424	-0.14555	-0.19416	-0.06297	0.10578
-28.56	-0.17976	-0.14383	0.18031	-0.04289	-0.11908	-0.02524	-0.11057	-0.0575	0.1839
-28.46	-0.09382	-0.06571	0.00609	0.04617	-0.03002	0.06304	-0.05276	0.02765	0.27765
-28.36	-0.01257	0.02335	0.20062	0.07742	0.00123	0.09195	-0.06604	0.11984	0.31593
-28.26	0.0218	0.05773	0.13734	0.06648	0.00201	0.09117	-0.00822	0.15578	0.30812
-28.16	0.01556	0.04835	0.10062	0.02664	-0.03471	0.06773	0.03709	0.14953	0.27765
-28.06	-0.02429	0.00694	0.07015	0.00711	-0.06127	-0.0143	-0.03244	0.11672	0.24484
-27.96	-0.05554	-0.02274	0.03734	0.03367	-0.03002	0.03257	-0.02541	0.08547	0.27296
-27.86	-0.02898	-0.01259	0.07015	0.04305	-0.01361	0.03257	-0.08322	0.11203	0.26515
-27.76	-0.02272	-0.01102	0.04593	0.03367	-0.02299	0.00445	0.00271	0.12453	0.24875
-27.66	-0.03366	-0.00868	0.06937	-0.00461	-0.06127	-0.10493	-0.17385	0.11984	0.21047
-27.56	-0.06726	-0.04696	0.04906	0.0618	0.00514	-0.08774	-0.10588	0.08625	0.28156
-27.46	0.00384	0.01945	0.10999	0.05789	0.00123	0.0982	-0.03635	0.15968	0.26828
-27.36	-0.00476	-0.00477	-0.03063	0.11961	0.05591	0.25601	0.22381	0.14406	0.32765
-27.26	0.05696	0.06163	-0.12204	0.01805	-0.04174	0.13023	0.07459	0.20578	0.23703
-27.16	-0.04773	-0.03837	-0.3236	0.06179	0.02388	0.25054	-0.11135	0.10109	0.28078
-27.06	0.00306	0.01476	-0.27516	0.18601	0.14107	0.36148	0.04021	0.16828	0.39796
-26.96	0.11556	0.12179	-0.02985	-0.02258	-0.06752	0.14898	-0.16447	0.29093	0.19172
-26.86	-0.09304	-0.07743	-0.08923	-0.24757	-0.29252	-0.57758	-0.53478	0.08703	-0.0325
-26.76	-0.32741	-0.30946	-0.26501	-0.64288	-0.68783	-0.79945	-0.86681	-0.14266	-0.42781
-26.66	-0.73679	-0.71649	-0.63766	-0.57883	-0.62377	-0.69399	-0.82073	-0.53328	-0.36844
-26.56	-0.67273	-0.64931	-0.5361	-0.36711	-0.40736	-0.51665	-0.56916	-0.46922	-0.15907
-26.46	-0.4446	-0.42821	-0.27438	0.06882	0.03872	0.02553	-0.10823	-0.25282	0.27921
-26.36	-0.00632	0.01007	0.10765	0.82194	0.79262	0.90834	0.69332	0.18547	1.02998
-26.26	0.74446	0.74523	0.80999	0.47586	0.46295	0.65758	0.31913	0.93625	0.69094
-26.16	0.4054	0.40226	0.49359	0.22118	0.21061	0.3857	0.05975	0.605	0.44016
-26.06	0.15071	0.14757	0.24124	0.15398	0.13639	0.28023	0.03318	0.34562	0.35656
-25.96	0.07884	0.07569	0.17249	0.01023	0.00436	0.16617	-0.06838	0.2714	0.2175
-25.86	-0.05554	-0.06337	0.000617027	0.0782	0.07232	0.23179	-0.01213	0.13937	0.27375
-25.76	0.01556	0.0046	0.01781	0.11961	0.11373	0.23101	0.01365	0.19562	0.32296
-25.66	0.06477	0.07023	0.06234	0.1407	0.13482	0.1896	0.08943	0.23703	0.33937
-25.56	0.08978	0.08663	0.10062	0.13445	0.12545	0.19195	0.04568	0.26984	0.32297
-25.46	0.08509	0.06085	0.17718	0.08914	0.07545	0.14585	-0.009	0.26828	0.27297
-25.36	0.04212	0.02726	0.15374	0.07742	0.05904	0.09742	-0.00979	0.21515	0.26125
-25.26	0.01399	0.01554	0.12874	0.02976	0.00435	0.02788	-0.06057	0.19406	0.2089
-25.16	-0.03757	-0.04384	0.10218	0.0032	-0.01752	-0.04868	-0.08713	0.13937	0.18859
-25.06	-0.05476	-0.06571	0.01312	0.01961	0.00904	-0.06508	-0.08244	0.1175	0.21047
-24.96	-0.02819	-0.05087	-0.00173	0.01414	0.00826	-0.10415	-0.09885	0.13937	0.20969
-24.86	-0.02741	-0.05477	0.000617981	0.00789	-0.01049	-0.12446	-0.11838	0.13312	0.19093
-24.76	-0.04382	-0.0829	-0.04157	-0.01555	-0.03783	-0.11196	-0.14963	0.11672	0.16047
-24.66	-0.06804	-0.10556	-0.07673	-0.00617	-0.03862	-0.13227	-0.13791	0.08937	0.155
-24.56	-0.06413	-0.10634	-0.0572	0.00398	-0.03627	-0.23696	-0.1176	0.0839	0.16047
-24.46	-0.05866	-0.09305	-0.05329	-0.03274	-0.07455	-0.30102	-0.16291	0.08234	0.13156
-24.36	-0.09069	-0.12509	-0.10798	-0.00774	-0.04486	-0.26743	-0.15979	0.06203	0.15187
-24.26	-0.06647	-0.09305	-0.06032	-0.01633	-0.05346	-0.2354	-0.21369	0.09406	0.14484
-24.16	-0.07507	-0.08993	-0.09313	0.00398	-0.03315	-0.0479	-0.22385	0.09328	0.1675
-24.06	-0.05632	-0.08602	-0.05329	0.0032	-0.04174	0.19742	-0.19651	0.10422	0.14718
-23.96	-0.0821	-0.10946	-0.03376	0.02664	-0.03002	0.49429	-0.16057	0.09328	0.15656
-23.86	-0.06023	-0.09462	-0.05251	0.01101	-0.03393	0.44038	-0.07307	0.11672	0.14328
-23.76	-0.05944	-0.10556	0.00218	0.0118	-0.03315	0.23179	0.0035	0.11281	0.14406
-23.66	-0.05866	-0.1079	-0.04626	0.02195	-0.01987	0.12867	0.00974	0.1089	0.15187
-23.56	-0.04851	-0.10243	-0.04157	-0.000704765	-0.04955	-0.05883	0.05037	0.11671	0.10812
-23.46	-0.07038	-0.13368	-0.1361	0.01961	-0.02065	-0.15102	0.14881	0.07297	0.14484
-23.36	-0.03601	-0.09227	-0.15016	0.05008	0.00514	-0.15102	0.20974	0.10656	0.16047
-23.26	-0.0196	-0.06649	-0.11657	0.0493	0.00904	-0.14243	0.17381	0.12843	0.155
-23.16	-0.01648	-0.0704	-0.16266	0.08211	0.03717	-0.0643	0.18318	0.13156	0.17609
-23.06	0.01165	-0.04696	-0.13376	0.10711	0.06217	0.05523	0.19568	0.15265	0.20968
-22.96	0.03665	-0.01727	-0.19001	-0.06007	-0.1097	-0.06977	-0.14494	0.17297	0.03313
-22.86	-0.13523	-0.18915	-0.56032	-0.13273	-0.1894	-0.1268	-0.41838	-0.00125	-0.04344
-22.76	-0.21491	-0.27196	-0.61266	-0.05305	-0.10658	-0.02368	-0.30354	-0.0786	0.0214
-22.66	-0.13523	-0.18915	-0.30407	-0.09289	-0.14174	-0.01665	-0.18947	-0.00907	-0.03485
-22.56	-0.15554	-0.22118	-0.17985	-0.02883	-0.06908	0.05992	-0.03322	-0.04188	0.02297
-22.46	-0.07507	-0.12977	0.19281	-0.05461	-0.09955	0.01617	-0.09182	0.01125	-0.00828
-22.36	-0.09069	-0.15946	0.11781	-0.06008	-0.11283	-0.0104	-0.12697	-0.0325	-0.01297
-22.26	-0.09929	-0.16962	0.01155	-0.03586	-0.08861	-0.000240326	-0.12697	-0.04813	-0.0036
-22.16	-0.06726	-0.14071	-0.04938	-0.05539	-0.10502	-0.04165	-0.1215	-0.03172	-0.00828
-22.06	-0.06726	-0.15555	-0.05641	-0.01633	-0.07611	-0.02915	-0.0676	-0.05203	0.02297
-21.96	-0.03601	-0.10946	-0.04235	7.70688e-05	-0.0808	-0.05336	-0.11057	-0.02782	0.03078
-21.86	-0.0196	-0.11259	-0.01344	-0.02024	-0.09955	-0.10024	-0.16526	-0.01453	0.01515
-21.76	-0.03679	-0.1493	-0.03454	-0.02883	-0.09799	-0.06977	-0.20588	-0.04422	0.01828
-21.66	-0.04382	-0.16415	0.02874	-0.03195	-0.09174	-0.04946	-0.18947	-0.05594	0.01125
-21.56	-0.04382	-0.13681	0.10687	-0.05539	-0.13236	-0.10493	-0.20432	-0.05516	-0.02782
-21.46	-0.06335	-0.15634	0.10062	-0.06399	-0.14721	-0.1393	-0.19338	-0.07938	-0.04344
-21.36	-0.07585	-0.17665	0.06468	-0.07414	-0.15502	-0.17133	-0.24651	-0.10204	-0.05516
-21.26	-0.09772	-0.20321	-0.000163078	-0.07805	-0.17064	-0.21665	-0.30197	-0.13328	-0.06688
-21.16	-0.12194	-0.22196	0.05452	-0.07258	-0.15893	-0.22134	-0.35041	-0.14344	-0.04735
-21.06	-0.11882	-0.21649	-0.22516	-0.07492	-0.14721	-0.23383	-0.37697	-0.14266	-0.04735
-20.96	-0.10632	-0.20243	-0.40095	-0.07883	-0.14799	-0.26118	-0.37932	-0.13797	-0.05594
-20.86	-0.10632	-0.21102	-0.50407	-0.10305	-0.18237	-0.29165	-0.44416	-0.14422	-0.10672
-20.76	-0.15398	-0.22743	-0.50954	-0.14133	-0.21752	-0.3018	-0.51682	-0.17782	-0.14032
-20.66	-0.18444	-0.26571	-0.18219	-0.20774	-0.2808	-0.34008	-0.61135	-0.22157	-0.18875
-20.56	-0.25085	-0.33681	-0.0822	-0.26242	-0.33002	-0.3768	-0.64963	-0.27469	-0.25438
-20.46	-0.31804	-0.39462	-0.19313	-0.26633	-0.3308	-0.34946	-0.63635	-0.32547	-0.25828
-20.36	-0.31569	-0.38602	-0.07907	-0.12414	-0.18158	-0.20493	-0.48088	-0.32703	-0.12391
-20.26	-0.16804	-0.24462	-0.01501	-0.00227	-0.05893	-0.07055	-0.43869	-0.16375	0.00187
-20.16	-0.05007	-0.11962	0.05374	0.05007	0.00513	-0.00727	-0.56604	-0.04578	0.05343
-20.06	-0.00788	-0.06649	0.03656	0.0157	-0.03627	-0.04008	-0.65432	-0.000472069	0.01281
-19.96	-0.03054	-0.08446	-0.02438	-0.0382	-0.07143	-0.08227	-0.56057	-0.04969	-0.03719
-19.86	-0.07741	-0.13602	-0.0947	-0.01555	-0.05033	-0.08618	-0.29807	-0.10438	-0.02157
-19.76	-0.05944	-0.12118	-0.04548	0.04226	0.00982	-0.03227	0.09959	-0.095	0.02453
-19.66	0.00774	-0.06962	-0.01423	0.08679	0.04967	0.05757	0.21599	-0.04266	0.08156
-19.56	0.06243	0.00148	0.04124	0.04461	0.01138	0.03492	0.05584	-0.00282	0.04562
-19.46	0.02493	-0.04852	-0.02751	0.01102	-0.03861	0.02085	-0.04025	-0.05282	0.01515
-19.36	-0.02038	-0.08212	-0.11579	-0.01164	-0.08002	0.00288	-0.1215	-0.095	-0.02235
-19.26	-0.05788	-0.12118	-0.15329	0.03055	-0.04096	0.04507	-0.0465	-0.12782	0.02687
-19.16	-0.00866	-0.0618	-0.11188	0.0782	0.00904	0.08257	0.00193	-0.08563	0.06984
-19.06	0.04212	-0.00321	-0.04548	0.1368	0.06842	0.1357	0.04256	-0.04032	0.13703
-18.96	0.09681	0.0546	0.03812	0.15945	0.09498	0.19195	0.03396	0.01672	0.16359
-18.86	0.13587	0.09835	0.09202	0.0243	-0.03236	0.07476	-0.11369	0.05812	0.03
-18.76	0.00931	-0.04071	-0.000163078	-0.0468	-0.08705	-0.01352	-0.19104	-0.0536	-0.01922
-18.66	-0.06179	-0.10556	-0.03219	-0.02805	-0.05815	0.00757	-0.16604	-0.12	0.00968
-18.56	-0.02819	-0.0743	0.04749	-0.03977	-0.06518	-0.02133	-0.1801	-0.0911	-0.00438
-18.46	-0.03288	-0.0704	0.05687	-0.07414	-0.09877	-0.06899	-0.25432	-0.10282	-0.03797
-18.36	-0.08132	-0.11571	0.05296	-0.04914	-0.05502	-0.0229	-0.26838	-0.14813	-0.00125
-18.26	-0.04929	-0.07509	0.12562	-0.05539	-0.06908	-0.05415	-0.3426	-0.12157	-0.00828
-18.16	-0.07195	-0.09071	0.13421	-0.09914	-0.11986	-0.08071	-0.46994	-0.13797	-0.05203
-18.06	-0.12116	-0.14462	0.13421	-0.17883	-0.22143	-0.16274	-0.6676	-0.18407	-0.13641
-17.96	-0.19538	-0.23368	0.06624	-0.08352	-0.13237	-0.06978	-0.67776	-0.24891	-0.04813
-17.86	-0.08054	-0.14228	0.17093	-0.13039	-0.17455	-0.13305	-0.62307	-0.15516	-0.10204
-17.76	-0.12976	-0.1868	0.11234	-0.16398	-0.20424	-0.20102	-0.4676	-0.21454	-0.1286
-17.66	-0.15632	-0.21805	0.06312	-0.07883	-0.11674	-0.1479	-0.17073	-0.25047	-0.04344
-17.56	-0.05476	-0.12118	0.12249	-0.0843	-0.13393	-0.22759	0.06443	-0.15204	-0.0536
-17.46	-0.07351	-0.13993	0.10843	-0.20851	-0.26517	-0.35805	-0.10666	-0.17547	-0.19265
-17.36	-0.18913	-0.26571	-0.11813	-0.17336	-0.22846	-0.4104	-0.2551	-0.29735	-0.15594
-17.26	-0.15632	-0.23056	-0.18063	-0.17492	-0.24096	-0.44321	-0.28244	-0.25828	-0.16844
-17.16	-0.14538	-0.23837	-0.17516	-0.17336	-0.23315	-0.4393	-0.29729	-0.28094	-0.16453
-17.06	-0.14148	-0.24227	-0.21266	-0.13977	-0.21205	-0.45258	-0.30119	-0.27	-0.13328
-16.96	-0.10866	-0.21805	-0.13141	-0.18977	-0.27064	-0.4479	-0.38557	-0.24188	-0.19578
-16.86	-0.17038	-0.27821	-0.17126	-0.29289	-0.38549	-0.56118	-0.45744	-0.31063	-0.29344
-16.76	-0.27038	-0.37509	-0.32673	-0.25695	-0.35658	-0.46509	-0.39885	-0.41063	-0.24969
-16.66	-0.22195	-0.33915	-0.29391	-0.07102	-0.17378	-0.20415	-0.22698	-0.36532	-0.0622
-16.56	-0.03444	-0.14696	-0.08532	0.02429	-0.07455	-0.02368	-0.08557	-0.17703	0.04484
-16.46	0.05384	-0.05399	-0.07126	0.10554	-0.00268	0.13491	-0.05119	-0.08016	0.13624
-16.36	0.12571	0.02492	-0.00173	0.20711	0.09186	0.30289	0.04881	-0.000471115	0.25031
-16.26	0.25384	0.13663	0.08031	0.16492	0.04967	0.20992	-0.02541	0.11359	0.23234
-16.16	0.22337	0.08898	-0.02438	0.02586	-0.06908	-0.04242	-0.13869	0.08781	0.1175
-16.06	0.09368	-0.02821	-0.19548	0.03914	-0.03393	-0.03383	-0.06291	-0.02703	0.15968
-15.96	0.12415	-8.58307e-05	-0.18923	0.04148	-0.02533	-0.05337	0.00662	0.00343	0.16672
-15.86	0.13118	0.00851	-0.35016	-0.01633	-0.06596	-0.0768	-0.06057	0.01047	0.1089
-15.76	0.08821	-0.04852	-0.50094	0.00633	-0.05033	-0.02993	-0.06447	-0.04422	0.12843
-15.66	0.09368	-0.03524	-0.05251	-0.08742	-0.15189	-0.14789	-0.17775	-0.03172	0.0175
-15.56	0.00149	-0.14149	0.22171	-0.1468	-0.19565	-0.18305	-0.25197	-0.13797	-0.03328
-15.46	-0.0571	-0.19305	0.22093	-0.27023	-0.31439	-0.28695	-0.38791	-0.18953	-0.15203
-15.36	-0.17897	-0.3118	0.07796	-0.1718	-0.2183	-0.17915	-0.29104	-0.3036	-0.05125
-15.26	-0.08444	-0.21102	0.19437	-0.12024	-0.1644	-0.14555	-0.25354	-0.20047	-0.00672
-15.16	-0.0571	-0.16649	0.08343	-0.13039	-0.1558	-0.12055	-0.27072	-0.16297	-0.0161
-15.06	-0.06023	-0.16493	-0.03454	-0.14133	-0.17846	-0.15493	-0.27463	-0.16141	-0.03563
-14.96	-0.07898	-0.18055	-0.10876	-0.1468	-0.17924	-0.14399	-0.28791	-0.18407	-0.0411
-14.86	-0.09616	-0.19149	-0.2361	-0.08195	-0.09564	-0.0604	-0.23088	-0.18016	0.02375
-14.76	-0.02351	-0.1243	-0.25407	0.00867	-0.00971	0.03023	-0.12385	-0.10125	0.09406
-14.66	0.05931	-0.03524	-0.09235	-0.01477	-0.03549	-0.00102	-0.12853	-0.01532	0.04875
-14.56	0.01634	-0.06727	-0.07751	-0.08977	-0.10033	-0.0729	-0.31057	-0.0536	-0.0161
-14.46	-0.05554	-0.13681	-0.09548	-0.07414	-0.0683	-0.06743	-0.30979	-0.12547	-0.0075
-14.36	-0.03991	-0.10477	-0.04626	0.000857353	0.0067	-0.00102	-0.11057	-0.10516	0.0675
-14.26	0.02806	-0.02977	-0.01891	-0.01555	-0.01674	0.00601	-0.04025	-0.03016	0.05578
-14.16	0.01321	-0.04149	-0.00173	-0.09836	-0.0808	-0.08852	-0.19572	-0.04188	-0.03641
-14.06	-0.06726	-0.11727	-0.08766	-0.1093	-0.10346	-0.10258	-0.11369	-0.11766	-0.0661
-13.96	-0.08991	-0.13681	-0.11266	-0.09133	-0.09018	-0.0893	-0.09963	-0.14032	-0.04813
-13.86	-0.06491	-0.12587	-0.1236	-0.10149	-0.10736	-0.08461	-0.16057	-0.11766	-0.0661
-13.76	-0.07429	-0.13602	-0.12673	-0.11399	-0.12377	-0.0893	-0.15354	-0.12078	-0.0786
-13.66	-0.08679	-0.14852	-0.12126	-0.11399	-0.10033	-0.07993	-0.1426	-0.11532	-0.07547
-13.56	-0.08679	-0.1454	-0.13845	-0.11711	-0.09096	-0.07602	-0.13635	-0.10594	-0.07391
-13.46	-0.07819	-0.13524	-0.15407	-0.08586	-0.06049	-0.04946	-0.09026	-0.10907	-0.04266
-13.36	-0.05163	-0.10868	-0.13454	-0.03117	-0.01049	-0.01665	-0.05666	-0.07313	0.00109
-13.26	-0.0071	-0.0618	-0.07985	-0.02571	0.00435	-0.01587	-0.00901	-0.02391	-0.00516
-13.16	0.0054	-0.04852	-0.04626	0.01961	0.04498	0.00679	0.03474	-0.01297	0.03859
-13.06	0.03587	-0.00633	0.02171	0.15554	0.17232	0.14117	0.2574	0.02765	0.17921
-12.96	0.17727	0.12804	0.16077	0.41335	0.45122	0.41147	0.54177	0.1714	0.44171
-12.86	0.43743	0.40304	0.38577	0.47508	0.51295	0.49038	0.50506	0.44094	0.49093
-12.76	0.50227	0.46476	0.46937	0.37742	0.42545	0.40992	0.29725	0.49562	0.3964
-12.66	0.40774	0.37726	0.38265	0.09618	0.13796	0.12555	0.03085	0.40812	0.10891
-12.56	0.12024	0.09288	0.10218	-0.23352	-0.18549	-0.21196	-0.24182	0.11593	-0.22235
-12.46	-0.20241	-0.2368	-0.23454	-0.32023	-0.27064	-0.30336	-0.32463	-0.21375	-0.32391
-12.36	-0.30085	-0.32821	-0.2986	-0.21164	-0.16205	-0.20024	-0.23947	-0.29266	-0.21063
-12.26	-0.17585	-0.21024	-0.18141	-0.05852	-0.00189	-0.04477	-0.059	-0.17938	-0.05047
-12.16	-0.00788	-0.05321	-0.01344	0.13366	0.19029	0.1435	0.17302	-0.01453	0.11046
-12.06	0.1679	0.13038	0.16702	0.11805	0.16295	0.12788	0.15975	0.16828	0.09484
-11.96	0.14212	0.11788	0.1389	-0.05695	0.0028	-0.03539	-0.01447	0.14562	-0.06843
-11.86	-0.02585	-0.03212	-0.01579	-0.21164	-0.14721	-0.19008	-0.16447	-0.01766	-0.22782
-11.76	-0.18054	-0.18837	-0.15798	-0.22024	-0.17533	-0.20336	-0.16291	-0.15594	-0.26297
-11.66	-0.20241	-0.20868	-0.21579	-0.25149	-0.2183	-0.24165	-0.24025	-0.17391	-0.30594
-11.56	-0.22429	-0.24696	-0.2611	-0.31242	-0.27611	-0.29477	-0.27775	-0.20907	-0.35594
-11.46	-0.28054	-0.29227	-0.32672	-0.3757	-0.33783	-0.35414	-0.31447	-0.2575	-0.42235
-11.36	-0.3446	-0.35165	-0.39235	-0.46242	-0.41752	-0.43384	-0.41916	-0.32	-0.51219
-11.26	-0.42351	-0.43837	-0.45563	-0.39602	-0.35111	-0.38149	-0.34963	-0.40829	-0.44578
-11.16	-0.36023	-0.36727	-0.36579	-0.0765	-0.0316	-0.07135	-0.06214	-0.33563	-0.13251
-11.06	-0.05476	-0.05712	-0.04001	0.04461	0.08482	0.04273	0.0785	-0.03485	-0.02157
-10.96	0.06009	0.05695	0.10062	0.17117	0.20435	0.16929	0.18318	0.07218	0.10499
-10.86	0.18665	0.19523	0.23968	0.18445	0.21451	0.19117	0.22459	0.19562	0.11515
-10.76	0.19681	0.20538	0.25062	0.04305	0.06842	0.03335	0.07303	0.21203	-0.03094
-10.66	0.05931	0.05617	0.0639	0.0493	0.07779	0.05913	0.05896	0.0675	-0.01375
-10.56	0.06399	0.06085	0.05921	-0.00852	0.02467	0.00132	0.0035	0.0839	-0.05047
-10.46	0.00618	0.00773	0.00765	0.00711	0.03248	0.03179	0.03318	0.02609	-0.02782
-10.36	0.01477	0.02335	-0.01344	-0.01789	-0.00346	-0.00727	-0.00119	0.03156	-0.05282
-10.26	-0.01726	-0.00868	-0.05876	-0.09992	-0.07846	-0.08071	-0.07619	-0.00516	-0.13016
-10.16	-0.09069	-0.07899	-0.12438	-0.12961	-0.11127	-0.10805	-0.084	-0.07547	-0.15282
-10.06	-0.12273	-0.10165	-0.12282	-0.16867	-0.17065	-0.16665	-0.13713	-0.0911	-0.19969
-9.96	-0.17194	-0.13368	-0.1236	-0.14367	-0.13471	-0.13852	-0.13401	-0.13719	-0.17157
-9.86	-0.13366	-0.11259	-0.09157	-0.10617	-0.0808	-0.08462	-0.07541	-0.11375	-0.12157
-9.76	-0.09851	-0.0704	-0.06188	-0.10617	-0.09252	-0.10102	-0.07541	-0.0786	-0.13328
-9.66	-0.11491	-0.07352	-0.06032	-0.11399	-0.09252	-0.10649	-0.08713	-0.08563	-0.13953
-9.56	-0.13288	-0.08134	-0.04548	-0.13821	-0.0933	-0.12134	-0.09494	-0.08641	-0.15829
-9.46	-0.15319	-0.09852	-0.05329	-0.14055	-0.09565	-0.13071	-0.10354	-0.10594	-0.15203
-9.36	-0.16491	-0.10556	-0.06891	-0.12883	-0.0808	-0.11196	-0.0965	-0.09891	-0.13719
-9.26	-0.14851	-0.08915	-0.06891	-0.08352	-0.02924	-0.06899	0.00193	-0.09266	-0.0825
-9.16	-0.1032	-0.03915	-0.01813	-0.07414	-0.01752	-0.05258	0.000370353	-0.04422	-0.05828
-9.06	-0.08913	-0.02274	-0.02048	-0.01945	0.02076	-0.00961	0.066	-0.03797	-0.01532
-8.96	-0.03132	0.02023	0.04515	0.05867	0.09888	0.0521	0.09646	0.000309944	0.06671
-8.86	0.03431	0.10148	0.16546	0.05008	0.08014	0.04117	0.15193	0.08078	0.0464
-8.76	0.01868	0.08585	0.1264	0.0493	0.07467	0.04429	0.17068	0.05812	0.05031
-8.66	0.01009	0.07726	0.12718	0.04226	0.06764	0.04429	0.05115	0.06203	0.05031
-8.56	0.00774	0.08195	0.10452	0.04617	0.05201	0.02867	-0.01604	0.0589	0.05422
-8.46	0.00696	0.07413	-0.01891	0.05008	0.0317	0.0232	-0.03869	0.05343	0.04562
-8.36	0.00149	0.06085	-0.12516	0.05867	0.04029	0.02945	-0.27541	0.03781	0.04718
-8.26	0.01243	0.06007	-0.23219	0.03914	-0.00111	-0.0018	-0.5465	0.03937	0.01593
-8.16	-0.01179	0.03585	-0.2861	0.05711	0.00748	0.02085	-0.66838	0.005	0.0339
-8.06	0.00618	0.03741	-0.21813	0.09305	0.03795	0.0607	-0.5176	0.0214	0.06672
-7.96	0.03899	0.06788	-0.10641	0.06883	-0.00815	0.03492	-0.22072	0.04718	0.03312
-7.86	0.00306	0.04601	-0.11345	0.07117	-0.00189	0.03335	0.05428	0.03	0.04328
-7.76	0.01556	0.0632	-0.09079	0.06101	0.00904	0.04117	0.03475	0.03078	0.03078
-7.66	0.0179	0.05773	-0.04548	0.06258	0.02857	0.0396	0.08787	0.02297	0.0425
-7.56	0.03431	0.05538	0.0139	0.07742	0.04029	0.06382	0.18475	0.04328	0.06203
-7.46	0.05384	0.09366	0.04827	0.05398	0.02154	0.03257	0.30818	0.06125	0.03859
-7.36	0.02259	0.07023	0.04437	0.0532	0.01138	0.02866	0.30974	0.04718	0.05421
-7.26	0.0218	0.06944	0.0553	0.08601	0.0606	0.07164	0.29256	0.03703	0.10109
-7.16	0.06634	0.11398	0.11546	0.11961	0.08404	0.10288	0.28318	0.07453	0.12062
-7.06	0.0929	0.12882	0.1428	0.07664	0.04342	0.07163	0.19725	0.09797	0.08468
-6.96	0.05696	0.09288	0.12093	0.0657	0.03248	0.06304	0.16365	0.05734	0.08156
-6.86	0.04602	0.08195	0.15062	0.15476	0.13639	0.1482	0.23553	0.0464	0.16594
-6.76	0.13821	0.18585	0.25452	0.18523	0.16373	0.18023	0.27537	0.1339	0.19797
-6.66	0.17024	0.22101	0.30843	0.11961	0.06998	0.0982	0.19256	0.17062	0.11125
-6.56	0.08352	0.12413	0.21859	0.10164	0.04498	0.0607	0.19881	0.0839	0.08625
-6.46	0.05853	0.09445	0.18578	0.03992	-0.00892	0.01148	0.15662	0.0589	0.02922
-6.36	0.00149	0.03741	0.10531	-0.09992	-0.14877	-0.10649	0.01365	0.00656	-0.09578
-6.26	-0.13132	-0.0954	-0.01579	-0.17961	-0.22768	-0.20102	-0.059	-0.13094	-0.18328
-6.16	-0.21413	-0.1829	-0.11969	-0.12492	-0.17768	-0.14634	-0.01994	-0.21844	-0.1286
-6.06	-0.14929	-0.12821	-0.06735	0.05554	-0.0019	0.03101	0.14881	-0.16375	0.05656
-5.96	0.03587	0.04444	0.10062	0.20398	0.14419	0.19116	0.29724	0.01672	0.19952
-5.86	0.18431	0.19601	0.23734	0.32039	0.25592	0.30601	0.40506	0.17687	0.30187
-5.76	0.28899	0.29054	0.34203	0.35008	0.2856	0.32866	0.45115	0.27687	0.3464
-5.66	0.32337	0.31554	0.35921	0.26805	0.19889	0.24351	0.31365	0.29953	0.26437
-5.56	0.24837	0.22882	0.27796	0.23758	0.16139	0.20835	0.27615	0.2175	0.2339
-5.46	0.20618	0.19132	0.24437	0.22195	0.14888	0.19585	0.24412	0.18703	0.2214
-5.36	0.19368	0.17882	0.26155	0.17898	0.11529	0.17398	0.21443	0.17453	0.17531
-5.26	0.15227	0.14913	0.20999	0.16648	0.10982	0.16773	0.19334	0.13312	0.15968
-5.16	0.1468	0.14366	0.19906	0.16492	0.11139	0.13804	0.25428	0.12765	0.1714
-5.06	0.15149	0.13742	0.17406	0.1157	0.07545	0.07163	0.19256	0.12922	0.12843
-4.96	0.11165	0.08116	0.09749	0.06961	0.01998	0.01617	0.17459	0.08468	0.08078
-4.86	0.06556	0.03507	0.02952	0.0657	0.00514	0.0021	0.14334	0.02218	0.06984
-4.76	0.04993	0.02726	-0.00798	0.08914	0.03248	0.04351	0.17381	-0.0036	0.09328
-4.66	0.07806	0.0507	-0.01813	0.06805	-0.00033316	0.02007	0.1699	0.02218	0.07375
-4.56	0.06868	0.03429	-0.03845	0.04617	-0.02533	-0.0104	0.16678	-0.00438	0.03781
-4.46	0.05696	0.01476	-0.08454	0.03133	-0.05268	-0.04868	0.18787	-0.0161	0.01984
-4.36	0.03587	-0.01493	-0.12673	0.02508	-0.05424	-0.06587	0.25506	-0.03875	0.01828
-4.26	0.04446	-0.0079	-0.11735	0.00789	-0.06596	-0.08462	0.23787	-0.03329	-0.00516
-4.16	0.03899	-0.01962	-0.11032	-0.01242	-0.08393	-0.09555	0.14178	-0.04735	-0.02625
-4.06	0.02337	-0.02352	-0.06501	-0.01164	-0.06908	-0.04555	-0.11291	-0.05828	-0.02
-3.96	0.0179	-0.02274	-0.04782	-0.02961	-0.0894	-0.01665	-0.27541	-0.06688	-0.0286
-3.86	-0.000850677	-0.02821	-0.03141	-0.0507	-0.09564	-0.0393	-0.31447	-0.07079	-0.05906
-3.76	-0.02429	-0.04227	-0.02907	-0.04367	-0.09721	0.03413	-0.19651	-0.09422	-0.05125
-3.66	-0.03601	-0.04852	0.04046	-0.05539	-0.08705	-0.08618	0.09334	-0.10282	-0.05438
-3.56	-0.0321	-0.06493	0.11234	-0.05071	-0.09643	-0.39165	0.08475	-0.10125	-0.05907
-3.46	-0.04382	-0.07118	0.14593	-0.05617	-0.10268	-0.20415	0.08084	-0.11063	-0.06375
-3.36	-0.0407	-0.0829	0.15999	-0.09445	-0.15893	-0.07212	0.10584	-0.12547	-0.10985
-3.26	-0.0946	-0.13212	0.11156	-0.08977	-0.16127	0.13101	0.1785	-0.17235	-0.09735
-3.16	-0.07429	-0.12509	0.11937	-0.04836	-0.11674	0.22632	0.16131	-0.17157	-0.04422
-3.06	-0.03601	-0.09931	0.13265	-0.07883	-0.14018	-0.07758	0.06443	-0.13016	-0.08641
-2.96	-0.07116	-0.13993	0.10296	-0.12648	-0.19018	-0.20336	-0.02932	-0.16532	-0.12235
-2.86	-0.10241	-0.19227	0.02093	-0.16867	-0.20502	-0.31508	-0.09104	-0.21532	-0.14813
-2.76	-0.12273	-0.21415	-0.02126	-0.15696	-0.19486	-0.3979	-0.11369	-0.23875	-0.12938
-2.66	-0.11804	-0.21493	0.05062	-0.16633	-0.20268	-0.39243	-0.11526	-0.23016	-0.13407
-2.56	-0.11101	-0.23603	0.03187	-0.13899	-0.1808	-0.25102	-0.06291	-0.25125	-0.12
-2.46	-0.09304	-0.22196	0.03499	-0.11789	-0.15033	-0.1268	-0.02307	-0.23328	-0.08954
-2.36	-0.07429	-0.19071	0.06468	-0.11789	-0.13237	-0.03384	-0.07697	-0.2075	-0.06375
-2.26	-0.06491	-0.16806	0.02718	-0.11867	-0.17143	-0.00258	-0.13947	-0.21532	-0.0786
-2.16	-0.08991	-0.19227	0.00843	-0.04993	-0.09877	-0.01353	-0.07776	-0.24266	-0.01141
-2.06	-0.02741	-0.12352	0.06077	0.03914	0.01764	0.08023	-0.04338	-0.14422	0.08625
-1.96	0.06634	-0.0618	0.09984	0.12039	0.07623	0.13413	0.00896	-0.05047	0.14874
-1.86	0.14446	-0.01962	0.20453	0.20398	0.09107	0.21304	-0.0465	0.0464	0.21984
-1.76	0.2429	0.02882	0.16859	0.15945	0.06842	0.17085	-0.11213	0.10969	0.2214
-1.66	0.1929	0.03819	0.14905	0.13367	0.13092	0.12866	-0.16604	0.13234	0.24015
-1.56	0.14212	-0.01337	0.21859	0.16414	0.13404	0.24585	-0.01838	0.13703	0.24562
-1.46	0.14759	0.01241	0.23656	0.0657	-0.06283	0.2732	-0.1215	0.16594	0.07609
-1.36	-0.02898	-0.10243	0.14124	0.25008	0.08248	0.13648	0.16834	-0.0286	0.27453
-1.26	0.18352	0.14601	0.81234	0.5282	0.55045	0.28882	0.52068	0.14094	0.5925
-1.16	0.48665	0.47101	0.28656	0.60163	0.8895	0.33335	0.7613	0.43156	0.73702
-1.06	0.59368	0.58976	0.42874	0.26961	0.65514	0.3107	0.43787	0.555	0.4214
-0.96	0.24524	0.32413	0.12249	0.05009	0.37468	-0.12992	0.33554	0.28234	0.16907
-0.86	-0.04304	0.09132	-0.1822	-0.08899	0.09889	-0.12758	0.39256	0.04172	0.02453
-0.76	-0.23054	0.0132	-0.23923	0.08133	0.18482	-0.01196	0.73865	-0.10125	0.2425
-0.66	-0.0071	0.27882	0.04124	0.05398	0.14967	-0.05415	0.40506	0.22375	0.17453
-0.56	-0.01335	0.24991	-0.13532	0.20242	0.29889	-0.12993	-0.11525	0.21906	0.31281
-0.46	0.15227	0.4171	-0.13532	0.06414	0.1153	-0.23774	-0.50119	0.39328	0.11828
-0.36	0.07962	0.24444	-0.06657	-0.68664	-0.70502	-0.26587	-0.83635	0.16984	-0.71532
-0.26	-0.69694	-0.55477	-0.77438	0.07664	0.3481	0.37163	0.65818	-0.63875	0.38703
-0.16	0.16321	0.1382	0.95609	-0.00384	0.43793	0.16537	-1.10746	0.15812	0.48701
-0.06	0.31165	0.1257	0.69124	-0.33039	-0.15971	0.32554	-0.03869	0.04015	-0.42157
0.04	-0.30319	-0.45321	-0.36501	0.2696	0.04263	0.19038	1.16677	-0.14344	-0.01063
0.14	0.00227	0.15851	-0.9111	-0.82961	-0.7644	-1.66118	-0.02854	0.05265	-0.21219
0.24	-0.34538	-0.35399	-0.82907	0.64773	0.70513	1.16773	0.75975	-2.46922	-1.03485
0.34	3.57649	0.79679	2.40999	0.32121	1.2958	1.76152	3.18635	1.55812	2.34957
0.44	2.55696	0.99523	2.79437	0.21101	0.23248	0.9396	3.77146	3.57609	3.19328
0.54	1.73274	0.1632	2.18265	0.49541	0.67156	1.83962	4.69414	5.38	6.32377
0.64	1.26712	0.05773	-0.18532	-0.00617	0.49967	1.23804	5.45584	7.64797	9.05265
0.74	0.48899	-0.75399	0.31624	0.62195	1.06451	1.70914	4.8035	8.8714	11.3386
0.84	0.93978	0.10538	1.56077	1.41177	1.91293	3.25443	5.78551	10.2511	12.8886
0.94	1.45149	1.09132	0.92562	0.94617	1.87154	3.4732	6.01756	11.1347	13.6183
1.04	1.13977	0.87179	1.43968	0.71338	1.27704	2.40916	5.92149	11.5644	13.2636
1.14	0.42493	0.29835	0.87484	0.9282	1.37935	2.26695	5.34803	10.9206	13.0128
1.24	0.13977	0.24679	0.04437	0.56961	1.39498	1.50367	4.9324	10.662	13.2073
1.34	0.05931	0.09601	-0.15173	0.98522	1.68247	3.03959	5.64802	11.0089	13.8003
1.44	0.35931	0.7632	1.38812	1.26726	1.87232	4.1857	5.94568	11.2511	13.8995
1.54	0.50462	0.78663	1.74984	0.62431	1.27234	3.31931	5.55976	11.5566	13.4066
1.64	0.07727	0.24054	0.33031	0.3868	0.94264	2.44429	4.68553	10.9831	13.2019
1.74	-0.09226	0.25382	-0.07204	0.46805	1.19967	2.60757	4.70662	10.6894	13.4105
1.84	-0.02351	0.12101	0.12328	0.40789	1.13717	2.32867	4.90272	10.7675	13.3706
1.94	-0.13913	-0.0204	0.1389	0.71648	1.43248	2.37085	5.1574	10.7073	13.7097
2.04	0.15462	0.33741	0.59749	0.69383	1.39029	2.39976	5.26756	10.9566	13.4894
2.14	0.1429	0.33898	0.59437	0.88367	1.54107	2.53882	5.41365	10.8378	13.6237
2.24	0.26555	0.4507	0.64984	0.90633	1.5817	2.61773	5.46521	10.9323	13.5777
2.34	0.29837	0.45694	0.52953	0.74227	1.41061	2.52867	5.32381	10.9964	13.4011
2.44	0.13665	0.29054	0.22406	0.83523	1.45904	2.66851	5.46678	10.8628	13.4995
2.54	0.22649	0.40538	0.29828	0.79929	1.43639	2.7107	5.40428	10.9605	13.5566
2.64	0.2054	0.38976	0.27484	0.63992	1.29967	2.6271	5.36209	10.9425	13.48
2.74	0.11634	0.23819	0.28421	0.67117	1.32545	2.64195	5.31521	10.8206	13.5269
2.84	0.12884	0.23741	0.3389	0.70164	1.37779	2.71538	5.26756	10.8183	13.5636
2.94	0.17024	0.24913	0.44046	0.74461	1.39576	2.79429	5.31053	10.8542	13.5847
3.04	0.20852	0.24601	0.47093	0.57821	1.2403	2.60914	5.2035	10.8816	13.4214
3.14	0.03978	0.08117	0.30218	0.5657	1.29498	2.61539	5.24412	10.6823	13.4128
3.24	0.0804	0.12257	0.28421	0.53055	1.30201	2.59507	5.20271	10.6792	13.4136
3.34	0.07337	0.10382	0.29515	0.5743	1.30201	2.21929	5.22928	10.6511	13.398
3.44	0.08274	0.0796	0.34984	0.58054	1.31607	2.19976	5.23865	10.6409	13.3683
3.54	0.10305	0.10773	0.38734	0.62195	1.34576	2.16851	5.44099	10.6347	13.423
3.64	0.16087	0.17335	0.47093	0.60086	1.29107	2.05835	5.43162	10.6878	13.3745
3.74	0.14056	0.12101	0.43578	0.63133	1.31685	2.26695	5.40193	10.7042	13.3964
3.84	0.16165	0.14679	0.42249	0.53446	1.21217	2.28492	5.33866	10.7355	13.2886
3.94	0.06946	0.03116	0.37171	0.52195	1.21139	2.4232	5.31834	10.6558	13.2644
4.04	0.04915	0.00773	0.39984	0.60554	1.26373	2.50601	5.29959	10.6323	13.3433
4.14	0.10462	0.08273	0.45999	0.59773	1.24029	2.53257	5.33475	10.7144	13.3269
4.24	0.08118	0.09445	0.48656	0.62117	1.28561	2.58648	5.34256	10.7027	13.3792
4.34	0.12102	0.13742	0.61468	0.60711	1.21998	2.54898	5.24803	10.7503	13.3222
4.44	0.0679	0.09601	0.57796	0.60633	1.18561	2.41617	5.15896	10.7058	13.3042
4.54	0.05071	0.06632	0.49906	0.60789	1.20357	2.35523	5.26521	10.7112	13.3425
4.64	0.05384	0.06554	0.51937	0.63992	1.23092	2.33335	5.29021	10.78	13.3855
4.74	0.0929	0.07804	0.32796	0.60789	1.19264	2.11538	5.15506	10.8073	13.3636
4.84	0.04134	0.04679	0.24202	0.58523	1.1567	2.14039	5.01365	10.7456	13.3386
4.94	0.00696	0.03819	0.64984	0.60476	1.17389	2.47398	4.99881	10.7331	13.3777
5.04	0.02493	0.03819	0.36468	0.58211	1.14576	2.7146	4.93709	10.7644	13.3636
5.14	0.00853	0.02023	0.04124	0.66805	1.21607	2.78804	5.0699	10.7269	13.4292
5.24	0.06556	0.09757	0.34515	0.69695	1.22623	2.72163	5.04021	10.7769	13.4855
5.34	0.07102	0.11163	0.30452	0.57664	1.09967	2.67476	4.89803	10.7753	13.3589
5.44	-0.05241	-0.0118	0.23968	0.68601	1.1981	2.76226	5.18865	10.6511	13.4667
5.54	0.05305	0.09601	0.26312	0.59149	1.11764	2.62476	5.2949	10.7714	13.3863
5.64	-0.03288	-0.000867844	0.32952	0.27742	0.80748	2.2521	4.9699	10.6737	13.0933
5.74	-0.34773	-0.31493	0.00765	0.19851	0.73873	2.15757	4.80584	10.3597	13.0105
5.84	-0.44304	-0.40712	-0.16423	0.28601	0.81451	2.24038	4.82771	10.2683	13.1026
5.94	-0.37898	-0.33602	-0.07516	0.47664	1.01138	2.40913	5.23553	10.3253	13.298
6.04	-0.17898	-0.14305	0.18421	0.73054	1.25122	2.68256	5.49099	10.5128	13.5495
6.14	0.08196	0.09835	0.81234	0.79148	1.31998	2.76929	5.63553	10.7573	13.5839
6.24	0.14993	0.17101	1.02327	0.66258	1.19263	2.58257	5.68709	10.8261	13.4448
6.34	0.01009	0.01398	1.06234	0.56492	1.08248	2.50211	5.56209	10.7019	13.3347
6.44	-0.09148	-0.08212	0.84593	0.49227	0.9942	2.43492	5.33865	10.5933	13.2581
6.54	-0.18444	-0.15946	0.4139	0.49851	1.0356	2.46382	5.19021	10.4925	13.2784
6.64	-0.16491	-0.11884	-0.16345	0.55945	1.09576	2.49585	5.09724	10.5058	13.3253
6.74	-0.11257	-0.07274	0.14046	0.64304	1.19654	2.58726	5.2035	10.5597	13.4284
6.84	-0.03679	0.01085	0.35296	0.71961	1.25279	2.65991	5.06756	10.6433	13.473
6.94	0.0429	0.07569	0.53656	0.79617	1.32857	2.74663	5.23005	10.7198	13.5347
7.04	0.13274	0.14757	0.91156	0.75008	1.29889	2.67398	5.26521	10.7917	13.4878
7.14	0.08821	0.11867	0.79827	0.74383	1.30826	2.68023	5.26287	10.7542	13.4831
7.24	0.07649	0.11944	0.52093	0.69461	1.25201	2.64664	5.24334	10.7683	13.4425
7.34	0.04368	0.09835	0.22093	0.69539	1.25514	2.67632	5.27225	10.7261	13.4167
7.44	0.04212	0.09288	0.02015	0.73289	1.29029	2.70444	5.29646	10.7191	13.412
7.54	0.06087	0.11632	0.18499	0.71101	1.27857	2.6896	5.3199	10.7362	13.3995
7.64	0.03431	0.10304	0.40765	0.69851	1.27076	2.67242	5.34178	10.7355	13.398
7.74	0.01477	0.08898	0.41937	0.69851	1.28248	2.72007	5.38162	10.7378	13.3862
7.84	0.02649	0.09054	0.43109	0.71648	1.29732	2.73882	5.40506	10.7527	13.4237
7.94	0.04446	0.11085	0.44124	0.72273	1.28717	2.68804	5.42068	10.7917	13.4206
8.04	0.03821	0.10226	0.40843	0.67586	1.25045	2.6357	5.36209	10.7644	13.387
8.14	-0.00788	0.05851	0.37796	0.63055	1.21998	2.57007	5.33006	10.723	13.3581
8.24	-0.04148	0.01398	0.3553	0.65633	1.25201	2.57242	5.37068	10.7019	13.4027
8.34	-0.01882	0.04054	0.47874	0.70554	1.28482	2.63335	5.34881	10.7339	13.4355
8.44	0.01399	0.05694	0.50374	0.68289	1.25514	2.63804	5.34647	10.7527	13.4175
8.54	-0.00163	0.02257	0.43499	0.62351	1.19576	2.56773	5.3074	10.73	13.3706
8.64	-0.06023	-0.02274	0.50296	0.5993	1.16842	2.52632	5.27146	10.6948	13.3737
8.74	-0.06413	-0.03602	0.51155	0.52351	1.0981	2.41148	5.22537	10.6862	13.2995
8.84	-0.13679	-0.11102	0.47093	0.52273	1.09186	2.39742	5.23006	10.612	13.2737
8.94	-0.13054	-0.12821	0.50218	0.50789	1.07233	2.43961	5.21365	10.6058	13.2542
9.04	-0.15241	-0.15165	0.47406	0.47898	1.0481	2.47476	5.16599	10.5862	13.2417
9.14	-0.17663	-0.18759	0.44827	0.5243	1.09654	2.52398	5.15193	10.5691	13.2933
9.24	-0.13366	-0.14852	0.33421	0.67742	1.24967	2.59898	5.33318	10.6058	13.4433
9.34	-0.00945	-0.00946	0.11468	0.73914	1.3231	2.67867	5.42537	10.7605	13.5402
9.44	0.07493	0.06085	0.20765	0.77117	1.38638	2.75835	5.4199	10.8448	13.6167
9.54	0.12259	0.11241	0.0053	0.72117	1.32857	2.75054	5.34959	10.9003	13.5714
9.64	0.06087	0.04523	0.25765	0.77742	1.3731	2.78179	5.41678	10.8277	13.6089
9.74	0.10931	0.06554	0.41546	0.70164	1.28092	2.6771	5.33006	10.8777	13.5386
9.84	0.03352	-0.01962	0.68734	0.65242	1.24889	2.60757	5.29334	10.8042	13.5206
9.94	-0.00788	-0.05712	0.50531	0.71413	1.32544	2.606	5.3574	10.7745	13.6073
10.04	0.04915	0.01476	0.42562	0.72977	1.34889	2.63882	5.34725	10.8581	13.63
10.14	0.07024	0.02804	0.48265	0.71414	1.33795	2.64195	5.33475	10.8597	13.6323
10.24	0.05774	0.02335	0.41859	0.6868	1.2856	2.58413	5.26053	10.862	13.5847
10.34	-0.01413	-0.03993	0.34124	0.68211	1.28873	2.59038	5.27225	10.8237	13.5769
10.44	-0.02898	-0.05165	0.39202	0.68992	1.28404	2.6146	5.26912	10.8144	13.5823
10.54	-0.04304	-0.05399	0.43499	0.69539	1.28639	2.68648	5.27303	10.7972	13.5777
10.64	-0.03132	-0.04618	0.47171	0.7782	1.37701	2.76304	5.39021	10.805	13.6409
10.74	0.03509	0.03195	0.52093	0.80711	1.41139	2.76304	5.44803	10.8784	13.6683
10.84	0.06868	0.06476	0.57171	0.76101	1.37545	2.78726	5.40193	10.9027	13.6425
10.94	0.01868	0.03585	0.51702	0.70867	1.33639	2.77007	5.45428	10.8862	13.6128
11.04	-0.02195	0.00694	0.50843	0.7243	1.34732	2.76382	5.48553	10.8534	13.6292
11.14	-0.0157	0.03976	0.55062	0.71961	1.35592	2.75913	5.47537	10.8808	13.6433
11.24	-0.00163	0.05382	0.59046	0.62742	1.25748	2.65601	5.45975	10.8894	13.5534
11.34	-0.10632	-0.05165	0.5678	0.66414	1.30201	2.69117	5.48006	10.8027	13.605
11.44	-0.07585	-0.02352	0.6389	0.66727	1.29029	2.71617	5.53865	10.8441	13.5933
11.54	-0.09772	-0.03915	0.61781	0.66023	1.29576	2.73179	5.66834	10.8355	13.5823
11.64	-0.09851	-0.03134	0.63968	0.67039	1.33248	2.8107	5.72849	10.8511	13.6089
11.74	-0.07507	-0.00712	0.73577	0.69383	1.3567	2.90054	5.64725	10.887	13.6441
11.84	-0.06413	0.02726	0.74671	0.7157	1.36217	2.91617	5.72225	10.9245	13.6683
11.94	-0.06647	0.03195	0.73577	0.74539	1.37857	2.87866	5.73865	10.9386	13.7019
12.04	-0.04773	0.04601	0.7678	0.72117	1.36139	2.77398	5.41912	10.9675	13.6917
12.14	-0.07195	0.01945	0.79437	0.73914	1.37701	2.7607	5.44725	10.9605	13.7191
12.24	-0.05866	0.04757	0.83031	0.77586	1.39889	2.91382	5.5324	10.9894	13.7409
12.34	-0.03991	0.08585	0.84046	0.83992	1.49185	3.04507	5.55975	11.0261	13.8409
12.44	0.04368	0.16163	0.88499	0.98835	1.64966	3.20053	5.80895	11.1105	13.9847
12.54	0.19915	0.32023	0.92952	0.95554	1.62232	3.1107	5.83709	11.2612	13.9745
12.64	0.17415	0.29523	0.87171	0.82898	1.4981	2.94038	5.7199	11.2378	13.8409
12.74	0.04759	0.16163	0.70921	0.6782	1.36451	2.91773	5.6199	11.1019	13.7144
12.84	-0.09538	0.01554	0.53656	0.53211	1.2067	2.83023	5.53709	10.9612	13.5644
12.94	-0.24069	-0.13915	0.36624	0.31103	0.98718	2.74978	5.38867	10.8136	13.337
13.04	-0.45632	-0.36884	0.1639	0.35633	1.01138	2.87398	5.40115	10.6034	13.3683
13.14	-0.43991	-0.32587	0.19124	0.55164	1.20592	3.0146	5.55662	10.6417	13.5683
13.24	-0.26101	-0.12352	0.42171	0.67195	1.32232	3.04663	5.65428	10.8581	13.7152
13.34	-0.13757	0.0046	0.50218	0.66648	1.32857	2.80992	5.59568	10.9964	13.7261
13.44	-0.14148	0.00773	0.51937	0.65242	1.32311	2.76304	5.56678	11.0073	13.7222
13.54	-0.14851	0.00851	0.47093	0.61492	1.28873	2.91851	5.50193	11.012	13.7183
13.64	-0.1782	-0.02118	0.46937	0.5782	1.25045	2.81695	5.42459	11.0019	13.6862
13.74	-0.2196	-0.05087	0.46702	0.63601	1.3106	2.86148	5.47068	10.9769	13.73
13.84	-0.16882	-8.58307e-05	0.51156	0.65086	1.31295	2.92007	5.45896	11.03	13.7417
13.94	-0.15319	0.00694	0.49046	0.72351	1.39029	2.97397	5.5199	11.0378	13.8206
14.04	-0.0821	0.07569	0.57327	0.71179	1.40045	2.98023	5.48865	11.1152	13.8222
14.14	-0.09226	0.06788	0.53421	0.5743	1.24889	2.8107	5.3199	11.1253	13.6683
14.24	-0.26257	-0.09305	0.47406	0.56726	1.24576	2.80913	5.33943	10.9737	13.6612
14.34	-0.27507	-0.10321	0.49671	0.69773	1.37545	2.9232	5.51287	10.9753	13.7886
14.44	-0.15007	0.03898	0.63734	0.5454	1.20984	2.76462	5.39257	11.123	13.6417
14.54	-0.31179	-0.10321	0.40609	0.32195	0.99342	2.55991	5.22849	10.9706	13.437
14.64	-0.5446	-0.32509	0.16702	0.37586	1.02545	2.59195	5.30506	10.7495	13.4737
14.74	-0.5157	-0.29227	0.17171	0.3907	1.03482	2.60913	5.34021	10.7933	13.4769
14.84	-0.51491	-0.28446	-0.03141	0.40867	1.05826	2.64429	5.38631	10.7987	13.5112
14.94	-0.4946	-0.26259	-0.03845	0.55788	1.21684	2.79897	5.60036	10.8261	13.6706
15.04	-0.35241	-0.10087	0.33968	0.6157	1.28795	2.8521	5.70896	10.9792	13.7128
15.14	-0.28991	-0.03681	0.37015	0.48367	1.14576	2.72788	5.60818	11.0464	13.5902
15.24	-0.42819	-0.16415	0.55843	0.48836	1.15982	2.75288	5.6449	10.9167	13.6261
15.34	-0.41257	-0.14305	0.60687	0.61258	1.29342	2.89663	5.78787	10.9355	13.7612
15.44	-0.30163	-0.00477	0.66546	0.72585	1.40122	3.01303	5.89802	11.0691	13.8675
15.54	-0.21648	0.09835	0.82249	0.86492	1.52935	3.15601	6.02459	11.1652	14.0081
15.64	-0.08132	0.24054	0.94281	1.00555	1.68014	3.28101	6.13787	11.305	14.1581
15.74	0.07181	0.3921	1.02718	0.96336	1.64654	3.26695	6.04178	11.4542	14.1222
15.84	0.02649	0.36007	0.96312	0.84148	1.54185	3.1482	5.88396	11.4152	14.005
15.94	-0.10007	0.23195	0.85531	0.77039	1.46373	3.10133	5.84725	11.3058	13.9222
16.04	-0.16648	0.17023	0.82718	0.52117	1.22623	2.85601	5.55975	11.2245	13.6855
16.14	-0.40554	-0.07977	0.54593	0.33289	1.02936	2.63882	5.37459	10.9933	13.4925
16.24	-0.60163	-0.28134	0.36156	0.32898	1.02701	2.6521	5.41131	10.805	13.4909
16.34	-0.6157	-0.28602	0.35609	0.33211	1.04185	2.67867	5.35115	10.7956	13.5152
16.44	-0.61726	-0.27352	0.35687	0.46022	1.18481	2.83256	5.52614	10.8097	13.644
16.54	-0.47273	-0.15243	0.45687	0.77742	1.49732	3.16617	5.77068	10.9441	13.9612
16.64	-0.16648	0.16476	0.73655	0.87977	1.58092	3.2646	5.80584	11.2566	14.0566
16.74	-0.08054	0.26007	0.87406	0.70242	1.41217	3.10054	5.53865	11.3464	13.8831
16.84	-0.25398	0.10148	0.68734	0.69383	1.39576	3.09429	5.47771	11.1761	13.8847
16.94	-0.27507	0.08116	0.77796	0.69617	1.39967	3.09976	5.38943	11.1698	13.887
17.04	-0.2696	0.09366	0.79359	0.6657	1.38795	3.07867	5.26443	11.1847	13.8589
17.14	-0.29382	0.05773	0.71702	0.6493	1.37623	3.0646	5.43709	11.1636	13.8487
17.24	-0.31257	0.03585	0.77953	0.57352	1.29576	3.00757	5.48943	11.1566	13.7855
17.34	-0.39069	-0.05712	0.7389	0.49383	1.23326	2.95992	5.43631	11.0737	13.7237
17.44	-0.46491	-0.11181	0.72484	0.45321	1.1903	2.91226	6.50819	11.0097	13.6714
17.54	-0.52272	-0.16337	0.83734	0.53055	1.27779	2.99742	6.57693	10.9659	13.7503
17.64	-0.45788	-0.07899	0.78265	0.62117	1.36529	3.08492	6.3699	11.0339	13.8511
17.74	-0.38366	-0.00321	0.78265	0.67898	1.42623	3.14117	5.6949	11.137	13.9183
17.84	-0.32976	0.06241	0.69749	0.6782	1.4317	3.16148	5.42771	11.187	13.9206
17.94	-0.32898	0.07023	0.49046	0.65633	1.41998	3.15054	5.37381	11.1909	13.9152
18.04	-0.33601	0.05851	0.36546	0.66961	1.43404	3.17632	5.56834	11.187	13.9355
18.14	-0.30944	0.06866	0.26859	0.71414	1.4731	3.22398	5.71131	11.2058	13.9847
18.24	-0.25632	0.10148	0.53812	0.72195	1.4856	3.21929	5.82537	11.2464	13.9948
18.34	-0.24616	0.09679	0.57562	0.77976	1.54342	3.24038	6.08318	11.2566	14.0456
18.44	-0.18913	0.12491	0.74437	0.77664	1.53717	3.24742	6.13475	11.3042	14.0472
18.54	-0.18757	0.1007	0.86937	0.78055	1.55123	3.23882	6.06131	11.3003	14.0659
18.64	-0.19304	0.09445	0.84437	0.85555	1.61607	3.27554	6.07771	11.3003	14.1331
18.74	-0.12819	0.15304	0.87015	0.90242	1.66139	3.30913	6.1324	11.3753	14.2027
18.84	-0.07976	0.2132	0.99046	0.78602	1.52623	3.19195	6.10271	11.4284	14.0917
18.94	-0.19382	0.0921	0.86234	0.76258	1.5192	3.16617	6.14803	11.3112	14.0902
19.04	-0.21804	0.07257	0.85452	0.81805	1.5692	3.18882	6.18162	11.2823	14.1323
19.14	-0.17038	0.10304	0.90296	0.7407	1.48951	3.1021	6.12693	11.3425	14.0527
19.24	-0.25944	0.00382	0.85296	0.77586	1.5317	3.14898	6.33006	11.2636	14.0808
19.34	-0.23601	0.02569	0.91077	0.63836	1.37779	3.03413	6.366	11.2886	13.9386
19.44	-0.38522	-0.10712	0.75765	0.56493	1.28092	2.92242	6.14647	11.1612	13.8511
19.54	-0.45866	-0.19227	0.68343	0.37898	1.11217	2.71226	5.81209	11.0777	13.6722
19.64	-0.64929	-0.3829	0.46703	0.37664	1.1106	2.71695	5.48162	10.8902	13.6667
19.74	-0.6571	-0.37899	0.47718	0.43914	1.1817	2.79507	5.36912	10.8894	13.7277
19.84	-0.58444	-0.32274	0.52327	0.56101	1.30982	2.93492	5.42928	10.955	13.8394
19.94	-0.46335	-0.20009	0.63734	0.67038	1.39966	3.01694	5.67458	11.0855	13.9362
20.04	-0.36804	-0.11727	0.71859	0.84226	1.58873	3.19195	6.0074	11.1816	14.1277
20.14	-0.18523	0.06476	0.86781	0.95476	1.70357	3.30445	6.1574	11.3784	14.2355
20.24	-0.08444	0.15929	0.9639	0.86101	1.62467	3.19429	6.05506	11.4894	14.1425
20.34	-0.18991	0.05538	0.83656	0.71726	1.46451	3.02866	5.9324	11.3769	14.0034
20.44	-0.33054	-0.08602	0.67093	0.50322	1.23718	2.79431	5.70586	11.2409	13.7886
20.54	-0.55085	-0.3118	0.45609	0.2493	0.9856	2.54976	5.48943	11.0081	13.5394
20.64	-0.80476	-0.5743	0.21234	0.16648	0.89811	2.48726	5.4699	10.762	13.4394
20.74	-0.90163	-0.6618	0.09749	0.2407	0.95357	2.55913	5.55662	10.6737	13.5066
20.84	-0.83679	-0.58759	0.14515	0.49617	1.22389	2.79117	5.81209	10.7487	13.7456
20.94	-0.59851	-0.34618	0.37249	0.5782	1.30513	2.87475	5.86833	10.9878	13.8386
21.04	-0.53366	-0.26337	0.44984	0.60789	1.34264	2.90992	5.89881	11.073	13.8722
21.14	-0.50632	-0.23993	0.48734	0.71805	1.45982	3.04585	5.92928	11.1066	13.9933
21.24	-0.38679	-0.12196	0.61546	1.06492	1.82779	3.39507	6.24021	11.2308	14.3456
21.34	-0.03757	0.2296	0.95374	1.16101	1.91295	3.48257	6.28709	11.5816	14.4347
21.44	0.03509	0.31398	0.98655	1.02665	1.77077	3.38414	6.0621	11.6722	14.3034
21.54	-0.11335	0.1882	0.85374	0.97976	1.72701	3.32554	6.02615	11.5378	14.2464
21.64	-0.15788	0.12335	0.83656	0.91726	1.65435	3.25132	5.96365	11.4886	14.1909
21.74	-0.23523	0.0671	0.77796	0.90476	1.63717	3.22788	5.90818	11.4284	14.1706
21.84	-0.24773	0.0421	0.79905	0.90867	1.65045	3.27085	5.90193	11.4097	14.1675
21.94	-0.24226	0.02648	0.79749	0.91336	1.6606	3.25445	5.92693	11.4066	14.1675
22.04	-0.25163	0.03038	0.80921	0.87195	1.64029	3.2357	5.87303	11.412	14.1425
22.14	-0.28835	-0.01571	0.76234	0.82039	1.59107	3.17398	5.85193	11.3862	14.0816
22.24	-0.33522	-0.07118	0.70999	0.80086	1.56451	3.14117	5.89881	11.3277	14.0667
22.34	-0.35241	-0.09384	0.6764	0.80945	1.58092	3.14898	5.94256	11.3081	14.0831
22.44	-0.33835	-0.09149	0.65218	0.7618	1.53795	3.09195	5.91366	11.3136	14.0402
22.54	-0.38835	-0.13993	0.63577	0.7618	1.54029	3.11148	5.94881	11.2777	14.0425
22.64	-0.39069	-0.14852	0.67406	0.83445	1.62232	3.18726	6.04568	11.2777	14.1081
22.74	-0.30632	-0.07899	0.78109	0.86961	1.64576	3.23648	6.06756	11.3667	14.1441
22.84	-0.28991	-0.0704	0.7514	0.82742	1.64498	3.19976	6.05896	11.3855	14.137
22.94	-0.30085	-0.10243	0.72406	0.77352	1.60045	3.15914	6.03397	11.3597	14.1097
23.04	-0.34069	-0.14383	0.65843	0.71101	1.54967	3.11148	5.87068	11.3323	14.0589
23.14	-0.40554	-0.1829	0.62093	0.63992	1.50045	3.05288	5.82303	11.2862	13.9956
23.24	-0.45476	-0.25399	0.55452	0.59305	1.44185	3.00835	5.85193	11.2331	13.9566
23.34	-0.49694	-0.29306	0.45531	0.54305	1.39264	2.97867	5.98553	11.1792	13.9066
23.44	-0.54694	-0.35087	0.47171	0.50633	1.34967	2.93492	6.06991	11.1292	13.8737
23.54	-0.59851	-0.41024	0.5178	0.44695	1.30045	2.86695	6.05272	11.1011	13.8152
23.64	-0.65476	-0.46337	0.63031	0.30164	1.17076	2.7232	5.91834	11.0495	13.6816
23.74	-0.80007	-0.60712	0.64749	0.1157	0.99342	2.54273	5.69256	10.8995	13.5175
23.84	-0.9696	-0.78915	0.43577	0.13758	1.0106	2.57398	5.60896	10.7206	13.5409
23.94	-0.94538	-0.78056	0.38812	0.39615	1.29262	2.8474	5.84176	10.7355	13.8058
24.04	-0.69382	-0.50555	0.55687	0.58523	1.48639	3.06773	6.02303	11.0105	14.0112
24.14	-0.48523	-0.31649	0.71234	0.70008	1.6192	3.17554	6.15584	11.2112	14.1386
24.24	-0.34304	-0.18681	0.80374	0.76492	1.6817	3.24351	6.191	11.3487	14.2152
24.34	-0.2696	-0.1243	0.82015	0.72586	1.65357	3.21148	6.16209	11.4183	14.1784
24.44	-0.31335	-0.16102	0.68421	0.69539	1.62233	3.16226	6.14412	11.3886	14.1487
24.54	-0.34538	-0.17899	0.68499	0.73289	1.66139	3.20132	6.18162	11.3597	14.2027
24.64	-0.31648	-0.14462	0.69437	0.7657	1.68951	3.23648	6.18006	11.3909	14.2425
24.74	-0.28991	-0.11649	0.71546	0.8032	1.73795	3.2896	6.19568	11.4144	14.2909
24.84	-0.2282	-0.07118	0.78734	0.74851	1.70435	3.26616	6.13474	11.4597	14.2573
24.94	-0.27507	-0.10634	0.76077	0.6868	1.63483	3.18961	6.07772	11.4362	14.1909
25.04	-0.33991	-0.17587	0.64593	0.69148	1.63014	3.18023	6.0699	11.3714	14.1878
25.14	-0.3446	-0.1954	0.67718	0.6907	1.6192	3.17867	6.07303	11.3667	14.187
25.24	-0.34851	-0.19462	0.69359	0.69851	1.63248	3.20366	6.06521	11.3706	14.198
25.34	-0.32585	-0.20009	0.66155	0.66336	1.59498	3.14976	6.0449	11.3698	14.1706
25.44	-0.36804	-0.25477	0.62484	0.59774	1.54655	3.09351	5.99334	11.3362	14.1042
25.54	-0.4407	-0.32587	0.54359	0.5118	1.4817	3.03179	5.91365	11.2706	14.0425
25.64	-0.51257	-0.39462	0.45765	0.53836	1.50904	3.05288	5.93631	11.1948	14.0737
25.74	-0.50085	-0.36337	0.47796	0.6532	1.62857	3.17085	6.04725	11.2214	14.1933
25.84	-0.38132	-0.26024	0.60921	0.88055	1.85045	3.39351	6.23006	11.3339	14.4112
25.94	-0.17976	-0.05399	0.83187	1.09772	2.04574	3.58568	6.44723	11.5636	14.6183
26.04	0.01243	0.14601	1.04906	1.07976	2.03248	3.55835	6.45037	11.7675	14.6034
26.14	-0.000850677	0.12023	1.02405	0.96414	1.92154	3.45445	6.2824	11.7448	14.5066
26.24	-0.1196	0.00694	0.90765	0.8743	1.82545	3.3771	6.14334	11.6394	14.4269
26.34	-0.22273	-0.07743	0.82562	0.78836	1.76764	3.2982	6.06912	11.555	14.3667
26.44	-0.28991	-0.15243	0.74827	0.68524	1.65514	3.19039	5.95038	11.4995	14.2667
26.54	-0.38288	-0.26727	0.65531	0.64383	1.6231	3.14976	5.96912	11.3995	14.2261
26.64	-0.41882	-0.30165	0.62249	0.57273	1.55045	3.07085	5.91912	11.3558	14.1714
26.74	-0.48523	-0.37977	0.57484	0.52742	1.5067	3.0107	5.79178	11.28	14.1331
26.84	-0.52819	-0.42508	0.54202	0.66258	1.64498	3.1607	5.96053	11.2464	14.2761
26.94	-0.39538	-0.28993	0.6889	0.89068	1.86996	3.37865	6.29488	11.3862	14.5089
27.04	-0.17507	-0.06415	0.92405	1.10711	2.08951	3.60913	6.57537	11.6097	14.7402
27.14	0.04368	0.17648	1.14046	1.11883	2.12467	3.62398	6.61834	11.8339	14.7714
27.24	0.0679	0.19367	1.15218	1.0157	2.01685	3.53726	6.50974	11.8652	14.6675
27.34	-0.03991	0.09757	1.04749	0.96726	1.96139	3.52945	6.42537	11.7573	14.6089
27.44	-0.1032	0.02726	0.98187	0.85477	1.85358	3.38649	6.3621	11.7073	14.5113
27.54	-0.19929	-0.07821	0.88109	0.83054	1.82857	3.3646	6.37693	11.605	14.487
27.64	-0.24851	-0.10556	0.84437	0.85945	1.85357	3.38179	6.42615	11.5777	14.5206
27.74	-0.22585	-0.07821	0.86937	0.87351	1.87076	3.4271	6.42771	11.605	14.5456
27.84	-0.21335	-0.06337	0.89124	0.87117	1.87779	3.50679	6.43709	11.6245	14.562
27.94	-0.19929	-0.05868	0.90921	0.85789	1.87935	3.55913	6.48709	11.6487	14.5464
28.04	-0.20476	-0.0743	0.91077	0.83445	1.8481	3.51616	6.50115	11.655	14.5261
28.14	-0.2282	-0.09071	0.8514	0.82273	1.83326	3.49351	6.42693	11.6269	14.5261
28.24	-0.21179	-0.09384	0.86468	0.81727	1.83639	3.52242	6.38787	11.6362	14.5355
28.34	-0.22351	-0.08915	0.89281	0.79851	1.81451	3.55288	6.38553	11.6292	14.523
28.44	-0.25788	-0.12665	0.86077	0.78914	1.81764	3.64585	6.40428	11.6136	14.5191
28.54	-0.25944	-0.14383	0.86155	0.79851	1.82779	3.68491	6.49959	11.605	14.5339
28.64	-0.24773	-0.14149	0.8639	0.78914	1.83873	3.66148	6.68162	11.6198	14.5433
28.74	-0.24694	-0.12899	0.87328	0.79148	1.84498	3.59742	6.6949	11.6245	14.5425
28.84	-0.24304	-0.12196	0.88031	0.78133	1.83717	3.54585	6.51834	11.6245	14.5386
28.94	-0.25866	-0.14071	0.89124	0.77195	1.84576	3.50445	6.36756	11.6206	14.5433
29.04	-0.25476	-0.1243	0.89281	0.77664	1.85592	3.47085	6.10349	11.6292	14.5503
29.14	-0.25476	-0.12509	0.88031	0.74929	1.84029	3.50445	6.02068	11.6362	14.5378
29.24	-0.27507	-0.15712	0.86781	0.71726	1.80982	3.4146	6.091	11.6316	14.5112
29.34	-0.30163	-0.18055	0.83343	0.69539	1.79889	3.35757	6.15115	11.6097	14.4917
29.44	-0.31648	-0.19383	0.82171	0.72039	1.82076	3.43022	6.12302	11.6019	14.5347
29.54	-0.2946	-0.15477	0.84515	0.79695	1.91529	3.53804	6.21522	11.6308	14.6214
29.64	-0.20007	-0.07743	0.92327	0.83679	1.94888	3.59273	6.27303	11.7034	14.6566
29.74	-0.16648	-0.04852	0.9553	0.9493	2.05982	3.74039	6.39021	11.7355	14.7816
29.84	-0.06022	0.0507	1.08499	1.05789	2.16607	3.85367	6.50428	11.8558	14.8948
29.94	0.03899	0.16867	1.18577	1.10163	2.21529	3.97476	6.5574	11.9691	14.9534
30.04	0.10149	0.21476	1.24749	1.05242	2.16529	3.93804	6.4824	12.023	14.9011
30.14	0.04446	0.15069	1.20374	0.87898	1.96295	3.73648	6.30037	11.9753	14.723
30.24	-0.16023	-0.03446	0.99749	0.72664	1.7981	3.55913	6.191	11.7777	14.5581
30.34	-0.32507	-0.19931	0.83812	0.75008	1.8106	3.55445	6.17459	11.6128	14.5706
30.44	-0.30788	-0.18681	0.85452	0.83054	1.91528	3.64194	6.17771	11.63	14.6605
30.54	-0.2321	-0.08993	0.94202	0.87508	1.97154	3.69351	6.14725	11.7222	14.7144
30.64	-0.18366	-0.05009	0.98343	0.95242	2.05904	3.81382	6.34881	11.7862	14.8089
30.74	-0.09851	0.04991	1.07093	1.02742	2.13873	3.92007	6.65975	11.8823	14.8909
30.84	-0.02819	0.11007	1.14202	0.94383	2.07467	3.82085	6.8949	11.9683	14.8183
30.94	-0.10632	0.03507	1.05609	0.65479	1.79891	3.55291	6.83711	11.8894	14.5472
31.04	-0.37976	-0.25009	0.78734	0.5907	1.74029	3.50366	6.76521	11.6136	14.4902
31.14	-0.4407	-0.32274	0.72874	0.74226	1.88482	3.65757	6.79803	11.5597	14.6323
31.24	-0.30163	-0.18055	0.8928	0.77039	1.90826	3.66617	6.73084	11.7112	14.6534
31.34	-0.29695	-0.15477	0.90843	0.70867	1.84107	3.59429	6.5949	11.7347	14.5964
31.44	-0.34929	-0.20712	0.84437	0.71961	1.86529	3.60132	6.53865	11.6706	14.6339
31.54	-0.32351	-0.17899	0.88655	0.75945	1.91842	3.64429	6.54099	11.6847	14.6777
31.64	-0.27976	-0.13446	0.93031	0.69539	1.85357	3.54898	6.41678	11.7331	14.5987
31.74	-0.35866	-0.20633	0.84515	0.69851	1.86451	3.5271	6.36443	11.6566	14.5956
31.84	-0.3571	-0.20712	0.8514	0.67039	1.84107	3.52476	6.28318	11.6628	14.5698
31.94	-0.38835	-0.23446	0.81781	0.62899	1.78639	3.45523	6.20662	11.6409	14.5198
32.04	-0.43366	-0.27665	0.79593	0.75398	1.92779	3.56929	6.29725	11.5862	14.6566
32.14	-0.30476	-0.1493	0.93109	0.77195	1.94576	3.56148	6.29412	11.723	14.6714
32.24	-0.30632	-0.15321	0.95062	0.79617	1.96686	3.5607	6.31287	11.7441	14.6909
32.34	-0.29694	-0.13212	0.97015	0.86726	2.03639	3.63492	6.42537	11.7667	14.7698
32.44	-0.23523	-0.06102	1.04202	0.86883	2.04732	3.65288	6.43787	11.8362	14.7831
32.54	-0.23757	-0.05243	1.07406	0.84773	2.02154	3.63492	6.40272	11.8495	14.7667
32.64	-0.2571	-0.0829	1.02484	0.87351	2.04732	3.66538	6.44803	11.8167	14.7925
32.74	-0.25085	-0.0618	1.00921	0.84304	2.00435	3.67398	6.43631	11.8308	14.7644
32.84	-0.29069	-0.10243	0.98499	0.88367	2.04107	3.74117	6.41834	11.7925	14.8011
32.94	-0.23445	-0.0579	1.01781	0.8657	2.03248	3.73804	6.43162	11.8323	14.7995
33.04	-0.24773	-0.0743	1.02796	0.86258	2.02936	3.75288	6.43318	11.8308	14.8011
33.14	-0.24226	-0.0704	1.00999	0.88914	2.04342	3.7732	6.47928	11.8292	14.8308
33.24	-0.22898	-0.05243	1.03968	0.88601	2.05201	3.76695	6.53865	11.8581	14.8316
33.34	-0.22351	-0.04227	1.07562	0.87117	2.03717	3.76773	6.65193	11.8698	14.837
33.44	-0.23757	-0.04227	1.07952	0.89773	2.05513	3.78648	6.62068	11.8558	14.8581
33.54	-0.20866	-0.01571	1.08031	0.92508	2.08404	3.80992	6.69178	11.8823	14.8784
33.64	-0.18054	0.00382	1.10687	0.90945	2.07857	3.8146	6.64568	11.9066	14.8902
33.74	-0.17273	-0.000867844	1.08343	0.91258	2.09889	3.81773	6.75428	11.9175	14.898
33.84	-0.16023	0.01163	1.09906	0.9368	2.12701	3.84507	6.77928	11.9167	14.9386
33.94	-0.12194	0.03976	1.13031	0.96179	2.14576	3.88491	6.80506	11.962	14.9808
34.04	-0.09382	0.05851	1.13109	1.01804	2.18482	3.92241	7.11912	12.0042	15.0144
34.14	-0.05241	0.09757	1.18499	0.96336	2.14029	3.89898	6.58006	12.0456	14.9675
34.24	-0.09616	0.05304	1.15296	0.9493	2.12779	3.89273	6.30272	11.9792	14.9652
34.34	-0.11335	0.06007	1.17718	0.96648	2.12076	3.90366	6.30193	11.9816	14.9753
34.44	-0.11413	0.07257	1.19671	0.95242	2.1231	3.91148	6.52771	11.9909	14.9761
34.54	-0.11491	0.07023	1.21937	0.93758	2.1067	3.89351	6.56912	11.98	14.9691
34.64	-0.13679	0.0632	1.19749	0.89695	2.06373	3.88335	6.51443	11.973	14.9253
34.74	-0.18523	0.01945	1.17796	0.86648	2.04263	3.87945	6.43162	11.9245	14.8894
34.84	-0.21179	-0.01024	1.12796	0.84695	2.01842	3.84273	6.43006	11.9011	14.8628
34.94	-0.23835	-0.03758	1.09671	0.83445	2.00045	3.82476	6.43553	11.8675	14.855
35.04	-0.2407	-0.04774	1.10687	0.81805	1.98873	3.80132	6.43474	11.8667	14.8503
35.14	-0.26257	-0.04774	1.1178	0.77742	1.94185	3.76773	6.40584	11.862	14.7964
35.24	-0.2946	-0.10165	1.06312	0.70867	1.88717	3.68726	6.33396	11.8198	14.7323
35.34	-0.37351	-0.16649	0.96077	0.71101	1.87232	3.70913	6.33943	11.7527	14.7183
35.44	-0.38366	-0.19071	0.95843	0.72508	1.87935	3.71538	6.38943	11.7456	14.7347
35.54	-0.37898	-0.18368	0.96234	0.69539	1.84498	3.65445	6.33475	11.7573	14.7066
35.64	-0.39226	-0.21884	0.92327	0.63523	1.78717	3.60679	6.27615	11.7222	14.6487
35.74	-0.4571	-0.28602	0.85765	0.68758	1.85357	3.69273	6.36209	11.6597	14.7183
35.84	-0.39069	-0.24227	0.91937	0.76804	1.93873	3.79507	6.43709	11.7191	14.8081
35.94	-0.30241	-0.15556	1.00062	0.8696	2.027	3.91381	6.53552	11.8042	14.8964
36.04	-0.20554	-0.04852	1.12249	1.0032	2.1606	4.04507	6.65193	11.8995	15.0152
36.14	-0.09851	0.05695	1.27796	1.02664	2.19342	4.12242	6.70662	12.0191	15.0675
36.24	-0.07038	0.09445	1.28343	1.05086	2.22935	4.15523	6.7574	12.0589	15.1058
36.34	-0.04382	0.13038	1.30296	1.07273	2.26607	4.1482	6.80662	12.0902	15.1355
36.44	-0.0321	0.16632	1.34905	1.08523	2.27389	4.13882	6.81209	12.1081	15.1433
36.54	-0.0407	0.14757	1.35609	1.05789	2.22467	4.04742	6.76834	12.1097	15.1089
36.64	-0.08757	0.09054	1.30218	0.9993	2.17623	3.97788	6.70896	12.0581	15.0745
36.74	-0.13679	0.04991	1.25452	0.90867	2.09342	3.8482	6.64256	12.0191	14.9909
36.84	-0.20945	-0.04306	1.17718	0.84617	2.02935	3.73023	6.58631	11.9394	14.948
36.94	-0.26569	-0.10321	1.1139	0.81102	1.99967	3.64117	6.54881	11.887	14.9175
37.04	-0.31179	-0.13368	1.09515	0.79305	1.97467	3.69976	6.53865	11.8503	14.9066
37.14	-0.32741	-0.16337	1.08421	0.8282	2.02623	3.79351	6.59725	11.8323	14.9487
37.24	-0.28132	-0.10008	1.16546	0.72742	1.92076	3.67163	6.50428	11.8675	14.8503
37.34	-0.38522	-0.20243	1.08265	0.40398	1.5981	3.38335	6.19803	11.7714	14.53
37.44	-0.71257	-0.53134	0.81312	0.62818	1.83012	3.64662	6.41676	11.4675	14.7456
37.54	-0.49069	-0.32899	1.05999	1.27429	2.47467	4.3357	7.06287	11.6823	15.38
37.64	0.14134	0.30538	1.75765	1.37898	2.57701	4.47789	7.16756	12.3409	15.4847
37.74	0.23821	0.40304	1.88421	1.8032	3.01607	4.86851	7.61209	12.4503	15.9214
37.84	0.67493	0.84366	2.34124	1.61492	2.83795	4.66304	7.42615	12.9089	15.7386
37.94	0.48899	0.65382	2.08812	0.82357	2.06066	3.90451	6.66371	12.7245	14.9613
38.04	-0.29304	-0.12899	1.22015	0.83054	2.07154	3.9607	6.6785	11.9378	14.9722
38.14	-0.29148	-0.11805	1.22327	1.04851	2.30357	4.0732	6.891	11.9558	15.1964
38.24	-0.07273	0.0921	1.45609	0.91258	2.1692	3.91148	6.76131	12.1612	15.0667
38.34	-0.21179	-0.05009	1.29124	0.95242	2.22389	3.90288	6.80271	12.0316	15.1167
38.44	-0.17663	-0.00165	1.30921	0.87899	2.17077	3.7482	6.75038	12.0652	15.055
38.54	-0.25007	-0.07352	1.20843	0.95554	2.24576	3.74507	6.82928	12.0081	15.1347
38.64	-0.17351	0.00382	1.1639	0.95164	2.23482	3.64195	6.80818	12.0972	15.1159
38.74	-0.19695	-0.01337	1.1139	0.98523	2.24889	3.72242	6.82693	12.0878	15.1331
38.84	-0.18757	-0.01493	1.12249	1.02976	2.30123	4.07085	6.87459	12.1027	15.1878
38.94	-0.13445	0.03898	1.12249	0.96571	2.24889	4.26304	6.82459	12.155	15.1472
39.04	-0.20163	-0.02587	1.02327	0.85164	2.13482	4.28023	6.71365	12.0878	15.0456
39.14	-0.31023	-0.14852	0.96156	0.75867	2.04654	4.28492	6.63475	11.9808	14.9667
39.24	-0.39616	-0.23993	0.88265	0.83601	2.1356	4.33335	6.75037	11.8925	15.0558
39.34	-0.29616	-0.15087	0.9803	0.00633	1.31139	3.27554	5.91131	11.9964	14.2292
39.44	-1.14382	-0.98993	0.16703	1	2.29647	4.21062	6.89483	11.1698	15.2315
39.54	-0.15554	-0.00321	1.18343	1.16726	2.44967	4.37554	7.04021	12.1652	15.3847
39.64	-0.01257	0.15616	1.35921	-0.0968	1.20201	3.12398	5.77537	12.3277	14.1269
39.74	-1.26569	-1.10399	0.14124	0.3657	1.6817	3.58413	6.26053	11.0839	14.605
39.84	-0.78991	-0.64071	0.6264	0.88914	2.18248	4.10054	6.76209	11.5503	15.0956
39.94	-0.2946	-0.13915	1.12484	1.17115	2.43402	4.33646	7.02223	12.0409	15.3542
40.04	-0.0407	0.11632	1.39124	1.14695	2.41451	4.36382	7.00662	12.2995	15.3362
40.14	-0.06023	0.08663	1.3639	0.99695	2.28482	4.21773	6.8824	12.28	15.212
40.24	-0.18679	-0.03524	1.22952	0.91648	2.2317	4.12632	6.80037	12.162	15.1519
40.34	-0.24304	-0.10946	1.16937	0.89851	2.25982	4.15913	6.82068	12.105	15.1675
40.44	-0.23132	-0.10868	1.18656	0.89539	2.2606	4.17476	6.81678	12.1253	15.1706
40.54	-0.23601	-0.11102	1.19046	0.85945	2.20982	4.10835	6.76912	12.1339	15.137
40.64	-0.27429	-0.15477	1.14984	0.8743	2.21998	4.09507	6.77693	12.098	15.1402
40.74	-0.28601	-0.15321	1.14593	0.8743	2.2231	4.0982	6.78709	12.098	15.148
40.84	-0.28601	-0.15712	1.1389	0.83914	2.22154	4.16773	6.79334	12.1128	15.1566
40.94	-0.28444	-0.14383	1.13499	0.8157	2.21529	4.19976	6.78787	12.1097	15.1355
41.04	-0.29851	-0.15634	1.12171	0.84773	2.23639	4.07398	6.79881	12.1097	15.148
41.14	-0.27116	-0.14384	1.16234	0.86492	2.24967	3.92398	6.82303	12.1277	15.1675
41.24	-0.25866	-0.11415	1.18734	0.89617	2.26842	3.84741	6.85584	12.1597	15.2003
41.34	-0.23054	-0.08056	1.20296	0.94383	2.29342	3.8482	6.866	12.1847	15.2222
41.44	-0.22351	-0.05165	1.21624	0.95242	2.30279	3.85444	6.88553	12.2097	15.2417
41.54	-0.21101	-0.04227	1.23968	0.96883	2.32467	3.95054	6.89646	12.2269	15.2495
41.64	-0.18913	-0.01727	1.24749	0.98758	2.32623	4.0021	6.92459	12.2456	15.2612
41.74	-0.18757	-0.02274	1.26234	0.99383	2.30045	3.96148	6.90506	12.2573	15.2448
41.84	-0.21335	-0.03993	1.24749	1.00008	2.31451	4.05445	6.90975	12.2409	15.2573
41.94	-0.21569	-0.04227	1.2639	0.9993	2.30123	4.10288	6.9074	12.2417	15.2566
42.04	-0.22351	-0.05243	1.25843	0.97898	2.26998	4.05288	6.87771	12.2409	15.2261
42.14	-0.24694	-0.0743	1.24359	0.97898	2.27857	4.09976	6.88162	12.223	15.2183
42.24	-0.24773	-0.07352	1.24281	0.99773	2.30045	4.34741	6.891	12.237	15.2402
42.34	-0.23288	-0.05399	1.24984	1.02976	2.32076	4.41382	6.92381	12.2511	15.2753
42.44	-0.20554	-0.03602	1.26546	1.04304	2.34107	4.52945	6.94178	12.2644	15.2855
42.54	-0.19616	-0.03055	1.27171	1.04148	2.32154	4.40835	6.95271	12.2777	15.273
42.64	-0.2071	-0.05946	1.26781	1.05086	2.33404	4.18179	6.94646	12.262	15.2691
42.74	-0.20398	-0.05399	1.28577	1.0657	2.32935	3.83882	6.92928	12.2652	15.2691
42.84	-0.19226	-0.05165	1.27562	1.05633	2.33638	4.21773	6.92771	12.2652	15.2722
42.94	-0.20554	-0.05165	1.27405	1.01883	2.30201	4.32554	6.90194	12.2566	15.2464
43.04	-0.21882	-0.0829	1.24671	0.98289	2.28248	4.2607	6.87225	12.2386	15.2144
43.14	-0.25554	-0.10087	1.21546	0.96883	2.27076	4.33648	6.8199	12.2136	15.2027
43.24	-0.27429	-0.11727	1.1889	0.96805	2.27076	4.29195	6.85584	12.1948	15.212
43.34	-0.2696	-0.12509	1.17874	0.99148	2.28951	4.32007	6.87693	12.18	15.2331
43.44	-0.23601	-0.11805	1.19984	1.01492	2.32232	4.33413	6.89021	12.1987	15.2542
43.54	-0.21101	-0.10165	1.21624	1.0618	2.3692	4.38179	6.92928	12.23	15.2964
43.64	-0.18054	-0.06571	1.25687	1.09773	2.41998	4.34898	6.96365	12.2784	15.3519
43.74	-0.12819	-0.02196	1.29827	1.12586	2.44498	4.3232	6.99646	12.3316	15.3683
43.84	-0.09773	0.00851	1.32249	1.17586	2.50435	4.40757	7.03475	12.3527	15.43
43.94	-0.03601	0.06632	1.36937	1.29616	2.59419	4.50053	7.13083	12.4144	15.5417
44.04	0.05384	0.17179	1.46624	1.29539	2.58014	4.49898	7.10818	12.5183	15.5425
44.14	0.04993	0.16085	1.47406	1.22039	2.51139	4.43257	7.0285	12.5073	15.4628
44.24	-0.01882	0.08351	1.40999	1.22664	2.53326	4.45523	7.03162	12.4355	15.4808
44.34	0.00384	0.09445	1.42327	1.57664	2.87935	4.82476	7.38006	12.4534	15.8269
44.44	0.35852	0.43585	1.77093	1.2501	2.56766	4.4951	7.05508	12.8042	15.5121
44.54	0.03118	0.1257	1.46312	0.66726	1.98951	3.91851	6.45896	12.4933	14.9292
44.64	-0.5407	-0.45712	0.88812	0.77273	2.09264	4.03335	6.56521	11.9136	15.0472
44.74	-0.43757	-0.34774	1.0014	0.99539	2.32936	4.2482	6.76209	12.0269	15.2542
44.84	-0.20788	-0.13602	1.22874	0.90164	2.22779	4.16929	6.69803	12.2464	15.1675
44.94	-0.30476	-0.23056	1.15843	0.89851	2.20826	4.17788	6.73397	12.1644	15.1644
45.04	-0.31023	-0.25009	1.14124	0.8157	2.13482	4.09117	6.67537	12.1558	15.0823
45.14	-0.38991	-0.32743	1.06859	0.86023	2.18951	4.1482	6.77146	12.0784	15.1292
45.24	-0.33913	-0.27196	1.13577	0.9282	2.24029	4.22007	6.88162	12.1331	15.1831
45.34	-0.27507	-0.21102	1.20452	1.05476	2.3692	4.3607	7.03865	12.1917	15.3214
45.44	-0.1446	-0.08212	1.34281	1.06101	2.38248	4.3646	7.05271	12.3277	15.3269
45.54	-0.13835	-0.07118	1.33968	1.00711	2.32467	4.32554	6.93162	12.3269	15.2722
45.64	-0.18132	-0.13681	1.29359	1.08523	2.40904	4.41226	7.01209	12.2777	15.3636
45.74	-0.08522	-0.05477	1.37015	1.08445	2.3942	4.39507	7.0324	12.3644	15.3386
45.84	-0.08835	-0.07509	1.35999	1.01101	2.33014	4.32476	6.99178	12.3612	15.2698
45.94	-0.15632	-0.14462	1.30218	1.0032	2.32545	4.33413	6.99881	12.2886	15.2652
46.04	-0.15398	-0.14071	1.30921	1.06101	2.38795	4.40367	7.02615	12.2933	15.3159
46.14	-0.0946	-0.08993	1.37327	1.03133	2.38482	4.40054	7.04334	12.3433	15.3019
46.24	-0.11413	-0.10868	1.36077	1.02664	2.35904	4.37163	7.05584	12.3237	15.2714
46.34	-0.13366	-0.14149	1.34437	1.05398	2.38873	4.39976	7.13318	12.3042	15.2816
46.44	-0.10163	-0.13759	1.36156	1.07664	2.41841	4.43882	7.12146	12.3277	15.3042
46.54	-0.08835	-0.12118	1.38734	1.06258	2.43248	4.45914	7.2035	12.3589	15.3245
46.64	-0.08522	-0.1243	1.39984	1.10086	2.47857	4.49429	7.15506	12.3519	15.3597
46.74	-0.03991	-0.06962	1.43577	1.13758	2.53717	4.55757	7.33475	12.3862	15.4112
46.84	0.02806	0.000695229	1.49905	1.14226	2.55123	4.55054	7.57459	12.4511	15.4159
46.94	0.03587	0.01085	1.51937	1.10164	2.50905	4.50992	7.13709	12.4519	15.3714
47.04	-0.01179	-0.04227	1.49046	1.1118	2.50435	4.51695	6.34959	12.4136	15.3784
47.14	0.00306	-0.03212	1.49437	1.14851	2.54576	4.56148	7.2199	12.4183	15.4269
47.24	0.03509	-0.00712	1.54124	1.21023	2.61451	4.63335	7.3785	12.4487	15.4956
47.34	0.10071	0.0421	1.61781	1.21179	2.62389	4.64742	7.37303	12.5237	15.4886
47.44	0.09368	0.03663	1.63187	1.20789	2.62467	4.65991	7.43084	12.5362	15.4909
47.54	0.10774	0.03429	1.64124	1.09305	2.51998	4.55992	7.30037	12.5441	15.3862
47.64	-0.00554	-0.05087	1.54437	0.98367	2.42701	4.47476	7.35428	12.4339	15.2925
47.74	-0.09382	-0.1454	1.44984	0.93054	2.37389	4.43257	7.12303	12.3472	15.255
47.84	-0.14382	-0.20165	1.39359	0.80008	2.2481	4.2982	7.07928	12.3066	15.098
47.94	-0.28679	-0.34071	1.2639	0.67352	2.12858	4.18336	6.92694	12.1628	14.9909
48.04	-0.41179	-0.44618	1.17249	0.58836	2.05045	4.10601	6.8285	12.0456	14.9081
48.14	-0.48679	-0.53602	1.10218	0.59383	2.0567	4.12788	6.69256	11.9722	14.9261
48.24	-0.47194	-0.51884	1.12249	0.7243	2.20201	4.26382	6.85428	11.9808	15.0566
48.34	-0.3282	-0.38524	1.25609	0.88289	2.37154	4.43335	6.99022	12.1214	15.2292
48.44	-0.16648	-0.22509	1.42249	1.01491	2.50356	4.55131	7.26833	12.2714	15.373
48.54	-0.04148	-0.11024	1.55062	1.07117	2.54342	4.59351	7.40115	12.4058	15.4128
48.64	-0.00163	-0.06337	1.58577	1.12039	2.59029	4.64507	7.59099	12.4402	15.4519
48.74	0.04915	-0.00946	1.64593	1.18758	2.65748	4.71695	7.78475	12.4902	15.5198
48.84	0.0929	0.04366	1.70452	1.25789	2.73717	4.80367	7.79881	12.555	15.5987
48.94	0.17727	0.12257	1.78421	1.25945	2.73873	4.81304	7.51912	12.6347	15.5917
49.04	0.17259	0.12335	1.78577	1.18758	2.6692	4.7357	6.9699	12.6386	15.5237
49.14	0.10149	0.05929	1.70843	1.1993	2.67701	4.72476	6.88396	12.5667	15.5269
49.24	0.08821	0.05382	1.71624	1.19695	2.65982	4.72241	7.08631	12.562	15.5027
49.34	0.07337	0.04288	1.70062	1.14304	2.58717	4.64976	7.22615	12.5573	15.4362
49.44	-0.00163	-0.04071	1.61702	1.12117	2.5403	4.59508	7.14412	12.487	15.3831
49.54	-0.06335	-0.09774	1.55218	1.12039	2.53248	4.57945	7.191	12.43	15.3597
49.64	-0.06804	-0.10556	1.53265	1.13992	2.56685	4.60679	7.31912	12.4097	15.3902
49.74	-0.04382	-0.08602	1.55218	1.07898	2.49264	4.53413	7.27381	12.4284	15.3261
49.84	-0.10788	-0.15477	1.48421	1.03133	2.46685	4.52632	7.26365	12.3612	15.3097
49.94	-0.1321	-0.18134	1.47484	1.11648	2.552	4.59194	7.37224	12.3448	15.3855
50.04	-0.06804	-0.10634	1.55999	1.15633	2.58717	4.62554	7.26365	12.4253	15.4222
50.14	-0.02351	-0.09774	1.59202	1.15867	2.56451	4.60288	7.18631	12.4456	15.398
50.24	-0.05554	-0.12118	1.56312	1.17195	2.57935	4.6146	7.2324	12.4448	15.3948
50.34	-0.04851	-0.10243	1.57562	1.1868	2.61529	4.64351	7.21522	12.4448	15.4214
50.44	-0.02351	-0.08055	1.60843	1.15476	2.5981	4.62945	7.14881	12.4722	15.398
50.54	-0.02898	-0.09071	1.58968	1.17117	2.60982	4.65757	7.10037	12.4644	15.4331
50.64	-0.00945	-0.0743	1.61937	1.2032	2.65748	4.71695	7.11678	12.4995	15.4956
50.74	0.04681	-0.01962	1.65765	1.17742	2.64654	4.71304	7.14725	12.555	15.4964
50.84	0.03118	-0.03524	1.66624	1.15867	2.62935	4.70679	7.1824	12.5542	15.4839
50.94	0.02884	-0.04774	1.67171	1.17273	2.61529	4.70132	7.19881	12.5464	15.4652
51.04	0.01946	-0.0618	1.65765	1.21883	2.65045	4.73648	7.27303	12.5542	15.4886
51.14	0.05462	-0.03446	1.68265	1.23992	2.69576	4.77398	7.34256	12.5941	15.5378
51.24	0.09212	-0.01024	1.71937	1.22976	2.68873	4.75992	7.37147	12.6245	15.5433
51.34	0.08196	-0.01805	1.70062	1.1868	2.6817	4.73179	7.39646	12.6292	15.5308
51.44	0.05384	-0.03915	1.67406	1.21335	2.73013	4.79741	7.45662	12.6081	15.5651
51.54	0.09993	-0.00556	1.7139	1.20633	2.71998	4.79117	7.45506	12.6589	15.5386
51.64	0.09681	-0.0243	1.68499	1.18211	2.69732	4.77007	7.44803	12.6441	15.5042
51.74	0.0804	-0.05868	1.66234	1.16726	2.68482	4.75523	7.441	12.6175	15.4917
51.84	0.05774	-0.0743	1.64984	1.15945	2.6731	4.7482	7.44412	12.6167	15.4948
51.94	0.03821	-0.09774	1.63031	1.14773	2.6731	4.74742	7.46834	12.6003	15.4847
52.04	0.03431	-0.10556	1.63031	1.14304	2.66842	4.7357	7.491	12.5933	15.4792
52.14	0.03352	-0.12665	1.62093	1.10867	2.65045	4.72476	7.46678	12.5933	15.4456
52.24	0.01868	-0.13993	1.60765	1.09617	2.6442	4.70757	7.41209	12.5777	15.4362
52.34	-0.000850677	-0.16884	1.59124	1.10555	2.66295	4.72007	7.4535	12.5581	15.4542
52.44	0.01868	-0.15477	1.61468	1.15945	2.71919	4.77866	7.54568	12.5862	15.5034
52.54	0.07727	-0.09852	1.65687	1.14226	2.69576	4.76226	7.56912	12.6284	15.487
52.64	0.06477	-0.11805	1.62562	1.0657	2.64967	4.69742	7.51131	12.612	15.4292
52.74	-0.00163	-0.18759	1.55296	1.13992	2.71295	4.77085	7.56443	12.5589	15.4925
52.84	0.06634	-0.13759	1.63421	1.10476	2.68404	4.7357	7.52225	12.6355	15.4636
52.94	0.02649	-0.16806	1.60218	1.06024	2.61998	4.67476	7.45897	12.6011	15.4089
53.04	-0.01804	-0.23212	1.53968	0.9907	2.53639	4.59976	7.36834	12.5487	15.3394
53.14	-0.09929	-0.32509	1.46546	0.92429	2.4856	4.55054	7.29178	12.4722	15.2948
53.24	-0.14226	-0.38759	1.41077	0.86023	2.41529	4.49429	7.23396	12.4323	15.2237
53.34	-0.21491	-0.45165	1.33031	0.85789	2.40748	4.4982	7.21756	12.3831	15.2183
53.44	-0.21569	-0.46493	1.32484	0.85477	2.39264	4.4857	7.19412	12.3792	15.2066
53.54	-0.21569	-0.48837	1.31077	0.77195	2.32467	4.4107	7.15115	12.3745	15.1402
53.64	-0.27898	-0.56805	1.24202	0.73914	2.3067	4.39585	7.13162	12.3112	15.1175
53.74	-0.28523	-0.60087	1.20062	0.84773	2.42154	4.51538	7.2285	12.2964	15.2323
53.84	-0.17898	-0.49852	1.32015	1.0743	2.65357	4.73257	7.45975	12.4159	15.4605
53.94	0.05462	-0.30009	1.54827	1.16413	2.75278	4.81928	7.54255	12.6409	15.5644
54.04	0.14446	-0.20243	1.65609	1.12117	2.70748	4.78648	7.46756	12.7425	15.5308
54.14	0.09993	-0.24149	1.61077	1.07273	2.64498	4.73101	7.39334	12.6948	15.4831
54.24	0.04134	-0.31102	1.55062	0.97117	2.55123	4.63726	7.2949	12.6394	15.3862
54.34	-0.05944	-0.42196	1.45687	0.95554	2.54889	4.63413	7.3074	12.5339	15.3823
54.44	-0.05944	-0.40634	1.44749	0.98757	2.6106	4.70444	7.37849	12.5347	15.4409
54.54	0.00227	-0.35556	1.50452	0.98679	2.5942	4.69273	7.38553	12.598	15.4448
54.64	-0.01335	-0.37118	1.50218	1.04383	2.64264	4.75601	7.41756	12.5964	15.5089
54.74	0.05149	-0.31649	1.56468	1.01883	2.61764	4.72788	7.40428	12.6495	15.4761
54.84	0.01399	-0.36337	1.53968	1.0032	2.59185	4.69742	7.3699	12.6159	15.4323
54.94	-0.00866	-0.39852	1.51234	1.01414	2.60279	4.71148	7.3949	12.5862	15.4378
55.04	0.01165	-0.39149	1.51781	1.00086	2.59186	4.69742	7.34959	12.6089	15.43
55.14	0.00306	-0.40946	1.50531	1.02664	2.59889	4.70445	7.32771	12.5862	15.4323
55.24	0.01087	-0.39384	1.5139	0.9743	2.57076	4.6732	7.29881	12.5933	15.3862
55.34	-0.01648	-0.43446	1.48812	0.98836	2.57545	4.6896	7.30115	12.5605	15.3909
55.44	-0.01179	-0.42977	1.50218	0.97508	2.5606	4.68882	7.31912	12.5667	15.3792
55.54	-0.00554	-0.43368	1.50843	1.00398	2.58717	4.73179	7.35037	12.5581	15.4058
55.64	0.03196	-0.39305	1.54906	1.00711	2.56842	4.70132	7.35428	12.6058	15.3831
55.74	0.02571	-0.3993	1.53265	0.99148	2.55592	4.69351	7.34334	12.5972	15.3792
55.84	0.01087	-0.41415	1.52484	0.99617	2.57545	4.72789	7.39881	12.5894	15.3987
55.94	0.0304	-0.37821	1.54906	1.00711	2.59888	4.75523	7.44021	12.6019	15.4245
56.04	0.05853	-0.35087	1.57171	0.95242	2.55982	4.70523	7.40818	12.6292	15.3862
56.14	0.00618	-0.39071	1.53656	0.90555	2.52076	4.68492	7.36912	12.573	15.3519
56.24	-0.02429	-0.42274	1.48968	0.95008	2.56842	4.72476	7.39178	12.555	15.3917
56.34	0.01321	-0.38524	1.52952	1.06883	2.67779	4.82945	7.47537	12.6066	15.5081
56.44	0.12337	-0.2704	1.63499	1.05945	2.66998	4.86304	7.50428	12.7066	15.5003
56.54	0.11009	-0.27899	1.6389	1.06492	2.68482	4.89507	7.53318	12.7128	15.5066
56.64	0.11868	-0.25087	1.67171	1.04226	2.67701	4.89195	7.53162	12.748	15.5003
56.74	0.12181	-0.2618	1.67484	1.03836	2.66138	4.89116	7.49334	12.7464	15.48
56.84	0.10696	-0.27743	1.6764	0.9993	2.63404	4.8857	7.45662	12.7409	15.4378
56.94	0.08978	-0.3118	1.6389	1.09069	2.71294	4.99038	7.5699	12.7112	15.5276
57.04	0.17571	-0.21102	1.73577	1.2243	2.81529	5.0771	7.6574	12.8097	15.6355
57.14	0.28665	-0.10712	1.85921	1.34383	2.94498	5.2107	7.78084	12.9277	15.7628
57.24	0.4218	0.0296	1.99437	1.36492	2.9442	5.23804	7.72381	13.0558	15.7355
57.34	0.42806	0.03351	2.01937	1.22039	2.78873	5.0646	7.52303	13.0597	15.5636
57.44	0.27024	-0.12821	1.8428	1.10165	2.65436	4.93649	7.35038	12.8925	15.4308
57.54	0.14056	-0.25321	1.72952	1.10398	2.65592	4.91695	7.30193	12.762	15.4206
57.64	0.15462	-0.26181	1.71937	1.06961	2.58639	4.83726	7.20975	12.7402	15.3542
57.74	0.09212	-0.32118	1.66859	1.01414	2.56764	4.8107	7.26131	12.6644	15.3206
57.84	0.06165	-0.35165	1.64124	0.92742	2.53326	4.77398	7.37537	12.6128	15.3042
57.94	0.0304	-0.37587	1.60374	0.92507	2.56685	4.76538	7.43083	12.5847	15.3425
58.04	0.06087	-0.33993	1.63734	0.86023	2.46217	4.62007	7.30115	12.6198	15.262
58.14	-0.04694	-0.4329	1.53734	1.05086	2.58092	4.7896	7.49725	12.505	15.38
58.24	0.06712	-0.30712	1.65452	1.0618	2.53639	4.79273	7.45662	12.6097	15.3331
58.34	0.01009	-0.34852	1.61468	0.95242	2.45826	4.72476	7.35349	12.5386	15.2448
58.44	-0.08679	-0.42587	1.54046	0.94929	2.4856	4.75913	7.42146	12.4456	15.2777
58.54	-0.05476	-0.37352	1.64359	1.09383	2.58092	4.86617	7.51053	12.4683	15.3448
58.64	0.03821	-0.26883	1.74827	1.2657	2.65826	4.97945	7.55037	12.5277	15.4058
58.74	0.09837	-0.1868	1.84046	1.21023	2.66842	4.98882	7.58162	12.6308	15.4136
58.84	0.09915	-0.20087	1.85296	1.1532	2.61842	4.93804	7.57615	12.6581	15.3691
58.94	0.07649	-0.24227	1.81312	1.01102	2.59342	4.89898	7.44647	12.6206	15.3316
59.04	0.01087	-0.31024	1.75296	0.96805	2.56451	4.87632	7.40506	12.5612	15.2894
59.14	-0.000850677	-0.35946	1.69749	0.82117	2.52545	4.85367	7.41521	12.548	15.2706
59.24	-0.03444	-0.40087	1.65452	0.7493	2.34185	4.66617	7.2535	12.5269	15.0855
59.34	-0.18444	-0.60243	1.44593	0.67039	2.31529	4.52945	7.32928	12.3558	15.0691
59.44	-0.24069	-0.70555	1.27796	0.10713	2.13797	4.22088	6.67305	12.337	14.6824
59.54	-0.7321	-1.14618	0.83109	1.41258	3.07935	5.32007	8.16287	11.8542	15.8925
59.64	0.67415	0.32882	2.20687	1.62898	2.57857	4.82398	8.2449	12.8425	14.9886
59.74	-0.0571	-0.05556	1.53812	-0.0593	2.30982	4.77163	6.77068	12.612	14.9269
59.84	-0.42351	-0.7079	0.88734	0.51961	2.49967	4.80992	7.19724	12.2605	15.5089
59.94	-0.17898	-0.76806	1.47327	-2.16939	0.8802	4.03186	7.1059	12.2448	14.1449
60.04	-1.4696	-1.4454	0.47015	1.95398	1.06217	2.57007	4.79099	6.70187	14.7558
60.14	5.50774	-1.05009	6.34906	2.86883	3.71373	5.12867	4.59647	6.16359	4.53937
60.24	0.61712	0.12413	0.21546	-0.02492	1.9067	3.55991	4.63709	10.7862	9.82453
60.34	-2.59929	-0.76571	-0.03845	-0.8718	1.12701	2.42632	3.05506	5.72765	6.35031
60.44	-2.21023	-1.38212	0.11155	0.55385	2.23313	3.48713	2.72524	3.18781	5.21112
60.54	-0.17194	-0.42977	1.56781	0.59148	1.91139	2.80913	3.16756	3.42765	3.79406
60.64	0.01555	-0.40165	1.20843	1.06179	1.5231	2.76226	3.15506	2.70578	2.76593
60.74	-0.04851	-0.30868	1.11077	0.60867	1.82935	2.64195	2.70975	2.59953	2.73234
60.84	0.32493	-0.25087	1.59202	0.7282	1.98248	2.92007	2.7535	2.76515	3.155
60.94	0.38587	-0.15009	1.75999	0.42118	1.50671	2.94899	3.3082	2.65422	2.71751
61.04	0.12415	-0.28915	1.33421	0.15164	1.51607	2.5732	2.49256	2.48547	2.37375
61.14	-0.0782	-0.64384	1.11859	0.1407	1.53404	2.50835	2.36365	2.21593	2.29484
61.24	-0.1571	-0.70321	1.1389	0.21882	1.48482	2.46304	2.54881	2.22297	2.34562
61.34	-0.17273	-0.72196	1.16468	0.31258	1.52076	2.6396	2.59412	2.15734	2.54953
61.44	-0.09851	-0.61727	1.23577	0.32351	1.51998	2.70288	2.68084	2.23937	2.56124
61.54	-0.05319	-0.57899	1.27406	0.32742	1.51295	2.67398	2.67068	2.24406	2.53312
61.64	-0.12898	-0.59071	1.29906	0.36414	1.47389	2.63804	2.7035	2.26203	2.51203
61.74	-0.14148	-0.61259	1.35687	0.37742	1.46529	2.62632	2.72146	2.255	2.46906
61.84	-0.13054	-0.55556	1.42405	0.35086	1.45045	2.60991	2.8074	2.32765	2.38937
61.94	-0.16101	-0.5829	1.39827	0.3907	1.4317	2.59898	2.8074	2.2964	2.35265
62.04	-0.18913	-0.62899	1.33265	0.39304	1.49654	2.65054	2.81287	2.23468	2.39484
62.14	-0.16491	-0.58993	1.36859	0.40632	1.52076	2.65679	2.70896	2.27609	2.49562
62.24	-0.15319	-0.59384	1.37562	0.46648	1.50357	2.60913	2.69412	2.2925	2.45578
62.34	-0.15398	-0.5829	1.33577	0.40242	1.47467	2.52632	2.64725	2.25734	2.36359
62.44	-0.25554	-0.61259	1.25999	0.35477	1.42389	2.48179	2.58397	2.16828	2.31672
62.54	-0.30476	-0.66493	1.22093	0.29461	1.44576	2.5271	2.56912	2.11672	2.35578
62.64	-0.29538	-0.6454	1.25765	0.28133	1.43092	2.52085	2.616	2.15265	2.36672
62.74	-0.32819	-0.66024	1.27171	0.34461	1.42311	2.54585	2.59021	2.15187	2.38
62.84	-0.31335	-0.63212	1.27562	0.38055	1.3942	2.53179	2.53943	2.13703	2.35422
62.94	-0.33054	-0.61805	1.26937	0.29305	1.34967	2.50523	2.49178	2.12375	2.29719
63.04	-0.36804	-0.65243	1.24046	0.26336	1.33482	2.49429	2.50037	2.08703	2.27921
63.14	-0.36569	-0.66259	1.24046	0.48836	1.37467	2.56382	2.58474	2.11047	2.32687
63.24	-0.30241	-0.60634	1.28265	0.84617	1.3731	2.55913	2.616	2.17531	2.3089
63.34	-0.30944	-0.62118	1.28968	0.72195	1.36139	2.5646	2.62459	2.18	2.33156
63.44	-0.30554	-0.62118	1.27952	0.5907	1.41216	2.60444	2.66443	2.17687	2.39171
63.54	-0.27819	-0.58055	1.31546	0.93601	1.42623	2.6146	2.68162	2.2425	2.39562
63.64	-0.26648	-0.55946	1.33656	0.43601	1.41529	2.62945	2.67068	2.26125	2.39718
63.74	-0.26335	-0.55087	1.34046	0.22742	1.44185	2.62945	2.67771	2.32375	2.44093
63.84	-0.24694	-0.53915	1.34202	0.22586	1.42857	2.60757	2.68006	2.37062	2.43156
63.94	-0.26491	-0.55868	1.31468	0.12117	1.4481	2.6271	2.71443	2.34875	2.44484
64.04	-0.25866	-0.55399	1.32562	0.32976	1.51685	2.68101	2.78475	2.34093	2.50109
64.14	-0.18757	-0.50712	1.38421	0.33914	1.54654	2.71226	2.78709	2.39718	2.50656
64.24	-0.15398	-0.48212	1.40374	0.47117	1.55279	2.70914	2.78475	2.405	2.54718
64.34	-0.16023	-0.48758	1.39281	0.48211	1.55982	2.71617	2.78396	2.41828	2.5675
64.44	-0.15319	-0.48837	1.39124	0.43289	1.57154	2.72398	2.82771	2.41047	2.58156
64.54	-0.14148	-0.47665	1.41234	0.48055	1.55982	2.72085	2.83943	2.38937	2.57765
64.64	-0.15319	-0.48368	1.41624	0.51258	1.59498	2.74195	2.86912	2.3839	2.62765
64.74	-0.11101	-0.44618	1.44515	0.55945	1.63873	2.78335	2.88162	2.43156	2.66593
64.84	-0.07429	-0.41727	1.48656	0.5618	1.64264	2.79195	2.88631	2.46984	2.68
64.94	-0.07429	-0.41727	1.49124	0.57039	1.6442	2.79663	2.89724	2.47297	2.71046
65.04	-0.06804	-0.41102	1.4928	0.57742	1.63951	2.78413	2.89803	2.48312	2.71515
65.14	-0.07038	-0.42118	1.49906	0.56101	1.65982	2.7896	2.9199	2.45734	2.705
65.24	-0.0571	-0.41102	1.50765	0.53758	1.66451	2.78179	2.94021	2.47921	2.71828
65.34	-0.06335	-0.42274	1.50452	0.55945	1.69888	2.80367	2.95271	2.47531	2.73156
65.44	-0.04616	-0.40087	1.53109	0.59226	1.71919	2.81304	2.94334	2.49718	2.76124
65.54	-0.03679	-0.39149	1.5428	0.5657	1.67623	2.79117	2.87693	2.50734	2.72609
65.64	-0.06023	-0.41024	1.5014	0.56961	1.69185	2.81226	2.88553	2.46906	2.75343
65.74	-0.0446	-0.3954	1.50062	0.56258	1.67857	2.80289	2.87459	2.47531	2.7589
65.84	-0.05397	-0.40165	1.49124	0.50242	1.63717	2.74741	2.82693	2.46906	2.7089
65.94	-0.1071	-0.46962	1.43812	0.48758	1.6192	2.73961	2.79881	2.42531	2.70031
66.04	-0.12507	-0.48758	1.41156	0.43289	1.56607	2.68804	2.77693	2.4175	2.64328
66.14	-0.19304	-0.56337	1.35687	0.35711	1.52389	2.63335	2.74646	2.3589	2.58937
66.24	-0.24148	-0.62665	1.31234	0.4157	1.58638	2.68413	2.79178	2.32687	2.655
66.34	-0.19226	-0.57118	1.3678	0.47351	1.61217	2.70601	2.84021	2.38937	2.68859
66.44	-0.16335	-0.53446	1.38968	0.62583	1.77699	2.86614	2.9605	2.41984	2.84091
66.54	-0.00319	-0.37743	1.54202	0.73992	1.92076	2.99976	3.05975	2.57062	2.95578
66.64	0.1304	-0.23915	1.67093	0.77117	1.94889	3.01538	3.05271	2.69015	2.99093
66.74	0.14212	-0.2204	1.68031	0.7118	1.89264	2.96226	2.95584	2.72062	2.96125
66.84	0.08978	-0.26024	1.63812	0.74383	1.91451	2.99351	2.98709	2.67297	2.96359
66.94	0.11477	-0.23134	1.65765	0.6704	1.8489	2.92243	2.92772	2.68546	2.89329
67.04	0.04212	-0.31337	1.59437	0.65633	1.84889	2.92007	2.92381	2.61281	2.90265
67.14	0.04212	-0.32509	1.57952	0.61492	1.81998	2.88335	2.86209	2.61281	2.87375
67.24	0.01009	-0.35946	1.54749	0.64851	1.8606	2.9146	2.94803	2.56906	2.90968
67.34	0.04602	-0.32431	1.58343	0.65867	1.87154	2.91851	2.96365	2.59797	2.91281
67.44	0.05696	-0.31337	1.57796	0.5579	1.7989	2.84899	2.88554	2.62375	2.83938
67.54	-0.01257	-0.3829	1.5014	0.54929	1.7731	2.81773	2.83396	2.5464	2.82453
67.64	-0.02898	-0.41102	1.48968	0.52586	1.73951	2.77007	2.77928	2.53	2.7839
67.74	-0.06413	-0.45399	1.44905	0.43289	1.67232	2.70288	2.69724	2.47531	2.705
67.84	-0.13445	-0.52431	1.37171	0.31805	1.57857	2.6021	2.57224	2.38625	2.60109
67.94	-0.2407	-0.61806	1.27093	0.28915	1.51608	2.5443	2.55038	2.29953	2.55813
68.04	-0.29304	-0.66805	1.22796	0.34305	1.57232	2.59585	2.68709	2.25422	2.60968
68.14	-0.22741	-0.61649	1.29124	0.34617	1.57076	2.60601	2.74725	2.31984	2.62765
68.24	-0.22819	-0.60321	1.30765	0.34305	1.56451	2.6146	2.75115	2.32297	2.61672
68.34	-0.22741	-0.60477	1.29906	0.36726	1.57935	2.6271	2.83162	2.32453	2.60968
68.44	-0.21491	-0.58993	1.3139	0.38601	1.56764	2.63726	2.8824	2.35109	2.61672
68.54	-0.21257	-0.58993	1.30609	0.38914	1.58717	2.64976	2.98006	2.35578	2.62453
68.64	-0.20007	-0.57509	1.32562	0.41492	1.62311	2.69038	3.08084	2.37453	2.64562
68.74	-0.17585	-0.54618	1.36624	0.44383	1.64498	2.71929	3.05818	2.40187	2.655
68.84	-0.14226	-0.52431	1.39515	0.45164	1.6606	2.70757	3.12459	2.41359	2.6675
68.94	-0.12976	-0.51493	1.39593	0.47585	1.69341	2.73335	3.14333	2.42922	2.69171
69.04	-0.09694	-0.48368	1.43187	0.49148	1.71607	2.75132	3.16209	2.46203	2.71437
69.14	-0.09069	-0.46102	1.44984	0.50398	1.7317	2.76226	3.08943	2.49484	2.73468
69.24	-0.08288	-0.4454	1.45843	0.49539	1.72779	2.76304	3.09959	2.51203	2.73781
69.34	-0.08366	-0.45712	1.4514	0.51492	1.74732	2.78726	3.116	2.51125	2.76203
69.44	-0.05944	-0.43759	1.46937	0.52976	1.76685	2.81382	3.11599	2.54718	2.77218
69.54	-0.04304	-0.41806	1.49046	0.53211	1.78014	2.8232	3.14021	2.57687	2.77843
69.64	-0.03132	-0.41337	1.48968	0.55789	1.77076	2.83726	3.10037	2.58312	2.76437
69.74	-0.03601	-0.40634	1.48968	0.54461	1.7856	2.8521	3.11131	2.58859	2.78546
69.84	-0.02898	-0.39149	1.50452	0.5118	1.78717	2.84585	3.1324	2.605	2.77765
69.94	-0.02741	-0.38993	1.49124	0.54695	1.77467	2.82945	3.15193	2.59719	2.76828
70.04	-0.0321	-0.40634	1.4889	0.56492	1.77467	2.83257	3.12225	2.57843	2.76906
70.14	-0.0321	-0.40321	1.48187	0.54617	1.77076	2.83413	3.07225	2.58859	2.77375
70.24	-0.02898	-0.40165	1.47796	0.55398	1.76607	2.81773	3.09881	2.60265	2.75265
70.34	-0.03601	-0.40321	1.47796	0.55398	1.75435	2.80913	3.0785	2.60031	2.75031
70.44	-0.0446	-0.3954	1.48109	0.58054	1.75904	2.80913	2.93475	2.5964	2.75265
70.54	-0.04304	-0.39071	1.48109	0.53523	1.74811	2.8107	2.64725	2.60109	2.73937
70.64	-0.05866	-0.41337	1.46781	0.52195	1.74263	2.80913	2.36443	2.59484	2.72843
70.74	-0.07195	-0.42665	1.46155	0.56258	1.75201	2.80366	2.56599	2.57687	2.73234
70.84	-0.06257	-0.41258	1.47093	0.5657	1.74264	2.80601	2.63709	2.60265	2.71359
70.94	-0.07195	-0.41493	1.46624	0.51179	1.73482	2.81616	2.96131	2.58078	2.72531
71.04	-0.07195	-0.41493	1.47327	0.47898	1.74498	2.8232	3.1574	2.58546	2.72375
71.14	-0.07741	-0.41258	1.46624	0.4243	1.75201	2.81851	3.14725	2.59328	2.73781
71.24	-0.0821	-0.40555	1.45609	0.28757	1.76216	2.82866	3.10974	2.58625	2.74249
71.34	-0.07663	-0.40009	1.44905	0.39304	1.75904	2.81773	3.03865	2.59328	2.73703
71.44	-0.08679	-0.41337	1.44671	0.66023	1.75123	2.8107	3.15193	2.58547	2.73937
71.54	-0.0821	-0.41337	1.4514	0.79461	1.7481	2.80992	3.05584	2.58547	2.73703
71.64	-0.08288	-0.40634	1.45843	0.79304	1.74732	2.82554	3.06052	2.59015	2.75031
71.74	-0.06726	-0.38759	1.47406	0.7907	1.77076	2.83726	3.02302	2.59328	2.76906
71.84	-0.04694	-0.3704	1.49749	0.69695	1.77388	2.84351	3.04178	2.60812	2.77218
71.94	-0.0532	-0.38055	1.48968	0.66805	1.77857	2.86226	3.02303	2.61281	2.79015
72.04	-0.05085	-0.36649	1.49749	0.68289	1.75514	2.85288	2.95896	2.60968	2.7839
72.14	-0.06023	-0.37118	1.48265	0.67898	1.75514	2.8607	2.90584	2.5964	2.77687
72.24	-0.0821	-0.37431	1.47327	0.65867	1.75982	2.8646	2.94803	2.59797	2.77375
72.34	-0.08679	-0.39071	1.46624	0.66648	1.77701	2.87945	2.93943	2.59328	2.78703
72.44	-0.07195	-0.37587	1.48109	0.69226	1.79576	2.88179	2.95662	2.60109	2.79093
72.54	-0.06257	-0.36649	1.49515	0.72273	1.82623	2.91539	3.00506	2.6175	2.81203
72.64	-0.03913	-0.35087	1.52562	0.70633	1.81451	2.91226	2.79256	2.63625	2.79718
72.74	-0.04851	-0.35556	1.52093	0.70164	1.82779	2.92241	2.6949	2.63234	2.79093
72.84	-0.05554	-0.35243	1.50765	0.6993	1.82232	2.92007	2.86522	2.62765	2.77843
72.94	-0.05866	-0.37118	1.48265	0.69383	1.81764	2.9146	2.93396	2.60265	2.76437
73.04	-0.06804	-0.37118	1.47796	0.66726	1.80201	2.86851	2.95271	2.5964	2.76125
73.14	-0.08601	-0.38681	1.46702	0.67195	1.80201	2.84585	3.19334	2.59015	2.7464
73.24	-0.09069	-0.38212	1.45765	0.68601	1.79029	2.84507	3.00193	2.57765	2.7464
73.34	-0.1071	-0.37509	1.45062	0.66258	1.79342	2.87163	3.04099	2.57062	2.74015
73.44	-0.11413	-0.38368	1.45374	0.67508	1.79498	2.88413	3.07224	2.57609	2.73781
73.54	-0.11413	-0.37899	1.45062	0.69148	1.79498	2.90835	3.00584	2.57375	2.7589
73.64	-0.10163	-0.36649	1.43968	0.68211	1.7942	2.90757	2.96443	2.58312	2.74953
73.74	-0.1071	-0.36727	1.43421	0.68367	1.7942	2.90367	2.93865	2.56906	2.75656
73.84	-0.11413	-0.36727	1.41937	0.68211	1.7856	2.94273	2.84881	2.57375	2.73781
73.94	-0.11101	-0.37196	1.42249	0.6868	1.78248	2.94663	2.83943	2.56515	2.74953
74.04	-0.10632	-0.36727	1.42718	0.6868	1.77076	2.93492	2.82771	2.57375	2.75422
74.14	-0.10632	-0.37899	1.42718	0.67508	1.77076	2.94976	2.8324	2.55422	2.74484
74.24	-0.11413	-0.37899	1.43187	0.67976	1.77857	2.9482	2.77693	2.54718	2.74718
74.34	-0.11804	-0.3743	1.44359	0.67898	1.77857	2.9146	2.75271	2.555	2.76125
74.44	-0.10632	-0.36727	1.45062	0.67039	1.77076	2.89117	2.71365	2.57062	2.76906
74.54	-0.10944	-0.36727	1.45062	0.69148	1.75904	2.89273	2.73006	2.55812	2.78078
74.64	-0.11413	-0.37196	1.44671	0.70945	1.75592	2.88804	2.77225	2.55422	2.77297
74.74	-0.12194	-0.38212	1.45843	0.69461	1.75436	2.8646	2.84725	2.56125	2.73781
74.84	-0.13835	-0.39852	1.44671	0.68289	1.76217	2.86304	2.8574	2.54718	2.73781
74.94	-0.14538	-0.3954	1.44984	0.67976	1.76451	2.86538	2.87068	2.54562	2.75734
75.04	-0.14069	-0.38602	1.4514	0.68992	1.79029	2.88101	2.866	2.54718	2.76593
75.14	-0.12194	-0.37899	1.47015	0.69461	1.78248	2.89585	2.89256	2.5464	2.76437
75.24	-0.11413	-0.37899	1.47015	0.6907	1.75904	2.89976	2.88162	2.55109	2.75422
75.34	-0.13366	-0.3954	1.46624	0.68289	1.75123	2.90757	2.89021	2.53	2.73859
75.44	-0.13366	-0.41024	1.45062	0.64383	1.73482	2.87164	2.89647	2.51984	2.72062
75.54	-0.15476	-0.43759	1.4389	0.63602	1.73639	2.8732	2.91834	2.51359	2.71984
75.64	-0.16023	-0.43759	1.45062	0.61336	1.72389	2.8607	2.88084	2.50812	2.70969
75.74	-0.17273	-0.44852	1.44749	0.60789	1.71529	2.84351	2.81756	2.51203	2.69406
75.84	-0.17351	-0.45087	1.44905	0.60476	1.71529	2.82554	2.8035	2.50968	2.6839
75.94	-0.17663	-0.46415	1.42718	0.60477	1.69654	2.81382	2.791	2.4964	2.67922
76.04	-0.18835	-0.46884	1.41234	0.61648	1.70592	2.8232	2.78865	2.48859	2.67609
76.14	-0.17194	-0.46415	1.41937	0.63679	1.7356	2.85601	2.76834	2.51515	2.69015
76.24	-0.15241	-0.44149	1.42718	0.64304	1.73014	2.85992	2.74021	2.53078	2.69093
76.34	-0.1657	-0.44696	1.4264	0.63992	1.73639	2.9021	2.76209	2.52296	2.69953
76.44	-0.1446	-0.44071	1.42796	0.6532	1.75982	2.95913	2.77693	2.53859	2.71828
76.54	-0.12898	-0.42508	1.45609	0.64304	1.75123	2.98101	2.79881	2.55187	2.71046
76.64	-0.13913	-0.43368	1.45765	0.63601	1.74264	2.92554	2.83475	2.56593	2.71515
76.74	-0.14538	-0.43446	1.44202	0.65554	1.7567	2.78648	2.83474	2.58547	2.73859
76.84	-0.12898	-0.41337	1.45999	0.67429	1.78951	2.68179	2.79412	2.59328	2.75578
76.94	-0.11491	-0.39071	1.48109	0.70007	1.8106	2.5396	2.7699	2.61593	2.77843
77.04	-0.08679	-0.3743	1.49046	0.71258	1.82076	2.45757	2.80974	2.62531	2.77531
77.14	-0.08366	-0.37587	1.49593	0.70711	1.82545	2.53882	2.88787	2.63546	2.78156
77.24	-0.07429	-0.36649	1.50999	0.72351	1.82701	2.68648	2.94021	2.63703	2.79796
77.34	-0.06569	-0.35477	1.5264	0.73758	1.83326	2.75523	2.88553	2.63703	2.81203
77.44	-0.05163	-0.34071	1.54359	0.72117	1.83326	2.76695	2.95662	2.65578	2.80734
77.54	-0.05163	-0.35556	1.54827	0.72117	1.81217	2.77866	2.95506	2.64406	2.80031
77.64	-0.04851	-0.36024	1.54827	0.70945	1.79811	2.7732	2.9199	2.63625	2.78781
77.74	-0.0571	-0.36727	1.5514	0.72742	1.81138	2.75679	2.98396	2.63468	2.80187
77.84	-0.04538	-0.34227	1.57327	0.73836	1.82935	2.79429	2.90115	2.64562	2.82843
77.94	-0.0321	-0.34071	1.59437	0.75555	1.81998	2.7982	2.95584	2.65578	2.81906
78.04	-0.03679	-0.34774	1.57484	0.74148	1.81764	2.78648	2.95428	2.64406	2.81203
78.14	-0.04382	-0.35243	1.55296	0.73055	1.81764	2.77788	2.94412	2.64718	2.80031
78.24	-0.03601	-0.35946	1.54046	0.73367	1.82545	2.79038	2.80662	2.64875	2.81125
78.34	-0.02819	-0.35165	1.54827	0.76102	1.84186	2.81148	2.70115	2.65187	2.82453
78.44	-0.01179	-0.33055	1.56468	0.77273	1.83717	2.80835	2.54881	2.66828	2.81515
78.54	-0.01413	-0.32118	1.56234	0.78758	1.84107	2.81851	2.87146	2.66281	2.81672
78.64	-0.01648	-0.32431	1.55687	0.78133	1.83795	2.82242	3.51522	2.66359	2.81203
78.74	-0.02272	-0.3243	1.54906	0.77664	1.83326	2.82945	3.22772	2.66047	2.79718
78.84	-0.02898	-0.34384	1.52796	0.7618	1.83326	2.83413	3.07303	2.64797	2.80422
78.94	-0.0321	-0.33602	1.5139	0.74852	1.80592	2.82398	3.1035	2.64093	2.77219
79.04	-0.05241	-0.35634	1.51234	0.7243	1.79654	2.79741	3.02928	2.62765	2.74093
79.14	-0.06726	-0.38055	1.4764	0.71805	1.79029	2.80289	3.00272	2.60812	2.7339
79.24	-0.08288	-0.40165	1.46312	0.70789	1.77545	2.78804	3.01053	2.5925	2.71203
79.34	-0.09772	-0.41415	1.45531	0.70242	1.77154	2.77007	3.00271	2.57062	2.7214
79.44	-0.09851	-0.42196	1.44984	0.72117	1.80201	2.78257	3.03318	2.56203	2.7464
79.54	-0.07507	-0.39384	1.46312	0.71805	1.80123	2.7982	3.07459	2.57375	2.74875
79.64	-0.08288	-0.3829	1.47406	0.67352	1.75358	2.74976	3.08553	2.57765	2.71672
79.74	-0.10007	-0.42821	1.44827	0.6243	1.72467	2.70914	3.02694	2.5339	2.6761
79.84	-0.14069	-0.46415	1.42484	0.60789	1.70045	2.68023	3.00193	2.48078	2.655
79.94	-0.15007	-0.47352	1.42952	0.62898	1.71217	2.69273	3.01053	2.47453	2.64796
80.04	-0.14538	-0.47196	1.42718	0.65164	1.71998	2.70913	3.03396	2.47687	2.66359
80.14	-0.13757	-0.48056	1.43499	0.66804	1.73638	2.72085	2.89646	2.48703	2.6839
80.24	-0.12116	-0.4493	1.45609	0.66726	1.74654	2.71616	2.86131	2.50109	2.6839
80.34	-0.11413	-0.43759	1.46546	0.65867	1.75435	2.7146	2.92303	2.51515	2.68625
80.44	-0.12273	-0.43446	1.44671	0.65633	1.74498	2.71382	2.73709	2.51046	2.69172
80.54	-0.12507	-0.43993	1.43968	0.67195	1.76373	2.71226	2.7074	2.50109	2.70343
80.64	-0.11804	-0.4329	1.44671	0.64773	1.75826	2.71617	2.72146	2.51984	2.70265
80.74	-0.12585	-0.43368	1.41624	0.63992	1.75123	2.71617	2.71834	2.51047	2.70734
80.84	-0.12898	-0.43837	1.41859	0.63914	1.75201	2.70913	2.65428	2.50422	2.70265
80.94	-0.14538	-0.44149	1.39281	0.64773	1.75357	2.69663	2.66678	2.49562	2.69328
81.04	-0.14616	-0.45009	1.37484	0.64851	1.73951	2.68023	1.94334	2.49484	2.68703
81.14	-0.13757	-0.44931	1.35687	0.67742	1.75591	2.69741	1.77771	2.48703	2.71124
81.24	-0.12585	-0.42509	1.3764	0.65711	1.75123	2.71226	2.58084	2.50343	2.69562
81.34	-0.12898	-0.4329	1.35765	0.64304	1.73482	2.71929	3.25428	2.48859	2.69406
81.44	-0.13523	-0.45009	1.33655	0.66336	1.75591	2.72866	3.30896	2.4714	2.71046
81.54	-0.12976	-0.43759	1.33734	0.66726	1.76295	2.72398	3.091	2.47218	2.71515
81.64	-0.11335	-0.41806	1.34906	0.65164	1.74654	2.72867	3.00975	2.48859	2.71515
81.74	-0.11804	-0.42977	1.34202	0.6821	1.75122	2.75132	2.87146	2.48078	2.71749
81.84	-0.1032	-0.41493	1.36702	0.66492	1.7442	2.77945	2.86287	2.49093	2.70656
81.94	-0.10554	-0.4204	1.36937	0.67429	1.76685	2.79038	3.0113	2.48	2.72609
82.04	-0.08601	-0.41493	1.39202	0.69851	1.79732	2.82867	2.99725	2.51203	2.76593
82.14	-0.04851	-0.37899	1.41546	0.66492	1.79498	2.83804	2.85506	2.5464	2.77375
82.24	-0.04616	-0.3743	1.43187	0.68211	1.81763	2.85679	2.95662	2.55422	2.78078
82.34	-0.02429	-0.3704	1.4639	0.65086	1.81764	2.83804	2.96287	2.57843	2.7839
82.44	-0.02429	-0.37196	1.50452	0.64461	1.8067	2.84507	2.90506	2.57375	2.78547
82.54	-0.02429	-0.38368	1.50609	0.66648	1.80513	2.84351	2.95115	2.58156	2.7839
82.64	-0.02116	-0.38759	1.51234	0.66336	1.80982	2.83804	2.94099	2.57687	2.7839
82.74	-0.01648	-0.38602	1.50452	0.71883	1.7981	2.83335	2.95193	2.58156	2.77687
82.84	-0.01648	-0.39071	1.48499	0.79227	1.8067	2.83726	3.01131	2.56203	2.78547
82.94	-0.00788	-0.3868	1.46781	0.91102	1.79264	2.83257	2.9824	2.57062	2.76906
83.04	-0.01726	-0.40634	1.47718	1.09227	1.78326	2.83023	3.0074	2.55421	2.76593
83.14	-0.0196	-0.40165	1.47015	1.04617	1.7981	2.84194	3.00584	2.55422	2.77687
83.24	-0.01648	-0.39149	1.47796	0.76726	1.80279	2.82866	2.96365	2.56203	2.78859
83.34	-0.01335	-0.39071	1.47406	0.75164	1.81451	2.84273	2.99568	2.57453	2.79797
83.44	0.000713348	-0.36962	1.49515	0.48835	1.83326	2.87554	3.01834	2.58547	2.82687
83.54	0.02649	-0.36024	1.53577	0.03914	1.8442	2.88726	3.00193	2.60187	2.83468
83.64	0.03274	-0.35634	1.53655	0.19304	1.8606	2.89585	3.02693	2.60812	2.85109
83.74	0.04212	-0.33993	1.54359	0.66883	1.85592	2.88882	3.05818	2.61984	2.83937
83.84	0.04212	-0.33134	1.54827	0.90086	1.84889	2.88335	3.06834	2.62453	2.83156
83.94	0.04212	-0.34071	1.54827	0.88679	1.85357	2.88413	3.05349	2.61281	2.82765
84.04	0.03899	-0.33993	1.53656	0.71648	1.85201	2.88335	3.06521	2.62531	2.83547
84.14	0.04524	-0.34852	1.53734	0.71023	1.8567	2.88882	3.07302	2.63234	2.82765
84.24	0.06165	-0.34384	1.5514	0.3657	1.86451	2.88491	3.09334	2.63234	2.84015
84.34	0.07415	-0.33446	1.55687	0.47039	1.86529	2.89585	3.12381	2.64484	2.85109
84.44	0.09759	-0.31337	1.56781	0.71727	1.85201	2.88257	3.11209	2.64718	2.83078
84.54	0.08352	-0.31727	1.57562	0.71101	1.85357	2.88101	3.09959	2.64328	2.8175
84.64	0.06634	-0.31571	1.57249	0.71023	1.87544	2.89272	3.14021	2.64172	2.85109
84.74	0.0929	-0.29227	1.59906	0.71024	1.84108	2.85601	3.10819	2.66359	2.81906
84.84	0.06243	-0.32431	1.57171	0.66336	1.81842	2.83413	3.10506	2.62843	2.79718
84.94	0.0304	-0.34852	1.54749	0.71023	1.82154	2.8482	3.1035	2.61672	2.78859
85.04	0.02649	-0.36259	1.52406	0.71414	1.80982	2.84976	3.041	2.60968	2.78078
85.14	0.0218	-0.36727	1.50999	0.6993	1.80514	2.85913	3.10115	2.61984	2.76906
85.24	0.01477	-0.36727	1.51702	0.71648	1.79029	2.82945	3.08865	2.62453	2.76125
85.34	0.01477	-0.37977	1.51624	0.71726	1.79029	2.81773	3.10896	2.605	2.75343
85.44	0.01477	-0.38681	1.5014	0.66414	1.77467	2.80132	3.13475	2.605	2.7175
85.54	-0.00476	-0.41102	1.46234	0.73367	1.75826	2.79429	3.06912	2.57296	2.70265
85.64	-0.01257	-0.42118	1.44593	0.71805	1.73639	2.79586	3.03944	2.55422	2.67609
85.74	-0.03913	-0.44071	1.43187	0.62976	1.74654	2.80132	3.12693	2.53937	2.68937
85.84	-0.02898	-0.43056	1.43421	0.60242	1.76685	2.80601	3.07693	2.54953	2.70656
85.94	-0.01648	-0.41024	1.44671	0.69539	1.76763	2.82085	2.90896	2.5589	2.70734
86.04	-0.00476	-0.39852	1.44359	0.70711	1.77076	2.81851	3.26131	2.57765	2.70343
86.14	-6.86646e-05	-0.39383	1.4389	0.72508	1.74654	2.80913	3.74803	2.57062	2.69406
86.24	-0.00945	-0.4079	1.43421	0.72742	1.7317	2.79117	3.68162	2.54953	2.66828
86.34	-0.02741	-0.4329	1.43187	0.70554	1.71217	2.78179	3.18084	2.53156	2.6589
86.44	-0.04148	-0.44696	1.4264	0.70711	1.70045	2.76695	3.15662	2.52531	2.64015
86.54	-0.05085	-0.46102	1.42406	0.71805	1.70045	2.76695	2.50506	2.51515	2.63703
86.64	-0.04382	-0.46102	1.40687	0.6743	1.68873	2.7521	2.52928	2.51984	2.63234
86.74	-0.06726	-0.47587	1.39281	0.67039	1.69107	2.75367	2.69412	2.50343	2.61906
86.84	-0.07195	-0.47352	1.39046	0.72273	1.68951	2.7607	2.68162	2.50187	2.62922
86.94	-0.05476	-0.46805	1.3889	0.73835	1.69341	2.76694	2.64724	2.50422	2.64015
87.04	-0.03601	-0.44931	1.40765	0.75633	1.70357	2.79429	2.53553	2.51125	2.64797
87.14	-0.02819	-0.42977	1.43499	0.77039	1.69654	2.79429	2.39021	2.53547	2.64797
87.24	-0.03288	-0.44149	1.42718	0.77976	1.72466	2.80132	2.44646	2.52297	2.65187
87.34	-0.02819	-0.42977	1.42718	0.78211	1.72467	2.81851	2.7535	2.53468	2.64484
87.44	-0.02351	-0.41337	1.43187	0.79226	1.73951	2.84976	3.05271	2.53078	2.65968
87.54	-0.01179	-0.41024	1.45374	0.83523	1.75904	2.87632	3.08943	2.5425	2.67922
87.64	-0.00476	-0.37899	1.46312	0.85086	1.77466	2.86069	2.99881	2.56672	2.68781
87.74	0.01087	-0.37977	1.46937	0.8946	1.82232	2.90835	3.01052	2.58937	2.73468
87.84	0.05853	-0.34696	1.50999	0.91648	1.82467	2.89898	2.99724	2.62062	2.73312
87.94	0.06868	-0.33681	1.5053	0.93758	1.83404	2.91148	2.98006	2.62062	2.7425
88.04	0.07337	-0.33055	1.50999	1.0032	1.83326	2.92007	2.9199	2.62531	2.74172
88.14	0.06556	-0.3329	1.50921	0.97195	1.83639	2.91538	2.88162	2.62922	2.7339
88.24	0.06556	-0.33134	1.50921	0.88601	1.84107	2.93023	2.88865	2.63156	2.72531
88.34	0.05071	-0.33602	1.51624	0.87039	1.84889	2.92788	2.93709	2.63625	2.73468
88.44	0.06556	-0.32821	1.50531	0.88992	1.85748	2.93492	3.0074	2.64875	2.73859
88.54	0.06243	-0.31962	1.50609	0.81414	1.85748	2.93179	3.03865	2.65265	2.73
88.64	0.06556	-0.31337	1.51702	0.62586	1.85592	2.9107	3.07225	2.65578	2.7175
88.74	0.05618	-0.31649	1.52093	0.49617	1.86842	2.91226	3.10896	2.65109	2.72687
88.84	0.06321	-0.3118	1.52562	0.50398	1.87701	2.91929	3.19803	2.67218	2.72531
88.94	0.07259	-0.30477	1.53265	0.65789	1.84811	2.89117	3.21522	2.67922	2.71047
89.04	0.05384	-0.32587	1.51624	1.09773	1.84889	2.87242	3.11131	2.66281	2.70656
89.14	0.05696	-0.33212	1.50062	1.27898	1.86529	2.86929	3.01912	2.65187	2.71984
89.24	0.06634	-0.31102	1.52171	1.10086	1.87232	2.8646	2.95506	2.66828	2.7339
89.34	0.06556	-0.30868	1.51702	1.08836	1.86451	2.8521	2.88475	2.66672	2.7175
89.44	0.06087	-0.32118	1.50609	1.04148	1.85592	2.83648	2.79412	2.66359	2.72531
89.54	0.05384	-0.32509	1.51937	0.99539	1.85201	2.81851	2.73318	2.66359	2.71047
89.64	0.04915	-0.33524	1.49749	0.94305	1.8567	2.82554	2.65818	2.65187	2.71515
89.74	0.04681	-0.34462	1.49046	0.89851	1.86139	2.83335	2.57303	2.64406	2.71359
89.84	0.04915	-0.36415	1.49749	0.90555	1.86842	2.90757	2.63553	2.64406	2.70656
89.94	0.0304	-0.37118	1.49749	0.89773	1.86842	3.01929	2.68787	2.64406	2.70656
90.04	0.0304	-0.36649	1.50062	0.88445	1.86842	3.17398	2.741	2.64406	2.69875
90.14	0.0304	-0.37118	1.49749	0.87195	1.8731	3.19976	2.77771	2.63703	2.69172
90.24	0.03978	-0.36649	1.50218	0.8782	1.87232	3.08179	2.82303	2.64406	2.69093
90.34	0.04602	-0.37509	1.5014	0.85398	1.88404	3.0771	2.8824	2.63625	2.68781
90.44	0.04134	-0.37509	1.48968	0.86648	1.88404	2.98257	2.941	2.64093	2.69484
90.54	0.03431	-0.36727	1.48968	0.88289	1.87935	2.74038	3.03162	2.64797	2.69484
90.64	0.03899	-0.37509	1.48656	0.88992	1.87232	2.39663	3.1324	2.64328	2.69797
90.74	0.03821	-0.37977	1.48499	0.87351	1.86451	2.2146	3.1574	2.63312	2.68625
90.84	0.02884	-0.38368	1.48187	0.8782	1.8606	2.28101	3.12303	2.62375	2.69172
90.94	0.02259	-0.39384	1.48109	0.86648	1.84889	2.52242	3.02928	2.61281	2.69406
91.04	0.01946	-0.38759	1.48577	0.85476	1.85201	2.73023	3.01521	2.61593	2.69875
91.14	0.01477	-0.37821	1.47874	0.85476	1.85357	2.83413	2.99881	2.61281	2.69172
91.24	0.01477	-0.37587	1.47796	0.86258	1.85357	2.87242	2.9074	2.61281	2.70812
91.34	0.01946	-0.38602	1.48265	0.86961	1.8442	2.8646	2.81521	2.6175	2.72062
91.44	0.0218	-0.37587	1.48499	0.91805	1.85357	2.88023	2.79568	2.60812	2.71515
91.54	0.01946	-0.38915	1.48265	0.92976	1.86373	2.8896	2.81678	2.60578	2.7339
91.64	0.03352	-0.37196	1.50452	0.92898	1.8731	2.9271	2.83865	2.62453	2.72218
91.74	0.03118	-0.37899	1.49749	0.96258	1.86686	2.87476	2.84646	2.61672	2.71828
91.84	0.02962	-0.38759	1.48109	0.94851	1.88092	2.87242	2.92459	2.60812	2.74172
91.94	0.04602	-0.37118	1.49749	0.98836	1.88092	2.88492	2.91678	2.61281	2.73469
92.04	0.03899	-0.38602	1.47874	1.02117	1.88326	2.88882	2.93709	2.60578	2.74172
92.14	0.03431	-0.39071	1.49046	0.99304	1.87935	2.88257	2.88787	2.60968	2.73625
92.24	0.04446	-0.38759	1.50843	0.83836	1.88404	2.89273	2.87771	2.61984	2.74562
92.34	0.04212	-0.3829	1.52484	0.74461	1.88873	2.91304	2.93318	2.61281	2.75031
92.44	0.03509	-0.38133	1.52952	0.52742	1.89263	2.93491	2.95662	2.62062	2.75734
92.54	0.04212	-0.37899	1.55296	0.56102	1.89264	2.9396	2.90975	2.63234	2.75422
92.64	0.04368	-0.3743	1.55609	0.58054	1.8981	2.94507	2.97849	2.62531	2.76906
92.74	0.04915	-0.37196	1.57562	0.5368	1.88951	2.95601	2.98396	2.63546	2.76593
92.84	0.06243	-0.3704	1.60374	0.58836	1.89498	2.96929	3.03787	2.62922	2.7839
92.94	0.06868	-0.35243	1.62484	0.57273	1.89967	2.95835	3.00897	2.64718	2.78078
93.04	0.06556	-0.35556	1.63109	0.51883	1.89498	2.95445	3.0199	2.64406	2.77297
93.14	0.06556	-0.35556	1.64281	0.75867	1.88326	2.96226	3.0449	2.64093	2.76125
93.24	0.06556	-0.36727	1.65296	1.0782	1.88092	2.98335	3.02303	2.63625	2.75812
93.34	0.07024	-0.35087	1.66234	1.02195	1.88482	2.9896	3.03787	2.64093	2.76515
93.44	0.07727	-0.33602	1.66937	1.08679	1.88795	2.99741	3.00193	2.63625	2.77296
93.54	0.08509	-0.32821	1.66156	1.09226	1.88014	2.9896	2.96287	2.63625	2.76515
93.64	0.07727	-0.33602	1.64671	1.06414	1.87857	2.99585	2.99568	2.62843	2.75968
93.74	0.09212	-0.3454	1.65999	1.03055	1.88092	2.97164	3.0074	2.61984	2.76203
93.84	0.08978	-0.35477	1.66702	0.96414	1.89264	2.9857	2.98162	2.6175	2.76906
93.94	0.09212	-0.34774	1.6889	0.96023	1.8981	2.98413	2.92381	2.62453	2.77218
94.04	0.08821	-0.35634	1.69515	0.94461	1.90045	2.99351	2.85818	2.61984	2.76984
94.14	0.0929	-0.33993	1.69671	0.91805	1.89967	2.99117	2.85897	2.61281	2.77375
94.24	0.08978	-0.35477	1.68187	0.89461	1.89263	3.02163	2.93006	2.60968	2.77765
94.34	0.10149	-0.33133	1.69827	0.88992	1.89654	3.01695	2.96209	2.6214	2.78468
94.44	0.10852	-0.33602	1.71234	0.89383	1.89498	3.00523	2.86678	2.62062	2.76828
94.54	0.09681	-0.34774	1.69593	0.92742	1.90279	3.03179	2.95896	2.6089	2.77609
94.64	0.11946	-0.3329	1.69984	0.90242	1.9192	3.01695	2.98006	2.61203	2.78078
94.74	0.12415	-0.33993	1.66156	0.88914	1.9192	3.01304	3.02068	2.61672	2.78078
94.84	0.12415	-0.33993	1.65374	0.91805	1.91607	3.01382	2.94803	2.61984	2.76906
94.94	0.12884	-0.33993	1.63031	0.90711	1.90826	3.00601	2.91756	2.61281	2.76594
95.04	0.13274	-0.34618	1.6389	0.90789	1.9067	3.01226	2.96834	2.59875	2.76125
95.14	0.13118	-0.34071	1.63265	0.88602	1.89654	2.99742	2.93162	2.5925	2.75812
95.24	0.12102	-0.34305	1.57952	0.89383	1.89498	2.99351	2.8574	2.58547	2.74797
95.34	0.11946	-0.3493	1.50452	0.88914	1.89498	2.99273	2.90896	2.57687	2.75422
95.44	0.12415	-0.35165	1.49281	0.87586	1.89732	2.97163	2.92459	2.58625	2.75422
95.54	0.12415	-0.34227	1.49515	0.87742	1.90982	2.98413	2.84568	2.58547	2.76437
95.64	0.12727	-0.32509	1.51624	0.87898	1.90748	2.99038	2.83084	2.58546	2.76906
95.74	0.13196	-0.3204	1.49749	0.8743	1.91217	3.00523	2.89256	2.58547	2.76593
95.84	0.13353	-0.31571	1.5139	0.89695	1.9192	3.01695	3.01756	2.58156	2.7714
95.94	0.13118	-0.31805	1.50765	0.89851	1.9192	2.9857	2.87459	2.59328	2.75734
96.04	0.11946	-0.33212	1.51702	0.8907	1.91607	2.97085	2.94881	2.58078	2.75422
96.14	0.10931	-0.34305	1.50687	0.91257	1.91763	3.00444	3.23006	2.5675	2.76124
96.24	0.11946	-0.3329	1.54046	0.93289	1.91607	3.00913	3.05115	2.57296	2.76125
96.34	0.12415	-0.32821	1.56312	0.98758	1.91451	3.01695	2.84959	2.58547	2.76125
96.44	0.12415	-0.32821	1.5764	0.95554	1.92701	3.01226	2.82771	2.57765	2.76906
96.54	0.13196	-0.32352	1.58734	0.96648	1.92389	3.0146	2.90506	2.58547	2.75422
96.64	0.12884	-0.33133	1.59124	0.98758	1.92389	3.03648	2.85428	2.58234	2.74953
96.74	0.12415	-0.34071	1.5764	0.98601	1.93092	3.02867	2.90506	2.58078	2.74953
96.84	0.12415	-0.34774	1.55999	0.9782	1.93092	3.05913	3.07537	2.57375	2.74172
96.94	0.12415	-0.34774	1.55999	1.12898	1.93092	3.01695	3.19412	2.57062	2.74172
97.04	0.12415	-0.35087	1.55531	1.27273	1.93092	3.0021	3.12693	2.57765	2.73
97.14	0.13587	-0.35556	1.54827	1.05789	1.93092	3.0232	3.07693	2.57765	2.73
97.24	0.12102	-0.35243	1.54827	0.57351	1.93092	3.0021	3.02146	2.57297	2.73
97.34	0.12806	-0.34774	1.54827	0.29461	1.9192	2.98101	2.96678	2.55422	2.72218
97.44	0.11165	-0.35243	1.55999	0.2868	1.92623	2.97398	2.90896	2.55422	2.72687
97.54	0.10462	-0.35946	1.55999	0.45242	1.9192	2.97085	2.90037	2.5425	2.7339
97.64	0.10931	-0.36259	1.57249	0.55242	1.92388	2.95835	2.91756	2.53468	2.74562
97.74	0.12806	-0.35556	1.59437	0.68367	1.93795	3.00054	2.94803	2.5464	2.74562
97.84	0.12806	-0.35556	1.59906	0.76804	1.92232	3.09038	2.92381	2.55109	2.73703
97.94	0.13118	-0.35243	1.59905	0.83133	1.92701	3.14195	2.90428	2.54953	2.74171
98.04	0.13587	-0.35243	1.58656	0.83914	1.9317	3.1357	2.8785	2.55422	2.7339
98.14	0.13899	-0.36259	1.57952	0.84305	1.95045	3.20054	2.88084	2.54953	2.73703
98.24	0.14056	-0.36727	1.5764	0.84383	1.93873	3.12085	2.866	2.5425	2.73
98.34	0.13587	-0.36727	1.57171	0.89851	1.91607	2.82945	2.85115	2.53937	2.70734
98.44	0.12415	-0.38212	1.55999	0.95008	1.92623	2.4521	2.85115	2.50031	2.71906
98.54	0.13587	-0.37509	1.57171	1.02195	1.93873	2.47476	2.866	2.50734	2.72531
98.64	0.13587	-0.36727	1.57952	1.00711	1.93404	2.80523	2.86443	2.51515	2.73
98.74	0.13899	-0.37196	1.56312	1.01804	1.92701	2.88804	2.86599	2.51046	2.74171
98.84	0.14368	-0.36727	1.58421	1.02976	1.91998	2.85288	2.87068	2.51515	2.71828
98.94	0.13196	-0.38368	1.57952	1.31648	1.93873	2.87632	2.88084	2.50656	2.73
99.04	0.14368	-0.37899	1.57952	1.27117	1.92779	2.90992	2.8824	2.51515	2.71906
99.14	0.13743	-0.38212	1.5764	1.20633	1.92623	2.98492	2.88084	2.51203	2.70578
99.24	0.13118	-0.38681	1.58655	1.0532	1.94341	3.01304	2.89802	2.51046	2.72296
99.34	0.14837	-0.3743	1.60374	0.67039	1.95514	2.94976	2.92928	2.51281	2.73312
99.44	0.14759	-0.35556	1.59437	0.54851	1.95045	2.90835	2.92771	2.51515	2.73
99.54	0.14759	-0.37196	1.58734	0.48367	1.94888	2.88648	2.95193	2.51515	2.72609
99.64	0.13899	-0.37587	1.59046	0.61648	1.93873	2.87632	2.93162	2.51828	2.73
99.74	0.13587	-0.36727	1.58734	0.68914	1.93873	2.85445	2.941	2.50343	2.73156
99.84	0.14368	-0.36258	1.5889	0.78445	1.95592	2.88414	2.95662	2.51125	2.7464
99.94	0.1679	-0.35946	1.59906	0.81101	1.96529	2.89585	2.95584	2.54718	2.75187
100.04	0.17024	-0.35243	1.59437	0.85164	1.96139	2.93101	2.98709	2.54953	2.74562
100.14	0.15931	-0.35868	1.59906	0.85789	1.96295	2.92007	3.00193	2.55031	2.74171
100.24	0.16009	-0.35243	1.58656	0.79226	1.9731	2.9232	2.99959	2.5425	2.74953
100.34	0.17493	-0.35165	1.59515	0.80398	1.97076	2.94273	3.01521	2.5425	2.76203
100.44	0.16321	-0.35008	1.59671	0.77273	1.96217	2.95367	3.0535	2.54406	2.75656
100.54	0.16243	-0.34852	1.58187	0.78445	1.95045	2.95132	3.08084	2.53703	2.7464
100.64	0.14368	-0.35556	1.56781	0.77351	1.94732	2.9271	3.08084	2.51515	2.75344
100.74	0.15227	-0.35868	1.56468	0.78055	1.94576	2.95132	3.03709	2.52453	2.75656
100.84	0.15071	-0.35243	1.55999	0.80867	1.93092	2.94976	2.991	2.53	2.73781
100.94	0.14368	-0.36727	1.54827	0.84695	1.94263	2.94351	2.95115	2.51828	2.7464
101.04	0.14368	-0.35556	1.54749	0.83523	1.94264	2.99742	2.88943	2.51515	2.73703
101.14	0.14368	-0.35556	1.54515	0.83054	1.94576	3.00835	2.88787	2.51515	2.74953
101.24	0.15149	-0.34774	1.55531	0.80086	1.94029	3.00288	2.86756	2.53078	2.7589
101.34	0.15618	-0.34305	1.55765	0.80867	1.94264	3.02007	2.83475	2.53547	2.77297
101.44	0.15852	-0.34774	1.57171	0.85476	1.94264	3.03257	2.85818	2.53937	2.76437
101.54	0.14837	-0.33602	1.57952	0.84305	1.94576	3.01382	2.84646	2.53468	2.76906
101.64	0.14368	-0.33602	1.57171	0.88601	1.94185	3.00835	2.82849	2.52218	2.76906
101.74	0.1343	-0.3329	1.58265	0.96414	1.94654	3.01304	2.78318	2.52296	2.76906
101.84	0.13977	-0.32821	1.59046	0.92976	1.9481	3.02945	2.77147	2.53	2.76203
101.94	0.14134	-0.32352	1.59202	0.84148	1.94888	3.0396	2.89178	2.50812	2.75656
102.04	0.13899	-0.32118	1.60218	0.94383	1.95201	3.01304	2.90975	2.51046	2.75109
102.14	0.12884	-0.33602	1.5889	0.94383	1.93795	2.9732	2.90193	2.49328	2.75343
102.24	0.13118	-0.34774	1.57484	1.0157	1.93092	2.93179	2.88553	2.49562	2.74172
102.34	0.11243	-0.35946	1.56468	0.98992	1.91998	2.97007	2.89725	2.50734	2.7175
102.44	0.10462	-0.36727	1.54749	0.89695	1.92154	2.93257	2.88006	2.48312	2.7175
102.54	0.09993	-0.37196	1.53577	0.70476	1.91607	2.87632	2.88553	2.4714	2.71047
102.64	0.10149	-0.36259	1.52874	0.67508	1.91139	2.96304	2.89881	2.45656	2.70734
102.74	0.09681	-0.35087	1.54515	1.05086	1.91138	2.93491	2.88162	2.45422	2.70265
102.84	0.09212	-0.34384	1.55218	1.54617	1.91607	2.95367	2.87303	2.46359	2.68781
102.94	0.05853	-0.36024	1.54046	1.54695	1.9231	2.8521	2.87303	2.46125	2.68312
103.04	0.04915	-0.36259	1.54827	0.98445	1.92154	2.99976	2.87771	2.46828	2.66671
103.14	0.04524	-0.35243	1.54359	0.60476	1.91217	2.99663	2.93396	2.45968	2.67609
103.24	0.06634	-0.34305	1.53343	0.64851	1.9356	2.48726	2.92381	2.47609	2.6714
103.34	0.06556	-0.33602	1.54359	0.6368	1.92623	2.69117	2.8699	2.4839	2.66281
103.44	0.03899	-0.35946	1.52171	0.5618	1.9192	3.2357	2.85506	2.46906	2.65968
103.54	0.0179	-0.35946	1.51234	0.4907	1.9192	2.46773	2.88787	2.45968	2.65968
103.64	0.03431	-0.33602	1.51702	0.64305	1.90592	2.95132	2.88943	2.47609	2.65109
103.74	0.01087	-0.34462	1.50843	0.73836	1.89654	2.99898	2.84568	2.4675	2.63234
103.84	-0.00945	-0.35556	1.49437	0.73445	1.87545	2.86851	2.8074	2.45656	2.62062
103.94	-0.02819	-0.36727	1.48499	0.80242	1.8731	2.79898	2.816	2.44953	2.63
104.04	-0.02351	-0.35477	1.47093	0.82351	1.87154	2.74351	2.83474	2.46125	2.61593
104.14	-0.02819	-0.36884	1.46155	0.79617	1.87779	2.8021	2.85896	2.455	2.62531
104.24	-0.00866	-0.36649	1.47093	0.66492	1.89185	2.86538	2.84178	2.45422	2.61593
104.34	0.00306	-0.35946	1.47484	0.51961	1.87232	2.95992	2.85428	2.45187	2.60109
104.44	0.00306	-0.35946	1.47015	0.59305	1.87076	3.07554	2.85037	2.44484	2.5964
104.54	-0.00163	-0.36415	1.46546	0.60008	1.86998	3.08804	2.83943	2.44015	2.58234
104.64	-0.00397	-0.36649	1.46312	0.70164	1.87232	3.10679	2.86912	2.43	2.58156
104.74	0.01477	-0.34774	1.47015	0.92586	1.87545	3.10913	2.90506	2.43234	2.58468
104.84	0.01477	-0.34462	1.47327	1.00398	1.87623	3.05679	2.84334	2.42843	2.58234
104.94	0.00774	-0.34696	1.47093	1.14226	1.88404	3.00444	2.84177	2.41437	2.58546
105.04	0.02259	-0.32743	1.49749	1.16336	1.89576	2.97788	2.88631	2.44093	2.59718
105.14	0.02962	-0.3204	1.50452	0.93289	1.89732	2.98179	2.81131	2.45265	2.59406
105.24	0.02728	-0.32352	1.50218	0.89695	1.90982	2.98101	2.77615	2.46203	2.60421
105.34	0.03743	-0.30556	1.51234	0.88211	1.90748	2.96226	2.75271	2.46281	2.59718
105.44	0.04212	-0.30087	1.51702	0.85008	1.90748	2.95913	2.82225	2.46047	2.59718
105.54	0.04212	-0.30087	1.50531	0.87039	1.90748	2.93882	3.08787	2.45265	2.58937
105.64	0.04212	-0.30087	1.50531	0.91336	1.90748	2.90288	3.15584	2.44953	2.57765
105.74	0.04212	-0.30087	1.50531	0.88758	1.90436	2.88414	3.21443	2.45265	2.56281
105.84	0.03899	-0.30399	1.49437	0.92508	1.91139	2.89195	3.14256	2.44172	2.56672
105.94	0.03431	-0.29696	1.49671	0.94773	1.91139	2.85367	2.9824	2.43234	2.55422
106.04	0.04134	-0.29696	1.48968	0.9368	1.93404	2.87945	2.95896	2.44484	2.56984
106.14	0.04993	-0.2743	1.51702	0.95164	1.95045	2.90757	2.85115	2.47687	2.58156
106.24	0.06634	-0.2579	1.52562	0.90945	1.93092	2.89586	2.93162	2.47922	2.54953
106.34	0.05384	-0.28056	1.50921	0.88133	1.92232	2.90366	3.1449	2.45656	2.54562
106.44	0.04915	-0.28212	1.51234	0.88289	1.9481	2.92476	3.34334	2.44484	2.55968
106.54	0.06321	-0.26805	1.52171	0.88133	1.94576	2.92945	3.33709	2.46203	2.56906
106.64	0.07259	-0.25868	1.52405	0.90633	1.95826	2.9232	3.09178	2.47843	2.55812
106.74	0.07337	-0.26259	1.52484	0.92507	1.95826	2.9396	2.81599	2.46047	2.56984
106.84	0.08509	-0.2579	1.53656	0.93992	1.96685	2.94976	2.8074	2.47687	2.56984
106.94	0.08509	-0.2579	1.53656	0.91492	1.96685	2.95679	2.58631	2.4714	2.57453
107.04	0.09759	-0.25321	1.54124	0.90867	1.97701	2.98101	2.66287	2.48859	2.59328
107.14	0.09524	-0.24618	1.5678	0.94461	1.9817	2.98882	2.80896	2.49875	2.59328
107.24	0.0929	-0.23837	1.56312	0.95633	1.9817	2.9857	2.90896	2.49172	2.57687
107.34	0.10071	-0.23837	1.55609	0.93992	1.98482	3.00992	2.92928	2.48859	2.56984
107.44	0.09759	-0.24305	1.55609	0.93836	1.97467	3.00523	2.83475	2.49562	2.56672
107.54	0.08978	-0.24149	1.55296	0.93211	1.9731	3.02007	2.86599	2.4925	2.56515
107.64	0.08821	-0.24305	1.54359	0.91024	1.96295	3.00992	2.89412	2.49406	2.55031
107.74	0.07024	-0.2579	1.54593	0.9157	1.95045	3.00523	2.86912	2.46906	2.5339
107.84	0.06087	-0.27431	1.53577	0.89383	1.93092	2.99742	2.82303	2.45265	2.51125
107.94	0.05696	-0.29227	1.52093	0.85008	1.91451	2.98101	2.75662	2.43703	2.49484
108.04	0.03431	-0.32509	1.50452	0.84383	1.90748	2.97398	2.71756	2.42375	2.47609
108.14	0.02259	-0.3204	1.49749	0.86726	1.90436	2.97085	2.78943	2.4214	2.48156
108.24	0.02728	-0.32821	1.49437	0.85789	1.89498	2.98413	2.81521	2.41828	2.46359
108.34	0.02571	-0.33681	1.4928	0.85945	1.89967	2.97554	2.81209	2.41359	2.46515
108.44	0.02728	-0.33837	1.49437	0.84539	1.87545	2.95367	2.83084	2.41047	2.44797
108.54	0.01009	-0.36024	1.46859	0.80555	1.85826	2.93179	2.80115	2.39328	2.42609
108.64	-0.01648	-0.3743	1.44827	0.77899	1.83561	2.89351	2.82303	2.3714	2.38391
108.74	-0.05319	-0.40399	1.42874	0.76961	1.82154	2.89742	2.99647	2.33	2.3675
108.84	-0.05085	-0.42587	1.40921	0.77586	1.82076	2.89898	3.05193	2.31594	2.37375
108.94	-0.03991	-0.42196	1.4139	0.75945	1.79186	2.8732	3.02303	2.33156	2.34484
109.04	-0.06648	-0.44071	1.38655	0.92273	1.96451	3.0271	3.16131	2.29797	2.50578
109.14	0.09603	-0.29462	1.54281	1.11723	2.15042	3.24426	3.24565	2.4589	2.71122
109.24	0.29993	-0.09696	1.73577	1.14382	2.18013	3.27397	3.14177	2.65187	2.7378
109.34	0.32649	-0.0704	1.77015	1.15086	2.18873	3.28257	2.99803	2.68312	2.73703
109.44	0.32337	-0.07118	1.76702	1.13211	2.17623	3.25523	2.9324	2.68703	2.71047
109.54	0.29602	-0.10243	1.75452	1.08601	2.14342	3.21617	2.98475	2.65812	2.68312
109.64	0.25696	-0.1243	1.71312	1.05945	2.12154	3.20367	3.09959	2.61828	2.64719
109.74	0.23274	-0.14149	1.69593	1.05633	2.08795	3.17008	2.98397	2.5964	2.60578
109.84	0.19603	-0.17821	1.65921	1.06101	2.06685	3.1607	2.96756	2.56281	2.59328
109.94	0.18196	-0.19227	1.64515	1.08523	2.09576	3.17476	3.02381	2.54171	2.6089
110.04	0.19446	-0.17196	1.66234	1.12429	2.11763	3.19976	3.06053	2.56203	2.63546
110.14	0.22102	-0.1454	1.68421	1.15242	2.08639	3.18492	3.00272	2.58859	2.59719
110.24	0.18274	-0.1829	1.65296	1.17899	2.03249	3.13805	2.94803	2.56672	2.55032
110.34	0.13587	-0.23915	1.59906	1.33679	2.02779	3.12866	3.00662	2.51437	2.56203
110.44	0.13118	-0.25087	1.58734	1.16883	2.01295	3.10679	2.94803	2.49953	2.55422
110.54	0.11165	-0.2579	1.57952	0.9282	2.00123	3.10288	2.9285	2.48	2.5425
110.64	0.10931	-0.26962	1.56781	0.81648	1.98951	3.10288	2.96131	2.46828	2.53078
110.74	0.10462	-0.26962	1.56781	0.70789	2.0106	3.10445	2.95037	2.46828	2.53547
110.84	0.10462	-0.26493	1.57249	0.38679	2.0231	3.12163	2.79021	2.46828	2.54562
110.94	0.10462	-0.25477	1.58265	0.8907	2.01764	3.11148	2.73475	2.45968	2.54718
111.04	0.11321	-0.25321	1.57952	0.76804	2.01295	3.1021	2.83943	2.45812	2.5425
111.14	0.10384	-0.2579	1.57952	0.75711	2.00826	3.1021	2.98084	2.44015	2.53781
111.24	0.09993	-0.26259	1.57484	0.90945	2.01685	3.09976	3.15584	2.44015	2.53859
111.34	0.10071	-0.25477	1.57562	0.92898	2.02857	3.10679	3.30037	2.44093	2.55031
111.44	0.11243	-0.25321	1.59202	0.97195	2.03326	3.11148	3.31209	2.44953	2.555
111.54	0.12884	-0.25321	1.60374	0.99461	2.04342	3.11695	3.30271	2.45265	2.56515
111.64	0.13899	-0.24305	1.6139	0.96101	2.04107	3.09273	3.316	2.45656	2.57765
111.74	0.13353	-0.2454	1.61156	0.97117	2.05513	3.11382	3.2949	2.45265	2.5964
111.84	0.1429	-0.23134	1.6139	1.01023	2.06295	3.1146	3.25037	2.4714	2.6089
111.94	0.15071	-0.21884	1.62327	1.01492	2.05279	3.10992	3.16365	2.4839	2.59718
112.04	0.14368	-0.23056	1.63031	1.02351	2.0481	3.10288	3.13865	2.49172	2.59406
112.14	0.1554	-0.22743	1.62562	1.01414	2.0481	3.10288	3.11209	2.49172	2.58937
112.24	0.1554	-0.22274	1.61859	0.96023	2.05982	3.1146	3.06443	2.48859	2.59328
112.34	0.16712	-0.21102	1.63499	0.89226	2.05982	3.1146	3.00506	2.49875	2.58156
112.44	0.17024	-0.21102	1.64202	0.85164	2.05982	3.12632	2.85271	2.50343	2.58156
112.54	0.16321	-0.21102	1.64202	0.85945	2.0567	3.1232	2.72459	2.49562	2.57843
112.64	0.16009	-0.21415	1.63421	0.8032	2.05201	3.11851	2.65115	2.48078	2.57687
112.74	0.1554	-0.21884	1.61077	0.81492	2.04029	3.10367	2.74256	2.47609	2.56984
112.84	0.14837	-0.23056	1.59906	0.81336	2.05201	3.11382	2.81131	2.46437	2.58156
112.94	0.16712	-0.22196	1.61077	0.82742	2.04029	3.09898	2.88631	2.46828	2.56984
113.04	0.15071	-0.23837	1.59437	0.86961	2.05513	3.1021	2.96599	2.45343	2.58156
113.14	0.15852	-0.22352	1.60218	0.92117	2.05982	3.11148	3.13631	2.46671	2.58156
113.24	0.16321	-0.21884	1.61156	0.95554	2.05982	3.12945	3.24178	2.47609	2.58156
113.34	0.17493	-0.21571	1.61859	0.93523	2.06451	3.1357	3.48553	2.47297	2.58625
113.44	0.16478	-0.20946	1.62327	1.0032	2.07154	3.14116	3.11443	2.47297	2.59328
113.54	0.17884	-0.20399	1.63031	1.05398	2.08248	3.15367	2.95662	2.47531	2.60109
113.64	0.18665	-0.19462	1.63031	1.0782	2.07154	3.14585	3.43396	2.47609	2.59328
113.74	0.16712	-0.20009	1.62249	1.14773	2.07623	3.15054	2.98006	2.47297	2.60109
113.84	0.17493	-0.18681	1.63031	1.15555	2.07154	3.13804	2.63865	2.47609	2.60109
113.94	0.17493	-0.17977	1.63031	1.15242	2.06686	3.13023	2.94568	2.46359	2.60812
114.04	0.16243	-0.18759	1.62249	1.15086	2.07154	3.13023	2.96053	2.43703	2.61281
114.14	0.1554	-0.19227	1.62249	1.14304	2.06763	3.12866	3.04178	2.43703	2.61281
114.24	0.1554	-0.20399	1.62093	1.09695	2.09107	3.12632	3.08396	2.44484	2.61281
114.34	0.16712	-0.19462	1.61859	1.05867	2.08326	3.11148	3.02225	2.45187	2.6175
114.44	0.16399	-0.19071	1.62015	1.0657	2.07154	3.11538	3.04256	2.44172	2.61281
114.54	0.15931	-0.20009	1.62249	1.0657	2.07467	3.10913	2.99803	2.42531	2.61593
114.64	0.17024	-0.19931	1.62093	1.05398	2.07232	3.11148	3.04334	2.42843	2.62531
114.74	0.16712	-0.18759	1.62327	1.07351	2.07154	3.11382	3.02771	2.43781	2.62765
114.84	0.16243	-0.19227	1.6303	1.08211	2.0567	3.11148	2.93631	2.43546	2.64015
114.94	0.16009	-0.19462	1.63031	1.11179	2.07466	3.12163	2.85349	2.42297	2.65656
115.04	0.17181	-0.17977	1.63499	1.08133	2.0567	3.09976	2.8949	2.43312	2.655
115.14	0.15931	-0.19931	1.62249	1.05086	2.05201	3.1021	2.95193	2.4175	2.65656
115.24	0.15931	-0.19931	1.62249	1.02508	2.05826	3.08726	2.87615	2.4175	2.6425
115.34	0.16243	-0.19618	1.62562	1.0243	2.06451	3.08414	2.97928	2.42062	2.63703
115.44	0.17493	-0.19462	1.62718	1.07664	2.06763	3.07788	3.19099	2.42218	2.64328
115.54	0.17805	-0.19149	1.6139	1.14539	2.07232	3.0732	3.24881	2.4089	2.64093
115.64	0.16478	-0.1993	1.61156	1.20945	2.07935	3.08726	3.25349	2.40656	2.64015
115.74	0.16712	-0.19931	1.61859	1.18054	2.07935	3.08726	3.3035	2.42531	2.64484
115.84	0.16243	-0.19931	1.61859	1.26961	2.08404	3.09195	3.25506	2.42531	2.65187
115.94	0.1679	-0.19462	1.62327	1.28367	2.09107	3.09429	3.09959	2.41828	2.64718
116.04	0.17024	-0.19227	1.6178	1.26414	2.08639	3.08726	3.041	2.41281	2.64015
116.14	0.16321	-0.20243	1.61859	1.05398	2.07935	3.08726	3.06678	2.40578	2.64015
116.24	0.16321	-0.20712	1.61077	0.77586	2.06764	3.08726	3.13553	2.40578	2.62843
116.34	0.1554	-0.21884	1.59906	0.63445	2.06764	3.08726	3.09568	2.39406	2.62843
116.44	0.1554	-0.20712	1.59906	0.65008	2.05826	3.08257	3.02771	2.39406	2.62375
116.54	0.15071	-0.22352	1.59437	0.98445	2.0442	3.07085	3.016	2.38937	2.61672
116.64	0.13196	-0.23056	1.58734	1.07898	2.04889	3.06851	3.06678	2.38234	2.6214
116.74	0.13665	-0.22587	1.59906	1.30711	2.04889	3.07164	3.05662	2.37922	2.6214
116.84	0.12884	-0.23524	1.58734	1.34851	2.05592	3.07163	3.02225	2.37453	2.62843
116.94	0.11946	-0.25009	1.58734	1.20633	2.0481	3.07163	3.03318	2.36593	2.62843
117.04	0.11712	-0.25009	1.58734	1.14305	2.06451	3.08492	2.99178	2.37062	2.64484
117.14	0.14056	-0.24071	1.60374	0.95086	2.06295	3.09038	2.94724	2.38703	2.64328
117.24	0.13118	-0.23524	1.60218	0.90476	2.06763	3.0982	2.98474	2.38546	2.64796
117.34	0.13118	-0.24305	1.60374	0.84305	2.06764	3.10288	3.0535	2.39015	2.64015
117.44	0.12415	-0.25009	1.59906	0.89148	2.05592	3.09976	3.0574	2.39015	2.63547
117.54	0.12415	-0.25009	1.59906	0.99226	2.05514	3.08257	3.02068	2.38234	2.62062
117.64	0.11634	-0.26962	1.60218	1.10867	2.04107	3.07242	3.04646	2.3675	2.6089
117.74	0.11165	-0.26962	1.60374	1.16414	2.05592	3.07554	3.14099	2.37453	2.6214
117.84	0.11243	-0.26181	1.59906	1.18289	2.05279	3.06773	3.15584	2.37765	2.62531
117.94	0.10931	-0.26493	1.59906	1.15164	2.05982	3.06773	3.18631	2.36437	2.63234
118.04	0.11634	-0.2579	1.59906	1.18758	2.06451	3.06773	3.22615	2.36672	2.64406
118.14	0.12102	-0.2579	1.59906	1.19695	2.06217	3.05445	3.31053	2.36672	2.63546
118.24	0.13118	-0.25477	1.60218	1.17195	2.04811	3.03257	3.26365	2.35812	2.62844
118.34	0.11946	-0.26181	1.59515	1.1282	2.05279	3.04195	3.26443	2.35109	2.63312
118.44	0.11712	-0.26024	1.59984	1.1282	2.06685	3.05601	3.15037	2.35578	2.65187
118.54	0.13587	-0.24305	1.63031	1.10008	2.05982	3.07085	3.08006	2.36672	2.65031
118.64	0.14368	-0.25009	1.61702	1.10867	2.05982	3.07554	3.05975	2.36984	2.64796
118.74	0.14368	-0.25009	1.6264	1.05789	2.05982	3.07085	2.87225	2.36984	2.65265
118.84	0.14368	-0.25009	1.61937	1.02273	2.07232	3.08101	2.75428	2.36281	2.66437
118.94	0.15618	-0.2454	1.6389	1.03836	2.07467	3.0857	2.85115	2.36828	2.655
119.04	0.15384	-0.24305	1.63655	1.06258	2.06451	3.06851	2.94334	2.37765	2.64484
119.14	0.12884	-0.25321	1.61624	1.09695	2.06998	3.07866	2.94802	2.35968	2.65499
119.24	0.13899	-0.23524	1.62171	1.17039	2.05279	3.08023	3.04256	2.35343	2.64796
119.34	0.15149	-0.24305	1.6264	1.14773	2.04107	3.06851	3.11756	2.35578	2.64406
119.44	0.14446	-0.25712	1.61937	1.08133	2.04342	3.07085	3.11912	2.35109	2.65265
119.54	0.16321	-0.25009	1.63812	1.0618	2.03326	3.06382	3.07303	2.36281	2.64797
119.64	0.16321	-0.25009	1.63812	1.08133	2.0317	3.06695	3.09881	2.35968	2.64328
119.74	0.16634	-0.24696	1.64124	1.09305	2.03326	3.06538	3.0574	2.36125	2.64484
119.84	0.15306	-0.2454	1.64281	1.08523	2.04342	3.06695	3.02537	2.35578	2.64328
119.94	0.1468	-0.24696	1.64437	1.08211	2.03326	3.06851	3.01131	2.35109	2.63312
120.04	0.14837	-0.2454	1.6389	1.01492	2.02857	3.06695	2.98787	2.35968	2.62843
120.14	0.14368	-0.26181	1.64593	1.06101	2.0317	3.06851	2.99803	2.355	2.62062
120.24	0.13899	-0.25712	1.65062	1.17586	2.03716	3.06773	3.01834	2.355	2.63234
120.34	0.14837	-0.23837	1.66468	1.27351	2.03248	3.07085	3.01834	2.355	2.63234
120.44	0.1554	-0.23837	1.66234	1.22976	2.02779	3.06382	2.96756	2.355	2.62765
120.54	0.1554	-0.22665	1.66937	1.23758	2.00904	3.06382	2.94334	2.355	2.60578
120.64	0.14759	-0.23837	1.65765	1.11726	2.02076	3.06382	2.91287	2.355	2.60109
120.74	0.14759	-0.22665	1.65765	0.96648	2.02076	3.07242	2.83787	2.355	2.60422
120.84	0.15071	-0.22665	1.66937	0.85164	2.02076	3.06773	2.79178	2.35031	2.60109
120.94	0.14368	-0.22665	1.66937	0.8782	2.02545	3.07242	2.81131	2.34328	2.60578
121.04	0.14525	-0.22196	1.66937	0.86726	2.02935	3.07945	2.8324	2.35265	2.60109
121.14	0.14759	-0.21493	1.67718	0.92976	2.02467	3.08648	2.85428	2.36672	2.60968
121.24	0.14759	-0.21493	1.67406	0.92117	2.01998	3.07476	2.84568	2.36672	2.605
121.34	0.14759	-0.2118	1.6764	0.93054	2.01295	3.06773	2.91053	2.36984	2.605
121.44	0.15931	-0.21884	1.66937	1.04617	2.02076	3.08335	3.07146	2.3714	2.60812
121.54	0.1554	-0.21102	1.68577	1.03523	2.02076	3.08335	3.14256	2.37453	2.60109
121.64	0.1554	-0.19931	1.6764	1.00633	2.00904	3.08335	3.16756	2.37453	2.58937
121.74	0.16712	-0.20243	1.67406	0.95242	2.00904	3.08023	3.23006	2.37765	2.60109
121.84	0.15071	-0.21571	1.6764	0.96883	2.00123	3.07554	3.26912	2.38234	2.58937
121.94	0.14368	-0.21415	1.66937	1.0157	2.00123	3.07554	3.30428	2.38234	2.60109
122.04	0.1554	-0.21884	1.67718	1.0532	1.99342	3.06304	3.31834	2.37922	2.57843
122.14	0.15227	-0.2118	1.66937	1.10476	1.99342	3.05601	3.21678	2.36672	2.57687
122.24	0.14759	-0.20712	1.66156	1.08601	1.98873	3.05601	3.13553	2.36672	2.57843
122.34	0.15931	-0.21024	1.66156	1.11961	1.98482	3.05601	3.10349	2.37453	2.57687
122.44	0.16555	-0.2118	1.64515	1.13992	1.99107	3.0482	3.14412	2.38937	2.57375
122.54	0.17181	-0.21024	1.64671	1.10008	1.98013	3.0396	3.15037	2.38312	2.55343
122.64	0.1554	-0.22352	1.62171	1.10945	1.97076	3.04429	3.13865	2.36984	2.555
122.74	0.1554	-0.21884	1.6264	1.1118	1.98482	3.04429	3.09646	2.36984	2.55031
122.84	0.1554	-0.21884	1.62171	1.11258	1.98248	3.04898	3.03006	2.35109	2.555
122.94	0.16009	-0.20243	1.63109	1.10164	1.96998	3.0482	3.17537	2.35578	2.55422
123.04	0.15931	-0.1954	1.63031	1.09695	1.96998	3.0482	3.1574	2.35968	2.55422
123.14	0.15931	-0.20321	1.63499	1.10398	1.9731	3.05132	3.19334	2.36672	2.55265
123.24	0.15774	-0.18915	1.63343	1.10789	1.96607	3.04429	3.16834	2.36515	2.53859
123.34	0.14837	-0.19149	1.63343	1.09773	1.96295	3.04429	2.97225	2.34797	2.53859
123.44	0.1554	-0.19149	1.6264	1.10476	1.95826	3.04117	2.79725	2.3464	2.53078
123.54	0.1554	-0.19149	1.61468	1.08211	1.94732	3.02554	2.71365	2.35109	2.51984
123.64	0.14446	-0.20555	1.60062	1.09226	1.94889	3.0271	2.68631	2.34015	2.50656
123.74	0.1429	-0.2118	1.58968	1.12117	1.95982	3.02945	3.15428	2.34328	2.51593
123.84	0.1554	-0.20712	1.59202	1.15086	1.95826	3.05601	3.40662	2.35968	2.53078
123.94	0.16321	-0.19931	1.60218	1.15086	1.96451	3.05601	3.17771	2.36281	2.5339
124.04	0.16634	-0.19618	1.59827	1.12898	1.97076	3.0607	3.02381	2.35812	2.54328
124.14	0.1804	-0.17508	1.60765	1.15555	1.98248	3.05523	2.85037	2.37218	2.53078
124.24	0.18665	-0.17587	1.60687	1.15476	1.98951	3.0482	2.93318	2.38625	2.52297
124.34	0.18196	-0.17587	1.61859	1.12586	1.9942	3.05289	3.06287	2.38625	2.52765
124.44	0.18431	-0.17118	1.62327	1.13601	1.98482	3.04664	3.14725	2.38312	2.51828
124.54	0.17727	-0.17274	1.6139	1.1157	1.97779	3.03257	3.28943	2.37375	2.51125
124.64	0.1554	-0.17977	1.60374	1.08992	1.98248	3.03257	3.3324	2.36984	2.51125
124.74	0.1554	-0.16337	1.60218	1.08836	1.96529	3.02789	3.14568	2.37453	2.49484
124.84	0.13899	-0.17274	1.57874	1.08523	1.97779	3.02085	3.07146	2.35812	2.49953
124.94	0.14368	-0.16806	1.59515	1.0618	1.96607	3.00601	2.9035	2.36281	2.48781
125.04	0.13196	-0.18446	1.58343	1.07664	1.96607	3.00132	2.84412	2.35109	2.48781
125.14	0.13196	-0.19149	1.58343	1.0743	1.95826	3.00132	2.97928	2.35578	2.48078
125.24	0.12024	-0.19149	1.58031	1.06883	1.9692	3.00835	3.02146	2.35109	2.49953
125.34	0.12024	-0.18681	1.57562	1.0282	1.97857	3.00288	3.03943	2.35109	2.49953
125.44	0.12493	-0.17508	1.58031	1.10398	1.98092	3.00054	3.01365	2.35109	2.49484
125.54	0.12727	-0.16493	1.58265	1.26492	1.97389	2.99351	2.95975	2.35812	2.48781
125.64	0.12024	-0.17665	1.57562	1.2532	1.95514	2.9857	2.96443	2.35109	2.48
125.74	0.11712	-0.17196	1.55609	1.24695	1.96998	2.9857	2.9324	2.34328	2.46047
125.84	0.12102	-0.17821	1.56468	1.23992	1.96998	2.97398	2.9285	2.34015	2.44875
125.94	0.11165	-0.18759	1.54359	1.09539	1.96998	2.9857	2.94881	2.33547	2.44875
126.04	0.10462	-0.18759	1.55296	1.02195	1.96998	2.99429	2.98318	2.32375	2.44875
126.14	0.10462	-0.17587	1.55999	0.91101	1.96685	2.99273	2.9949	2.34015	2.44562
126.24	0.11634	-0.18055	1.55531	0.80086	1.96529	2.98101	3.05662	2.33547	2.43937
126.34	0.11946	-0.18446	1.55921	0.91336	1.97701	2.97398	3.0699	2.33859	2.44875
126.44	0.12884	-0.17977	1.55609	0.92195	1.98248	2.98648	3.01834	2.34328	2.46125
126.54	0.14837	-0.16727	1.57327	0.92898	1.99732	2.9857	2.95896	2.35109	2.46828
126.64	0.15852	-0.16024	1.58734	0.90945	1.98951	2.98882	2.97303	2.36281	2.46047
126.74	0.1554	-0.17274	1.57952	0.92976	1.98951	2.99038	3.00584	2.34328	2.45734
126.84	0.14368	-0.17977	1.57952	0.97195	1.98951	2.9732	2.98318	2.33625	2.45578
126.94	0.1554	-0.17977	1.58265	0.95633	1.98951	2.97398	3.01912	2.33547	2.46047
127.04	0.1554	-0.17977	1.58031	0.95711	1.9942	2.97867	3.05037	2.34015	2.46515
127.14	0.16478	-0.17508	1.58421	1.01492	1.99654	2.98101	3.07615	2.35187	2.45578
127.24	0.16946	-0.16806	1.59749	1.01961	1.98951	2.97398	3.07615	2.34953	2.44875
127.34	0.1554	-0.18446	1.59515	1.01883	1.9942	2.97867	3.05506	2.32375	2.45812
127.44	0.1679	-0.17508	1.59984	1.01101	1.98951	2.9857	3.04881	2.32843	2.46047
127.54	0.16321	-0.17196	1.59984	1.02976	1.99654	2.97788	3.0449	2.32375	2.44796
127.64	0.15852	-0.17665	1.60218	1.03445	1.98951	2.97788	3.00193	2.31906	2.45265
127.74	0.16009	-0.17196	1.61156	1.03601	1.9942	2.9857	3.02771	2.31593	2.46047
127.84	0.16712	-0.16727	1.62327	1.01023	2.00904	3.00523	3.04959	2.32062	2.46515
127.94	0.16321	-0.14071	1.63343	1.00633	2.00748	3.00835	3.23396	2.33547	2.47062
128.04	0.17493	-0.13759	1.64124	1.0157	2.01685	3.01773	3.2785	2.32687	2.46828
128.14	0.17024	-0.1329	1.65062	1.02273	2.01373	3.01304	3.14178	2.34328	2.46125
128.24	0.16321	-0.1329	1.65765	1.03758	2.00904	3.00523	2.99803	2.33156	2.46828
128.34	0.16321	-0.13602	1.66468	1.05398	2.02076	3.01695	2.741	2.33156	2.47218
128.44	0.17024	-0.12899	1.65765	1.06961	2.02076	3.01226	2.64178	2.34328	2.47218
128.54	0.16009	-0.12899	1.65765	1.08523	2.02076	3.00523	2.74256	2.34328	2.46515
128.64	0.1554	-0.12899	1.66234	1.05867	2.02545	3.0021	2.7824	2.34328	2.46906
128.74	0.14759	-0.13212	1.66624	1.07351	2.02076	2.99742	2.80584	2.33234	2.46437
128.84	0.14056	-0.13681	1.66156	1.11336	2.02076	2.99742	3.00115	2.32765	2.46437
128.94	0.1429	-0.13681	1.66156	1.10398	2.0231	2.99273	2.85506	2.31125	2.45968
129.04	0.12806	-0.14149	1.65687	1.00711	2.01373	2.99039	3.03943	2.30421	2.45734
129.14	0.12102	-0.13212	1.65452	1.05476	2.02076	2.9857	3.08396	2.31359	2.46437
129.24	0.12806	-0.12509	1.65687	1.11492	2.00436	2.9857	3.02225	2.31984	2.45109
129.34	0.10696	-0.13368	1.63812	0.97195	1.9942	2.9857	3.11521	2.30343	2.43703
129.44	0.09759	-0.14852	1.64124	0.90476	1.99732	2.99351	3.141	2.28468	2.43703
129.54	0.09993	-0.14071	1.64281	0.87898	1.99732	2.99351	3.22303	2.2964	2.43703
129.64	0.09759	-0.14071	1.64984	0.81023	1.99732	2.99351	3.14803	2.2964	2.4339
129.74	0.10462	-0.14071	1.65765	0.60789	1.99732	2.99351	3.2074	2.28468	2.42922
129.84	0.08821	-0.14071	1.64515	0.57664	2.00904	2.98882	3.07303	2.2964	2.42453
129.94	0.08118	-0.14071	1.65062	0.75711	2.01373	2.9982	2.98318	2.2964	2.42218
130.04	0.08587	-0.13602	1.65765	1.01101	2.02779	3.01695	3.04256	2.30422	2.44093
130.14	0.10931	-0.11727	1.66937	1.38367	2.02545	3.01695	3.08084	2.32453	2.44093
130.24	0.11634	-0.12196	1.66937	1.33601	2.03092	3.01695	3.09646	2.31984	2.44875
130.34	0.11946	-0.12899	1.67249	1.19851	2.02545	3.01695	2.98318	2.30656	2.45734
130.44	0.12102	-0.12899	1.67406	1.03211	2.02076	3.01695	2.99959	2.30109	2.44484
130.54	0.11946	-0.13212	1.66937	0.86648	2.01607	3.01226	3.06912	2.2964	2.44015
130.64	0.11946	-0.13837	1.65687	1.02742	2.00904	2.99351	3.1285	2.2964	2.43312
130.74	0.10931	-0.14071	1.65765	1.08914	2.00904	2.9982	3.11912	2.28468	2.43312
130.84	0.10462	-0.14071	1.65765	1.05789	2.01764	3.00913	3.15975	2.28	2.44484
130.94	0.11634	-0.13212	1.66937	1.1118	2.01295	3.01226	3.16287	2.28468	2.44484
131.04	0.12806	-0.13681	1.66937	1.10008	2.01295	3.00523	3.15037	2.2964	2.44797
131.14	0.13118	-0.14149	1.66937	1.03445	2.00436	2.99351	3.15975	2.2964	2.44094
131.24	0.10931	-0.16024	1.65765	1.03133	1.9942	2.9982	3.08006	2.28937	2.4339
131.34	0.10462	-0.16024	1.65296	1.02195	1.98795	3.00054	3.05349	2.2964	2.43937
131.44	0.09993	-0.16493	1.64124	1.0032	1.97779	2.99351	3.11678	2.29171	2.43703
131.54	0.08821	-0.17196	1.6389	1.02664	2.00201	3.00523	3.07537	2.28	2.45343
131.64	0.0929	-0.16024	1.65765	1.02352	2.00592	3.0021	2.90818	2.28468	2.44953
131.74	0.08978	-0.16337	1.64984	1.00711	2.02389	2.99038	2.86287	2.28156	2.46046
131.84	0.0929	-0.16024	1.65062	1.00242	2.00904	3.00054	2.80193	2.28468	2.45265
131.94	0.08509	-0.16806	1.64984	1.02273	2.01373	3.00523	2.76131	2.27687	2.46046
132.04	0.08978	-0.14852	1.65765	1.01023	2.00826	2.99741	2.71521	2.28	2.44796
132.14	0.07259	-0.16102	1.64515	1.01961	1.99654	2.99742	2.58943	2.26046	2.43312
132.24	0.06087	-0.16806	1.63812	1.03445	1.9942	2.9857	2.65115	2.25031	2.43312
132.34	0.05853	-0.16806	1.63812	1.01883	1.99811	2.99429	2.691	2.24562	2.43
132.44	0.06243	-0.17118	1.62718	0.9993	1.9817	2.97789	2.62615	2.23078	2.42531
132.54	0.05774	-0.17587	1.61781	0.97976	1.98482	2.98101	2.69334	2.23781	2.42531
132.64	0.05774	-0.17587	1.60765	0.97117	1.99263	2.98101	2.85818	2.23312	2.42843
132.74	0.06399	-0.16493	1.60921	0.97664	1.99498	2.96695	2.891	2.22921	2.41437
132.84	0.06634	-0.1704	1.60843	0.99539	2.01607	2.97398	2.93553	2.23156	2.4214
132.94	0.07337	-0.16806	1.61077	0.97898	1.99264	2.98101	2.88475	2.24875	2.41672
133.04	0.06868	-0.18055	1.60609	0.95164	1.98951	2.96617	2.87928	2.24562	2.405
133.14	0.05853	-0.1954	1.57952	0.95242	1.9942	2.96617	2.93787	2.22609	2.40656
133.24	0.06556	-0.19227	1.57484	0.93445	1.99811	2.95132	3.01522	2.22609	2.39875
133.34	0.06243	-0.19384	1.56468	0.95711	2.00123	2.95913	3.12068	2.22297	2.40187
133.44	0.06868	-0.1954	1.56781	0.97586	2.00123	2.96617	3.24959	2.22609	2.405
133.54	0.07337	-0.18446	1.56781	0.98211	2.00435	2.96929	3.35349	2.22609	2.41281
133.64	0.07337	-0.18446	1.5678	1.00789	2.01685	2.98179	2.90584	2.22921	2.4175
133.74	0.07337	-0.17977	1.56781	1.02273	2.01685	3.00054	2.83943	2.24093	2.4175
133.84	0.07337	-0.19149	1.56781	1.05476	2.03326	3.00992	3.66756	2.22218	2.4339
133.94	0.08978	-0.17508	1.57249	1.08054	2.0356	3.01695	3.51131	2.23859	2.43312
134.04	0.08743	-0.17274	1.58655	1.08523	2.03795	3.01304	2.61209	2.23781	2.44094
134.14	0.07806	-0.1704	1.58421	1.06882	2.04263	3.02007	2.48943	2.23078	2.45265
134.24	0.08821	-0.15321	1.59437	1.04305	2.02076	2.99351	2.63553	2.24093	2.43312
134.34	0.07337	-0.16806	1.56781	1.03133	2.02545	3.02242	2.66912	2.22609	2.44562
134.44	0.07806	-0.16337	1.57249	1.03367	2.03248	3.0396	2.77693	2.23078	2.44484
134.54	0.09681	-0.16102	1.57484	1.01492	2.03717	3.04429	2.83865	2.24093	2.44015
134.64	0.09368	-0.16806	1.56781	1.02664	2.03951	3.04117	2.83006	2.25734	2.43312
134.74	0.08899	-0.16806	1.55999	1.03445	2.0356	3.03179	2.90974	2.25734	2.43625
134.84	0.09993	-0.17274	1.56312	1.03133	2.03717	3.03335	2.91756	2.24875	2.43781
134.94	0.10149	-0.16337	1.56468	1.02664	2.03248	3.03179	2.92928	2.24718	2.43312
135.04	0.10852	-0.17587	1.55999	1.02195	2.03092	3.03179	2.96756	2.24953	2.42453
135.14	0.10696	-0.17587	1.5678	1.04929	2.03638	3.02944	2.87927	2.25265	2.43703
135.24	0.11243	-0.16493	1.58734	1.03523	2.03639	3.02788	2.73318	2.26828	2.43703
135.34	0.11243	-0.16337	1.58734	1.0493	2.03326	3.03726	2.66209	2.27297	2.43703
135.44	0.11243	-0.16806	1.58734	1.05476	2.03639	3.04429	2.58084	2.28078	2.44172
135.54	0.11712	-0.15555	1.59202	1.07351	2.0481	3.02476	2.59412	2.28547	2.45343
135.64	0.11243	-0.1454	1.59906	1.0782	2.0481	3.00445	2.86287	2.2925	2.46047
135.74	0.11634	-0.14071	1.59906	1.0532	2.02857	2.94195	3.28709	2.28156	2.45578
135.84	0.08821	-0.1454	1.59749	1.05789	2.03326	2.9482	3.46287	2.27218	2.46515
135.94	0.10462	-0.13915	1.61156	1.07429	2.04029	3.00523	3.34803	2.26984	2.47218
136.04	0.10462	-0.13368	1.61859	1.02664	2.02857	3.01304	3.21678	2.28	2.46047
136.14	0.0929	-0.14071	1.60374	0.99461	2.02389	3.01226	3.16912	2.26125	2.46047
136.24	0.08978	-0.14071	1.58734	0.96414	2.02154	2.99507	3.18162	2.26593	2.46515
136.34	0.08978	-0.13602	1.58734	0.96883	2.02545	3.02554	3.1785	2.27297	2.47218
136.44	0.09681	-0.13212	1.58734	0.97117	2.02388	3.06695	3.12537	2.27297	2.47531
136.54	0.09524	-0.13368	1.59046	0.96023	2.01607	3.08726	3.00584	2.27609	2.47218
136.64	0.10149	-0.13681	1.60374	0.94851	2.02545	3.08413	3.01209	2.27297	2.47687
136.74	0.10149	-0.13212	1.61546	0.97195	2.02388	3.07007	3.00115	2.27453	2.48703
136.84	0.10696	-0.12665	1.62874	0.97976	2.02857	3.04429	2.88865	2.28	2.49172
136.94	0.10462	-0.12899	1.63812	1.00789	2.04029	3.00445	2.84725	2.2964	2.48703
137.04	0.11321	-0.12899	1.6264	1.01414	2.03326	2.99039	2.89412	2.2964	2.47297
137.14	0.09681	-0.13602	1.61624	1.01258	2.03717	2.99351	2.96365	2.27765	2.48468
137.24	0.09681	-0.12899	1.61077	1.07195	2.0356	3.02007	3.01912	2.28468	2.49484
137.34	0.09993	-0.12587	1.6139	1.06726	2.02467	3.03023	3.06912	2.29093	2.49953
137.44	0.09759	-0.12821	1.61156	1.07976	2.03638	3.04741	2.99646	2.29328	2.50265
137.54	0.10774	-0.11805	1.62171	1.05164	2.05279	3.07632	2.94022	2.30031	2.51203
137.64	0.11712	-0.1118	1.63109	1.05554	2.05279	3.08726	2.86599	2.31672	2.52375
137.74	0.13196	-0.10165	1.64281	1.0407	2.06295	3.08648	2.75506	2.33937	2.5339
137.84	0.12727	-0.08681	1.65296	1.02586	2.06764	3.07242	2.60975	2.36281	2.53859
137.94	0.13196	-0.08212	1.65765	1.0618	2.06764	3.04429	2.69959	2.35812	2.53859
138.04	0.13196	-0.08524	1.65765	1.09773	2.06295	3.0396	3.11053	2.34797	2.53859
138.14	0.12024	-0.08993	1.64984	1.04617	2.04811	3.03257	3.43631	2.34328	2.53078
138.24	0.11243	-0.10243	1.62171	1.06492	2.05592	3.04116	3.60115	2.33547	2.53859
138.34	0.12024	-0.09696	1.63421	1.08914	2.05592	3.01304	3.33709	2.32687	2.52375
138.44	0.11712	-0.09462	1.65062	1.12898	2.06451	3.01382	3.15818	2.33625	2.52296
138.54	0.12102	-0.09305	1.66937	1.14461	2.05982	3.01226	3.07537	2.35187	2.51593
138.64	0.11634	-0.09774	1.66937	1.10398	2.05514	3.00835	3.10506	2.33078	2.51828
138.74	0.12337	-0.09774	1.66155	1.11648	2.04811	3.02085	3.04725	2.32375	2.51437
138.84	0.11634	-0.0829	1.65296	1.05789	2.05279	3.04195	2.97147	2.31593	2.52375
138.94	0.12415	-0.08524	1.66234	1.06492	2.05982	3.06773	2.86365	2.33156	2.53078
139.04	0.12102	-0.08134	1.66937	1.03836	2.03248	3.04273	2.77381	2.34015	2.52609
139.14	0.09993	-0.09071	1.65765	1.0032	2.02076	3.04039	2.62693	2.31906	2.50734
139.24	0.0929	-0.10634	1.65296	1.0118	2.02076	3.02945	2.62693	2.31906	2.50422
139.34	0.08978	-0.10477	1.64281	1.02508	2.01295	3.01695	3.09021	2.28937	2.49875
139.44	0.09212	-0.10556	1.64984	1.01961	2.00436	3.00523	3.21678	2.29953	2.48859
139.54	0.0804	-0.10556	1.65296	1.09383	2.00904	3.01695	2.5074	2.2964	2.4839
139.64	0.08509	-0.10556	1.65765	1.17976	1.9981	3.02007	2.8949	2.2964	2.4839
139.74	0.08509	-0.11024	1.65452	1.1743	1.99654	3.01773	3.36053	2.27297	2.4839
139.84	0.08196	-0.12899	1.63343	1.10476	1.98951	3.03257	3.47303	2.26984	2.4839
139.94	0.07727	-0.11727	1.62327	1.08523	1.9981	3.04429	3.53787	2.26047	2.47218
140.04	0.07727	-0.11727	1.63031	1.10555	1.98482	3.04429	3.15584	2.26203	2.47531
140.14	0.07727	-0.11727	1.62562	1.16336	1.98951	3.04741	2.87224	2.27218	2.48312
140.24	0.06868	-0.11415	1.62171	1.21727	1.97779	3.04039	2.93943	2.24875	2.47609
140.34	0.07649	-0.11337	1.61156	1.17273	1.97779	3.02476	3.08631	2.22218	2.47297
140.44	0.07493	-0.11649	1.59906	1.15086	1.9731	3.00835	3.08709	2.19484	2.46359
140.54	0.04915	-0.12587	1.59046	1.12039	1.97779	3.00992	3.05662	2.17531	2.46828
140.64	0.05384	-0.12118	1.61156	1.10008	1.98248	3.00132	3.05818	2.155	2.47297
140.74	0.05853	-0.11649	1.62327	1.10476	1.9731	2.99663	2.98631	2.11281	2.46359
140.84	0.04915	-0.12587	1.6139	1.11648	1.97779	3.00601	2.95506	2.08859	2.45656
140.94	0.05384	-0.12118	1.6139	1.0618	1.96295	2.9982	2.98553	2.13312	2.45344
141.04	0.02728	-0.14071	1.59202	1.02664	1.95826	2.9982	3.00193	2.17218	2.44875
141.14	0.02571	-0.15243	1.58734	1.03367	1.95514	3.00523	2.97146	2.14875	2.44875
141.24	0.02259	-0.15556	1.58734	1.0032	1.9567	2.99585	2.94724	2.19093	2.45187
141.34	0.03821	-0.15399	1.58577	1.00711	1.96607	3.00601	2.93865	2.23781	2.46125
141.44	0.04993	-0.14462	1.58031	1.00633	1.96295	3.00992	2.91365	2.25422	2.46515
141.54	0.04212	-0.15087	1.56781	0.95945	1.95826	3.00523	2.941	2.30578	2.44875
141.64	0.02728	-0.14852	1.56077	0.97508	1.96998	3.00445	2.94412	2.3589	2.45578
141.74	0.03431	-0.13681	1.57952	0.94148	1.96998	2.99273	2.96365	2.38937	2.44875
141.84	0.04602	-0.13681	1.57952	0.95945	1.96998	2.99038	2.89646	2.32062	2.44093
141.94	0.04602	-0.14149	1.57952	0.90008	1.96685	2.97788	2.92615	2.2925	2.44562
142.04	0.04602	-0.14852	1.58265	0.78289	1.96998	2.98882	2.93553	2.27687	2.46047
142.14	0.05696	-0.14384	1.58343	0.50007	1.97701	2.98882	2.94334	2.34406	2.45109
142.24	0.05696	-0.14149	1.59046	0.5743	1.95826	2.99351	2.96365	2.35421	2.44172
142.34	0.04212	-0.14852	1.58031	1.00008	1.96529	2.9982	2.99412	2.35031	2.44875
142.44	0.04212	-0.14852	1.57874	0.69617	1.96295	3.00601	2.99959	2.35187	2.44093
142.54	0.04212	-0.14852	1.58812	0.58055	1.96686	3.04117	2.97147	2.36125	2.43781
142.64	0.03899	-0.14852	1.58734	1.2782	1.95748	3.0482	2.9285	2.32609	2.43625
[truncated: 594 more rows]

## Sheet: Accelerator
	0.6 µM	1.25 µM	2.5 µM	5 µM	10 µM	12 µM	15 µM
-57.06	-0.36229	0.11033	-0.1172	-0.87529	-0.32017	-0.1992	-0.19355
-56.96	-0.47791	0.14158	-0.21486	-0.68153	-0.2483	-0.51951	-0.40448
-56.86	-0.30993	0.19861	-0.1547	-0.17371	-0.14283	-0.44373	-0.26229
-56.76	-0.19509	0.05251	0.04608	-0.09168	0.01733	-0.24763	-0.08807
-56.66	-0.12322	-0.00139	0.00233	-0.137	0.06108	0.06565	-0.05917
-56.56	-0.14744	0.000951767	-0.10861	-0.17528	0.02514	0.0719	-0.0576
-56.46	-0.18181	0.00564	-0.19064	-0.19168	0.06264	-0.08591	-0.06698
-56.36	-0.13963	0.02126	-0.1172	-0.18778	-0.07017	-0.14998	0.01818
-56.26	-0.1865	-0.02327	-0.14064	-0.237	-0.09283	-0.13591	-0.01385
-56.16	-0.18963	-0.04592	-0.14064	-0.16043	-0.09752	-0.54919	-0.03417
-56.06	-0.22634	-0.09983	-0.16877	-0.20418	-0.05064	-0.46013	-0.07245
-55.96	-0.18885	-0.10842	-0.21486	-0.19481	-0.10611	-0.33904	-0.05995
-55.86	-0.24276	-0.14827	-0.21798	-0.22372	-0.23657	-0.4617	-0.1248
-55.76	-0.38416	-0.28655	-0.31955	-0.32606	0.10639	-0.51248	-0.26542
-55.66	-0.04041	0.0322	-0.00705	0.02081	0.56108	-0.13279	0.05724
-55.56	0.40958	0.48845	0.46639	0.47393	0.27359	0.27112	0.47598
-55.46	0.11741	0.18845	0.15624	0.17863	-0.41392	-0.06638	0.18927
-55.36	-0.58103	-0.50452	-0.48439	-0.5284	-0.4108	-0.71873	-0.47088
-55.26	-0.57791	-0.50374	-0.48205	-0.52372	-0.20142	-0.69607	-0.46073
-55.16	-0.35681	-0.29436	-0.31877	-0.3159	-0.07017	-0.45544	-0.23885
-55.06	-0.22869	-0.16155	-0.22267	-0.1745	-0.02174	-0.33435	-0.11854
-54.96	-0.16541	-0.11467	-0.2047	-0.10809	0.04701	-0.29216	-0.09823
-54.86	-0.08962	-0.03889	-0.15392	-0.02762	0.11342	-0.22263	0.00568
-54.76	-0.0576	0.0283	-0.14377	0.01066	0.06186	-0.17107	0.04474
-54.66	-0.14353	-0.06624	-0.23127	-0.0909	0.06498	-0.23201	-0.0576
-54.56	-0.14197	-0.05999	-0.20627	-0.09637	0.15639	-0.21638	-0.06776
-54.46	-0.06541	0.02595	-0.16408	-0.01512	0.21108	-0.15545	-0.01698
-54.36	-0.01463	0.0908	-0.18127	0.04269	0.19467	-0.11404	0.03302
-54.26	-0.01931	0.07361	-0.23752	0.038	0.20405	-0.11716	0.05958
-54.16	-0.00994	0.06111	-0.14455	0.08253	0.17905	-0.1242	0.03771
-54.06	-0.03494	0.03923	-0.11173	0.0341	0.1603	-0.15388	-0.04667
-53.96	-0.05369	0.03923	0.0992	0.04191	0.14467	-0.17498	-0.09588
-53.86	-0.0615	0.02439	0.2742	0.02394	0.10874	-0.15623	-0.08417
-53.76	-0.10056	-0.0178	0.23045	-0.02762	0.06576	-0.18826	-0.11854
-53.66	-0.1365	-0.06311	0.12342	-0.07215	0.04858	-0.24294	-0.11307
-53.56	-0.14197	-0.09592	0.03202	-0.08465	0.05326	-0.25701	-0.14198
-53.46	-0.13259	-0.08186	-0.00236	-0.087	0.0478	-0.23045	-0.10838
-53.36	-0.14431	-0.08889	-0.04377	-0.09872	0.03139	-0.2156	-0.11463
-53.26	-0.13885	-0.07952	-0.06173	-0.13309	0.01498	-0.22107	-0.04354
-53.16	-0.15603	-0.08655	-0.10705	-0.16903	0.02436	-0.25466	-0.01854
-53.06	-0.14353	-0.07639	-0.10236	-0.16825	0.00717	-0.23513	-0.00135
-52.96	-0.15135	-0.08186	-0.38595	-0.15965	0.0228	-0.27732	0.02521
-52.86	-0.12791	-0.08108	-0.57189	-0.17762	0.000140011	-0.28123	0.13615
-52.76	-0.14822	-0.1053	-0.34923	-0.25887	-0.00455	-0.32498	0.14474
-52.66	-0.14353	-0.08889	-0.40392	-0.26512	-0.02252	-0.30857	0.26974
-52.56	-0.16306	-0.12014	-0.32345	-0.30497	-0.03892	-0.32029	0.36427
-52.46	-0.16306	-0.13499	-0.0258	-0.30965	-0.05142	-0.31248	0.24709
-52.36	-0.17557	-0.12795	0.02498	-0.30887	-0.07877	-0.30388	-0.07713
-52.26	-0.21463	-0.14514	-0.12111	-0.31668	-0.08502	-0.30935	-0.38963
-52.16	-0.2365	-0.1428	-0.12189	-0.34403	-0.08502	-0.29998	-0.45213
-52.06	-0.25681	-0.14671	-0.19064	-0.34793	-0.07486	-0.28513	-0.52401
-51.96	-0.22869	-0.12014	-0.12501	-0.3284	-0.07877	-0.30545	-0.34588
-51.86	-0.22244	-0.1092	-0.15548	-0.32059	-0.09439	-0.30466	-0.25604
-51.76	-0.22166	-0.10842	-0.24923	-0.30965	-0.11627	-0.27732	-0.25604
-51.66	-0.22556	-0.11702	-0.2383	-0.30418	-0.12095	-0.23435	-0.26307
-51.56	-0.23025	-0.12405	-0.2508	-0.29403	-0.14517	-0.25388	-0.20917
-51.46	-0.25681	-0.14358	-0.34064	-0.30418	-0.13892	-0.4406	-0.21698
-51.36	-0.24353	-0.1303	-0.33126	-0.26903	-0.12955	-0.71638	-0.18417
-51.26	-0.25369	-0.12561	-0.32892	-0.27137	-0.13658	-0.8117	-0.17167
-51.16	-0.25603	-0.1428	-0.32345	-0.25575	-0.13345	-0.71404	-0.18495
-51.06	-0.25369	-0.15217	-0.27736	-0.23231	-0.13892	-0.40466	-0.20292
-50.96	-0.26072	-0.16233	-0.25314	-0.24481	-0.14595	-0.0031	-0.2037
-50.86	-0.26541	-0.1717	-0.22736	-0.25184	-0.16002	0.10237	-0.21073
-50.76	-0.28416	-0.19827	-0.26564	-0.29325	-0.13345	0.05237	-0.24432
-50.66	-0.2451	-0.17874	-0.22658	-0.29715	-0.12799	-0.07029	-0.22479
-50.56	-0.23728	-0.17092	-0.21408	-0.2745	-0.13267	-0.02732	-0.2326
-50.46	-0.2326	-0.16624	-0.18751	-0.27997	-0.12486	-0.05779	-0.28729
-50.36	-0.21775	-0.16311	-0.17111	-0.26981	-0.11236	-0.04607	-0.34588
-50.26	-0.20213	-0.14749	-0.18048	-0.23465	-0.08502	-0.05544	-0.31073
-50.16	-0.1701	-0.11233	-0.17502	-0.20731	-0.11549	-0.0781	-0.29901
-50.06	-0.20369	-0.12874	-0.16564	-0.23075	-0.18267	-0.11013	-0.33964
-49.96	-0.26775	-0.20139	-0.23673	-0.27684	-0.20299	-0.14841	-0.34667
-49.86	-0.28025	-0.2178	-0.23048	-0.28153	-0.2108	-0.22029	-0.26463
-49.76	-0.28416	-0.20999	-0.22658	-0.2784	-0.10299	-0.3156	-0.26307
-49.66	-0.1615	-0.09905	-0.10392	-0.19403	-0.06705	-0.21013	-0.18182
-49.56	-0.1326	-0.07014	-0.07502	-0.17684	-0.13345	-0.19138	-0.22948
-49.46	-0.199	-0.13655	-0.11877	-0.24325	-0.19986	-0.29138	-0.30682
-49.36	-0.27244	-0.19827	-0.15939	-0.30496	-0.15533	-0.38201	-0.35369
-49.26	-0.20916	-0.15139	-0.12111	-0.26903	-0.11392	-0.33982	-0.25526
-49.16	-0.16306	-0.13108	-0.10861	-0.24246	-0.08189	-0.33123	-0.16151
-49.06	-0.12088	-0.09827	-0.03986	-0.212	-0.08892	-0.31404	-0.05682
-48.96	-0.14588	-0.11467	-0.05392	-0.2245	-0.08111	-0.35076	-0.05604
-48.86	-0.1365	-0.10842	-0.04689	-0.20419	-0.02408	-0.30388	-0.0412
-48.76	-0.09978	-0.07717	0.03123	-0.18856	-0.05845	-0.23045	0.01818
-48.66	-0.11697	-0.11311	0.01952	-0.19481	-0.05377	-0.22263	0.0049
-48.56	-0.08728	-0.07874	0.06014	-0.14403	-0.00377	-0.17966	0.02287
-48.46	-0.02244	-0.00686	0.11327	-0.06981	0.00795	-0.13591	0.11583
-48.36	-0.01072	-0.01545	0.1078	-0.07606	0.00405	-0.14216	0.14552
-48.26	0.04006	-0.02249	0.1453	-0.08153	0.01342	-0.1281	0.18537
-48.16	0.05647	-0.04436	0.20155	-0.01356	0.05717	-0.08045	0.21037
-48.06	0.09006	-0.01233	0.25702	0.05285	0.02592	-0.02341	0.22287
-47.96	0.06662	-0.03577	0.24452	0.01066	-0.15846	-0.03669	0.16583
-47.86	-0.1115	-0.18811	0.0953	-0.15887	-0.29986	-0.17732	-0.05682
-47.76	-0.299	-0.3342	-0.03752	-0.31278	-0.2233	-0.29529	-0.46385
-47.66	-0.32244	-0.35452	-0.00705	-0.38232	-0.24204	-0.30466	-0.67323
-47.56	-0.324	-0.46233	-0.10783	-0.38309	-0.34517	-0.42107	-0.53182
-47.46	-0.18728	-0.39983	-0.23361	-0.19637	-0.20533	-0.51091	-0.45526
-47.36	0.40178	0.28767	-0.24298	0.44738	0.4853	-0.4156	-0.2326
-47.26	0.58148	0.56267	-0.06252	0.63958	0.92513	-0.04216	0.1096
-47.16	-0.02087	0.0947	0.51092	-0.0034	0.27669	0.18362	0.46506
-47.06	-0.00447	-0.13655	0.76639	0.05519	0.0892	-0.05701	0.32677
-46.96	-0.41619	-0.50452	0.4617	-0.30262	-0.18736	-0.10857	0.3213
-46.86	-0.55135	-0.50921	-0.03205	-0.46278	-0.22408	-0.37263	0.00646
-46.76	-0.40447	-0.42952	-0.42267	-0.26434	-0.26392	-0.4781	-0.41229
-46.66	-0.38572	-0.46233	-0.30236	-0.2495	-0.2397	-0.58513	-0.35839
-46.56	-0.35838	-0.44202	-0.40392	-0.2159	-0.22017	-0.57107	-0.1826
-46.46	-0.28963	-0.33811	-0.4633	-0.18622	-0.16861	-0.52107	-0.15213
-46.36	-0.15135	-0.06936	-0.41955	-0.1659	-0.12095	-0.45388	-0.01776
-46.26	-0.03807	0.06423	-0.39767	-0.15653	-0.14361	-0.26951	0.03927
-46.16	-0.01775	0.13845	-0.16564	-0.17919	-0.14126	-0.00544	-0.01698
-46.06	0.0174	0.0658	0.22733	-0.17215	-0.08033	0.14065	-0.03417
-45.96	0.06506	0.07283	0.39764	-0.08465	-0.06314	0.16721	0.04318
-45.86	0.08147	0.0947	0.40233	-0.02372	-0.04752	0.12659	0.09474
-45.76	0.06272	0.0658	0.14608	-0.02059	-0.03814	0.12737	0.09083
-45.66	0.02053	0.00876	0.0078	-0.04325	-0.04595	0.04924	0.06115
-45.56	-0.03494	-0.0217	-0.07033	-0.07918	-0.05845	-0.04216	0.06037
-45.46	-0.09275	-0.06545	-0.13673	-0.11356	-0.06783	-0.07029	0.00958
-45.36	-0.12009	-0.09124	-0.15314	-0.11356	-0.08814	-0.06326	0.03615
-45.26	-0.12713	-0.10764	-0.08517	-0.10887	-0.05924	-0.09763	0.00568
-45.16	-0.10838	-0.07717	-0.07814	-0.06278	-0.03111	-0.11326	0.03224
-45.06	-0.08963	-0.04514	-0.06642	-0.02059	-0.0147	-0.11638	0.04083
-44.96	-0.08806	-0.05295	-0.04455	-0.01903	0.00483	-0.11716	0.1174
-44.86	-0.08963	-0.0428	-0.09689	-0.03934	0.02201	-0.12888	-0.03417
-44.76	-0.08494	-0.0428	0.10936	-0.0995	0.01967	-0.13045	-0.12323
-44.66	-0.08963	-0.06233	0.25155	-0.1534	0.03608	-0.13591	-0.13182
-44.56	-0.06853	-0.05686	0.4078	-0.20419	0.06576	-0.11794	-0.51463
-44.46	-0.03885	-0.01077	0.4492	-0.23544	0.1017	-0.07732	-0.52713
-44.36	-0.00603	0.0197	0.10389	-0.23544	0.13764	-0.03201	-0.26073
-44.26	0.01272	0.0533	-0.0172	-0.2659	0.15326	-0.00623	-0.07401
-44.16	0.02912	0.07205	-0.07189	-0.31981	0.16029	0.00784	0.31505
-44.06	0.03615	0.06189	-0.19455	-0.38856	0.18764	0.01956	0.4213
-43.96	0.04709	0.07205	-0.04611	-0.43778	0.20717	0.05002	0.47912
-43.86	0.06819	0.0822	-0.00783	-0.45497	0.2517	0.07424	0.43849
-43.76	0.10803	0.12361	-0.01095	-0.43231	0.27201	0.11565	0.45802
-43.66	0.13303	0.12986	0.01873	-0.43075	0.2267	0.12815	0.36193
-43.56	0.09787	0.12126	-0.03283	-0.4495	0.17201	0.08127	0.39865
-43.46	0.04084	0.06736	-0.13595	-0.512	0.16108	0.02346	0.73849
-43.36	0.04709	0.07205	-0.14064	-0.52762	0.12358	0.01096	0.21896
-43.26	-0.00448	0.02986	-0.20939	-0.59169	-0.06079	-0.03982	-0.39355
-43.16	-0.17244	-0.16155	-0.3883	-0.80028	-0.16001	-0.24529	-0.76151
-43.06	-0.27166	-0.26389	-0.4922	-0.91356	-0.09361	-0.35466	-0.54354
-42.96	-0.21306	-0.20921	-0.45626	-0.85809	-0.0772	-0.30779	-0.47479
-42.86	-0.1865	-0.18733	-0.43361	-0.837	0.0017	-0.30935	-0.27635
-42.76	-0.09822	-0.10608	-0.44767	-0.7323	0.09857	-0.23591	-0.26072
-42.66	-0.00603	0.00251	-0.35783	-0.6245	0.1642	-0.15154	-0.19979
-42.56	0.05959	0.05876	-0.18751	-0.61043	0.19545	-0.10545	-0.15135
-42.46	0.07522	0.06736	0.03905	-0.64481	0.19623	-0.10154	-0.18573
-42.36	0.08225	0.07595	0.02498	-0.66043	0.17983	-0.11404	-0.18182
-42.26	0.05178	0.06267	0.03436	-0.69247	0.17202	-0.15545	-0.1701
-42.16	0.04084	0.06736	-0.16252	-0.66278	0.17592	-0.18513	-0.15448
-42.06	0.03694	0.10017	-0.25314	-0.5534	0.17592	-0.21013	-0.15292
-41.96	0.05178	0.12673	-0.23986	-0.39637	0.23842	-0.24216	-0.13104
-41.86	0.10647	0.21501	0.2242	-0.14325	0.26186	-0.1992	-0.03807
-41.76	0.1299	0.23611	0.58202	-0.00419	0.23842	-0.21169	0.01427
-41.66	0.11272	0.21814	0.28045	0.07941	0.15874	-0.26638	0.18458
-41.56	0.03615	0.11814	0.1953	0.02941	0.13608	-0.38044	0.33771
-41.46	-0.00369	0.0783	0.11483	-0.02918	0.06186	-0.43748	0.25958
-41.36	-0.07478	0.00408	-0.08283	-0.03543	-0.03502	-0.51326	-0.03885
-41.26	-0.16229	-0.09749	-0.1633	-0.07294	-0.12954	-0.60857	-0.25683
-41.16	-0.24666	-0.1717	-0.1922	-0.14247	-0.17173	-0.70935	-0.50995
-41.06	-0.27947	-0.2178	-0.24533	-0.16747	-0.16002	-0.73279	-0.65057
-40.96	-0.274	-0.20686	-0.19923	-0.162	-0.15924	-0.71638	-0.61932
-40.86	-0.27869	-0.20139	-0.17111	-0.16356	-0.20377	-0.74529	-0.61073
-40.76	-0.32478	-0.23733	-0.18439	-0.2159	-0.20611	-0.83044	-0.61229
-40.66	-0.30603	-0.24436	-0.16252	-0.2495	-0.16861	-0.85388	-0.60995
-40.56	-0.2615	-0.19905	-0.07111	-0.22372	-0.12799	-0.78123	-0.4912
-40.46	-0.20994	-0.16311	0.01327	-0.18309	-0.12095	-0.67029	-0.38729
-40.36	-0.19353	-0.14671	0.0867	-0.18075	-0.0897	-0.60466	-0.33807
-40.26	-0.15525	-0.10374	0.12889	-0.14012	-0.06314	-0.4781	-0.25135
-40.16	-0.11697	-0.07483	0.13514	-0.09872	-0.07642	-0.3242	-0.19354
-40.06	-0.13025	-0.0842	0.06014	-0.08465	-0.0108	-0.23669	-0.16229
-39.96	-0.06463	0.00251	0.09764	0.00441	0.0353	-0.10545	-0.07479
-39.86	-0.02322	0.05564	0.10077	0.04191	0.07123	-0.08669	-0.00682
-39.76	-0.00916	0.07205	0.05936	0.06769	0.05405	-0.10388	0.03927
-39.66	-0.01931	0.02595	0.02186	0.04503	0.04389	-0.12576	0.05177
-39.56	-0.03806	-0.02561	-0.00627	0.02394	0.04623	-0.1242	0.0213
-39.46	-0.04119	-0.05295	-0.02033	0.02003	0.03608	-0.08904	0.0338
-39.36	-0.05056	-0.06233	-0.03205	0.00753	0.05873	-0.08669	0.04474
-39.26	-0.04588	-0.05764	-0.01877	-0.00887	0.06733	-0.07419	0.04787
-39.16	-0.06853	-0.07717	-0.04298	-0.02684	0.05795	-0.0656	0.0424
-39.06	-0.08494	-0.08108	-0.09455	-0.04012	0.0392	-0.06326	0.04943
-38.96	-0.09666	-0.10374	-0.15626	-0.05887	0.03451	-0.07732	0.06037
-38.86	-0.11697	-0.12092	-0.18127	-0.07137	0.02514	-0.09451	0.0549
-38.76	-0.14978	-0.15139	-0.2258	-0.08856	0.04155	-0.10857	0.05021
-38.66	-0.1365	-0.16389	-0.22345	-0.087	0.02748	-0.09451	0.06818
-38.56	-0.16306	-0.18264	-0.23048	-0.11044	0.02436	-0.12107	0.04005
-38.46	-0.1826	-0.17014	-0.2258	-0.10965	-0.0108	-0.13748	0.01349
-38.36	-0.21775	-0.17405	-0.24455	-0.14012	-0.02877	-0.1781	-0.01307
-38.26	-0.23806	-0.16311	-0.25548	-0.14872	0.00483	-0.20857	-0.06151
-38.16	-0.22088	-0.11546	-0.20939	-0.11747	0.01186	-0.1867	-0.00448
-38.06	-0.21853	-0.11311	-0.18048	-0.10262	0.00717	-0.18435	-0.0162
-37.96	-0.22556	-0.10842	-0.17267	-0.10965	0.01733	-0.19451	-0.03729
-37.86	-0.21619	-0.12327	-0.1633	-0.1159	0.05405	-0.19451	-0.04745
-37.76	-0.18728	-0.11311	-0.14377	-0.09872	0.05873	-0.16795	-0.01776
-37.66	-0.18963	-0.10842	-0.10939	-0.10106	0.04623	-0.15701	-0.00604
-37.56	-0.2115	-0.12092	-0.08283	-0.12293	0.04076	-0.16482	0.01271
-37.46	-0.2451	-0.14749	-0.0883	-0.14481	0.0267	-0.1867	-0.03651
-37.36	-0.26463	-0.18733	-0.09923	-0.17606	0.01967	-0.2031	-0.03807
-37.26	-0.26932	-0.17092	-0.09298	-0.17294	-0.00455	-0.19138	-0.03339
-37.16	-0.29119	-0.19045	-0.1172	-0.20262	-0.00377	-0.21091	-0.04979
-37.06	-0.27322	-0.18264	-0.10158	-0.18465	0.00717	-0.2031	-0.05995
-36.96	-0.25291	-0.16702	-0.0672	-0.16903	-0.0147	-0.19216	-0.0576
-36.86	-0.26306	-0.18186	-0.08908	-0.1909	-0.02408	-0.21404	-0.05292
-36.76	-0.26541	-0.19124	-0.09845	-0.19247	-0.03892	-0.22029	-0.06463
-36.66	-0.27713	-0.19827	-0.11798	-0.21044	-0.03814	-0.23045	-0.08807
-36.56	-0.27166	-0.17796	-0.11642	-0.21044	-0.03892	-0.22498	-0.11542
-36.46	-0.26931	-0.17561	-0.12501	-0.212	-0.01549	-0.20388	-0.10838
-36.36	-0.25291	-0.1428	-0.13283	-0.17606	-0.0397	-0.18748	-0.1162
-36.26	-0.26072	-0.1553	-0.14533	-0.16434	0.00873	-0.20701	-0.13885
-36.16	-0.21228	-0.10452	-0.0922	-0.10419	0.0142	-0.13982	-0.10682
-36.06	-0.19197	-0.08499	-0.10236	-0.087	-0.01392	-0.12966	-0.09979
-35.96	-0.21306	-0.10374	-0.14455	-0.09793	0.03061	-0.15545	-0.14276
-35.86	-0.174	-0.05842	-0.10627	-0.05418	0.05873	-0.11013	-0.11464
-35.76	-0.13181	-0.01858	-0.08595	-0.02372	0.04701	-0.07029	-0.09276
-35.66	-0.14041	-0.02561	-0.1008	-0.05184	0.06654	-0.06951	-0.11073
-35.56	-0.11931	0.00408	-0.09064	-0.03075	0.05873	-0.04294	-0.08104
-35.46	-0.12869	-0.00608	-0.10548	-0.04325	0.05873	-0.05076	-0.08417
-35.36	-0.13572	0.000951767	-0.10548	-0.04325	0.04389	-0.03435	-0.07948
-35.26	-0.15525	-0.00764	-0.1172	-0.06668	0.05873	-0.03904	-0.08104
-35.16	-0.13103	0.01658	-0.09298	-0.03231	0.09311	-0.01638	-0.04745
-35.06	-0.09822	0.03611	-0.0633	-0.00809	0.09858	-0.000757217	-0.04745
-34.96	-0.08806	0.04001	-0.05783	-0.00418	0.07436	0.00471	-0.07479
-34.86	-0.11541	0.02048	-0.07423	-0.01903	0.06576	-0.01951	-0.08026
-34.76	-0.13181	0.00876	-0.06955	-0.04793	0.07045	-0.02654	-0.10838
-34.66	-0.12869	0.00876	-0.06252	-0.05497	0.07826	-0.01951	-0.11854
-34.56	-0.124	0.00876	-0.05939	-0.04715	0.08217	0.00315	-0.11229
-34.46	-0.12713	0.00564	-0.0383	-0.05028	0.05092	0.00784	-0.10682
-34.36	-0.14822	-0.02327	-0.07892	-0.0745	0.0392	0.00471	-0.14276
-34.26	-0.15525	-0.0467	-0.10236	-0.07606	0.03451	2.38419e-05	-0.15526
-34.16	-0.16775	-0.06155	-0.10939	-0.10106	0.0228	-0.00466	-0.20057
-34.06	-0.17947	-0.06624	-0.09845	-0.11044	0.000920296	-0.01638	-0.17088
-33.96	-0.19666	-0.08342	-0.13595	-0.12918	-0.00377	-0.04607	-0.18104
-33.86	-0.20603	-0.08577	-0.13205	-0.1245	0.00795	-0.04607	-0.17401
-33.76	-0.20603	-0.0928	-0.14142	-0.11434	0.00483	-0.03591	-0.18573
-33.66	-0.21385	-0.10061	-0.13986	-0.10106	0.000139236	-0.05076	-0.18885
-33.56	-0.21385	-0.10061	-0.1297	-0.09403	0.01498	-0.04294	-0.19823
-33.46	-0.21072	-0.09749	-0.12501	-0.0909	0.01655	-0.02341	-0.19745
-33.36	-0.20916	-0.09124	-0.12814	-0.08934	0.00717	-0.01482	-0.17713
-33.26	-0.21385	-0.09358	-0.13752	-0.0909	-0.00689	-0.02419	-0.18651
-33.16	-0.20603	-0.09592	-0.13673	-0.09325	-0.00924	-0.02654	-0.17791
-33.06	-0.199	-0.09358	-0.12501	-0.09559	-0.03111	-0.03201	-0.16229
-32.96	-0.21385	-0.10842	-0.1297	-0.10887	-0.05767	-0.04685	-0.18651
-32.86	-0.23572	-0.12327	-0.14689	-0.1284	-0.07486	-0.07029	-0.22714
-32.76	-0.23806	-0.13264	-0.14923	-0.14637	-0.07017	-0.06248	-0.21463
-32.66	-0.23338	-0.12483	-0.14455	-0.14012	-0.0608	-0.05857	-0.21307
-32.56	-0.22869	-0.11077	-0.13986	-0.12528	-0.0483	-0.05388	-0.21542
-32.46	-0.22791	-0.1178	-0.13908	-0.12997	-0.07017	-0.06794	-0.2076
-32.36	-0.22556	-0.13186	-0.15548	-0.137	-0.08189	-0.08201	-0.20838
-32.26	-0.22088	-0.13186	-0.13673	-0.14403	-0.08502	-0.07419	-0.2451
-32.16	-0.21697	-0.12717	-0.13673	-0.17997	-0.08658	-0.0656	-0.25135
-32.06	-0.2076	-0.11702	-0.13673	-0.21668	-0.08033	-0.06716	-0.2412
-31.96	-0.20135	-0.11546	-0.13986	-0.19403	-0.0897	-0.0656	-0.24276
-31.86	-0.21306	-0.12014	-0.15314	-0.22215	-0.10689	-0.07732	-0.2412
-31.76	-0.21072	-0.12483	-0.13673	-0.17684	-0.09986	-0.07498	-0.26073
-31.66	-0.20135	-0.11858	-0.12033	-0.11747	-0.0858	-0.07029	-0.31073
-31.56	-0.19431	-0.11624	-0.1008	-0.11278	-0.07955	-0.05857	-0.33417
-31.46	-0.1865	-0.11311	-0.08751	-0.087	-0.0733	-0.05544	-0.34276
-31.36	-0.17791	-0.10842	-0.08127	-0.062	-0.08267	-0.04607	-0.35682
-31.26	-0.19509	-0.11311	-0.09845	-0.07918	-0.09283	-0.06326	-0.40057
-31.16	-0.19431	-0.11546	-0.09611	-0.10184	-0.09752	-0.07341	-0.4201
-31.06	-0.199	-0.12483	-0.09845	-0.11356	-0.10924	-0.0781	-0.48338
-30.96	-0.20447	-0.13499	-0.11642	-0.11669	-0.10455	-0.08123	-0.49432
-30.86	-0.20213	-0.13967	-0.11017	-0.12997	-0.0897	-0.08591	-0.53729
-30.76	-0.19431	-0.13186	-0.09767	-0.10575	-0.08189	-0.07498	-0.5576
-30.66	-0.19431	-0.12014	-0.10548	-0.11747	-0.08267	-0.07029	-0.5076
-30.56	-0.19197	-0.12795	-0.11017	-0.10575	-0.0897	-0.08279	-0.34042
-30.46	-0.19431	-0.12795	-0.1172	-0.09793	-0.08267	-0.07732	-0.21776
-30.36	-0.199	-0.13733	-0.1172	-0.10653	-0.08189	-0.07498	-0.24901
-30.26	-0.20135	-0.14202	-0.11252	-0.10965	-0.07486	-0.07732	-0.12713
-30.16	-0.199	-0.13264	-0.11486	-0.09872	-0.08892	-0.07498	0.05099
-30.06	-0.22947	-0.15139	-0.14064	-0.14403	-0.08033	-0.09373	0.05568
-29.96	-0.21619	-0.15452	-0.14377	-0.14012	-0.09439	-0.09685	-0.07088
-29.86	-0.22166	-0.16702	-0.14455	-0.16903	-0.0858	-0.10935	-0.10448
-29.76	-0.24119	-0.17483	-0.16408	-0.17215	-0.09439	-0.11404	-0.12713
-29.66	-0.24978	-0.18342	-0.17267	-0.17294	-0.09986	-0.10623	-0.15057
-29.56	-0.25681	-0.19358	-0.17814	-0.18622	-0.1022	-0.1117	-0.19745
-29.46	-0.25994	-0.19827	-0.1758	-0.22762	-0.10455	-0.10935	-0.2326
-29.36	-0.26931	-0.19045	-0.1758	-0.21512	-0.10533	-0.09373	-0.29979
-29.26	-0.25994	-0.18655	-0.18048	-0.19559	-0.0983	-0.08982	-0.29901
-29.16	-0.25369	-0.19124	-0.16408	-0.19637	-0.10924	-0.08591	-0.26542
-29.06	-0.2615	-0.19045	-0.16798	-0.20262	-0.11392	-0.10154	-0.31385
-28.96	-0.25994	-0.20999	-0.1758	-0.19559	-0.12095	-0.11404	-0.31463
-28.86	-0.26463	-0.2217	-0.18439	-0.21668	-0.14127	-0.13748	-0.2826
-28.76	-0.28494	-0.24202	-0.20314	-0.2784	-0.18345	-0.16482	-0.2576
-28.66	-0.31072	-0.26936	-0.23127	-0.29637	-0.17486	-0.20623	-0.31932
-28.56	-0.31619	-0.27249	-0.24142	-0.28856	-0.19595	-0.21873	-0.24667
-28.46	-0.33494	-0.2842	-0.24611	-0.31356	-0.18267	-0.23045	-0.20995
-28.36	-0.31463	-0.27639	-0.22736	-0.28543	-0.14439	-0.21482	-0.15995
-28.26	-0.27322	-0.24046	-0.20314	-0.20653	-0.13267	-0.17576	-0.12557
-28.16	-0.25994	-0.2217	-0.19455	-0.14403	-0.12095	-0.16716	-0.13026
-28.06	-0.2576	-0.20999	-0.1922	-0.16043	-0.1358	-0.16482	-0.22323
-27.96	-0.27947	-0.22483	-0.21408	-0.18778	-0.10533	-0.18357	-0.19901
-27.86	-0.249	-0.19905	-0.17658	-0.16043	-0.08502	-0.15623	-0.18338
-27.76	-0.21385	-0.17405	-0.15158	-0.14481	-0.08345	-0.13591	-0.16542
-27.66	-0.21775	-0.17561	-0.14845	-0.1409	-0.0772	-0.13435	-0.23026
-27.56	-0.20916	-0.17405	-0.13205	-0.13309	-0.11236	-0.13123	-0.2201
-27.46	-0.23728	-0.20921	-0.16017	-0.15184	-0.11705	-0.17576	-0.27245
-27.36	-0.25291	-0.20608	-0.16877	-0.12137	-0.0983	-0.17654	-0.27557
-27.26	-0.23728	-0.18733	-0.16017	-0.06122	-0.07877	-0.15154	-0.22401
-27.16	-0.21931	-0.1678	-0.14845	-0.02997	-0.11314	-0.13435	-0.22245
-27.06	-0.23728	-0.19436	-0.18439	-0.09794	-0.16861	-0.17107	-0.2826
-26.96	-0.30056	-0.25764	-0.2383	-0.16512	-0.14283	-0.23201	-0.33885
-26.86	-0.27947	-0.22483	-0.18361	-0.12684	-0.0733	-0.21795	-0.33416
-26.76	-0.21697	-0.16233	-0.13517	-0.06668	-0.05064	-0.15076	-0.2662
-26.66	-0.19353	-0.15139	-0.12189	-0.10575	-0.0772	-0.13279	-0.2287
-26.56	-0.20916	-0.16624	-0.15158	-0.1245	-0.01861	-0.15232	-0.2201
-26.46	-0.15056	-0.11077	-0.09611	-0.04637	0.14545	-0.09607	-0.16854
-26.36	0.01037	0.04861	0.05545	0.12629	0.24154	0.0719	0.01427
-26.26	0.1049	0.1447	0.14452	0.22628	0.14389	0.17971	0.11036
-26.16	0.00725	0.05408	0.05233	0.16613	0.06264	0.0844	-0.00682
-26.06	-0.08807	-0.04124	-0.05002	0.07394	-0.05767	-0.01951	-0.09511
-25.96	-0.20135	-0.14983	-0.16642	-0.01825	-0.30924	-0.11638	-0.22792
-25.86	-0.44119	-0.38264	-0.42033	-0.24403	-0.35533	-0.35623	-0.44042
-25.76	-0.49431	-0.45217	-0.50001	-0.36278	-0.30299	-0.41404	-0.48651
-25.66	-0.43962	-0.3928	-0.4797	-0.3284	-0.17486	-0.36638	-0.44354
-25.56	-0.32244	-0.28342	-0.40158	-0.21434	-0.1608	-0.25701	-0.35604
-25.46	-0.3115	-0.26467	-0.39455	-0.16825	-0.10455	-0.24138	-0.32713
-25.36	-0.24822	-0.21311	-0.3422	-0.16356	-0.10455	-0.1992	-0.28104
-25.26	-0.24822	-0.21311	-0.43908	-0.19559	-0.09283	-0.20623	-0.25604
-25.16	-0.24119	-0.20608	-0.51955	-0.18778	-0.10142	-0.1992	-0.25213
-25.06	-0.24509	-0.20999	-0.4797	-0.20731	-0.05064	-0.2031	-0.29119
-24.96	-0.20603	-0.1592	-0.40236	-0.14872	-0.0397	-0.1406	-0.26776
-24.86	-0.19041	-0.13186	-0.38205	-0.11747	-0.05845	-0.1367	-0.28026
-24.76	-0.19041	-0.14358	-0.32033	-0.09872	-0.04283	-0.14841	-0.27088
-24.66	-0.1865	-0.12795	-0.26173	-0.14012	-0.06158	-0.1406	-0.20526
-24.56	-0.19822	-0.15139	-0.23361	-0.05106	-0.02174	-0.16404	-0.2162
-24.46	-0.16228	-0.11077	-0.1547	-0.00731	-0.03658	-0.13123	-0.10995
-24.36	-0.15603	-0.1178	-0.13361	-0.00809	-0.01549	-0.13826	-0.33963
-24.26	-0.14275	-0.0967	-0.06486	0.07863	0.04389	-0.12732	-0.20448
-24.16	-0.08025	-0.03733	0.06717	0.13331	0.05092	-0.06248	-0.51463
-24.06	-0.07791	-0.0303	0.0742	0.26691	0.05483	-0.05388	0.41584
-23.96	-0.08103	-0.02952	0.08358	0.41457	0.13842	-0.03982	0.75646
-23.86	0.00959	0.04001	0.18358	0.27238	0.13139	0.04846	0.07912
-23.76	-0.0076	0.02283	0.16327	0.08019	0.18998	0.03362	-0.17557
-23.66	0.05334	0.08611	0.19608	0.06457	0.2103	0.0969	-0.1826
-23.56	0.07443	0.10877	0.21405	-0.16044	0.13217	0.11565	-0.11464
-23.46	0.000217438	0.02361	0.1328	-0.21434	0.08998	0.04221	-0.14745
-23.36	-0.0451	-0.01545	0.08592	-0.4745	-0.00142	2.38419e-05	-0.18026
-23.26	-0.13806	-0.1053	-0.01017	-0.41122	-0.05924	-0.08669	-0.2537
-23.16	-0.18338	-0.15608	-0.06564	-0.36903	-0.10455	-0.14451	-0.24354
-23.06	-0.22947	-0.20139	-0.11798	-0.09169	-0.14986	-0.18435	-0.27089
-22.96	-0.30838	-0.26545	-0.18439	-0.1034	-0.13658	-0.22732	-0.2912
-22.86	-0.28806	-0.23342	-0.19611	-0.01747	-0.13189	-0.20701	-0.20448
-22.76	-0.29119	-0.23342	-0.21408	-0.07059	-0.07799	-0.21013	-0.11854
-22.66	-0.23728	-0.17796	-0.17502	-0.01122	0.00873	-0.16795	-0.07557
-22.56	-0.15837	-0.10061	-0.08986	0.13566	0.07436	-0.06482	0.02209
-22.46	-0.10916	-0.0467	-0.03439	0.09894	0.08608	-0.00388	0.09552
-22.36	-0.10135	-0.03733	-0.02033	-0.11825	0.06655	0.00315	0.04552
-22.26	-0.12791	-0.06155	-0.05861	-0.20887	0.05873	-0.00701	0.07599
-22.16	-0.13572	-0.07795	-0.05861	-0.32762	0.07201	-0.01638	0.08615
-22.06	-0.13025	-0.05295	-0.03127	-0.32606	0.13686	-0.00701	0.03381
-21.96	-0.06541	-0.00295	0.01639	-0.187	0.14858	0.06643	0.07599
-21.86	-0.05838	0.00876	0.02655	-0.08231	0.07983	0.06643	-0.03026
-21.76	-0.11306	-0.04749	-0.05236	-0.11903	-0.03424	0.00237	-0.15604
-21.66	-0.22869	-0.16155	-0.15861	-0.30497	-0.1147	-0.10076	-0.39667
-21.56	-0.30213	-0.23499	-0.23283	-0.3995	-0.15064	-0.17732	-0.50214
-21.46	-0.33494	-0.27561	-0.26876	-0.33543	-0.1022	-0.21795	-0.42557
-21.36	-0.28416	-0.22249	-0.25861	-0.25809	-0.10064	-0.16795	-0.32401
-21.26	-0.25603	-0.21311	-0.24455	-0.29637	0.0017	-0.17107	-0.02088
-21.16	-0.13259	-0.09436	-0.10705	-0.25262	0.10561	-0.04763	0.35021
-21.06	-0.02322	0.0283	-0.0172	-0.16512	0.13842	0.07659	0.70568
-20.96	0.02912	0.06423	0.00936	-0.16434	0.16342	0.12659	0.54005
-20.86	0.06662	0.09861	0.0578	-0.16122	0.18061	0.1508	-0.03729
-20.76	0.07678	0.10408	0.04373	-0.16278	0.24936	0.1344	-0.23807
-20.66	0.16115	0.19158	0.10936	-0.09012	0.20326	0.19534	0.21115
-20.56	0.12131	0.16111	0.07342	-0.27372	0.13608	0.16721	0.1088
-20.46	0.07131	0.09314	0.01092	-0.54012	0.08139	0.08518	0.06584
-20.36	0.00881	0.04314	-0.03908	-0.37059	0.000141948	0.04377	-0.07636
-20.26	-0.074	-0.03811	-0.11798	-0.07372	-0.00377	-0.02419	-0.08885
-20.16	-0.07713	-0.04202	-0.13752	0.02003	0.00795	-0.0281	-0.09276
-20.06	-0.08572	-0.0303	-0.13673	0.0466	-0.02252	-0.02419	-0.17479
-19.96	-0.11228	-0.05295	-0.17423	0.02785	-0.02877	-0.03748	-0.19198
-19.86	-0.12869	-0.04749	-0.13752	0.00675	-0.01783	-0.04841	-0.15995
-19.76	-0.10291	-0.02874	-0.03283	0.06691	-0.04127	-0.02263	-0.12557
-19.66	-0.13338	-0.06389	-0.0258	-0.00262	-0.06236	-0.0406	-0.18807
-19.56	-0.15525	-0.09592	-0.10236	-0.10184	-0.07408	-0.07029	-0.21307
-19.46	-0.14744	-0.08811	-0.19377	-0.10965	-0.07799	-0.06482	-0.20838
-19.36	-0.14822	-0.08967	-0.04611	-0.11825	-0.10611	-0.06794	-0.3201
-19.26	-0.1865	-0.13264	0.07186	-0.20653	-0.08892	-0.08982	-0.3537
-19.16	-0.16228	-0.11936	0.29217	-0.16356	-0.08502	-0.07419	-0.30526
-19.06	-0.16306	-0.12014	0.27967	-0.17684	-0.06549	-0.07341	-0.31073
-18.96	-0.14744	-0.10061	0.33436	-0.21512	-0.0233	-0.06248	-0.21073
-18.86	-0.11853	-0.0717	0.39217	-0.19793	0.000138074	-0.02654	-0.0951
-18.76	-0.08572	-0.04592	-0.3258	-0.16903	0.00326	-0.00779	0.01818
-18.66	-0.09353	-0.05139	-0.27267	-0.18778	0.00405	-0.00466	0.06349
-18.56	-0.08416	-0.05374	-0.28361	-0.18465	0.04701	-0.000757217	0.15412
-18.46	-0.03416	-0.00999	-0.18361	-0.15575	0.06342	0.0719	0.30568
-18.36	-0.02166	0.01345	-0.18283	-0.1409	0.08295	0.11252	0.42287
-18.26	-0.00681	0.03142	-0.1797	-0.11669	0.0767	0.12659	0.37599
-18.16	-0.01541	0.00798	-0.16564	-0.10653	0.03217	0.13206	0.31115
-18.06	-0.06853	-0.05217	-0.2672	-0.16825	0.05873	0.07815	0.29084
-17.96	-0.04666	-0.03499	-0.24845	-0.14872	0.06576	0.10471	0.23458
-17.86	-0.05056	-0.0467	-0.23752	-0.15653	0.05405	0.09768	0.16115
-17.76	-0.06072	-0.06624	-0.20314	-0.17294	0.04311	0.1094	0.11818
-17.66	-0.08494	-0.0928	-0.18673	-0.19168	0.07123	0.09768	0.00958
-17.56	-0.07478	-0.10061	-0.18361	-0.19481	0.06811	0.10081	-0.03026
-17.46	-0.08728	-0.12249	-0.1508	-0.18309	0.06576	0.10002	-0.04354
-17.36	-0.09197	-0.12483	-0.15236	-0.1995	0.05795	0.1094	-0.08885
-17.26	-0.10994	-0.14358	-0.15236	-0.22059	-0.03892	0.08127	-0.18807
-17.16	-0.20681	-0.24983	-0.26252	-0.29012	-0.08892	-0.03357	-0.38963
-17.06	-0.24432	-0.29124	-0.28048	-0.31122	-0.15142	-0.08435	-0.45448
-16.96	-0.29744	-0.34436	-0.33439	-0.36122	-0.20221	-0.15857	-0.56854
-16.86	-0.33885	-0.38577	-0.36095	-0.35575	-0.25845	-0.21795	-0.70761
-16.76	-0.37791	-0.42952	-0.41955	-0.34403	-0.15846	-0.28279	-0.67323
-16.66	-0.27478	-0.32952	-0.29142	-0.23231	-0.07799	-0.17341	-0.3701
-16.56	-0.16776	-0.22952	-0.20705	-0.09716	-0.22798	-0.0781	-0.07011
-16.46	-0.3115	-0.36311	-0.32814	-0.18543	-0.21314	-0.22107	-0.0537
-16.36	-0.29118	-0.34124	-0.30001	-0.14715	-0.07409	-0.21326	-0.00603
-16.26	-0.15135	-0.18186	-0.14455	0.00832	0.09858	-0.07419	0.07208
-16.16	0.04084	0.01267	0.08748	0.18253	0.42748	0.10627	0.20568
-16.06	0.37366	0.33376	0.41561	0.40285	0.44076	0.41487	0.49396
-15.96	0.39162	0.34783	0.47186	0.25128	0.33452	0.41409	0.48224
-15.86	0.2924	0.25798	0.3742	0.00519	0.23686	0.31487	0.4463
-15.76	0.21037	0.17517	0.26717	-0.15418	0.12201	0.21018	0.32833
-15.66	0.11506	0.06814	0.14842	-0.31356	0.13686	0.08596	0.18537
-15.56	0.13381	0.09783	0.22655	-0.43544	0.07358	0.09612	0.14943
-15.46	0.07053	0.04392	0.1242	-0.487	0.09311	0.02737	0.07599
-15.36	0.09787	0.08689	0.19608	-0.21668	0.06655	0.05549	0.04318
-15.26	0.07131	0.06423	0.08514	-0.11044	0.05092	0.02346	0.01818
-15.16	0.05881	0.03533	0.13592	-0.11747	0.00405	0.00706	0.03146
-15.06	0.02444	0.01267	0.02264	-0.13153	-0.0272	-0.03201	-0.02948
-14.96	0.0135	-0.00686	0.30233	-0.03153	-0.04361	-0.04685	-0.06463
-14.86	-0.0076	-0.01545	0.43827	0.03878	-0.04674	-0.05857	-0.09667
-14.76	-0.00291	-0.01077	0.19764	0.06222	-0.0772	-0.06326	-0.17479
-14.66	-0.02635	-0.03733	-0.05158	0.063	-0.05377	-0.08591	-0.15213
-14.56	-0.00135	-0.01389	-0.15548	0.05128	-0.07486	-0.06091	-0.00917
-14.46	-0.02244	-0.02639	-0.07658	-0.01981	-0.07799	-0.0781	-0.06932
-14.36	-0.02713	-0.03108	-0.14064	-0.06434	-0.07095	-0.07966	-0.19979
-14.26	-0.01853	-0.02249	-0.21095	-0.05497	-0.01939	-0.06638	-0.26776
-14.16	0.02834	0.02751	-0.33205	-0.00809	-0.05845	-0.01951	-0.34823
-14.06	-0.00369	-0.02952	-0.46876	-0.03075	-0.03814	-0.05857	-0.67792
-13.96	-0.00213	-0.02561	-0.12658	0.01613	-0.03189	-0.04216	-0.87557
-13.86	0.00412	-0.01936	0.28358	0.04581	-0.06236	-0.02419	-0.53573
-13.76	-0.02166	-0.04983	0.55623	-0.01668	-0.05064	-0.05466	0.03849
-13.66	-0.01463	-0.03811	0.33045	-0.0909	-0.0733	-0.03826	0.29318
-13.56	-0.03416	-0.04983	0.21092	-0.08622	-0.07486	-0.04294	0.11349
-13.46	-0.03885	-0.06233	0.06405	-0.06668	-0.07486	-0.04763	0.06115
-13.36	-0.05056	-0.07405	-0.0547	0.06144	-0.0897	-0.06248	0.02443
-13.26	-0.06541	-0.07639	-0.03986	-0.04872	-0.08033	-0.07029	0.05177
-13.16	-0.05916	-0.07561	-0.05314	-0.10028	-0.04283	-0.0617	0.01896
-13.06	-0.01931	-0.04202	0.02811	-0.12293	-0.02799	-0.04294	0.00177
-12.96	-0.0115	-0.02717	0.03827	-0.25887	-0.04283	-0.03123	-0.00292
-12.86	-0.02635	-0.04202	0.09061	-0.26044	-0.06627	-0.05076	0.00568
-12.76	-0.03806	-0.05374	0.25936	-0.22059	-0.04986	-0.07419	0.01427
-12.66	-0.02166	-0.02561	0.35077	-0.0495	-0.03814	-0.05779	0.05255
-12.56	-0.01306	-0.01389	0.13514	0.0091	-0.01314	-0.03435	0.05021
-12.46	0.01506	0.01423	0.05936	0.06378	0.01342	-0.00935	0.06271
-12.36	0.04163	0.03845	-0.11486	0.02785	0.10482	0.01721	0.14396
-12.26	0.13303	0.1322	-0.32189	0.13722	0.02123	0.10862	0.30333
-12.16	0.06115	0.0533	-0.40705	0.04269	0.10092	0.03284	0.30021
-12.06	0.14085	0.13298	-0.11642	0.08879	0.18998	0.11252	0.51037
-11.96	0.23772	0.21814	0.04217	0.16222	0.20951	0.21252	0.62365
-11.86	0.26037	0.22986	0.07577	0.16534	-0.00532	0.22893	0.46504
-11.76	0.0385	0.00798	-0.10236	-0.03543	-0.13892	0.00706	0.21662
-11.66	-0.10447	-0.11624	-0.19845	-0.137	-0.01939	-0.1242	-0.05448
-11.56	0.00178	-0.01858	-0.1172	-0.02372	-0.04752	-0.01951	-0.09901
-11.46	-0.03494	-0.03108	-0.12111	-0.03934	-0.07642	-0.0281	-0.38495
-11.36	-0.05212	-0.06311	-0.12345	-0.09715	0.00873	-0.06873	-0.48338
-11.26	0.02522	0.02126	-0.07345	-0.00731	-0.08267	0.00862	-0.33495
-11.16	-0.0615	-0.06233	-0.15314	-0.11825	0.000139236	-0.0781	-0.23338
-11.06	0.01899	0.01267	-0.07423	-0.05885	0.48293	0.00706	0.42445
-10.96	0.48772	0.48377	0.40467	0.43566	0.7767	0.48284	1.11271
-10.86	0.78302	0.7822	0.72577	0.70674	0.53999	0.78127	1.0502
-10.76	0.55647	0.55251	0.53202	0.46535	0.06342	0.53987	0.60802
-10.66	0.07209	0.06814	0.05155	-0.03543	-0.57642	0.06721	0.08771
-10.56	-0.57243	-0.57171	-0.60392	-0.61199	-0.30456	-0.56482	-0.64587
-10.46	-0.3076	-0.30452	-0.32033	-0.33153	-0.22096	-0.29295	-0.36073
-10.36	-0.20759	-0.22795	-0.25236	-0.26199	-0.17018	-0.21404	-0.2201
-10.26	-0.14978	-0.17717	-0.2133	-0.18465	-0.10533	-0.17029	-0.16932
-10.16	-0.09666	-0.11624	-0.17189	-0.05653	-0.09674	-0.11716	-0.11854
-10.06	-0.09275	-0.11233	-0.17111	-0.09637	-0.04596	-0.09685	-0.0287
-9.96	-0.049	-0.06858	-0.12423	-0.05028	0.02514	-0.04607	0.11349
-9.86	0.0135	-0.0092	-0.08127	0.00363	0.05795	0.0133	0.2174
-9.76	0.05881	0.02673	-0.03908	0.038	0.06733	0.04612	0.27365
-9.66	0.0799	0.04939	0.00858	0.00597	0.13998	0.06721	0.36583
-9.56	0.15412	0.12205	0.09061	0.10441	0.09389	0.14768	0.45802
-9.46	0.10569	0.0947	0.07811	0.06535	0.0978	0.09846	0.26583
-9.36	0.09084	0.08689	0.08202	0.07785	0.0978	0.08596	-0.14276
-9.26	0.10256	0.0908	0.08514	0.10285	0.0228	0.08596	-0.72557
-9.16	0.02287	0.00408	0.01952	0.04503	-0.03658	0.00627	-0.70448
-9.06	-0.04978	-0.05842	-0.03595	-0.06747	-0.05689	-0.06326	-0.17479
-8.96	-0.06931	-0.06858	-0.0508	-0.10106	-0.03111	-0.0617	-0.3662
-8.86	-0.03806	-0.03811	-0.03439	-0.07294	-0.05064	-0.03904	-0.0826
-8.76	-0.06072	-0.05764	-0.03595	-0.07528	-0.03189	-0.05076	0.15802
-8.66	-0.04666	-0.03889	0.02342	-0.01981	-0.06549	-0.03669	0.06193
-8.56	-0.08494	-0.06936	0.0007658	-0.01122	-0.06783	-0.06873	-0.02323
-8.46	-0.07791	-0.07405	0.0117	0.04972	-0.12095	-0.07107	0.06662
-8.36	-0.124	-0.12795	-0.01955	0.04191	-0.13111	-0.11716	-0.06854
-8.26	-0.12635	-0.13499	-0.0383	0.09269	-0.11002	-0.12107	-0.0326
-8.16	-0.09822	-0.10139	0.01014	0.22706	-0.09283	-0.10232	-0.04354
-8.06	-0.08806	-0.0842	0.0203	0.51613	-0.1108	-0.08513	-0.06854
-7.96	-0.10447	-0.08577	0.01483	0.59816	-0.10064	-0.10623	-0.07245
-7.86	-0.09666	-0.0803	0.02498	-0.21747	-0.12642	-0.10076	-0.1076
-7.76	-0.13728	-0.11702	-0.01408	-0.33153	-0.1358	-0.13435	-0.14354
-7.66	-0.13103	-0.11546	-0.0258	-0.33153	-0.0772	-0.1281	-0.12323
-7.56	-0.08337	-0.06936	0.00858	-0.56981	-0.0108	-0.07732	-0.06463
-7.46	-0.02166	-0.0053	0.04295	-0.4495	0.03842	-0.01091	0.01818
-7.36	0.02287	0.04626	0.05858	-0.04715	0.06654	0.0469	0.04787
-7.26	0.04397	0.05564	0.0578	0.21613	0.03608	0.05862	0.07208
-7.16	0.01662	0.03689	0.00545	0.27316	0.02748	0.03127	0.05724
-7.06	-0.00213	0.0283	-0.00861	0.0841	0.05483	0.01565	0.0088
-6.96	0.01272	0.0447	-0.01173	0.01222	0.0267	0.03518	0.05255
-6.86	-0.00838	0.01189	-0.02814	0.038	0.04389	0.01877	0.02443
-6.76	0.00178	0.02908	-0.02658	0.09035	0.10248	0.04377	0.05021
-6.66	0.04553	0.07595	0.03592	0.14582	0.11108	0.09065	0.10333
-6.56	0.05256	0.08298	0.07108	0.17941	0.02827	0.11409	0.12442
-6.46	-0.03025	-0.00217	-0.03127	0.10831	0.05717	0.03284	0.09943
-6.36	-0.00368	0.02361	-0.02033	0.07707	0.28997	0.05393	0.09084
-6.26	0.22444	0.25642	0.19608	0.30206	0.35717	0.29377	0.32287
-6.16	0.2885	0.31892	0.19608	0.34425	0.33139	0.35627	0.38224
-6.06	0.258	0.29314	0.17655	0.27938	-0.40374	0.33127	0.32987
-5.96	-0.47009	-0.44202	-0.50939	-0.47918	-1.0647	-0.40388	-0.43417
-5.86	-1.14665	-1.09983	-1.11564	-1.13855	-0.84909	-1.0781	-1.10681
-5.76	-0.92166	-0.87952	-0.79923	-0.8534	0.29389	-0.84841	-0.91307
-5.66	0.22834	0.26345	0.31717	0.2466	0.57748	0.30159	0.19474
-5.56	0.50412	0.53923	0.5953	0.50206	0.40171	0.57737	0.36427
-5.46	0.33303	0.36345	0.43983	0.31535	0.30014	0.40627	0.15021
-5.36	0.24162	0.2572	0.28748	0.20909	0.15874	0.29065	-0.10448
-5.26	0.09319	0.10877	0.16874	0.05675	0.19154	0.13206	-0.11463
-5.16	0.12131	0.13689	0.11249	0.08957	0.18686	0.16331	0.34865
-5.06	0.12209	0.14236	0.03045	0.13956	0.17592	0.17268	0.52599
-4.96	0.11819	0.13376	-0.03048	0.1216	0.0642	0.16409	0.24162
-4.86	0.00334	0.02205	-0.20705	0.05597	-0.08345	0.05237	0.15958
-4.76	-0.1451	-0.12874	-0.38205	-0.05184	-0.14674	-0.09841	-0.08573
-4.66	-0.20994	-0.17014	-0.38205	-0.15575	-0.15689	-0.15154	-0.24588
-4.56	-0.22869	-0.17874	-0.33986	-0.24325	-0.15299	-0.16482	-0.17713
-4.46	-0.23416	-0.1842	-0.35236	-0.25965	-0.11939	-0.16091	-0.14432
-4.36	-0.19353	-0.16233	-0.27502	-0.29637	-0.06158	-0.12732	-0.12167
-4.26	-0.16384	-0.12795	-0.19533	-0.39325	-0.10064	-0.10232	-0.14979
-4.16	-0.20525	-0.17405	-0.2258	-0.55106	0.00561	-0.13201	-0.12948
-4.06	-0.09432	-0.06311	-0.11486	-0.47762	-0.02486	-0.02107	0.05802
-3.96	-0.11697	-0.09358	-0.11798	-0.31512	-0.18658	-0.05154	-0.01932
-3.86	-0.27166	-0.25295	-0.25001	-0.30419	-0.32017	-0.20623	-0.16073
-3.76	-0.41306	-0.41233	-0.39376	-0.29872	0.1142	-0.36404	-0.29979
-3.66	0.04084	0.0283	0.07577	0.27785	0.82748	0.06643	0.13615
-3.56	0.75097	0.73142	0.79217	0.99891	0.11657	0.76643	0.83378
-3.46	0.0549	0.03064	0.07811	0.20128	-0.37095	0.06877	0.13693
-3.36	-0.40994	-0.45686	-0.36877	-0.28153	-0.48736	-0.39451	-0.35292
-3.26	-0.52166	-0.57874	-0.49845	-0.33075	-0.32408	-0.48748	-0.4576
-3.16	-0.35525	-0.41467	-0.34845	-0.16512	-0.20845	-0.3242	-0.2537
-3.06	-0.23494	-0.29358	-0.16173	-0.06043	-0.20377	-0.19763	-0.05448
-2.96	-0.21853	-0.28499	-0.20314	0.03488	-0.25845	-0.17966	-0.04198
-2.86	-0.26853	-0.33811	-0.1883	-0.0284	-0.15768	-0.24607	-0.16619
-2.76	-0.16384	-0.23499	-0.09845	0.113	-0.10142	-0.14294	-0.15604
-2.66	-0.12088	-0.17561	-0.04377	0.19503	-0.13267	-0.09373	0.0049
-2.56	-0.12713	-0.19436	-0.03908	0.27394	-0.18033	-0.11248	0.03771
-2.46	-0.13963	-0.2303	-0.07423	0.43488	-0.12799	-0.14138	0.07521
-2.36	-0.08884	-0.18186	-0.0508	0.54035	-0.1358	-0.09607	0.1924
-2.26	-0.08416	-0.17327	-0.03048	0.42785	-0.14205	-0.08904	0.45099
-2.16	-0.0576	-0.16858	-0.16877	0.01066	-0.14205	-0.07185	0.46584
-2.06	-0.04041	-0.1967	-0.26876	-0.37684	-0.0983	-0.10466	0.21896
-1.96	-0.00838	-0.16702	-0.17892	-0.40418	-0.07017	-0.0781	-0.2037
-1.86	0.02131	-0.11624	-0.14142	-0.13153	-0.12955	-0.02341	-0.29823
-1.76	-0.0115	-0.18811	-0.20705	-0.29169	-0.1108	-0.04607	-0.25292
-1.66	-0.03181	-0.17717	-0.07267	-0.06356	-0.06236	-0.08982	-0.23807
-1.56	-0.05447	-0.1342	0.03905	0.05753	-0.05064	-0.08904	-0.11307
-1.46	-0.10916	-0.08108	-0.03595	0.12629	-0.05377	-0.08982	-0.43651
-1.36	-0.12712	-0.06077	0.11483	0.18879	0.000915676	-0.12107	-1.34354
-1.26	-0.05213	-0.0217	0.5742	0.07863	-0.0358	-0.01091	0.58224
-1.16	-0.03885	-0.08889	0.38514	0.14113	-0.00767	0.02815	-0.03963
-1.06	-0.01775	-0.2178	-0.00783	0.03723	0.10404	0.04612	-0.19354
-0.96	0.09631	-0.14905	-0.48205	-0.0034	0.24936	0.16252	0.29318
-0.86	0.22991	0.12908	-0.07267	0.65753	0.15405	0.23987	0.18771
-0.76	0.17131	0.21033	0.33514	0.58019	0.33061	0.12268	0.05958
-0.66	0.28069	0.40955	0.77655	0.27628	0.35561	0.23674	0.33693
-0.56	0.2799	0.40095	0.7992	0.05597	0.19311	0.27971	0.26739
-0.46	0.11194	0.22439	0.38905	0.11066	0.41498	0.16956	0.28224
-0.36	0.40406	0.49783	0.64764	0.44185	-1.00214	0.39924	0.83218
-0.26	-1.22791	-1.0678	-0.8508	-1.09403	-0.27877	-0.7531	-0.33338
-0.16	-0.61853	-0.46077	-0.44455	-0.64247	0.0353	-0.37107	-0.60057
-0.06	-0.18259	0.08533	0.01717	0.06926	0.30794	-0.31404	0.14241
0.04	0.30412	0.37205	0.00936	1.50832	-0.04205	0.76018	0.3174
0.14	-0.26474	-0.13186	-1.13205	-0.28554	-3.69428	-0.70544	-0.53896
0.24	-5.1576	-4.90374	-3.52033	-3.52684	4.71967	-2.52029	-4.57557
0.34	6.42365	5.94705	2.85311	6.83722	-1.11236	7.6383	4.8338
0.44	-2.73656	-3.02483	-2.26173	-0.37377	-3.98574	-2.67654	-4.05454
0.54	-5.20759	-4.23967	-3.89377	-2.26747	-4.2233	-3.84763	-3.94667
0.64	-5.60444	-4.54905	-4.6922	-2.58385	-3.04676	-3.79216	-3.99039
0.74	-4.24431	-3.62249	-3.3633	-2.14012	-1.84361	-2.1781	-2.40135
0.84	-3.55603	-3.08733	-4.11876	-0.96825	-0.28346	-1.13123	-1.73417
0.94	-2.30056	-2.12795	-3.04142	0.31223	0.5431	0.36252	-0.53025
1.04	-1.64119	-1.47327	-0.8133	0.20519	1.96108	0.44143	0.50802
1.14	-0.5537	-0.28577	0.00389	1.1005	1.81265	2.00549	1.51817
1.24	-0.54275	-0.36545	-0.15861	0.78566	2.33842	1.89612	1.76583
1.34	-0.0576	0.24236	-1.06798	1.17628	1.2142	2.46096	2.26505
1.44	-1.28253	-1.28264	-0.47267	-0.11272	2.56883	1.42112	0.69715
1.54	0.55725	0.31033	1.58358	1.52081	3.02748	2.95315	2.45255
1.64	1.04083	0.70095	1.88045	1.74658	2.98062	3.54377	3.1877
1.74	0.5385	0.4697	0.93514	1.45519	2.43061	3.05471	2.26193
1.84	-0.44119	-0.28811	0.14061	0.64191	1.93451	2.35862	1.9924
1.94	-0.77164	-0.5803	0.0953	0.32552	2.31731	2.02502	1.67054
2.04	-0.28572	-0.12561	0.20311	0.89504	2.50014	2.42346	2.07443
2.14	-0.07791	0.09392	0.53202	1.17394	2.2978	2.63596	1.91036
2.24	-0.25213	-0.0553	0.34452	0.94738	2.29076	2.47034	1.69318
2.34	-0.24041	-0.00217	0.38123	1.02941	2.26498	2.47346	1.84708
2.44	-0.19431	0.01501	0.43592	1.14191	2.29311	2.48362	1.93537
2.54	-0.15603	0.06423	0.4453	1.08175	2.2767	2.49534	2.05646
2.64	-0.13572	0.12517	0.4492	1.1091	2.24467	2.50471	2.07521
2.74	-0.149	0.0783	0.51092	1.04972	2.2267	2.44768	2.02521
2.84	-0.14744	0.03611	0.4953	1.03175	2.1267	2.43752	2.07599
2.94	-0.26698	-0.05999	0.32186	0.98253	1.88608	2.27893	2.04239
3.04	-0.45369	-0.25764	0.17499	0.74269	1.92514	2.05002	1.76662
3.14	-0.41307	-0.22249	0.2367	0.77785	1.90014	2.07737	1.79005
3.24	-0.43494	-0.25921	0.18123	0.90441	1.94858	2.02815	1.76818
3.34	-0.34275	-0.21545	0.2328	1.01066	1.9103	2.08206	1.82287
3.44	-0.36306	-0.28342	0.15233	1.07941	1.89545	2.03909	1.83302
3.54	-0.32556	-0.27561	0.18436	1.14894	1.89389	2.04377	1.82287
3.64	-0.33259	-0.28186	0.14764	1.13488	1.88764	2.04612	1.8049
3.74	-0.33416	-0.29124	0.13358	1.10363	1.82748	2.02815	1.79162
3.84	-0.40291	-0.3553	0.05389	1.12706	1.8478	1.9594	1.71896
3.94	-0.37322	-0.30842	0.04608	1.06378	1.83217	2.0133	1.74474
4.04	-0.374	-0.33108	0.07186	0.93957	1.83217	2.00002	1.71193
4.14	-0.3701	-0.32639	-0.11095	0.89035	1.81577	2.01174	1.69787
4.24	-0.3865	-0.33577	-0.33361	0.85753	1.81967	2.00315	1.71193
4.34	-0.37791	-0.31624	-0.18595	0.87785	1.80639	2.02737	1.71974
4.44	-0.36931	-0.31702	-0.2258	0.91378	1.83217	2.02424	1.68302
4.54	-0.37166	-0.31233	0.04061	0.70128	1.80092	2.01956	1.68927
4.64	-0.40916	-0.33889	0.02498	0.35832	1.79623	1.98049	1.64943
4.74	-0.38885	-0.32717	-0.11642	0.23097	1.85248	1.99221	1.63771
4.84	-0.31853	-0.24124	0.10233	0.53019	1.84389	2.0508	1.75724
4.94	-0.32869	-0.24202	-0.03517	0.85754	1.84311	2.02659	1.72755
5.04	-0.33494	-0.22952	-0.17658	1.11925	1.7978	2.03049	1.6924
5.14	-0.37712	-0.26389	-0.06408	0.9755	1.84389	1.98987	1.63146
5.24	-0.33572	-0.20608	0.16327	0.88253	1.89311	2.03127	1.72443
5.34	-0.27635	-0.14514	0.48124	0.97863	1.80092	2.08127	1.75724
5.44	-0.37478	-0.24046	0.75155	0.83253	1.72749	1.98049	1.58458
5.54	-0.45213	-0.31545	0.09686	0.76847	1.60561	1.9219	1.48693
5.64	-0.57244	-0.43733	-0.35392	0.56535	1.61654	1.80159	1.40802
5.74	-0.55447	-0.43342	-0.13517	0.53097	1.58373	1.81252	1.4549
5.84	-0.58416	-0.44983	-0.13595	0.56769	1.65014	1.77502	1.42833
5.94	-0.50916	-0.36624	-0.00627	0.67706	1.62045	1.85159	1.47286
6.04	-0.55056	-0.4053	-0.01642	0.663	1.56967	1.81956	1.49005
6.14	-0.61462	-0.45374	-0.07267	0.6341	1.70326	1.75237	1.53537
6.24	-0.48963	-0.32717	0.00467	0.76222	1.85483	1.86799	1.64005
6.34	-0.34978	-0.1717	0.1367	0.92082	1.88842	2.02659	1.75021
6.44	-0.32401	-0.15686	0.27967	0.95128	1.76186	2.06487	1.92833
6.54	-0.4451	-0.26936	0.1203	0.81144	1.7142	1.93205	1.8424
6.64	-0.49666	-0.30842	0.07342	0.80676	1.75014	1.88674	1.82131
6.74	-0.44431	-0.26077	0.13983	0.82472	1.70951	1.92971	2.07052
6.84	-0.47635	-0.28577	0.11639	0.80363	1.74076	1.89768	1.91818
6.94	-0.44666	-0.2678	0.11014	0.8091	1.71342	1.91487	1.67521
7.04	-0.46463	-0.29202	0.05389	0.73254	1.72826	1.88206	1.52677
7.14	-0.45135	-0.27561	0.0078	0.70363	1.72592	1.87502	1.54943
7.24	-0.4451	-0.28108	-0.05626	0.63097	1.69858	1.87893	1.40099
7.34	-0.48416	-0.31311	-0.07502	0.51457	1.68686	1.8469	1.54943
7.44	-0.49119	-0.32717	-0.14455	0.53956	1.65248	1.83674	1.64552
7.54	-0.52322	-0.34202	-0.17892	0.5466	1.63764	1.80471	1.56818
7.64	-0.52556	-0.33499	-0.16486	0.53566	1.62436	1.7969	1.52521
7.74	-0.51931	-0.34358	-0.05705	0.56535	1.62905	1.77971	1.56193
7.84	-0.50681	-0.33108	0.18983	0.62238	1.56654	1.77737	1.54865
7.94	-0.56072	-0.37795	0.17108	0.70519	1.53061	1.71643	1.45646
8.04	-0.5951	-0.41467	0.00467	0.863	1.49389	1.68127	1.42208
8.14	-0.63885	-0.46624	-0.17189	0.8591	1.47983	1.63752	1.36583
8.24	-0.65134	-0.47639	-0.25783	0.79972	1.42358	1.60549	1.34943
8.34	-0.7201	-0.55374	-0.32423	0.67316	1.44701	1.53284	1.29865
8.44	-0.70369	-0.53186	-0.29377	0.70832	1.36342	1.56409	1.3213
8.54	-0.78494	-0.60139	-0.34376	0.56535	1.38998	1.48752	1.21115
8.64	-0.7576	-0.57405	-0.2508	0.53253	1.54233	1.51487	1.24083
8.74	-0.59666	-0.41311	-0.03908	0.66691	1.6642	1.67581	1.40724
8.84	-0.47244	-0.2842	0.08436	0.76222	1.82201	1.80002	1.56037
8.94	-0.31306	-0.12952	0.27186	0.90675	1.75561	1.93596	1.70724
9.04	-0.38103	-0.19749	0.25233	0.76223	1.84545	1.87971	1.6424
9.14	-0.29822	-0.11467	0.37264	0.94972	1.99311	1.96721	1.73458
9.24	-0.15056	0.03298	0.5242	1.48566	1.72748	2.11877	1.87677
9.34	-0.40447	-0.22092	0.34452	1.01457	1.41733	1.87502	1.62833
9.44	-0.71463	-0.52405	-0.0133	0.24894	1.51889	1.55784	1.32521
9.54	-0.60213	-0.4217	0.12733	0.67472	1.44468	1.66409	1.42286
9.64	-0.66697	-0.4842	0.08514	0.17863	1.46576	1.58518	1.36505
9.74	-0.64353	-0.46311	0.07498	0.04113	1.51498	1.61799	1.41583
9.84	-0.57713	-0.40608	0.13514	0.31378	1.50092	1.66643	1.46583
9.94	-0.59353	-0.42014	0.00389	0.3591	1.51186	1.65237	1.44787
10.04	-0.58806	-0.40061	-0.12033	0.41144	1.50795	1.67268	1.42365
10.14	-0.58963	-0.41389	-0.60158	0.3966	1.51264	1.66331	1.43146
10.24	-0.59197	-0.40452	-0.63986	0.39113	1.48373	1.67737	1.46037
10.34	-0.60447	-0.43342	-0.24455	0.44972	1.48139	1.64377	1.43068
10.44	-0.59197	-0.43499	0.03123	0.47316	1.51498	1.64455	1.44708
10.54	-0.5615	-0.39749	0.09842	0.54738	1.50014	1.67971	1.48615
10.64	-0.56619	-0.40217	-0.02736	0.5966	1.49623	1.67659	1.47912
10.74	-0.56541	-0.40139	-0.00627	0.59503	1.52045	1.69065	1.48693
10.84	-0.54119	-0.38186	-0.05392	0.64035	1.5267	1.71487	1.5674
10.94	-0.52713	-0.37874	-0.03986	0.66691	1.49545	1.71409	1.58302
11.04	-0.56853	-0.4092	-0.1133	0.63331	1.4728	1.68752	1.50958
11.14	-0.57713	-0.42014	-0.04689	0.70285	1.49389	1.6719	1.49318
11.24	-0.5615	-0.38889	-0.05783	0.85363	1.53139	1.6883	1.49943
11.34	-0.53416	-0.36311	-0.01252	0.85441	1.50326	1.69924	1.57677
11.44	-0.56072	-0.38967	-0.07814	0.74269	1.46889	1.66799	1.64709
11.54	-0.58494	-0.42092	-0.14923	0.74113	1.44936	1.64143	1.69552
11.64	-0.60603	-0.44045	-0.20002	0.68566	1.46889	1.62893	1.6049
11.74	-0.58416	-0.41624	-0.01017	0.50519	1.4853	1.65627	1.58771
11.84	-0.56072	-0.38655	-0.06564	0.35128	1.47592	1.68752	1.42052
11.94	-0.5615	-0.38499	-0.4672	0.19269	1.50483	1.67971	1.21896
12.04	-0.53103	-0.34592	-0.61798	0.23801	1.53607	1.70393	1.36271
12.14	-0.49041	-0.31467	-0.3672	0.51457	1.56733	1.7469	1.39318
12.24	-0.46619	-0.2803	-0.47814	0.45988	1.60014	1.77815	1.29474
12.34	-0.42947	-0.24592	0.5328	0.61847	1.59467	1.81096	1.32209
12.44	-0.4365	-0.26077	0.33358	0.57472	1.64858	1.80549	1.35646
12.54	-0.38415	-0.2053	0.25467	0.67629	1.73842	1.85627	1.37834
12.64	-0.30916	-0.13264	0.37655	0.72472	1.75014	1.92893	1.55021
12.74	-0.31853	-0.12327	0.3992	0.73722	1.7353	1.93674	1.88849
12.84	-0.32635	-0.13108	0.55858	0.87316	1.76889	1.93127	2.08849
12.94	-0.28963	-0.09749	0.82655	0.79191	1.70405	1.97971	2.18224
13.04	-0.3451	-0.17092	0.53827	0.77159	1.6353	1.90705	2.00567
13.14	-0.40369	-0.2303	-0.03127	0.788	1.48061	1.84612	1.76505
13.24	-0.56619	-0.38264	-0.47892	0.77082	1.43295	1.68674	1.6838
13.34	-0.61619	-0.44514	-0.4797	0.84113	1.41811	1.64377	1.67599
13.44	-0.62791	-0.45608	-0.40705	0.72082	1.31498	1.63987	1.66662
13.54	-0.73573	-0.55842	-0.45236	0.488	1.20249	1.5219	1.52598
13.64	-0.83884	-0.6678	-0.38673	0.42785	1.09936	1.41409	1.34083
13.74	-0.94978	-0.77092	-0.45002	0.25988	1.09155	1.31096	1.34005
13.84	-0.95056	-0.78655	-0.51955	0.32472	1.15639	1.29455	1.36115
13.94	-0.87791	-0.72561	-0.4008	0.34035	1.2017	1.37502	1.27287
14.04	-0.82789	-0.68811	-0.34923	0.38802	1.39309	1.42502	1.16116
14.14	-0.63103	-0.49671	-0.1508	0.61457	1.53608	1.6219	1.45021
14.24	-0.4826	-0.36545	0.0242	0.71925	1.59701	1.7594	1.60412
14.34	-0.41697	-0.30139	0.10155	0.76847	1.59389	1.81565	1.5713
14.44	-0.41306	-0.30764	0.09764	0.7341	1.60561	1.80471	1.5963
14.54	-0.40603	-0.29124	0.08514	0.90519	1.62514	1.82737	1.63771
14.64	-0.39197	-0.27952	0.10233	0.75519	1.65795	1.84846	1.62365
14.74	-0.34666	-0.23655	0.12186	0.57003	1.6353	1.88362	1.6588
14.84	-0.37869	-0.26624	0.07342	0.52238	1.58998	1.8469	1.64162
14.94	-0.40838	-0.31077	0.01248	0.60675	1.56577	1.81252	1.63068
15.04	-0.43025	-0.35295	-0.03048	0.62394	1.57904	1.7719	1.59787
15.14	-0.424	-0.34202	-0.06486	0.82003	1.58686	1.78284	1.61583
15.24	-0.42322	-0.3342	-0.0383	0.7505	1.57748	1.8008	1.56505
15.34	-0.42556	-0.33889	-0.04767	0.77941	1.58217	1.79612	1.51662
15.44	-0.43728	-0.35061	-0.07111	0.9091	1.55483	1.78909	1.5299
15.54	-0.46697	-0.37795	-0.09611	0.72394	1.51967	1.77346	1.56818
15.64	-0.4951	-0.3967	-0.13048	0.163	1.53373	1.74299	1.5799
15.74	-0.48806	-0.39045	-0.15626	0.01144	1.5517	1.74924	1.56271
15.84	-0.47088	-0.38186	-0.1047	0.19035	1.59311	1.78205	1.5963
15.94	-0.42166	-0.33889	-0.0508	0.50597	1.58608	1.8383	1.63693
16.04	-0.41697	-0.35061	-0.01642	0.73332	1.62982	1.84065	1.57287
16.14	-0.37791	-0.30452	0.04295	1.063	1.6603	1.89846	1.61427
16.24	-0.34978	-0.28733	0.09061	1.013	1.67748	1.91799	1.54865
16.34	-0.32713	-0.25295	0.15702	0.94894	1.66654	1.9469	1.58068
16.44	-0.31931	-0.25764	0.16795	0.81769	1.64623	1.94768	1.51271
16.54	-0.33025	-0.27092	0.18436	0.74581	1.6228	1.91956	1.6049
16.64	-0.35603	-0.28655	0.1867	0.67394	1.57826	1.8844	1.68068
16.74	-0.40135	-0.32249	0.14686	0.74269	1.59858	1.83206	1.63849
16.84	-0.39431	-0.30842	0.16874	0.75128	1.51811	1.86018	1.70724
16.94	-0.47244	-0.40295	0.09686	0.51066	1.43373	1.78284	1.75099
17.04	-0.54275	-0.47874	-0.000796318	0.50363	1.4103	1.71956	1.61114
17.14	-0.56541	-0.50764	-0.02658	0.50753	1.39858	1.70237	1.60412
17.24	-0.58025	-0.50608	-0.000796318	0.42472	1.40248	1.69924	1.62599
17.34	-0.56853	-0.49202	0.0007658	0.41378	1.40639	1.71096	1.61505
17.44	-0.5701	-0.48342	0.00702	0.43332	1.38686	1.70706	1.6174
17.54	-0.58181	-0.48811	-0.00783	0.47316	1.43763	1.69924	1.52834
17.64	-0.52166	-0.43499	0.05077	0.55441	1.45326	1.75784	1.52208
17.74	-0.49119	-0.3928	0.06327	0.57081	1.50092	1.79768	1.49318
17.84	-0.44666	-0.33889	0.11795	0.65988	1.50405	1.85627	1.52677
17.94	-0.44588	-0.3428	0.1203	0.67941	1.4853	1.84612	1.54005
18.04	-0.45916	-0.3553	0.08123	0.60128	1.45248	1.83284	1.53693
18.14	-0.48338	-0.38186	0.04295	0.5341	1.41811	1.7969	1.46662
18.24	-0.52634	-0.41311	0.00858	0.51222	1.38373	1.76252	1.50177
18.34	-0.54275	-0.42795	-0.02423	0.52238	1.4017	1.75315	1.46193
18.44	-0.51853	-0.4092	-0.01095	0.53956	1.39545	1.77034	1.45959
18.54	-0.52166	-0.41233	-0.04298	0.53957	1.39467	1.77424	1.47833
18.64	-0.51385	-0.40139	-0.03908	0.4716	1.4142	1.77737	1.47443
18.74	-0.47556	-0.38186	-0.01252	0.48566	1.44545	1.80862	1.50568
18.84	-0.45603	-0.36233	-0.00705	0.59269	1.46186	1.81643	1.57287
18.94	-0.42869	-0.32639	0.0117	0.66456	1.47358	1.84768	1.63927
19.04	-0.40525	-0.30452	0.01248	0.66457	1.49311	1.8594	1.63849
19.14	-0.38806	-0.29046	0.01639	0.7005	1.50405	1.87971	1.67912
19.24	-0.3826	-0.28577	0.01483	0.7216	1.46811	1.89065	1.71115
19.34	-0.41619	-0.30295	-0.00861	0.69503	1.46108	1.87581	1.65802
19.44	-0.42244	-0.32405	-0.02345	0.68253	1.42826	1.86643	1.63849
19.54	-0.44119	-0.35217	-0.03595	0.65128	1.41108	1.8383	1.59786
19.64	-0.44666	-0.36936	-0.02267	0.60128	1.41498	1.83284	1.55724
19.74	-0.4365	-0.35764	-0.00783	0.61457	1.4103	1.85706	1.51349
19.84	-0.4326	-0.3553	-1.52588e-05	0.58878	1.38295	1.87815	1.49005
19.94	-0.449	-0.37717	-0.02267	0.563	1.37045	1.85159	1.42208
20.04	-0.45525	-0.37405	-0.00783	0.6091	1.36733	1.83909	1.37755
20.14	-0.45681	-0.37483	-0.00548	0.59582	1.37592	1.84299	1.37521
20.24	-0.44275	-0.36233	0.00545	0.57941	1.35404	1.84924	1.34708
20.34	-0.44588	-0.37092	-0.01252	0.63566	1.3478	1.84299	1.34865
20.44	-0.44431	-0.37405	-0.00783	0.64425	1.32514	1.83987	1.32521
20.54	-0.47166	-0.38499	-0.01173	0.63253	1.28608	1.81565	1.27521
20.64	-0.50525	-0.41624	-0.05861	0.60441	1.27436	1.77893	1.24865
20.74	-0.49978	-0.42874	-0.06173	0.55832	1.27201	1.78909	1.25568
20.84	-0.51228	-0.43811	-0.05626	0.47003	1.25795	1.7844	1.27834
20.94	-0.52166	-0.4428	-0.04923	0.39113	1.25795	1.78518	1.29552
21.04	-0.51463	-0.4303	-0.02033	0.44113	1.26733	1.78909	1.28615
21.14	-0.49353	-0.40686	0.04842	0.37785	1.27201	1.80627	1.30802
21.24	-0.49588	-0.39045	0.0453	0.31066	1.25795	1.83049	1.34865
21.34	-0.50291	-0.39436	-0.03048	0.30675	1.27045	1.83284	1.38146
21.44	-0.49588	-0.37405	-0.04767	0.48878	1.2892	1.84377	1.42755
21.54	-0.47791	-0.36545	-0.06955	0.67004	1.29701	1.84924	1.4924
21.64	-0.44978	-0.3428	-0.0633	0.69035	1.29389	1.87424	1.54396
21.74	-0.45135	-0.33108	-0.09767	0.63566	1.28139	1.8758	1.57599
21.84	-0.45135	-0.33108	-0.1922	0.50363	1.26967	1.87424	1.56115
21.94	-0.44431	-0.3342	-0.24298	0.53097	1.26655	1.8719	1.60021
22.04	-0.4326	-0.33186	-0.25705	0.49503	1.24077	1.88596	1.58224
22.14	-0.449	-0.36702	-0.28126	0.45753	1.24623	1.85471	1.47052
22.24	-0.44431	-0.36233	-0.2508	0.52785	1.25795	1.85627	1.56193
22.34	-0.43963	-0.37014	-0.2258	0.538	1.26733	1.84299	1.6463
22.44	-0.4365	-0.36545	-0.18283	0.59113	1.26967	1.85237	1.6424
22.54	-0.4326	-0.35842	-0.1633	0.6091	1.26577	1.85627	1.55958
22.64	-0.44431	-0.37014	-0.16798	0.56613	1.26655	1.83987	1.64865
22.74	-0.44744	-0.38499	-0.16408	0.53488	1.26029	1.82737	1.60412
22.84	-0.44197	-0.38264	-0.14455	0.54191	1.26186	1.82034	1.50099
22.94	-0.42869	-0.37405	-0.13361	0.5505	1.27748	1.83596	1.41896
23.04	-0.42478	-0.3717	-0.13361	0.57238	1.24936	1.83127	1.37599
23.14	-0.4451	-0.38577	-0.14767	0.54738	1.26264	1.82424	1.40412
23.24	-0.424	-0.36936	-0.13361	0.55441	1.27123	1.84065	1.48536
23.34	-0.41541	-0.36858	-0.11173	0.5505	1.24858	1.83987	1.42287
23.44	-0.41775	-0.38264	-0.09064	0.5591	1.2478	1.83987	1.78615
23.54	-0.42478	-0.38186	-0.10002	0.5591	1.22123	1.83284	1.62521
23.64	-0.43728	-0.39749	-0.11486	0.56144	1.2267	1.81565	1.5338
23.74	-0.45603	-0.4092	-0.11252	0.56925	1.22826	1.80862	1.40255
23.84	-0.45135	-0.3928	-0.1172	0.58332	1.2228	1.8133	0.86427
23.94	-0.46697	-0.4217	-0.12814	0.58566	1.21108	1.79299	0.35958
24.04	-0.47947	-0.44045	-0.14142	0.60519	1.2017	1.78127	0.6088
24.14	-0.49744	-0.44514	-0.15392	0.57238	1.20014	1.76409	1.33849
24.24	-0.48963	-0.44749	-0.16252	0.60206	1.21186	1.77346	1.37833
24.34	-0.45916	-0.42092	-0.12423	0.6341	1.20639	1.79377	1.59005
24.44	-0.45369	-0.41389	-0.10548	0.62785	1.21655	1.7844	1.52833
24.54	-0.45838	-0.42795	-0.1047	0.64894	1.22592	1.77893	1.48146
24.64	-0.449	-0.40452	-0.08595	0.64738	1.21889	1.7883	1.53224
24.74	-0.45603	-0.41389	-0.09845	0.64738	1.22358	1.76956	1.48927
24.84	-0.45603	-0.42092	-0.1008	0.64035	1.22123	1.75784	1.41115
24.94	-0.46853	-0.42561	-0.10705	0.64503	1.20405	1.74846	1.38459
25.04	-0.474	-0.43264	-0.12033	0.62863	1.19936	1.73596	1.3338
25.14	-0.45681	-0.42092	-0.10861	0.61222	1.19936	1.74221	1.3463
25.24	-0.45213	-0.42874	-0.1133	0.62472	1.19155	1.7469	1.3963
25.34	-0.46697	-0.44358	-0.1297	0.59347	1.18686	1.7258	1.36193
25.44	-0.46931	-0.43342	-0.14455	0.56144	1.18061	1.72581	1.36037
25.54	-0.47088	-0.43264	-0.13673	0.56222	1.19154	1.71877	1.41974
25.64	-0.46385	-0.42874	-0.13361	0.56613	1.19154	1.73049	1.44005
25.74	-0.46385	-0.43186	-0.12736	0.52472	1.18764	1.71565	1.43224
25.84	-0.46853	-0.44514	-0.14142	0.51691	1.18764	1.71096	1.4424
25.94	-0.47556	-0.46389	-0.14533	0.45675	1.18764	1.71409	1.3963
26.04	-0.47556	-0.4592	-0.15548	0.3505	1.18295	1.70706	1.4088
26.14	-0.4826	-0.45217	-0.14845	0.24035	1.18451	1.69534	1.39161
26.24	-0.46697	-0.44358	-0.13205	0.19113	1.19545	1.70081	1.38146
26.34	-0.45759	-0.44202	-0.12189	0.23175	1.20405	1.70549	1.32912
26.44	-0.45135	-0.42795	-0.11955	0.45206	1.20717	1.70471	1.31193
26.54	-0.45135	-0.43264	-0.10236	0.63722	1.20248	1.71877	1.33693
26.64	-0.449	-0.44045	-0.11408	0.70363	1.19545	1.70627	1.34865
26.74	-0.45603	-0.45217	-0.12111	0.75675	1.1892	1.69065	1.34162
26.84	-0.46697	-0.46311	-0.13986	0.60206	1.19779	1.68909	1.33068
26.94	-0.47322	-0.46467	-0.14845	0.55363	1.20405	1.68674	1.34865
27.04	-0.45916	-0.4553	-0.15158	0.62706	1.19467	1.68909	1.37912
27.14	-0.45994	-0.45764	-0.14923	0.65441	1.17983	1.68987	1.38693
27.24	-0.48806	-0.4678	-0.15626	0.66925	1.16811	1.67659	1.3963
27.34	-0.4951	-0.48655	-0.15626	0.72003	1.16498	1.66799	1.38927
27.44	-0.49041	-0.47952	-0.16798	0.89347	1.1728	1.67502	1.43068
27.54	-0.49431	-0.48186	-0.15548	0.89269	1.17826	1.67346	1.4213
27.64	-0.48338	-0.47249	-0.13673	1.03331	1.1892	1.67502	1.40333
27.74	-0.47869	-0.46311	-0.12501	0.68644	1.17514	1.67737	1.40411
27.84	-0.48494	-0.46936	-0.13673	0.54191	1.20014	1.66721	1.42287
27.94	-0.46306	-0.45608	-0.10627	0.40753	1.20795	1.69065	1.42365
28.04	-0.46385	-0.4428	-0.10783	0.28097	1.19858	1.6844	1.40177
28.14	-0.48338	-0.45608	-0.13752	0.43722	1.19467	1.66487	1.42208
28.24	-0.48025	-0.44983	-0.14845	0.46847	1.1892	1.67034	1.39162
28.34	-0.48572	-0.4553	-0.16408	0.52863	1.21108	1.65315	1.36583
28.44	-0.46853	-0.44045	-0.14845	0.55832	1.20248	1.65315	1.4088
28.54	-0.47088	-0.45217	-0.15158	0.53097	1.21186	1.64846	1.38927
28.64	-0.45916	-0.4553	-0.13673	0.58332	1.20639	1.64846	1.49474
28.74	-0.45369	-0.44827	-0.13283	0.60753	1.19701	1.64846	1.5713
28.84	-0.45135	-0.4553	-0.14845	0.59113	1.19779	1.65315	1.46974
28.94	-0.47244	-0.46467	-0.16408	0.57707	1.1767	1.64377	1.40802
29.04	-0.4826	-0.47952	-0.19533	0.58488	1.17123	1.63362	1.40099
29.14	-0.47244	-0.46858	-0.19923	0.61066	1.17983	1.64846	1.32287
29.24	-0.45916	-0.45999	-0.21876	0.63253	1.1728	1.64768	1.10099
29.34	-0.46853	-0.4717	-0.27502	0.67863	1.16342	1.62893	0.94708
29.44	-0.4826	-0.48342	-0.31173	0.64035	1.15639	1.60237	1.03458
29.54	-0.47556	-0.47874	-0.32814	0.64425	1.1728	1.61252	1.27521
29.64	-0.45916	-0.4678	-0.32111	0.66457	1.17592	1.6094	1.66974
29.74	-0.46775	-0.46702	-0.33205	0.69816	1.1767	1.61018	1.78537
29.84	-0.45213	-0.45608	-0.29845	0.75675	1.15561	1.61799	1.61115
29.94	-0.47322	-0.47717	-0.31408	0.82941	1.14623	1.58752	1.51662
30.04	-0.48181	-0.48108	-0.32267	0.75831	1.1517	1.5719	1.55333
30.14	-0.47088	-0.46858	-0.3008	0.66769	1.15717	1.59065	1.55568
30.24	-0.45994	-0.46311	-0.27736	0.62394	1.15873	1.59456	1.4424
30.34	-0.4615	-0.46467	-0.24298	0.5716	1.20405	1.60002	1.41974
30.44	-0.42322	-0.42405	-0.2133	0.58722	1.2267	1.64534	1.54162
30.54	-0.39041	-0.41311	-0.20392	0.64738	1.24545	1.65627	1.47209
30.64	-0.38572	-0.39124	-0.16486	0.58097	1.21576	1.66799	1.20802
30.74	-0.42088	-0.41624	-0.1633	0.49113	1.22358	1.63284	1.0963
30.84	-0.40525	-0.40139	-0.14845	0.46925	1.25717	1.64534	1.05802
30.94	-0.3701	-0.36155	-0.12033	0.56613	1.18139	1.66721	1.31818
31.04	-0.44276	-0.43421	-0.17814	0.49346	1.09468	1.59612	1.41348
31.14	-0.53416	-0.51545	-0.25314	0.41847	1.11655	1.51174	1.34708
31.24	-0.50291	-0.49124	-0.22423	0.44816	1.08842	1.51799	1.49083
31.34	-0.51541	-0.51155	-0.2508	0.45988	0.97358	1.50784	1.63537
31.44	-0.624	-0.62327	-0.37033	0.3716	0.83295	1.39534	1.35099
31.54	-0.75996	-0.77717	-0.51486	0.19892	0.58531	1.23831	1.23457
31.64	-0.99588	-1.01077	-0.73908	-0.04247	0.82514	0.98752	0.98068
31.74	-0.74822	-0.7717	-0.51095	0.22316	1.20951	1.23206	1.07755
31.84	-0.36384	-0.39124	-0.11564	0.59425	1.40092	1.63127	1.28615
31.94	-0.17713	-0.1967	0.09217	0.77628	1.38217	1.8094	1.46037
32.04	-0.1912	-0.21389	0.07342	0.7794	1.24937	1.79221	1.55098
32.14	-0.30369	-0.32874	-0.05158	0.69581	1.08842	1.6719	1.3799
32.24	-0.45369	-0.47639	-0.19298	0.60753	1.1017	1.52112	1.17599
32.34	-0.43572	-0.45999	-0.1633	0.63722	1.13686	1.52424	1.22599
32.44	-0.39353	-0.40842	-0.13595	0.6591	1.14155	1.55471	1.26427
32.54	-0.39353	-0.41311	-0.1258	0.66534	1.13608	1.5469	1.30958
32.64	-0.40603	-0.4303	-0.13361	0.67316	1.08217	1.5344	1.26662
32.74	-0.4451	-0.4678	-0.19064	0.63722	1.05483	1.48049	1.2924
32.84	-0.46306	-0.49749	-0.20627	0.60206	1.10561	1.45784	1.35021
32.94	-0.44119	-0.45686	-0.18048	0.64816	1.15795	1.49612	1.43068
33.04	-0.38337	-0.40061	-0.13908	0.69348	1.24935	1.54846	1.49162
33.14	-0.28494	-0.30764	-0.04298	0.77863	1.19545	1.62815	1.61583
33.24	-0.33181	-0.35452	-0.08673	0.70675	1.19076	1.57815	1.65021
33.34	-0.33103	-0.35139	-0.06252	0.69894	1.14623	1.57268	1.68771
33.44	-0.35681	-0.39124	-0.11173	0.63331	1.15561	1.52112	1.62521
33.54	-0.34744	-0.37092	-0.09533	0.64425	1.12827	1.53909	1.77599
33.64	-0.36775	-0.40686	-0.11798	0.56769	1.10248	1.50706	1.79787
33.74	-0.39275	-0.42327	-0.13127	0.52394	1.04154	1.4969	1.7549
33.84	-0.4451	-0.48811	-0.1883	0.45988	1.03998	1.44846	1.58146
33.94	-0.45603	-0.4842	-0.18751	0.48488	1.02436	1.44924	1.45333
34.04	-0.45916	-0.48967	-0.21017	0.51613	1.05483	1.42268	1.2674
34.14	-0.4451	-0.46858	-0.18127	0.51847	1.10092	1.45315	1.24083
34.24	-0.38572	-0.42952	-0.13595	0.538	1.13061	1.50315	1.24084
34.34	-0.35603	-0.39983	-0.0922	0.56378	1.13998	1.52112	1.27208
34.44	-0.33181	-0.38577	-0.08361	0.62863	1.0978	1.53518	1.24708
34.54	-0.37869	-0.41389	-0.11408	0.48566	1.07045	1.49534	1.27052
34.64	-0.41306	-0.44827	-0.15626	0.45441	1.0392	1.44143	0.88771
34.74	-0.43963	-0.47483	-0.17814	0.48957	1.01186	1.41799	1.46271
34.84	-0.46775	-0.50686	-0.20314	0.48331	0.9642	1.40237	0.51193
34.94	-0.51541	-0.56233	-0.2508	0.54816	0.93686	1.3594	0.09787
35.04	-0.53494	-0.57874	-0.27736	0.69191	0.90795	1.3469	1.03068
35.14	-0.55369	-0.60296	-0.2922	0.62706	0.93764	1.31643	1.61037
35.24	-0.52947	-0.57639	-0.27736	0.47238	0.95717	1.33284	1.76818
35.34	-0.50291	-0.55452	-0.24611	0.46847	0.96576	1.34456	1.7838
35.44	-0.50291	-0.53811	-0.24142	0.47785	0.94858	1.36331	1.4463
35.54	-0.52713	-0.57405	-0.26642	0.33175	0.87827	1.32737	1.12364
35.64	-0.59275	-0.62795	-0.32189	0.41066	0.78764	1.26877	0.89474
35.74	-0.67166	-0.70686	-0.40626	0.31847	0.73217	1.18284	1.04552
35.84	-0.72947	-0.7717	-0.45626	0.18722	0.81029	1.14455	1.09708
35.94	-0.64588	-0.70061	-0.38205	0.24035	0.93451	1.22112	1.32521
36.04	-0.52166	-0.56936	-0.27736	0.38957	0.95561	1.35627	1.52599
36.14	-0.49275	-0.54592	-0.25392	0.38253	0.89155	1.38206	1.5299
36.24	-0.5451	-0.60452	-0.3008	0.34894	0.90405	1.31643	1.32208
36.34	-0.5451	-0.59202	-0.29611	0.36691	0.91811	1.31409	1.22052
36.44	-0.52634	-0.57639	-0.28439	0.41847	1.02045	1.33127	1.22052
36.54	-0.4279	-0.45608	-0.1672	0.54348	1.10091	1.44299	1.28772
36.64	-0.34588	-0.38108	-0.08986	0.65597	1.16498	1.53049	1.37365
36.74	-0.28416	-0.31936	-0.03517	0.72628	1.06811	1.58284	1.41505
36.84	-0.37166	-0.41155	-0.12736	0.65441	0.97905	1.49768	1.32833
36.94	-0.45369	-0.50374	-0.20861	0.62472	0.91108	1.40549	1.27755
37.04	-0.51306	-0.56467	-0.27658	0.57082	0.93842	1.34924	1.18693
37.14	-0.50369	-0.54202	-0.25705	0.62472	0.97983	1.37893	1.1963
37.24	-0.46306	-0.51155	-0.21564	0.62785	0.94936	1.4094	1.23302
37.34	-0.47947	-0.53342	-0.24142	0.55363	0.96108	1.38362	1.25646
37.44	-0.48572	-0.53264	-0.23908	0.53332	0.8853	1.39299	1.26115
37.54	-0.56228	-0.61233	-0.3133	0.45128	0.88373	1.30393	1.15333
37.64	-0.56775	-0.61545	-0.31955	0.52628	0.88608	1.30862	1.12755
37.74	-0.55994	-0.61311	-0.31877	0.24191	0.8392	1.29924	1.12912
37.84	-0.60056	-0.64827	-0.3547	0.00207	0.83373	1.25081	1.08302
37.94	-0.61072	-0.65061	-0.36642	-0.14794	0.87123	1.24221	1.15646
38.04	-0.5615	-0.60374	-0.32423	0.00363	0.90326	1.2969	1.23224
38.14	-0.52634	-0.57327	-0.2922	0.54113	0.9142	1.33284	1.24865
38.24	-0.51385	-0.56858	-0.28439	0.18253	0.9267	1.33362	1.21661
38.34	-0.51775	-0.56545	-0.26642	0.47316	0.8978	1.34377	1.1299
38.44	-0.53885	-0.59358	-0.28986	0.98253	0.8642	1.32034	1.04787
38.54	-0.56541	-0.63186	-0.32814	0.763	0.8517	1.29612	0.99005
38.64	-0.58494	-0.65139	-0.34298	0.55832	0.82826	1.26956	1.00177
38.74	-0.60369	-0.67014	-0.35939	0.52316	0.82826	1.25081	1.04083
38.84	-0.59978	-0.67405	-0.37033	0.41066	0.87904	1.24299	1.06193
38.94	-0.55056	-0.62014	-0.33595	0.91144	0.89077	1.29221	1.1299
39.04	-0.53103	-0.61311	-0.32111	1.0091	0.91029	1.30393	1.11896
39.14	-0.52634	-0.60061	-0.30861	0.85128	0.92592	1.3094	1.07443
39.24	-0.50916	-0.57639	-0.28439	0.25597	0.92983	1.34065	1.08458
39.34	-0.50291	-0.57717	-0.28205	0.19035	0.91029	1.35471	1.04865
39.44	-0.52244	-0.60842	-0.30783	0.28332	0.88373	1.33284	1.04162
39.54	-0.54666	-0.62795	-0.32892	0.30519	0.90873	1.31252	1.06115
39.64	-0.53416	-0.62483	-0.33595	0.24582	0.95873	1.32034	0.95255
39.74	-0.4865	-0.57249	-0.28048	0.08331	1.01498	1.36799	0.97911
39.84	-0.4326	-0.51155	-0.21955	0.28644	0.91889	1.4219	0.87443
39.94	-0.52634	-0.62717	-0.32033	0.38097	0.9267	1.32815	0.70802
40.04	-0.51775	-0.62014	-0.31877	0.52316	1.00326	1.33987	0.67209
40.14	-0.44431	-0.53733	-0.2383	0.56222	0.99701	1.40627	1.0963
40.24	-0.45213	-0.5342	-0.23439	0.663	0.98686	1.41018	1.86271
40.34	-0.45759	-0.53499	-0.24298	0.49816	1.34155	1.41409	2.08458
40.44	-0.10291	-0.20139	0.10233	0.81691	1.17123	1.75393	1.79318
40.54	-0.27326	-0.37874	-0.08673	0.67781	0.70017	1.57424	1.13611
40.64	-0.74431	-0.83811	-0.54142	0.15597	0.62436	1.11018	0.38693
40.74	-0.80838	-0.91077	-0.60705	0.04582	0.7267	1.0344	0.13849
40.84	-0.71306	-0.81545	-0.50783	0.09347	0.82514	1.13674	0.6213
40.94	-0.59978	-0.7092	-0.40158	0.20206	1.04076	1.24299	0.8338
41.04	-0.3818	-0.50139	-0.19064	0.34896	1.25481	1.45705	1.02288
41.14	-0.18181	-0.28733	0.02889	0.60988	1.24545	1.66565	1.24943
41.24	-0.1865	-0.30139	0.02967	0.59425	1.23373	1.66799	1.2549
41.34	-0.19431	-0.3303	-1.52588e-05	0.62082	1.2142	1.66018	1.25177
41.44	-0.20369	-0.33577	-0.00783	0.5966	1.13139	1.6508	1.28224
41.54	-0.28182	-0.41858	-0.09142	0.54581	1.08608	1.56096	1.23536
41.64	-0.32713	-0.46389	-0.14142	0.56144	1.03764	1.53518	1.17365
41.74	-0.37947	-0.50452	-0.2008	0.52238	1.01186	1.49456	1.14943
41.84	-0.41775	-0.5428	-0.22658	0.55832	0.98061	1.46409	1.09474
41.94	-0.45603	-0.56936	-0.24611	0.57003	1.01186	1.44221	1.08693
42.04	-0.42322	-0.53655	-0.2297	0.60597	0.97671	1.47268	1.19474
42.14	-0.45291	-0.56624	-0.26642	0.54972	0.92045	1.44534	1.16115
42.24	-0.51228	-0.63264	-0.31798	0.39191	0.9853	1.38127	1.11505
42.34	-0.44744	-0.56936	-0.25314	0.34738	0.95326	1.43127	1.17443
42.44	-0.49119	-0.60452	-0.2883	0.23331	0.93686	1.39456	1.11818
42.54	-0.5076	-0.62092	-0.29455	0.15987	0.9017	1.35862	1.09083
42.64	-0.54275	-0.66311	-0.33986	0.13488	0.90405	1.32346	1.06818
42.74	-0.5451	-0.65842	-0.34689	0.20363	0.90873	1.32424	1.06115
42.84	-0.55056	-0.66077	-0.35705	0.18644	0.90795	1.32659	1.02755
42.94	-0.549	-0.65842	-0.36955	0.24738	0.94858	1.31877	1.03458
43.04	-0.52244	-0.61311	-0.31408	0.32785	0.95014	1.36643	1.05568
43.14	-0.51385	-0.59514	-0.30783	0.3716	0.98842	1.3719	1.08068
43.24	-0.48025	-0.56155	-0.27267	0.42003	1.01186	1.39846	1.18615
43.34	-0.47556	-0.54983	-0.26564	0.43019	0.98061	1.4133	1.19318
43.44	-0.50291	-0.57405	-0.28517	0.42941	0.98373	1.39534	1.16193
43.54	-0.49822	-0.56467	-0.3047	0.39425	0.99155	1.40237	1.15412
43.64	-0.48806	-0.55452	-0.29689	0.42003	0.98139	1.39377	1.16427
43.74	-0.50369	-0.56155	-0.30548	0.40207	0.99311	1.39143	1.13927
43.84	-0.49744	-0.56545	-0.29611	0.39816	1.00326	1.39846	1.10021
43.94	-0.47166	-0.53733	-0.28048	0.38644	0.97592	1.40706	1.12208
44.04	-0.50057	-0.55764	-0.30548	0.23956	0.95014	1.37346	1.09474
44.14	-0.52634	-0.58577	-0.34455	0.46144	0.94154	1.33284	1.04005
44.24	-0.54119	-0.58889	-0.33908	0.12472	0.92983	1.32346	1.01505
44.34	-0.55369	-0.59592	-0.3797	-0.38622	0.93842	1.31643	1.06349
44.44	-0.53338	-0.58186	-0.36642	-0.21278	0.98373	1.33674	1.0963
44.54	-0.49119	-0.54202	-0.33283	0.33097	0.95405	1.37112	1.11896
44.64	-0.52556	-0.57639	-0.35783	0.17316	0.84076	1.33987	1.06896
44.74	-0.64744	-0.68186	-0.45783	0.388	0.71264	1.22268	0.99787
44.84	-0.774	-0.80139	-0.58283	0.513	0.92436	1.11252	0.87833
44.94	-0.56697	-0.59436	-0.38048	0.63878	1.17358	1.31018	1.09474
45.04	-0.32243	-0.34983	-0.13283	0.61692	1.31497	1.54456	1.36506
45.14	-0.19275	-0.22327	0.00624	0.62316	1.25795	1.68596	1.47365
45.24	-0.249	-0.27249	-0.04611	0.11378	1.10326	1.62502	1.43849
45.34	-0.40369	-0.43889	-0.19377	-0.06825	1.14311	1.47034	1.23068
45.44	-0.37478	-0.39749	-0.15236	0.57941	1.12514	1.50706	1.27365
45.54	-0.38572	-0.39827	-0.16017	0.09425	1.15404	1.49612	1.3424
45.64	-0.3615	-0.36936	-0.12423	0.71769	1.17905	1.5008	1.39396
45.74	-0.34353	-0.35139	-0.10627	0.81613	1.17592	1.5219	1.46193
45.84	-0.35369	-0.36155	-0.10939	0.62707	1.1642	1.52346	1.45802
45.94	-0.35838	-0.36624	-0.1297	0.538	1.14779	1.51174	1.35412
46.04	-0.37791	-0.39045	-0.14767	0.53566	1.19232	1.49221	1.15724
46.14	-0.34978	-0.35764	-0.13205	0.60988	1.22045	1.5008	1.02521
46.24	-0.33103	-0.3342	-0.12033	0.53488	1.20561	1.52424	1.15958
46.34	-0.34353	-0.35139	-0.11095	0.44347	1.1642	1.51174	1.51583
46.44	-0.3826	-0.39045	-0.15705	0.37238	1.14467	1.47971	1.65646
46.54	-0.40916	-0.41702	-0.1672	0.32081	1.13217	1.44534	1.57911
46.64	-0.41697	-0.43264	-0.18439	0.38175	1.15717	1.42893	1.45724
46.74	-0.38494	-0.40061	-0.15158	0.41613	1.14389	1.47034	1.53849
46.84	-0.40291	-0.41389	-0.15314	0.44035	1.14936	1.45627	1.49162
46.94	-0.40916	-0.41311	-0.1672	0.45675	1.1478	1.45315	1.39161
47.04	-0.41775	-0.41858	-0.16877	0.49894	1.11655	1.45627	1.46271
47.14	-0.45213	-0.4553	-0.20783	0.48878	1.0978	1.42971	1.39005
47.24	-0.47556	-0.4717	-0.23361	0.51847	1.10951	1.40627	1.49396
47.34	-0.46385	-0.4678	-0.21173	0.51535	1.1142	1.41487	1.47287
47.44	-0.46385	-0.46467	-0.21876	0.52316	1.11654	1.4133	1.08771
47.54	-0.47166	-0.4678	-0.22658	0.4841	1.10952	1.40237	0.49787
47.64	-0.48338	-0.47952	-0.2383	0.44894	1.11655	1.39065	0.82287
47.74	-0.47635	-0.4842	-0.21486	0.36925	1.09936	1.38596	1.66818
47.84	-0.49041	-0.49827	-0.21876	0.27785	1.10873	1.3719	1.52287
47.94	-0.46463	-0.4842	-0.20705	0.26769	1.1017	1.38284	1.32833
48.04	-0.47166	-0.48655	-0.21486	0.18644	1.08061	1.37424	1.25489
48.14	-0.48806	-0.49592	-0.23517	0.17941	1.08764	1.36252	1.21974
48.24	-0.47869	-0.48655	-0.22189	0.16769	1.07436	1.3719	1.18536
48.34	-0.499	-0.51155	-0.23752	0.08175	1.06576	1.35627	1.13146
48.44	-0.52244	-0.5303	-0.2508	0.04738	1.07045	1.35159	1.14161
48.54	-0.52244	-0.52561	-0.24142	0.09269	1.06967	1.34377	1.17755
48.64	-0.5115	-0.51545	-0.22345	0.19581	1.10248	1.34299	1.19318
48.74	-0.49041	-0.49436	-0.18283	0.28566	1.10951	1.36721	1.23537
48.84	-0.47166	-0.48733	-0.16798	0.28957	1.08139	1.38362	1.19005
48.94	-0.48806	-0.50374	-0.1922	0.28722	1.08608	1.36252	1.15724
49.04	-0.48806	-0.50374	-0.1922	0.32472	1.08295	1.36721	1.17755
49.14	-0.49822	-0.50921	-0.20548	0.34816	1.07514	1.35627	1.18615
49.24	-0.51463	-0.52327	-0.21486	0.34425	1.0853	1.35159	1.18927
49.34	-0.49978	-0.52249	-0.20861	0.36613	1.08217	1.34299	1.18146
49.44	-0.50291	-0.51858	-0.20236	0.37082	1.07045	1.33518	1.17208
49.54	-0.51463	-0.5303	-0.21173	0.34347	1.07904	1.32112	1.09552
49.64	-0.50603	-0.52874	-0.2172	0.33566	1.06967	1.34143	1.06974
49.74	-0.51072	-0.53108	-0.22736	0.32863	1.07045	1.34377	1.03146
49.84	-0.50291	-0.52561	-0.2297	0.36769	1.06576	1.33909	1.01037
49.94	-0.52244	-0.53108	-0.22814	0.36222	1.06264	1.31565	1.0088
50.04	-0.52713	-0.53108	-0.24142	0.33488	1.04233	1.31252	0.99396
50.14	-0.53416	-0.53499	-0.24298	0.32003	1.05483	1.30393	0.94552
50.24	-0.52634	-0.52249	-0.21876	0.35128	1.07123	1.31643	0.97912
50.34	-0.52166	-0.52952	-0.21408	0.37082	1.07358	1.3133	1.01818
50.44	-0.524	-0.52717	-0.23127	0.37472	1.0392	1.32346	1.01662
50.54	-0.549	-0.54514	-0.26564	0.31144	1.04311	1.30549	1.05334
50.64	-0.53806	-0.53108	-0.26173	0.33331	1.04701	1.30862	1.11584
50.74	-0.53416	-0.52249	-0.24142	0.38175	1.0517	1.31252	1.15099
50.84	-0.53416	-0.52249	-0.22658	0.42081	1.0517	1.31252	1.26349
50.94	-0.54119	-0.52483	-0.23048	0.39972	1.05873	1.3008	1.35255
51.04	-0.53416	-0.51858	-0.22658	0.43332	1.04623	1.30081	1.4549
51.14	-0.53572	-0.52327	-0.2383	0.46378	1.0517	1.28909	1.44552
51.24	-0.53338	-0.5178	-0.22267	0.47394	1.04623	1.29377	1.3924
51.34	-0.53103	-0.52014	-0.20392	0.51535	1.04389	1.29612	1.36896
51.44	-0.51697	-0.52092	-0.20939	0.57785	1.04623	1.28518	1.3588
51.54	-0.52244	-0.52639	-0.22267	0.58878	1.05873	1.28909	1.38771
51.64	-0.50291	-0.51858	-0.20705	0.5005	1.07045	1.30862	1.32911
51.74	-0.49119	-0.50686	-0.20002	0.41925	1.0392	1.30549	1.2674
51.84	-0.52244	-0.5303	-0.2383	0.28488	1.03061	1.26956	1.27052
51.94	-0.51931	-0.52717	-0.24298	0.31535	1.04701	1.26018	1.20724
52.04	-0.50291	-0.51077	-0.2383	0.29269	1.04701	1.26956	1.16896
52.14	-0.50291	-0.51077	-0.23048	0.32472	1.0353	1.26956	1.1338
52.24	-0.50681	-0.52717	-0.23048	0.35128	1.03686	1.26565	1.06115
52.34	-0.51306	-0.54046	-0.22892	0.363	1.05561	1.25784	1.06036
52.44	-0.49431	-0.5217	-0.20705	0.43253	1.06576	1.27424	1.06818
52.54	-0.47947	-0.51155	-0.17892	0.49035	1.05873	1.28909	1.09083
52.64	-0.47947	-0.51858	-0.18361	0.44582	1.06342	1.28909	1.10333
52.74	-0.47635	-0.51389	-0.18048	0.45363	1.06576	1.28596	1.07443
52.84	-0.47947	-0.52327	-0.16798	0.52628	1.05092	1.27659	0.96974
52.94	-0.49588	-0.53811	-0.16798	0.42472	1.03608	1.26174	0.95099
53.04	-0.49822	-0.54514	-0.14377	0.50675	1.03842	1.26643	0.8549
53.14	-0.49588	-0.5428	-0.12501	0.86066	1.02436	1.26877	0.88615
53.24	-0.51697	-0.55686	-0.13205	0.45988	1.04311	1.25471	0.7799
53.34	-0.49119	-0.53499	-0.11017	0.20597	1.03139	1.27346	1.30334
53.44	-0.49978	-0.54202	-0.13205	0.0091	1.04233	1.26174	0.90958
53.54	-0.47556	-0.5178	-0.13752	0.13019	1.05873	1.28127	0.88693
53.64	-0.46853	-0.50842	-0.14611	0.48019	1.04701	1.28831	0.86505
53.74	-0.49041	-0.52952	-0.17502	0.71066	1.05873	1.27737	1.29943
53.84	-0.48338	-0.51858	-0.18048	0.52316	1.0517	1.28127	1.50724
53.94	-0.49041	-0.52249	-0.18986	0.39503	1.05561	1.27424	1.54318
54.04	-0.49119	-0.51858	-0.1922	0.40441	1.05405	1.27346	1.30411
54.14	-0.50447	-0.52717	-0.19611	0.28253	1.07045	1.26799	1.17208
54.24	-0.4951	-0.51077	-0.1797	0.10285	1.05092	1.28909	1.0463
54.34	-0.50994	-0.54202	-0.20705	0.14816	1.04701	1.26956	0.75021
54.44	-0.50681	-0.54592	-0.20627	0.16456	1.05561	1.27034	0.76115
54.54	-0.49822	-0.53264	-0.19064	0.3755	1.03061	1.26955	1.00099
54.64	-0.51228	-0.55452	-0.20002	0.77003	1.01498	1.26956	1.05958
54.74	-0.51463	-0.56858	-0.22345	0.48253	1.03217	1.25315	1.02052
54.84	-0.50213	-0.55686	-0.20939	0.24269	1.05092	1.25549	1.10255
54.94	-0.4951	-0.53811	-0.20002	-0.24793	1.05873	1.28127	1.24396
55.04	-0.48806	-0.53967	-0.19923	-0.00027889	1.0603	1.2844	1.23458
55.14	-0.50525	-0.54749	-0.20236	0.36769	1.07436	1.27424	1.25802
55.24	-0.49119	-0.52639	-0.20314	0.68253	1.06576	1.29299	1.24474
55.34	-0.50291	-0.53499	-0.22345	0.7966	1.06264	1.27971	1.22755
55.44	-0.51385	-0.55764	-0.21798	0.53956	1.06342	1.26331	1.2924
55.54	-0.5076	-0.55686	-0.20705	0.4591	1.06576	1.26174	1.33693
55.64	-0.49978	-0.5592	-0.21642	0.39425	1.03842	1.26487	1.35021
55.74	-0.53025	-0.58811	-0.25392	0.33566	1.01186	1.24143	1.21974
55.84	-0.5615	-0.61311	-0.28517	0.31144	1.02358	1.20002	0.84396
55.94	-0.54978	-0.5967	-0.27658	0.29347	1.08217	1.21487	0.65177
56.04	-0.47947	-0.53811	-0.23048	0.29972	1.10561	1.26877	0.57209
56.14	-0.45603	-0.51467	-0.20705	0.32472	1.12592	1.28987	0.78302
56.24	-0.43572	-0.49436	-0.18673	0.3755	1.19233	1.31721	0.97833
56.34	-0.36619	-0.43264	-0.1297	0.41769	1.19623	1.37893	1.02599
56.44	-0.37244	-0.43577	-0.13986	0.39503	1.20717	1.38284	1.03302
56.54	-0.374	-0.42795	-0.13205	0.44581	1.18686	1.39456	1.03771
56.64	-0.399	-0.43811	-0.16173	0.413	1.16733	1.39456	1.07833
56.74	-0.43338	-0.44436	-0.19142	0.39113	1.1728	1.36252	0.99474
56.84	-0.44275	-0.45842	-0.19064	0.38332	1.15951	1.3594	1.06583
56.94	-0.46072	-0.46467	-0.20705	0.37003	1.17592	1.35081	1.15021
57.04	-0.45213	-0.45686	-0.19533	0.41066	1.16889	1.36409	1.22365
57.14	-0.46853	-0.4592	-0.20705	0.46066	1.19233	1.3594	1.27755
57.24	-0.44353	-0.42483	-0.1797	0.55128	1.20717	1.39143	1.47599
57.34	-0.42869	-0.41624	-0.17189	0.5341	1.19936	1.40159	1.58771
57.44	-0.44119	-0.44202	-0.18439	0.47628	1.19467	1.38206	1.45255
57.54	-0.46384	-0.45217	-0.20236	0.46066	1.21967	1.36721	1.28224
57.64	-0.45135	-0.42014	-0.1633	0.45285	1.23373	1.39612	1.1963
57.74	-0.45213	-0.4092	-0.16564	0.43253	1.21811	1.41252	1.13693
57.84	-0.49666	-0.43811	-0.19142	0.38878	1.21186	1.37815	1.10958
57.94	-0.51463	-0.44436	-0.21173	0.36222	1.16811	1.36721	1.15021
58.04	-0.55368	-0.47874	-0.26095	0.33098	1.2306	1.32815	1.08459
58.14	-0.49431	-0.41233	-0.22267	0.43175	1.2228	1.38752	1.16271
58.24	-0.47869	-0.4092	-0.2422	0.43253	1.1853	1.36799	1.14552
58.34	-0.47478	-0.4553	-0.28439	0.25441	1.18295	1.31643	1.07677
58.44	-0.47322	-0.46467	-0.28205	0.27316	1.22201	1.29143	1.10255
58.54	-0.47556	-0.43264	-0.25783	0.41378	1.20873	1.32424	1.11036
58.64	-0.50291	-0.43108	-0.28048	0.36456	1.23373	1.3219	1.0338
58.74	-0.51463	-0.42639	-0.28673	0.37472	1.20248	1.31877	0.9463
58.84	-0.53103	-0.44592	-0.28986	0.46691	1.13295	1.31956	0.97052
58.94	-0.56853	-0.47796	-0.32345	0.4005	1.07748	1.30627	1.03927
59.04	-0.63651	-0.52795	-0.34298	0.39034	1.00483	1.28049	1.09083
59.14	-0.72556	-0.67483	-0.42189	0.29269	1.05483	1.1719	0.93927
59.24	-0.70603	-0.67092	-0.41955	0.21613	1.10092	1.21409	1.03693
59.34	-0.71384	-0.67561	-0.37814	0.088	1.0103	1.21799	1.08771
59.44	-0.77791	-0.75842	-0.46173	-0.09559	0.86342	1.07737	1.36818
59.54	-0.92475	-0.98733	-0.59064	-0.18775	1.20557	0.91409	1.13931
59.64	-0.43572	-1.03967	-0.09767	0.5505	1.11108	1.26565	-0.1787
59.74	0.02444	-0.16311	0.26249	1.06066	0.62436	1.76409	2.24552
59.84	-0.64666	-0.76624	-0.87736	0.16847	1.12358	1.08909	0.76193
59.94	-0.45681	-0.49124	-0.57267	0.18488	2.19858	1.40627	0.6588
60.04	0.65572	-3.48655	0.9242	0.99429	-10.7663	-3.29919	-1.72319
60.14	-17.949	-12.8084	-11.3578	-7.9409	-6.3858	-12.3664	-15.1459
60.24	-1.81306	-1.27873	-6.4922	-2.34793	9.55561	1.62268	1.38771
60.34	8.29475	7.55564	8.01795	4.3005	6.59311	9.50706	9.37833
60.44	5.126	4.25408	5.36014	2.95753	3.29545	6.11799	5.86818
60.54	2.4861	1.81267	2.49608	1.83639	1.62754	2.74299	2.91656
60.64	1.26428	0.93923	1.1578	0.67003	0.07123	0.89768	1.06349
60.74	0.02522	-0.1842	-0.25548	-0.02137	-0.24205	-0.12966	-0.39042
60.84	-0.15213	-0.36858	-0.17658	-0.02997	-0.19673	-0.33982	-0.81854
60.94	0.13537	-0.4467	-0.19142	-0.23075	-0.4858	-0.31482	0.2799
61.04	-0.50448	-0.6717	-0.45861	-0.40653	-0.46392	-0.40466	0.23302
61.14	-0.50916	-0.48108	-0.61017	-0.45419	-0.29517	-0.4406	-0.24901
61.24	-0.32713	-0.28108	-0.39064	-0.24012	-0.27017	-0.34685	-0.33573
61.34	-0.33806	-0.30061	-0.45392	-0.3245	-0.27955	-0.39451	-0.67948
61.44	-0.31541	-0.23967	-0.47892	-0.3245	-0.20767	-0.39451	-0.69667
61.54	-0.25212	-0.19514	-0.44923	-0.36199	-0.20924	-0.3156	-0.45994
61.64	-0.224	-0.16936	-0.4047	-0.25965	-0.17877	-0.25544	-0.34588
61.74	-0.19119	-0.14749	-0.34455	-0.19637	-0.14908	-0.2156	-0.35526
61.84	-0.15447	-0.16624	-0.32345	-0.1995	-0.17955	-0.19763	-0.40057
61.94	-0.17556	-0.1842	-0.35705	-0.18465	-0.19752	-0.21951	-0.37401
62.04	-0.18103	-0.16077	-0.38361	-0.20574	-0.16705	-0.20935	-0.40994
62.14	-0.13025	-0.16311	-0.32892	-0.187	-0.12564	-0.17576	-0.35292
62.24	-0.11385	-0.12952	-0.26955	-0.09872	-0.1483	-0.15232	-0.23338
62.34	-0.10291	-0.18186	-0.23673	-0.00653	-0.18346	-0.14763	-0.19198
62.44	-0.14041	-0.23655	-0.27814	-0.012	-0.21392	-0.15232	-0.24354
62.54	-0.14431	-0.25764	-0.30548	-0.06043	-0.14049	-0.15623	-0.2576
62.64	-0.12322	-0.19749	-0.24845	-0.04637	-0.12095	-0.1281	-0.21698
62.74	-0.07244	-0.16702	-0.24611	-0.04872	-0.1022	-0.08982	-0.19276
62.84	-0.04197	-0.16389	-0.23205	-0.05497	-0.11627	-0.08591	-0.12479
62.94	-0.04588	-0.14983	-0.22111	-0.09403	-0.09205	-0.09295	-0.17323
63.04	-0.02478	-0.12014	-0.21486	-0.04637	-0.07955	-0.0906	-0.15917
63.14	-0.0115	-0.1053	-0.21564	-0.05262	-0.08189	-0.10154	-0.17479
63.24	-0.00681	-0.11702	-0.21408	-0.11434	-0.08111	-0.08982	-0.17792
63.34	0.02053	-0.09514	-0.19455	-0.1995	-0.04595	-0.08904	-0.1701
63.44	0.02444	-0.06936	-0.16798	-0.24325	-0.04361	-0.07029	-0.20682
63.54	0.00178	-0.08108	-0.17658	-0.32059	-0.07017	-0.09451	-0.36854
63.64	0.000217438	-0.08889	-0.17892	-0.32059	-0.05064	-0.10466	-0.42479
63.74	0.01272	-0.08108	-0.1797	-0.262	-0.05845	-0.08669	-0.49823
63.84	0.02444	-0.06936	-0.17736	-0.34247	-0.07017	-0.08982	-0.41854
63.94	0.02444	-0.07327	-0.18673	-0.34247	-0.0733	-0.08591	-0.07323
64.04	0.04084	-0.05686	-0.1633	-0.30496	-0.06314	-0.05779	0.14943
64.14	0.03928	-0.0592	-0.16095	-0.27372	-0.08502	-0.04763	0.25568
64.24	0.02444	-0.07639	-0.1797	-0.22606	-0.05533	-0.0656	0.14318
64.34	0.04865	-0.06155	-0.15626	-0.1909	-0.05845	-0.03123	-0.04901
64.44	0.04006	-0.07717	-0.15939	-0.23075	-0.07486	-0.04685	-0.06854
64.54	0.03147	-0.09358	-0.16877	-0.25497	-0.0897	-0.07185	-0.03807
64.64	0.01194	-0.11546	-0.18361	-0.19559	-0.08502	-0.08201	-0.11151
64.74	0.00647	-0.10374	-0.19064	-0.18309	-0.08658	-0.08045	-0.0951
64.84	0.01506	-0.11311	-0.18048	-0.25731	-0.07017	-0.07966	-0.10838
64.94	0.01662	-0.11624	-0.17111	-0.21981	-0.08189	-0.07732	-0.13573
65.04	0.02131	-0.12483	-0.16095	-0.27137	-0.0772	-0.07029	-0.1576
65.14	0.03928	-0.11233	-0.15158	-0.20106	-0.08267	-0.05935	-0.14979
65.24	0.00881	-0.13655	-0.18048	-0.12684	-0.07408	-0.07498	-0.06229
65.34	0.000998497	-0.13108	-0.17502	-0.09247	-0.05064	-0.06482	-0.03182
65.44	0.02444	-0.11233	-0.15626	0.00832	-0.06236	-0.05076	-0.01073
65.54	0.02443	-0.11546	-0.16095	0.000501513	-0.0772	-0.05076	-0.0287
65.64	0.0174	-0.12014	-0.17502	0.00363	-0.06705	-0.06248	-0.06463
65.74	0.02756	-0.12405	-0.16486	0.0591	-0.06236	-0.05935	-0.0451
65.84	0.02053	-0.11233	-0.15314	0.05285	-0.06236	-0.04998	-0.00917
65.94	0.02053	-0.11233	-0.1672	-0.08387	-0.06236	-0.05544	-0.00682
66.04	0.03225	-0.10061	-0.15626	-0.24637	-0.07017	-0.05076	0.07286
66.14	0.02444	-0.11624	-0.1758	-0.29403	-0.08502	-0.05857	0.0799
66.24	0.00959	-0.13108	-0.18283	-0.31122	-0.08267	-0.07341	-0.01073
66.34	0.00725	-0.14202	-0.15705	-0.32215	-0.0858	-0.06794	-0.09745
66.44	0.00256	-0.15374	-0.16017	-0.24872	-0.07408	-0.06951	-0.05604
66.54	-0.01151	-0.15139	-0.15158	-0.15497	-0.11392	-0.05779	0.00333
66.64	-0.05369	-0.1803	-0.1883	-0.12684	-0.13189	-0.08748	0.03146
66.74	-0.07635	-0.20139	-0.20314	-0.11903	-0.08189	-0.1242	-0.02479
66.84	-0.02635	-0.15452	-0.15158	0.07082	-0.12017	-0.08591	-0.05448
66.94	-0.05056	-0.18733	-0.18751	0.09816	-0.0983	-0.10857	-0.17323
67.04	-0.03807	-0.16624	-0.1797	0.12472	-0.14674	-0.10545	-0.10683
67.14	-0.07635	-0.22092	-0.21798	0.07003	-0.14361	-0.13201	-0.11464
67.24	-0.08338	-0.22483	-0.2297	0.0716	-0.1358	-0.13591	-0.03651
67.34	-0.08025	-0.21702	-0.22189	0.07082	-0.08736	-0.13982	0.00333
67.44	-0.02322	-0.16467	-0.15705	0.08019	-0.06861	-0.07107	0.01583
67.54	-0.01072	-0.15452	-0.14767	0.06613	-0.05064	-0.0656	-0.00525
67.64	0.0135	-0.12327	-0.1258	0.05988	0.09076	-0.03904	0.04083
67.74	0.15022	0.01345	-0.01017	0.1716	0.1892	0.09065	0.17052
67.84	0.25647	0.10798	0.11795	0.263	0.24467	0.20549	0.24474
67.94	0.31194	0.16345	0.16327	0.29894	0.18451	0.25627	0.24709
68.04	0.24709	0.09861	0.10077	0.20675	0.17201	0.19143	0.16896
68.14	0.23225	0.08064	0.0867	0.16535	0.11655	0.17659	0.17521
68.24	0.18069	0.02751	0.03514	0.12238	0.08451	0.11174	0.1463
68.34	0.13225	-0.00452	-0.00158	0.06535	-0.00455	0.07268	0.08459
68.44	0.04319	-0.09827	-0.08283	-0.0284	-0.12799	-0.01638	-0.00135
68.54	-0.08494	-0.24124	-0.21173	-0.16434	-0.1022	-0.14451	-0.09588
68.64	-0.05916	-0.22249	-0.20002	-0.17372	-0.06939	-0.13357	-0.08885
68.74	-0.03338	-0.18967	-0.1672	-0.12762	-0.01627	-0.10076	-0.03729
68.84	0.01975	-0.12483	-0.11408	-0.10809	-0.01392	-0.03904	0.02052
68.94	0.01037	-0.1342	-0.12345	-0.14637	0.01186	-0.0531	0.01115
69.04	0.0596	-0.10842	-0.08908	-0.13777	0.04623	-0.02732	0.04865
69.14	0.08928	-0.07405	-0.05939	-0.16043	0.00405	0.01877	0.06349
69.24	0.04787	-0.10374	-0.09845	-0.20809	-0.0272	-0.02029	0.02521
69.34	0.00178	-0.12795	-0.13673	-0.17919	-0.01627	-0.05857	0.00568
69.44	0.000217438	-0.12483	-0.13361	-0.10262	-0.00689	-0.05857	0.0088
69.54	0.00959	-0.11546	-0.11564	-0.08231	-0.01236	-0.0656	0.02287
69.64	0.00725	-0.11311	-0.1297	-0.05965	-0.02408	-0.06326	0.01583
69.74	0.00178	-0.12014	-0.14142	-0.11356	-0.01861	-0.07029	0.01818
69.84	0.00803	-0.11702	-0.12423	-0.11825	0.01967	-0.06248	0.04083
69.94	0.05256	-0.07639	-0.07892	-0.09012	0.01967	-0.01638	0.10021
70.04	0.04787	-0.06936	-0.09767	-0.20419	-0.00767	-0.01951	0.10724
70.14	0.02053	-0.0967	-0.12501	-0.31825	-0.01627	-0.04685	0.09552
70.24	0.000217438	-0.09358	-0.13361	-0.30731	-0.01861	-0.05857	0.10568
70.34	0.00256	-0.09124	-0.13127	-0.11044	-0.00455	-0.0656	0.08146
70.44	0.02365	-0.07483	-0.11798	0.12238	-0.00377	-0.05154	0.03537
70.54	0.02444	-0.08108	-0.1172	0.35285	0.00795	-0.04294	-0.13026
70.64	0.04006	-0.06936	-0.10548	0.34503	0.01733	-0.03591	-0.31073
70.74	0.02912	-0.05686	-0.1047	0.22785	0.01967	-0.03045	-0.0951
70.84	0.03615	-0.06155	-0.10548	0.20519	0.0103	-0.02341	0.20724
70.94	0.03147	-0.06624	-0.11017	0.05519	0.00795	-0.0281	0.40099
71.04	0.0385	-0.06624	-0.11017	-0.12293	0.01498	-0.0281	0.53146
71.14	0.03615	-0.06155	-0.10861	-0.26747	-0.01548	-0.02341	0.38771
71.24	0.0096	-0.08499	-0.14142	-0.38777	0.00483	-0.04998	0.22287
71.34	0.02834	-0.06155	-0.12501	-0.45809	-0.03189	-0.0281	0.16114
71.44	-0.00369	-0.0967	-0.1672	-0.56747	-0.04205	-0.04216	0.0799
71.54	-0.02556	-0.11155	-0.18673	-0.67137	-0.04361	-0.0617	0.04474
71.64	-0.02713	-0.11311	-0.1883	-0.52606	-0.03814	-0.06794	0.0088
71.74	-0.02634	-0.10764	-0.18751	-0.22215	0.00717	-0.07263	-0.07635
71.84	0.00412	-0.07014	-0.16877	0.10206	-0.01158	-0.03982	-0.13261
71.94	-0.00994	-0.08889	-0.19533	0.21066	-0.01471	-0.05857	-0.19745
72.04	-0.0076	-0.10061	-0.1922	0.18722	-0.02095	-0.05857	-0.14979
72.14	-0.01931	-0.1053	-0.20392	0.07628	-0.03424	-0.05544	-0.14432
72.24	-0.04119	-0.11233	-0.21095	-0.05106	-0.03892	-0.07029	-0.04354
72.34	-0.04588	-0.11702	-0.22189	-0.02372	-0.07408	-0.07029	0.08067
72.44	-0.07635	-0.15452	-0.24923	-0.09715	-0.09439	-0.10076	0.08068
72.54	-0.09431	-0.1678	-0.26252	-0.12294	-0.09752	-0.11091	0.04396
72.64	-0.10447	-0.17874	-0.26564	-0.07762	-0.0858	-0.12107	0.01662
72.74	-0.09587	-0.16702	-0.25861	-0.11121	-0.06627	-0.09763	0.04552
72.84	-0.08885	-0.14749	-0.24611	-0.03075	-0.0858	-0.08123	0.09474
72.94	-0.10056	-0.16545	-0.26408	0.09503	-0.06236	-0.10076	0.06583
73.04	-0.08181	-0.13655	-0.23517	-0.000278831	-0.06939	-0.06716	0.09083
73.14	-0.08728	-0.13889	-0.24533	-0.32059	-0.1022	-0.07419	0.06037
73.24	-0.12791	-0.18655	-0.27814	-0.23856	-0.10924	-0.11716	-0.03807
73.34	-0.12478	-0.1717	-0.27033	-0.03231	-0.11392	-0.11404	-0.07713
73.44	-0.12478	-0.18342	-0.27345	-0.40106	-0.1233	-0.11404	-0.16385
73.54	-0.13103	-0.18108	-0.2922	-0.2409	-0.10611	-0.12341	-0.20369
73.64	-0.10447	-0.16389	-0.28205	-0.30965	-0.10142	-0.11091	-0.1162
73.74	-0.10447	-0.1592	-0.27736	-0.28465	-0.07877	-0.11326	-0.02869
73.84	-0.07712	-0.14358	-0.25001	-0.22606	-0.06939	-0.08904	0.00881
73.94	-0.0576	-0.11936	-0.2258	-0.17137	-0.04596	-0.07419	0.01115
74.04	-0.049	-0.10842	-0.21486	-0.15653	-0.05533	-0.05857	0.01661
74.14	-0.06306	-0.12483	-0.22658	-0.10184	-0.08111	-0.0781	0.000990868
74.24	-0.09588	-0.1553	-0.26173	-0.12059	-0.09439	-0.10076	-0.02089
74.34	-0.10916	-0.17561	-0.26564	-0.17294	-0.10846	-0.11873	-0.06151
74.44	-0.12635	-0.19749	-0.2922	-0.187	-0.07018	-0.13982	-0.05995
74.54	-0.09276	-0.14671	-0.25392	-0.137	-0.11002	-0.10466	-0.03339
74.64	-0.13728	-0.17952	-0.29377	-0.18075	-0.13344	-0.14919	-0.10057
74.74	-0.16305	-0.19827	-0.31251	-0.19949	-0.06158	-0.14841	-0.13103
74.84	-0.09197	-0.11936	-0.23361	-0.06981	-0.08189	-0.06951	-0.06776
74.94	-0.124	-0.13967	-0.25392	-0.08934	-0.05376	-0.09451	-0.09588
75.04	-0.10369	-0.11155	-0.2258	-0.0659	-0.03892	-0.07341	-0.07557
75.14	-0.09744	-0.09827	-0.20783	-0.05184	-0.0061	-0.04685	-0.0701
75.24	-0.05993	-0.0678	-0.17033	-0.0073	0.07436	-0.03045	-0.0904
75.34	0.00882	0.00251	-0.09689	0.07629	0.12123	0.03127	-0.06697
75.44	0.076	0.05564	-0.04767	0.15597	0.18451	0.10159	0.03302
75.54	0.13459	0.11892	0.0203	0.25362	0.16733	0.16174	0.10021
75.64	0.11741	0.10173	0.00311	0.23331	0.09858	0.13987	0.11583
75.74	0.04397	0.03298	-0.07736	0.14191	0.12358	0.06643	0.13146
75.84	0.06193	0.05798	-0.04064	0.14503	0.07905	0.0844	0.11583
75.94	0.0174	0.01658	-0.0883	0.04816	0.07826	0.04768	0.00802
76.04	0.01662	0.00876	-0.09064	0.04581	0.01967	0.03596	0.04317
76.14	-0.05056	-0.0467	-0.14455	-0.02059	-0.03893	-0.02419	-0.1037
76.24	-0.10916	-0.11155	-0.20314	-0.10106	-0.05611	-0.0781	0.06114
76.34	-0.12869	-0.12874	-0.2047	-0.13075	-0.09361	-0.09529	0.22989
76.44	-0.15916	-0.1592	-0.23048	-0.17528	-0.06158	-0.13279	0.15177
76.54	-0.13494	-0.12874	-0.20627	-0.12996	-0.03814	-0.10545	0.24631
76.64	-0.12322	-0.11467	-0.18986	-0.08778	-0.00767	-0.08748	0.27755
76.74	-0.09275	-0.08889	-0.16408	-0.06278	0.00717	-0.05857	0.30256
76.84	-0.08572	-0.07874	-0.15861	-0.08465	0.02826	-0.04841	0.31584
76.94	-0.07947	-0.0678	-0.1547	-0.1159	0.06576	-0.04998	0.2963
77.04	-0.03494	-0.02327	-0.12267	-0.01981	0.03842	-0.00466	0.29786
77.14	-0.06228	-0.05374	-0.14923	-0.02918	0.02514	-0.03513	0.23068
77.24	-0.07244	-0.0717	-0.1508	-0.05653	0.03451	-0.0531	0.16662
77.34	-0.0701	-0.06702	-0.14142	-0.05575	0.01186	-0.04373	0.10177
77.44	-0.09588	-0.08499	-0.1672	-0.09403	0.00483	-0.07107	0.0713
77.54	-0.10447	-0.08889	-0.1758	-0.08309	0.01264	-0.08513	0.06818
77.64	-0.09197	-0.07639	-0.15626	-0.07294	0.02983	-0.07029	0.03771
77.74	-0.07478	-0.0592	-0.15314	-0.0245	0.01967	-0.05544	0.01271
77.84	-0.08962	-0.06155	-0.14845	-0.00809	0.03139	-0.05076	-0.01854
77.94	-0.09588	-0.05295	-0.13673	-0.00418	0.0517	-0.03435	-0.02167
78.04	-0.09978	-0.04514	-0.12736	-0.0034	0.04311	-0.01951	-0.01385
78.14	-0.09744	-0.03499	-0.13439	-0.0284	0.05092	-0.02419	-0.00213
78.24	-0.08494	-0.02249	-0.12423	-0.01512	0.05405	-0.00701	-0.02948
78.34	-0.074	-0.01467	-0.11408	0.02238	0.05092	0.00315	-0.02245
78.44	-0.09275	-0.01545	-0.10861	0.02785	0.0556	0.00315	-0.01385
78.54	-0.09979	-0.02561	-0.1133	0.00753	0.03451	-0.01482	-0.01229
78.64	-0.12088	-0.0467	-0.12189	-0.00497	0.0353	-0.03904	-0.0076
78.74	-0.12009	-0.03733	-0.12423	0.00441	0.04076	-0.03513	0.04162
78.84	-0.1076	-0.03811	-0.13283	0.01534	0.02358	-0.03435	0.08067
78.94	-0.12713	-0.06077	-0.16408	0.000502586	-0.00142	-0.04685	0.06818
79.04	-0.13728	-0.08577	-0.17267	-0.02137	0.00326	-0.06716	0.05177
79.14	-0.11619	-0.06936	-0.15314	-0.00418	0.000918865	-0.05544	0.05177
79.24	-0.11463	-0.06467	-0.15861	-0.03466	-0.01158	-0.06091	0.04161
79.34	-0.13337	-0.07405	-0.16095	-0.05497	-0.01158	-0.06404	0.0088
79.44	-0.14744	-0.07405	-0.15626	-0.07918	-0.02017	-0.05466	0.01349
79.54	-0.15134	-0.08499	-0.16486	-0.09793	-0.01861	-0.05857	0.0213
79.64	-0.15056	-0.07639	-0.16642	-0.10497	-0.01158	-0.0531	0.0299
79.74	-0.14041	-0.06624	-0.16095	-0.0784	-0.00377	-0.04763	0.03693
79.84	-0.11853	-0.05217	-0.14845	-0.0909	0.00795	-0.03045	0.05255
79.94	-0.10447	-0.04983	-0.14845	-0.10497	0.01967	-0.01169	0.04943
80.04	-0.09744	-0.03811	-0.13986	-0.09091	-0.00377	2.38419e-05	0.0713
80.14	-0.11619	-0.05452	-0.15314	-0.12918	0.01577	-0.01169	0.05255
80.24	-0.09978	-0.04202	-0.14377	-0.12918	0.02436	0.00784	0.07209
80.34	-0.09275	-0.03342	-0.13673	-0.137	0.02436	0.01487	0.08068
80.44	-0.09978	-0.02561	-0.13673	-0.12762	0.03139	0.01252	0.07287
80.54	-0.08963	-0.01858	-0.13673	-0.10653	0.00717	0.03909	0.09083
80.64	-0.09666	-0.0303	-0.14845	-0.12918	0.000141025	0.02424	0.06896
80.74	-0.09197	-0.03499	-0.14845	-0.1409	0.01186	0.0344	0.06427
80.84	-0.08572	-0.03811	-0.1297	-0.20809	0.00326	0.05549	0.0713
80.94	-0.09666	-0.0467	-0.14533	-0.26669	0.00795	0.04221	0.04787
81.04	-0.09353	-0.0467	-0.13595	-0.25497	0.01264	0.0469	0.04943
81.14	-0.08416	-0.04905	-0.14064	-0.21434	0.01654	0.05159	0.04083
81.24	-0.07713	-0.04514	-0.14064	-0.17841	0.00405	0.05862	0.04474
81.34	-0.08806	-0.04983	-0.15158	-0.11825	0.01498	0.04612	0.04162
81.44	-0.08181	-0.03889	-0.14533	-0.15262	0.00717	0.06174	0.05568
81.54	-0.08806	-0.02561	-0.14377	-0.1245	-0.0147	0.0633	0.05646
81.64	-0.09275	-0.0303	-0.14845	-0.14794	-0.00455	0.05393	0.03693
81.74	-0.08103	-0.01858	-0.14142	-0.07762	-0.0147	0.05862	0.04943
81.84	-0.09275	-0.01858	-0.14845	-0.09012	-0.02408	0.0633	0.05177
81.94	-0.09744	-0.02327	-0.15314	0.05988	-0.0358	0.06096	0.01271
82.04	-0.11619	-0.04202	-0.16017	0.17863	-0.04595	0.0469	0.00568
82.14	-0.11619	-0.04202	-0.16017	0.0966	-0.05064	0.04377	-0.00604
82.24	-0.10916	-0.04202	-0.16017	-0.28153	-0.05533	0.04612	0.00177
82.34	-0.12322	-0.0303	-0.1633	-0.22372	-0.06705	0.0469	0.02052
82.44	-0.11619	-0.03499	-0.16486	0.04113	-0.07408	0.0469	0.01349
82.54	-0.12869	-0.04514	-0.17111	0.67082	-0.04908	0.0469	0.01349
82.64	-0.11931	-0.04202	-0.15626	0.00441	-0.05533	0.06018	0.02287
82.74	-0.13259	-0.04202	-0.15314	-0.30652	-0.03111	0.05393	0.04006
82.84	-0.1115	-0.01389	-0.13205	-0.44325	-0.01158	0.07502	0.06896
82.94	-0.10447	0.000951767	-0.1172	-0.19715	-0.01158	0.08518	0.09552
83.04	-0.09666	-0.00374	-0.1172	0.24269	-0.01158	0.07815	0.10333
83.14	-0.10447	-0.01858	-0.12033	0.35363	-0.01158	0.08206	0.08458
83.24	-0.11541	-0.01858	-0.13283	0.20285	-0.01158	0.08206	0.08302
83.34	-0.11697	-0.01545	-0.11877	0.10285	-0.0233	0.08206	0.08771
83.44	-0.12869	-0.02249	-0.12423	-0.15106	-0.02017	0.05862	0.07521
83.54	-0.12791	-0.02561	-0.13673	-0.25965	-0.0108	0.07815	0.11583
83.64	-0.12791	-0.02249	-0.12111	-0.09012	0.00795	0.08596	0.1338
83.74	-0.12088	-0.01077	-0.11408	0.05441	0.00795	0.09768	0.1424
83.84	-0.11619	0.00408	-0.09767	0.03488	0.01576	0.1094	0.15412
83.94	-0.10838	0.01658	-0.08986	0.02707	0.01576	0.11721	0.17912
84.04	-0.1115	0.01345	-0.08127	-0.02762	0.000139236	0.11721	0.1924
84.14	-0.12713	-0.00686	-0.09689	-0.062	-0.00299	0.10159	0.16271
84.24	-0.13572	-0.02327	-0.10627	-0.02294	-0.01939	0.08987	0.1463
84.34	-0.13572	-0.04202	-0.12033	-0.00887	-0.01627	0.07346	0.12209
84.44	-0.12869	-0.0303	-0.10314	-0.0284	-0.0147	0.07034	0.10724
84.54	-0.13885	-0.03342	-0.1133	-0.03075	0.000139236	0.07502	0.10412
84.64	-0.13103	-0.0303	-0.1172	-0.04012	-0.00767	0.07815	0.09552
84.74	-0.1365	-0.03811	-0.12501	-0.04325	0.00326	0.06565	0.0799
84.84	-0.13259	-0.02717	-0.12892	-0.05184	0.01264	0.06956	0.07443
84.94	-0.13103	-0.01467	-0.11252	-0.07059	0.01029	0.0758	0.07677
85.04	-0.13338	-0.01077	-0.11877	-0.06278	-0.00377	0.06096	0.09865
85.14	-0.15447	-0.0342	-0.12423	-0.05418	0.00091958	0.0469	0.0713
85.24	-0.15057	-0.04202	-0.13205	-0.05106	-0.00689	0.04377	0.06974
85.34	-0.15994	-0.04905	-0.14142	-0.04637	0.000139236	0.03596	0.04787
85.44	-0.15056	-0.03499	-0.13205	-0.03153	-0.000638247	0.04299	-0.02167
85.54	-0.14431	-0.03811	-0.12892	-0.04715	0.00795	0.0469	-0.09666
85.64	-0.12791	-0.00999	-0.1172	-0.04715	0.00483	0.07034	-0.10838
85.74	-0.13103	-0.00608	-0.12033	-0.05496	0.01186	0.06721	-0.13026
85.84	-0.124	-0.000610352	-0.11017	-0.05965	0.000139236	0.07268	-0.16854
85.94	-0.13572	0.00173	-0.11252	-0.04247	-0.01237	0.05627	-0.22714
86.04	-0.15135	-0.02327	-0.12267	-0.04794	-0.03424	0.05315	-0.1412
86.14	-0.1826	-0.05608	-0.1547	-0.07762	-0.04361	0.01643	-0.0201
86.24	-0.18729	-0.07014	-0.15705	-0.08387	-0.06158	0.00393	0.02443
86.34	-0.20837	-0.08811	-0.17502	-0.11199	-0.02408	-0.00701	0.0299
86.44	-0.18728	-0.06702	-0.13752	-0.06356	-0.02799	0.01409	0.01896
86.54	-0.1951	-0.07327	-0.13673	-0.05887	-0.03892	0.000804901	-0.01229
86.64	-0.1826	-0.07717	-0.15236	-0.07762	-0.06548	0.00393	0.07521
86.74	-0.22947	-0.12405	-0.19923	-0.10965	-0.05767	-0.0281	0.04162
86.84	-0.20525	-0.09983	-0.17502	-0.05887	-0.0358	0.000804901	0.1049
86.94	-0.19041	-0.08499	-0.14845	-0.00262	-0.0147	0.01252	0.10646
87.04	-0.16541	-0.04514	-0.12033	0.04269	0.00795	0.03909	0.09943
87.14	-0.14744	-0.03733	-0.11408	0.1216	0.03608	0.05471	0.10412
87.24	-0.11619	-0.01545	-0.07814	0.17863	0.02358	0.08596	0.13146
87.34	-0.12088	-0.0303	-0.08908	0.15988	0.02358	0.07815	0.14162
87.44	-0.124	-0.0303	-0.11017	0.08957	0.01186	0.07034	0.16662
87.54	-0.12791	-0.04514	-0.12892	0.08566	0.00248	0.05862	0.1338
87.64	-0.14041	-0.06702	-0.13361	0.08488	-0.01158	0.05393	0.17365
87.74	-0.16697	-0.0842	-0.15314	0.14816	-0.01861	0.03909	0.17365
87.84	-0.15837	-0.07327	-0.15939	0.1591	0.0017	0.03596	0.16506
87.94	-0.12635	-0.04827	-0.12736	0.13331	0.00951	0.06799	0.14865
88.04	-0.12166	-0.03577	-0.11955	0.12003	-0.00689	0.08049	0.1838
88.14	-0.13103	-0.04983	-0.13908	0.06535	0.01264	0.08284	0.17365
88.24	-0.11619	-0.04202	-0.12892	0.02785	0.00717	0.09768	0.14318
88.34	-0.10447	-0.0303	-0.1172	-0.01746	0.02436	0.09768	0.22131
88.44	-0.07244	-0.01077	-0.09298	-0.00809	0.04779	0.11721	0.27208
88.54	-0.05369	0.000951767	-0.07423	-0.06278	0.02748	0.12893	0.20333
88.64	-0.06931	-0.01467	-0.08986	-0.09012	0.02671	0.11331	0.12443
88.74	-0.08962	-0.03889	-0.09064	-0.000274777	0.03451	0.10081	0.35412
88.84	-0.06228	-0.01467	-0.07814	-0.01434	0.02748	0.13674	0.54943
88.94	-0.0576	-0.01467	-0.07814	-0.10028	0.0642	0.13362	0.55021
89.04	-0.024	0.02205	-0.04142	-0.21981	0.0853	0.16565	0.59162
89.14	-0.0076	0.04314	-0.02501	-0.15965	0.07045	0.18674	0.31271
89.24	-0.02244	0.0283	-0.04689	0.04034	0.05873	0.16721	-0.00604
89.34	-0.03416	0.00564	-0.05861	0.12785	0.06655	0.14846	-0.01932
89.44	-0.02166	0.01345	-0.04923	0.01769	0.07826	0.14924	-0.09588
89.54	0.0049	0.0322	-0.03986	0.16378	0.06733	0.16799	0.0549
89.64	-0.0076	0.02439	-0.0547	0.09738	0.04936	0.16487	0.24943
89.74	-0.03103	-0.00374	-0.07111	0.11925	0.03608	0.15549	0.2299
89.84	-0.0326	-0.00999	-0.08908	0.138	0.03061	0.14924	0.18771
89.94	-0.03103	-0.01545	-0.09767	0.24816	0.04389	0.1469	0.20802
90.04	-0.01462	0.000951767	-0.08595	0.24816	0.07905	0.16799	0.18771
90.14	0.0174	0.02595	-0.06095	0.41847	0.06966	0.19299	0.10724
90.24	0.01115	0.02673	-0.05705	0.41065	0.03139	0.19377	-0.03573
90.34	-0.03728	-0.02327	-0.10548	0.388	0.0267	0.14846	-0.15995
90.44	-0.03885	-0.03499	-0.10548	-0.00418	0.00795	0.14065	-0.20838
90.54	-0.06228	-0.05686	-0.12892	-0.16668	0.01576	0.11721	-0.15448
90.64	-0.0451	-0.04905	-0.12111	0.26066	0.02749	0.13674	-0.10604
90.74	-0.02634	-0.0303	-0.1047	-0.16199	0.04389	0.14846	0.04709
90.84	-0.00994	-0.01077	-0.08283	-0.21746	0.05092	0.16799	0.24865
90.94	-0.00291	0.000951767	-0.06642	-0.07528	0.0392	0.17659	0.37287
91.04	-0.02244	-0.02327	-0.08595	-0.08231	0.02748	0.13596	0.36974
91.14	-0.05056	-0.04202	-0.11408	-0.06981	0.03061	0.12893	0.44318
91.24	-0.03806	-0.03733	-0.1047	-0.08778	0.03998	0.13674	0.39162
91.34	-0.02166	-0.0303	-0.09767	-0.08856	0.04389	0.13206	0.30646
91.44	-0.01463	-0.03811	-0.09377	-0.06278	0.03764	0.11877	0.25646
91.54	-0.0115	-0.0467	-0.11408	-0.07059	0.03608	0.11252	0.16349
91.64	0.00569	-0.03342	-0.10861	-0.03934	0.01108	0.12112	0.13771
91.74	-0.02713	-0.0428	-0.12501	-0.06668	0.02514	0.09768	0.1463
91.84	-0.02165	-0.04514	-0.12501	-0.04715	0.04936	0.09768	0.17443
91.94	0.000217438	-0.02327	-0.11017	-0.06434	0.03217	0.1094	0.16974
92.04	-0.00994	-0.0303	-0.10939	-0.07762	0.0392	0.10081	0.14865
92.14	-0.0076	-0.0303	-0.10939	-0.04715	0.0392	0.10237	0.15177
92.24	-0.01463	-0.03342	-0.1172	-0.062	0.03451	0.09768	0.28693
92.34	-0.01931	-0.0303	-0.10939	-0.05496	0.04389	0.09768	0.25412
92.44	-0.00681	-0.01858	-0.09767	-0.05965	0.04623	0.10471	0.12287
92.54	-0.00681	-0.01858	-0.09767	-0.03465	0.0392	0.09768	0.10646
92.64	-0.00681	-0.02327	-0.1008	-0.01668	0.02748	0.09768	0.08458
92.74	-0.02166	-0.0467	-0.1172	-0.06668	0.03217	0.08284	0.1424
92.84	-0.02166	-0.04905	-0.1008	-0.06903	0.0228	0.07815	0.10412
92.94	-0.024	-0.0467	-0.09845	-0.10028	0.04858	0.07346	0.12599
93.04	-0.00213	-0.02952	-0.08127	-0.08075	0.04623	0.10237	0.17833
93.14	-0.00291	-0.03342	-0.07892	-0.06668	0.05248	0.10159	0.06427
93.24	-0.00135	-0.0217	-0.08127	-0.10184	0.03139	0.10627	0.14396
93.34	-0.01541	-0.03499	-0.08595	-0.1245	0.03139	0.1094	0.12052
93.44	-0.01463	-0.0217	-0.08595	-0.11825	0.01967	0.12581	0.19005
93.54	-0.01775	-0.03811	-0.09767	-0.10419	0.0228	0.11643	0.24787
93.64	-0.024	-0.03499	-0.08283	-0.12918	0.02748	0.11252	0.28927
93.74	-0.02634	-0.03499	-0.08595	-0.12528	0.0353	0.11721	0.26896
93.84	-0.01853	-0.02952	-0.08986	-0.01121	0.05873	0.12502	0.35959
93.94	0.000217438	-0.01077	-0.0633	0.02707	0.05561	0.16018	0.30724
94.04	-0.00994	-0.00217	-0.08439	-0.06668	0.04936	0.14534	0.23224
94.14	-0.00369	-0.00374	-0.08751	-0.01122	0.05561	0.14377	0.24005
94.24	0.01818	0.00955	-0.08127	-0.21122	0.05405	0.16409	0.23458
94.34	0.000218868	-0.00374	-0.09767	-0.13856	0.05561	0.14065	0.15724
94.44	0.0135	0.000951767	-0.09298	0.1216	0.0392	0.14534	0.24396
94.54	-0.00291	-0.01077	-0.09767	0.2755	0.0267	0.14065	0.14552
94.64	-0.0076	-0.01858	-0.09845	0.25285	0.00483	0.11643	0.11349
94.74	-0.03416	-0.04983	-0.12501	0.21769	0.01967	0.09455	0.02209
94.84	-0.03728	-0.04983	-0.12501	0.48175	0.00639	0.0969	0.05724
94.94	-0.05056	-0.0467	-0.13361	0.8966	0.00483	0.08596	0.04005
95.04	-0.04197	-0.03811	-0.12033	0.0091	0.000139236	0.11018	0.08068
95.14	-0.03728	-0.05295	-0.12814	-0.39012	-0.000641108	0.09377	0.07521
95.24	-0.05056	-0.06311	-0.14142	-0.67762	0.00405	0.08518	0.04005
95.34	-0.05056	-0.05374	-0.13673	-0.2284	0.02905	0.08987	0.02131
95.44	-0.04588	-0.04045	-0.12033	-0.61512	0.01186	0.10627	0.03771
95.54	-0.06853	-0.05764	-0.1297	-0.70184	0.03451	0.09377	0.07287
95.64	-0.03416	-0.0303	-0.09767	0.01457	0.1025	0.12112	0.10333
95.74	0.03539	0.03611	-0.03127	0.10286	0.18061	0.19065	0.14632
95.84	0.10335	0.12595	0.04842	0.12238	0.22358	0.27815	0.18615
95.94	0.14631	0.15876	0.0867	0.29972	0.17045	0.31331	0.1924
96.04	0.11037	0.11345	0.04608	0.22081	0.12201	0.26955	0.16192
96.14	0.07131	0.06736	0.00467	0.113	0.11653	0.2344	0.12833
96.24	0.06583	0.04705	-0.00548	0.17158	-0.00611	0.22581	0.13222
96.34	-0.04747	-0.07249	-0.11564	-0.20265	-0.20455	0.11409	0.01893
96.44	-0.23885	-0.26624	-0.31408	-0.78153	-0.33501	-0.07966	-0.22323
96.54	-0.36931	-0.3967	-0.44142	-0.58465	-0.27408	-0.21013	-0.38728
96.64	-0.30838	-0.34827	-0.37189	-0.67919	-0.21625	-0.16795	-0.34354
96.74	-0.24273	-0.28186	-0.30158	-0.29167	-0.09361	-0.10701	-0.26852
96.84	-0.12086	-0.17014	-0.18439	-0.18307	0.01576	0.01096	-0.1193
96.94	-0.01697	-0.06077	-0.07736	0.1466	0.15014	0.11799	-0.00526
97.04	0.11507	0.07595	0.06405	0.31848	0.17592	0.2594	0.16428
97.14	0.14162	0.09158	0.07811	0.23722	0.0845	0.28518	0.24005
97.24	0.05489	-0.0092	-0.00158	0.30127	0.000920296	0.19377	0.15332
97.34	-0.03339	-0.09983	-0.10002	0.0458	-0.12095	0.09846	0.06894
97.44	-0.12869	-0.20217	-0.22345	-0.2159	-0.0811	-0.00388	-0.0451
97.54	-0.08415	-0.15374	-0.1672	-0.38152	-0.00845	0.04768	0.04241
97.64	-0.02322	-0.10217	-0.10627	-0.42137	-0.00689	0.10549	0.18537
97.74	-0.01853	-0.11233	-0.10939	-0.30809	-0.00299	0.09768	0.18849
97.84	-0.01306	-0.11858	-0.11252	-0.21433	0.0392	0.09455	0.17522
97.94	0.02444	-0.07327	-0.05861	-0.1284	0.1025	0.14143	0.23224
98.04	0.07992	-0.0178	-0.00314	-0.07683	0.20795	0.19924	0.2721
98.14	0.18069	0.08767	0.09061	0.05206	0.32437	0.29768	0.33849
98.24	0.31897	0.2158	0.2117	0.22239	0.3642	0.41565	0.451
98.34	0.3729	0.25251	0.25858	0.22085	0.56498	0.46096	0.47602
98.44	0.59319	0.46814	0.46717	0.39347	0.4821	0.67112	0.69474
98.54	0.50718	0.37751	0.37655	0.41918	0.03373	0.57893	0.5978
98.64	0.06897	-0.07561	-0.07189	0.0716	-0.33583	0.1469	0.10568
98.74	-0.3045	-0.44436	-0.44142	0.26141	-0.55767	-0.22263	-0.30451
98.84	-0.5146	-0.66624	-0.6633	0.06303	-0.38111	-0.44451	-0.5482
98.94	-0.3451	-0.49436	-0.48673	-0.08387	-0.24126	-0.27263	-0.38338
99.04	-0.18806	-0.35686	-0.3508	-0.78387	-0.19908	-0.13513	-0.21541
99.14	-0.12009	-0.29905	-0.29689	-0.8284	-0.13421	-0.08591	-0.12323
99.24	-0.05991	-0.23889	-0.22736	-0.3065	0.0517	-0.02576	-0.05054
99.34	0.11898	-0.05764	-0.0422	-0.04011	0.13295	0.15315	0.12757
99.44	0.20491	0.01658	0.03905	-0.53309	0.1728	0.2344	0.2213
99.54	0.25178	0.05955	0.0867	-0.17215	0.19936	0.27424	0.2674
99.64	0.27834	0.07595	0.10545	0.53253	0.23842	0.3008	0.2674
99.74	0.31272	0.11033	0.14452	0.84581	0.2267	0.33674	0.33068
99.84	0.30178	0.09861	0.1328	0.6091	0.24311	0.30862	0.32912
99.94	0.31819	0.11501	0.1492	0.00597	0.25795	0.32502	0.34708
100.04	0.34787	0.13298	0.16717	-0.02137	0.23842	0.34299	0.36818
100.14	0.33772	0.11814	0.14061	0.313	0.1517	0.32815	0.36115
100.24	0.26506	0.01892	0.05389	0.04034	0.13608	0.24143	0.29317
100.34	0.2385	-0.00764	0.01405	0.05988	0.13608	0.21409	0.24396
100.44	0.24787	-0.00295	0.00858	0.11378	0.10873	0.21877	0.25177
100.54	0.2299	-0.02327	-0.01642	-0.06825	0.08686	0.19377	0.26661
100.64	0.201	-0.04514	-0.03048	-0.20184	0.09389	0.16174	0.28927
100.74	0.21584	-0.03811	-0.02033	-0.09481	0.06811	0.16721	0.27365
100.84	0.22522	-0.05686	-0.02658	-0.22918	0.10014	0.15784	0.21037
100.94	0.24553	-0.0467	0.00311	-0.05106	0.06654	0.18596	0.2424
101.04	0.21662	-0.06545	-0.02658	0.163	0.01967	0.16096	0.20333
101.14	0.17209	-0.10842	-0.0547	0.26925	0.04233	0.12112	0.10333
101.24	0.19944	-0.07795	-0.03673	0.49348	0.05561	0.14377	0.1424
101.34	0.22366	-0.07249	-0.02736	0.45988	0.05951	0.16018	0.23302
101.44	0.23225	-0.06077	-0.01877	0.38566	0.04155	0.16409	0.33849
101.54	0.21584	-0.07405	-0.03205	0.14738	0.03139	0.14377	0.30958
101.64	0.20803	-0.08967	-0.0383	-0.04793	0.00795	0.14065	0.30412
101.74	0.18459	-0.11546	-0.05861	-0.0659	0.01186	0.11721	0.18146
101.84	0.18381	-0.11624	-0.07423	-0.08544	-0.02095	0.1094	0.27208
101.94	0.14866	-0.14436	-0.09455	-0.22997	-0.04206	0.08127	0.1924
102.04	0.13458	-0.17483	-0.11642	-0.17529	-0.11002	0.06409	-0.09277
102.14	0.06662	-0.23811	-0.18908	-0.24715	-0.09284	-0.00857	-0.6537
102.24	0.0838	-0.22092	-0.19064	-0.17216	-0.15689	0.01174	-0.47324
102.34	0.02757	-0.28499	-0.24298	-0.2784	-0.12721	-0.05857	-0.47401
102.44	0.06037	-0.25217	-0.21017	-0.27684	-0.11003	-0.02732	-0.53885
102.54	0.0713	-0.23811	-0.19923	-0.25498	-0.20533	-0.000757217	0.05723
102.64	-0.024	-0.32874	-0.29923	-0.43622	-0.32484	-0.09138	0.58615
102.74	-0.13648	-0.44124	-0.41877	-0.55417	-0.20221	-0.20701	-0.01071
102.84	-0.00754	-0.31545	-0.2883	-0.37132	0.13061	-0.08591	0.79557
102.94	0.34319	0.02205	0.05155	0.03331	0.31811	0.2469	1.0924
103.04	0.5096	0.19783	0.20858	0.20441	0.3353	0.41565	0.46115
103.14	0.51272	0.22439	0.22733	0.20675	0.36421	0.42971	0.54396
103.24	0.54866	0.26267	0.2617	0.24738	0.39545	0.46565	0.31193
103.34	0.58771	0.29783	0.30077	0.2708	0.30639	0.50002	0.36582
103.44	0.51819	0.21814	0.22967	0.33644	0.14075	0.40549	0.30959
103.54	0.35646	0.05955	0.06639	0.24971	0.0767	0.24221	0.14942
103.64	0.28928	-0.00764	-0.00548	-0.02528	0.000923395	0.17502	0.07287
103.74	0.21272	-0.0842	-0.08595	0.40051	0.02358	0.10159	0.02912
103.84	0.23147	-0.06858	-0.07033	0.58644	0.02826	0.12502	0.10021
103.94	0.21975	-0.06545	-0.06955	0.93722	0.01889	0.12971	0.13224
104.04	0.20334	-0.08655	-0.07892	-0.912	-0.000641823	0.11565	0.12989
104.14	0.18069	-0.11624	-0.10158	-0.15653	-0.0233	0.08596	0.0838
104.24	0.17288	-0.12874	-0.11408	0.38957	-0.01939	0.06877	0.0924
104.34	0.1885	-0.12014	-0.09767	-0.08543	0.01655	0.05549	0.08693
104.44	0.21975	-0.09202	-0.0547	0.00128	0.0439	0.09846	0.10802
104.54	0.24007	-0.06467	-0.04611	0.0591	0.10483	0.12112	0.15568
104.64	0.28459	-0.00764	0.01483	0.08878	0.07514	0.16331	0.24787
104.74	0.25256	-0.03733	-0.01798	0.05832	0.08139	0.13831	0.25724
104.84	0.26273	-0.0342	-0.01955	0.11692	0.15326	0.13674	0.24788
104.94	0.34631	0.0447	0.05936	0.23566	0.24467	0.21565	0.2963
105.04	0.44319	0.13455	0.16561	0.40441	0.2603	0.31018	0.32443
105.14	0.44162	0.13298	0.16639	0.37707	0.172	0.31565	0.6049
105.24	0.34864	0.04001	0.0742	0.33331	0.10795	0.22268	0.58067
105.34	0.28459	-0.02405	0.00702	0.40128	0.10639	0.15862	0.72052
105.44	0.27365	-0.02561	-0.01173	0.27628	0.08061	0.14768	0.74865
105.54	0.24709	-0.03499	-0.02033	0.03566	0.09467	0.12424	1.04865
105.64	0.25178	-0.02561	-0.01095	0.0255	0.08138	0.13362	-0.4537
105.74	0.23381	-0.04358	-0.02892	-0.20888	0.03139	0.11721	-0.40136
105.84	0.19162	-0.08577	-0.07111	-0.22607	-0.00299	0.07737	-0.16464
105.94	0.1549	-0.1303	-0.11252	-0.11278	-0.01315	0.04768	0.00646
106.04	0.15177	-0.14045	-0.11798	0.02237	-0.04361	0.03049	0.06817
106.14	0.11037	-0.1717	-0.14923	-0.10262	-0.07017	0.01877	0.12365
106.24	0.07912	-0.19827	-0.1758	-0.12528	-0.07408	-0.00779	0.10568
106.34	0.07522	-0.19045	-0.1797	-0.13622	-0.07017	-0.01638	-0.03416
106.44	0.08225	-0.19124	-0.1758	-0.09793	-0.09049	-0.01951	-0.07635
106.54	0.05959	-0.22092	-0.20627	-0.09403	-0.15221	-0.04685	-0.09511
106.64	0.02131	-0.25686	-0.25392	-0.09793	-0.11235	-0.09295	-0.16698
106.74	0.05647	-0.22874	-0.23048	-0.0573	-0.07017	-0.06638	-0.10994
106.84	0.10178	-0.18342	-0.19533	-0.05653	-0.08189	-0.01951	-0.0701
106.94	0.09475	-0.19514	-0.20705	-0.03075	-0.07408	-0.03123	-0.1201
107.04	0.09084	-0.19436	-0.19923	0.06378	-0.06549	-0.02341	-0.11854
107.14	0.09475	-0.18889	-0.18751	0.16535	-0.06783	-0.01482	-0.07479
107.24	0.09006	-0.20295	-0.18361	0.25597	-0.08189	-0.01248	-0.0701
107.34	0.09475	-0.20686	-0.19533	0.06379	-0.05767	-0.01248	-0.07244
107.44	0.12365	-0.16624	-0.15939	-0.08231	-0.06236	0.00471	-0.08729
107.54	0.11428	-0.16624	-0.16877	-0.15418	-0.03814	2.38419e-05	-0.1201
107.64	0.1385	-0.14671	-0.15158	-0.27372	-0.01626	0.02424	-0.10604
107.74	0.15569	-0.12952	-0.14142	-0.32137	-0.00689	0.03752	-0.08963
107.84	0.15803	-0.12405	-0.12111	-0.23387	0.000139236	0.03987	-0.06854
107.94	0.15725	-0.12014	-0.12501	-0.18309	0.01265	0.03909	-0.07167
108.04	0.17757	-0.09983	-0.09689	-0.13621	0.06342	0.05471	-0.0365
108.14	0.22053	-0.05686	-0.05392	-0.02684	0.08998	0.10237	0.02287
108.24	0.24241	-0.0303	-0.02736	-0.0245	0.08217	0.12893	0.05958
108.34	0.23538	-0.0303	-0.03205	-0.0534	0.10483	0.12581	0.07287
108.44	0.25022	-0.01858	-0.02423	0.00207	0.1017	0.13596	0.07833
108.54	0.24396	-0.01545	-0.03048	-0.012	0.06576	0.13284	0.06349
108.64	0.20803	-0.04514	-0.06642	-0.06356	0.06811	0.10159	0.0299
108.74	0.20803	-0.04514	-0.06642	-0.10497	0.07748	0.10159	0.04474
108.84	0.20334	-0.04749	-0.07111	-0.13309	0.05795	0.0969	0.05177
108.94	0.18381	-0.06233	-0.09064	-0.10653	0.0392	0.07737	0.02912
109.04	0.15803	-0.08811	-0.11955	-0.14793	0.0392	0.0594	-0.00604
109.14	0.176	-0.07795	-0.11095	-0.13309	0.04389	0.06956	-0.00995
109.24	0.17756	-0.07952	-0.1047	-0.14794	0.02983	0.07112	0.00177
109.34	0.17991	-0.09358	-0.11408	-0.12684	0.04467	0.07034	-0.00291
109.44	0.19397	-0.0717	-0.09533	-0.20028	0.06186	0.08752	0.03068
109.54	0.21116	-0.0592	-0.08283	-0.087	0.06733	0.10471	0.05256
109.64	0.21272	-0.04124	-0.06955	-0.0495	0.0892	0.11331	0.07287
109.74	0.2385	-0.02717	-0.05548	-0.01746	0.09936	0.12034	0.09474
109.84	0.25177	-0.01389	-0.0422	-0.04247	0.06967	0.13362	0.11192
109.94	0.21506	-0.05061	-0.07892	-0.02918	0.05795	0.0969	0.06349
110.04	0.21115	-0.05295	-0.09377	-0.07059	0.0353	0.08987	0.05177
110.14	0.18537	-0.06155	-0.10939	-0.1409	-0.02487	0.07424	0.01427
110.24	0.12052	-0.11389	-0.16955	-0.19326	-0.09752	0.02659	-0.05058
110.34	0.06428	-0.17014	-0.2258	-0.25418	-0.0733	-0.03513	-0.10682
110.44	0.08694	-0.1553	-0.20314	-0.24872	-0.07486	-0.01169	-0.08885
110.54	0.09475	-0.14749	-0.18751	-0.21121	-0.06549	-0.00388	-0.07166
110.64	0.11741	-0.12795	-0.16798	-0.16122	-0.04595	0.01565	-0.0451
110.74	0.151	-0.11546	-0.14377	-0.13153	-0.0233	0.03987	-0.02557
110.84	0.18069	-0.0928	-0.12111	-0.12918	0.000139236	0.06252	-0.00994
110.94	0.20412	-0.05764	-0.09767	-0.11825	0.000136256	0.08284	0.0174
111.04	0.21584	-0.04592	-0.08595	-0.11747	-0.00767	0.08987	0.01739
111.14	0.19319	-0.06233	-0.09845	-0.1284	-0.03111	0.07737	0.00255
111.24	0.17678	-0.0928	-0.12892	-0.10575	-0.0147	0.0469	-0.02557
111.34	0.19319	-0.08108	-0.11252	-0.01824	0.01498	0.0633	-0.00916
111.44	0.23069	-0.05842	-0.09455	0.06535	0.01186	0.09299	0.02365
111.54	0.22756	-0.05217	-0.08127	0.10675	0.000139236	0.08987	0.0299
111.64	0.21116	-0.04983	-0.09767	0.10988	-0.01236	0.07815	0.04474
111.74	0.18381	-0.06702	-0.11486	0.13878	-0.03189	0.07268	0.02755
111.84	0.17288	-0.07327	-0.13283	0.09973	0.000920296	0.05471	0.00959
111.94	0.19631	-0.04202	-0.1047	0.04347	0.02826	0.06799	0.03458
112.04	0.21271	-0.03342	-0.07423	-0.04013	-0.00455	0.09377	0.04864
112.14	0.17991	-0.06155	-0.09767	-0.11669	-0.00845	0.06565	0.03224
112.24	0.18772	-0.05842	-0.09455	-0.087	0.000139236	0.05862	0.03615
112.34	0.18928	-0.05686	-0.09298	-0.07841	-0.0272	0.05081	0.03458
112.44	0.17678	-0.06545	-0.1133	-0.15809	-0.04595	0.01174	0.00958
112.54	0.16506	-0.08889	-0.13673	-0.24481	-0.03111	2.38419e-05	-0.01385
112.64	0.18459	-0.06936	-0.1172	-0.15965	-0.03267	0.01956	0.000990868
112.74	0.18772	-0.07092	-0.11408	-0.10262	-0.05299	0.02268	-0.00604
112.84	0.17757	-0.08811	-0.11642	-0.12137	-0.03111	-0.00232	-0.00916
112.94	0.21194	-0.05374	-0.08986	-0.09715	-0.05142	0.03127	0.02521
113.04	0.19632	-0.08108	-0.1172	-0.06668	-0.02799	0.01487	-0.00213
113.14	0.22678	-0.05061	-0.07502	0.00675	-0.03893	0.0469	0.02052
113.24	0.19631	-0.07249	-0.10861	-0.00497	-0.06939	0.02659	0.00489
113.34	0.16272	-0.10764	-0.14064	-0.08231	-0.04752	0.000804901	-0.02401
113.44	0.16741	-0.08577	-0.11408	-0.13387	-0.05768	0.02268	-0.00682
113.54	0.14709	-0.09592	-0.12736	-0.1245	-0.07017	0.00159	-0.02557
113.64	0.12522	-0.11311	-0.14455	-0.08934	-0.10611	-0.01248	-0.03338
113.74	0.07053	-0.15608	-0.1922	-0.18465	-0.10377	-0.06716	-0.08104
113.84	0.08303	-0.13889	-0.17502	-0.16356	-0.09439	-0.04998	-0.06385
113.94	0.09084	-0.13967	-0.16955	-0.14247	-0.09438	-0.04763	-0.05682
114.04	0.10648	-0.13967	-0.14845	-0.1573	-0.05299	-0.04607	-0.04197
114.14	0.1385	-0.09592	-0.10002	-0.14715	0.05094	0.000804901	0.00802
114.24	0.23539	-0.00374	0.0007658	-0.05573	0.14936	0.10627	0.10726
114.34	0.33381	0.08455	0.08983	0.00832	0.16967	0.20002	0.2174
114.44	0.35725	0.11423	0.10624	-0.02372	0.15482	0.22346	0.24083
114.54	0.34708	0.10564	0.09608	-0.11123	0.09545	0.20862	0.24161
114.64	0.27678	0.03064	0.0453	-0.19403	-0.07487	0.13909	0.18068
114.74	0.10177	-0.14436	-0.14142	-0.45888	-0.16392	-0.03591	0.0127
114.84	0.00412	-0.22717	-0.23205	-0.58153	-0.16783	-0.11013	-0.08495
114.94	0.0049	-0.23655	-0.22658	-0.37918	-0.17643	-0.11404	-0.08417
115.04	-0.0037	-0.2467	-0.23048	-0.14169	-0.24596	-0.12498	-0.09746
115.14	-0.07322	-0.31155	-0.3047	-0.02059	-0.26158	-0.18435	-0.17713
115.24	-0.09197	-0.3303	-0.31642	0.12081	-0.27877	-0.21326	-0.20526
115.34	-0.09355	-0.34045	-0.33361	0.01767	-0.39517	-0.2281	-0.21074
115.44	-0.21463	-0.45999	-0.44533	-0.21278	-0.52796	-0.34919	-0.33026
115.54	-0.34897	-0.59749	-0.58283	-0.4315	-0.33892	-0.48904	-0.4646
115.64	-0.18494	-0.41311	-0.39845	-0.24169	0.03377	-0.29998	-0.2662
115.74	0.18619	-0.05217	-0.02892	0.09819	0.27436	0.07971	0.10884
115.84	0.41272	0.17439	0.18827	0.26535	0.29936	0.30627	0.33849
115.94	0.43694	0.2033	0.20545	0.2716	0.22047	0.33518	0.37521
116.04	0.35492	0.1283	0.1117	0.16224	0.30405	0.24846	0.29319
116.14	0.43381	0.21423	0.21014	0.24894	0.22123	0.34221	0.37599
116.24	0.35099	0.12439	0.12264	0.11534	0.17592	0.25237	0.28926
116.34	0.30099	0.07908	0.07889	0.05753	0.1478	0.21877	0.24395
116.44	0.25412	0.03923	0.03436	-0.00497	0.15795	0.17893	0.20412
116.54	0.28381	0.05251	0.05077	-0.02763	0.12826	0.19221	0.21427
116.64	0.26584	0.03611	0.01561	-0.06668	0.13685	0.16409	0.18771
116.74	0.27443	0.04001	0.01483	-0.05419	0.08217	0.16799	0.20098
116.84	0.22756	-0.01155	-0.04298	-0.12138	0.06264	0.11331	0.14318
116.94	0.20334	-0.02639	-0.07423	-0.10575	0.01967	0.09377	0.11427
117.04	0.15334	-0.08108	-0.12033	-0.12215	0.02826	0.05862	0.07599
117.14	0.16194	-0.06077	-0.1047	-0.09637	0.04624	0.06721	0.08458
117.24	0.16819	-0.05452	-0.09533	-0.07137	0.08608	0.07346	0.08381
117.34	0.20959	-0.01311	-0.05783	-0.000280976	0.06264	0.11799	0.13536
117.44	0.20803	-0.03108	-0.07892	-0.02684	0.03216	0.10159	0.11896
117.54	0.17287	-0.05686	-0.11642	-0.04325	-0.00611	0.07424	0.09473
117.64	0.13459	-0.09514	-0.17033	-0.08465	0.08999	0.03284	0.05021
117.74	0.23226	0.000951767	-0.07423	0.0591	0.14545	0.12893	0.12678
117.84	0.28302	0.05955	-0.02345	0.13253	0.0892	0.18752	0.18223
117.94	0.23069	0.0158	-0.07111	0.08097	0.11499	0.14377	0.13849
118.04	0.26038	0.03064	-0.05314	0.12317	0.16342	0.15862	0.1635
118.14	0.30881	0.07751	-0.0047	0.2255	0.1767	0.20237	0.21193
118.24	0.3174	0.09236	0.00545	0.2591	0.17201	0.21565	0.22521
118.34	0.31351	0.0908	0.01561	0.29582	0.22279	0.21877	0.23928
118.44	0.35647	0.14158	0.04998	0.39894	0.19076	0.26955	0.28693
118.54	0.31661	0.10173	0.00311	0.37784	0.12826	0.23674	0.23223
118.64	0.24709	0.04236	-0.06408	0.22785	0.13686	0.16721	0.1674
118.74	0.2674	0.0572	-0.05783	0.13019	0.12514	0.18049	0.16662
118.84	0.26272	0.04783	-0.06252	0.13175	0.11655	0.17112	0.1588
118.94	0.25412	0.03923	-0.05939	0.12707	0.10951	0.15549	0.14865
119.04	0.24553	0.03533	-0.06642	0.07238	0.08998	0.15159	0.14943
119.14	0.22365	0.02048	-0.08595	-0.05184	0.06264	0.13674	0.13458
119.24	0.201	-0.00217	-0.10861	-0.02684	0.02826	0.11409	0.1213
119.34	0.18146	-0.02639	-0.13283	0.01144	-0.00142	0.08674	0.10255
119.44	0.17131	-0.04358	-0.14533	0.00207	-0.03033	0.07346	0.07599
119.54	0.13459	-0.07717	-0.19611	-0.12215	-0.03189	0.03518	0.02833
119.64	0.14553	-0.0842	-0.21017	-0.25028	-0.02798	0.03127	0.00568
119.74	0.15647	-0.07795	-0.2008	-0.33387	0.00795	0.03752	0.02131
119.84	0.1924	-0.04202	-0.15236	-0.35184	-0.01861	0.0633	0.04786
119.94	0.17756	-0.06155	-0.17033	-0.4745	-0.00455	0.04377	0.03771
120.04	0.19162	-0.05452	-0.16095	-0.5495	-0.04361	0.05784	0.05958
120.14	0.16037	-0.0842	-0.20002	-0.47293	-0.01001	0.01877	0.05646
120.24	0.20101	-0.04592	-0.17111	-0.28542	0.05873	0.04768	0.07287
120.34	0.26272	0.02517	-0.09767	0.03176	0.0978	0.10627	0.13459
120.44	0.29475	0.05486	-0.08517	0.13097	0.09388	0.12893	0.15021
120.54	0.27756	0.04705	-0.09533	0.20441	0.06655	0.11565	0.13849
120.64	0.22444	0.00955	-0.12033	0.10128	0.09545	0.08674	0.10412
120.74	0.2674	0.04861	-0.08908	0.09581	0.09623	0.11799	0.13537
120.84	0.27367	0.03923	-0.09845	0.21692	0.18451	0.11643	0.11819
120.94	0.37287	0.12986	-0.01095	0.27003	0.2267	0.20393	0.19005
121.04	0.41975	0.16501	0.03123	0.30129	0.23842	0.24612	0.24709
121.14	0.42209	0.18142	0.04452	0.39972	0.21731	0.27424	0.27287
121.24	0.39395	0.16423	0.02889	0.35362	0.13373	0.26018	0.26113
121.34	0.29473	0.07439	-0.05783	0.06142	0.02514	0.1719	0.15801
121.44	0.18225	-0.03499	-0.17345	-0.29481	-0.16471	0.06877	0.0549
121.54	-0.02479	-0.21936	-0.35002	-0.74091	-0.21002	-0.12185	-0.10839
121.64	-0.13494	-0.26467	-0.38595	-0.81981	-0.21158	-0.15935	-0.1537
121.74	-0.20291	-0.26155	-0.38752	-0.75653	-0.18658	-0.16091	-0.15994
121.84	-0.21695	-0.24671	-0.36955	-0.56433	-0.10377	-0.14763	-0.17556
121.94	-0.13103	-0.14671	-0.26486	-0.387	-0.12173	-0.04998	-0.06776
122.04	-0.14431	-0.15999	-0.28986	-0.31512	-0.08111	-0.06326	-0.04979
122.14	-0.12791	-0.13108	-0.26095	-0.23465	-0.02642	-0.03435	-0.000572205
122.24	-0.08727	-0.08108	-0.20627	-0.22215	0.0228	0.01565	0.02209
122.34	-0.04275	-0.0342	-0.15236	-0.17137	0.04623	0.07424	0.05178
122.44	-0.03025	-0.00686	-0.12189	-0.1495	0.01655	0.10471	0.04787
122.54	-0.05759	-0.0428	-0.14845	-0.17996	0.03686	0.07502	0.09943
122.64	-0.00603	-0.02483	-0.12658	-0.16669	0.05014	0.09534	0.1713
122.74	0.03303	-0.00686	-0.11798	-0.10106	0.02201	0.12112	0.20489
122.84	0.04162	-0.02795	-0.14611	-0.07137	0.01264	0.09534	0.43068
122.94	0.04944	-0.02952	-0.15548	-0.10419	0.02749	0.0758	0.68146
123.04	0.0635	-0.0178	-0.14064	-0.01981	0.04389	0.09768	0.59084
123.14	0.07287	-0.00608	-0.11252	0.05128	0.04311	0.1094	0.3174
123.24	0.0674	0.000170708	-0.1133	0.05441	0.03139	0.10159	-0.12479
123.34	0.02365	-0.02327	-0.1297	0.14035	0.03139	0.08518	-0.20604
123.44	0.00881	-0.0303	-0.13673	0.19503	0.03061	0.08674	-0.21307
123.54	0.000218153	-0.0467	-0.14845	0.17394	0.03217	0.07034	-0.16151
123.64	-0.02947	-0.04905	-0.14377	0.05206	0.0392	0.07502	-0.04276
123.74	-0.0615	-0.04202	-0.13673	0.04113	0.04233	0.08518	0.05177
123.84	-0.10994	-0.0467	-0.13361	-0.09559	0.0353	0.07346	0.01661
123.94	-0.16775	-0.05374	-0.14845	-0.22528	0.03608	0.06643	0.04865
124.04	-0.19744	-0.06155	-0.15626	-0.24715	0.03139	0.06721	0.06896
124.14	-0.17088	-0.06467	-0.15626	0.11222	0.04701	0.05784	0.09865
124.24	-0.06385	-0.03342	-0.13205	0.07159	0.04233	0.07502	0.12443
124.34	0.05334	-0.0428	-0.13361	0.07706	0.03608	0.06565	0.10568
124.44	0.15022	-0.06545	-0.14298	-0.01825	0.01967	0.04299	0.07755
124.54	0.07053	-0.08889	-0.16408	-0.13778	0.0228	0.00784	0.06349
124.64	0.04709	-0.08577	-0.16095	-0.36668	0.03217	0.01956	0.04865
124.74	0.10022	-0.06858	-0.15158	-0.30418	0.04233	0.02424	0.04474
124.84	0.11194	-0.05842	-0.14142	-0.25497	0.04389	0.04534	0.04787
124.94	0.09631	-0.05686	-0.13673	-0.23075	0.05873	0.04846	0.04943
125.04	0.09006	-0.04202	-0.12033	-0.23075	0.0517	0.05081	0.06427
125.14	0.05569	-0.06155	-0.14142	-0.23387	0.06576	0.0344	0.05333
125.24	0.07522	-0.0303	-0.12892	-0.13309	0.06967	0.05862	0.0713
125.34	0.06663	-0.02717	-0.13361	-0.14949	0.07592	0.06174	0.07912
125.44	0.08928	-0.01311	-0.11173	-0.13622	0.06576	0.0758	0.07677
125.54	0.08147	-0.01467	-0.10548	-0.12997	0.05873	0.07424	0.0799
125.64	0.07522	-0.02327	-0.09845	-0.12528	0.05405	0.06252	0.06818
125.74	0.07053	-0.03811	-0.1172	-0.16121	0.05873	0.04143	0.05177
125.84	0.08459	-0.0303	-0.10548	-0.13231	0.06342	0.04065	0.06115
125.94	0.07053	-0.02249	-0.09767	-0.12528	0.05873	0.05862	0.06427
126.04	0.09084	-0.01389	-0.09767	-0.15653	0.05405	0.05862	0.05958
126.14	0.09006	-0.02327	-0.10236	-0.17372	0.05404	0.05393	0.05255
126.24	0.08303	-0.0303	-0.09767	-0.19481	0.03608	0.0469	0.05255
126.34	0.07678	-0.04124	-0.1133	-0.18388	0.02436	0.03127	0.06114
126.44	0.05959	-0.05764	-0.13673	-0.2034	0.0267	0.00784	0.03224
126.54	0.04787	-0.05764	-0.13673	-0.22215	0.0267	0.00471	0.03771
126.64	0.06272	-0.04749	-0.12189	-0.20575	0.01655	0.00237	0.05177
126.74	0.04319	-0.05295	-0.12892	-0.21121	0.01264	-0.01169	0.04474
126.84	0.0635	-0.04514	-0.11955	-0.15496	0.01967	0.000804901	0.04943
126.94	0.08303	-0.03811	-0.1172	-0.10965	0.01498	0.00784	0.0674
127.04	0.06741	-0.0428	-0.12189	-0.08622	0.02826	0.01018	0.05958
127.14	0.0674	-0.04124	-0.1133	-0.08934	0.01889	0.00471	0.06115
127.24	0.05959	-0.05061	-0.1297	-0.10653	0.01967	-0.00779	0.04865
127.34	0.05881	-0.03889	-0.12892	-0.11512	0.02748	-0.01169	0.05568
127.44	0.05178	-0.03733	-0.13205	-0.1245	0.04389	-0.01169	0.06896
127.54	0.06506	-0.03342	-0.12033	-0.10887	0.03764	0.00471	0.06896
127.64	0.06584	-0.03499	-0.12189	-0.11825	0.04389	-0.00935	0.05958
127.74	0.07209	-0.03342	-0.12033	-0.12059	0.03451	-0.01795	0.06115
127.84	0.05959	-0.0428	-0.1297	-0.16122	0.03217	-0.04373	0.05177
127.94	0.051	-0.04202	-0.13361	-0.17606	0.02748	-0.03123	0.04474
128.04	0.04397	-0.04202	-0.14064	-0.16747	0.0228	-0.03591	0.04474
128.14	0.04397	-0.04202	-0.14064	-0.15653	0.02123	-0.04294	0.05255
128.24	0.05256	-0.03342	-0.13205	-0.17606	-0.000641823	-0.03435	0.05333
128.34	0.03615	-0.02639	-0.13205	-0.22684	-0.0108	-0.03904	0.04865
128.44	0.03615	-0.03108	-0.12501	-0.20184	-0.0272	-0.03904	0.05646
128.54	0.03147	-0.04983	-0.14142	-0.14481	-0.01236	-0.05388	0.05646
128.64	0.02912	-0.03811	-0.13673	-0.10653	-0.0358	-0.04685	0.05646
128.74	0.03147	-0.05452	-0.15314	-0.1495	-0.03033	-0.06794	0.04005
128.84	0.03225	-0.04905	-0.15548	-0.15965	0.00483	-0.07419	0.05256
128.94	0.06037	-0.02561	-0.12501	-0.0745	0.01498	-0.04607	0.06896
129.04	0.05412	-0.02717	-0.13361	-0.09872	0.01967	-0.05935	0.07052
129.14	0.04865	-0.02249	-0.12892	-0.10887	0.01186	-0.04294	0.07677
129.24	0.03615	-0.0217	-0.13986	-0.08231	0.00717	-0.0656	0.05646
129.34	0.03615	-0.03108	-0.15705	-0.09559	0.000920296	-0.07498	0.05177
129.44	0.02444	-0.03499	-0.16017	-0.12918	0.0267	-0.0656	0.04552
129.54	0.04397	-0.0303	-0.14845	-0.10809	0.01264	-0.05857	0.05646
129.64	0.03928	-0.02717	-0.15626	-0.07528	0.03139	-0.05857	0.04474
129.74	0.04397	-0.01389	-0.14142	-0.05028	0.05092	-0.04685	0.05646
129.84	0.04397	-0.01077	-0.13205	-0.04715	0.04623	-0.03123	0.06427
129.94	0.02444	0.000951767	-0.13673	-0.06356	0.04076	-0.01951	0.07599
130.04	0.02131	-0.00217	-0.13986	-0.06434	0.05405	-0.02263	0.07287
130.14	0.02756	-0.00374	-0.14142	-0.07293	0.06186	-0.01638	0.06662
130.24	0.04397	0.00408	-0.14455	-0.12059	0.06655	-0.01169	0.07208
130.34	0.04397	-0.00295	-0.14455	-0.15809	0.08764	-0.01169	0.07209
130.44	0.05647	0.02126	-0.1172	-0.18231	0.0853	0.00784	0.10021
130.54	0.06819	0.0283	-0.1172	-0.07684	0.07826	0.01487	0.0924
130.64	0.08225	0.02517	-0.12033	0.01847	0.07358	0.01252	0.08302
130.74	0.07053	0.02751	-0.12658	0.00754	0.08295	0.01487	0.05959
130.84	0.07991	0.0322	-0.11564	-0.04872	0.1017	0.02893	0.07287
130.94	0.08694	0.0322	-0.11798	-0.09247	0.10483	0.04612	0.06818
131.04	0.07834	0.03533	-0.11017	-0.04481	0.0978	0.05393	0.07833
131.14	0.07131	0.03298	-0.1172	-0.02684	0.10248	0.0469	0.07208
131.24	0.076	0.03298	-0.11252	-0.0002774	0.10951	0.05159	0.06584
131.34	0.08772	0.05173	-0.10548	0.02003	0.10951	0.05862	0.06349
131.44	0.10647	0.04705	-0.10548	-0.03153	0.10952	0.05862	0.06115
131.54	0.10647	0.03689	-0.10548	-0.0245	0.11889	0.05862	0.04396
131.64	0.11116	0.0447	-0.10548	-0.07762	0.12436	0.06799	0.04943
131.74	0.12444	0.03845	-0.11408	-0.07996	0.13608	0.07659	0.03537
131.84	0.13381	0.05486	-0.1008	-0.01043	0.13842	0.09455	0.04162
131.94	0.1385	0.05251	-0.08986	-0.0159	0.15248	0.09768	0.04943
132.04	0.14241	0.05955	-0.08127	0.01613	0.15248	0.1094	0.06818
132.14	0.126	0.05955	-0.08595	0.04582	0.14702	0.1094	0.0713
132.24	0.12053	0.05564	-0.09455	-0.0284	0.16576	0.10549	0.0674
132.34	0.13147	0.06033	-0.08986	0.01691	0.16342	0.1219	0.07677
132.44	0.12131	0.07439	-0.08986	0.07394	0.1517	0.12424	0.08849
132.54	0.10959	0.06267	-0.08595	0.08097	0.15639	0.11252	0.07912
132.64	0.12209	0.06736	-0.08595	-0.08778	0.16108	0.11721	0.09552
132.74	0.12366	0.08064	-0.08595	-0.18856	0.16811	0.11877	0.0838
132.84	0.11819	0.0908	-0.07814	-0.20731	0.17123	0.12424	0.0838
132.94	0.11662	0.08923	-0.07814	-0.30028	0.15639	0.13206	0.08693
133.04	0.10256	0.07517	-0.09455	-0.42528	0.14858	0.13674	0.06896
133.14	0.09475	0.06736	-0.10939	-0.3659	0.15639	0.13674	0.04474
133.24	0.09787	0.07517	-0.09298	-0.13465	0.15326	0.14455	0.04396
133.34	0.08772	0.07205	-0.1008	0.06691	0.1517	0.14612	0.05412
133.44	0.08303	0.07048	-0.09923	0.13722	0.15014	0.15159	0.04396
133.54	0.0799	0.07283	-0.1008	0.21144	0.14076	0.14534	0.05724
133.64	0.07834	0.06345	-0.10548	0.19035	0.1478	0.14065	0.08068
133.74	0.08772	0.04705	-0.10548	0.1591	0.14076	0.13284	0.08302
133.84	0.11115	0.05173	-0.10548	0.16066	0.13686	0.13284	0.06427
133.94	0.101	0.03142	-0.11877	0.13956	0.16029	0.12737	0.07208
134.04	0.11037	0.04783	-0.12111	0.09347	0.16029	0.12971	0.06818
134.14	0.11506	0.04783	-0.12423	0.08878	0.15561	0.13206	0.09943
134.24	0.12209	0.05564	-0.1172	0.05519	0.16811	0.12502	0.12756
134.34	0.12912	0.05955	-0.10548	0.04191	0.16342	0.13674	0.13771
134.44	0.12209	0.05955	-0.10548	0.00363	0.14155	0.13674	0.1588
134.54	0.09944	0.05251	-0.11252	-0.06356	0.13686	0.1219	0.16193
134.64	0.09475	0.0447	-0.1297	-0.11669	0.13373	0.11721	0.18615
134.74	0.09475	0.04001	-0.12892	-0.12137	0.12904	0.1219	0.2174
134.84	0.09944	0.04705	-0.13205	-0.1495	0.12904	0.12893	0.24396
134.94	0.09475	0.04001	-0.12501	-0.11981	0.11655	0.12893	0.22833
135.04	0.09006	0.04001	-0.1297	-0.03934	0.10951	0.12893	0.22833
135.14	0.08537	0.03533	-0.12892	-0.01278	0.12592	0.12424	0.29943
135.24	0.0799	0.03689	-0.12033	-0.012	0.10483	0.12581	0.37677
135.34	0.0635	0.02048	-0.13673	-0.03778	0.0978	0.10159	0.40958
135.44	0.06662	0.0283	-0.13048	-0.01747	0.0978	0.10471	0.32052
135.54	0.07131	0.03533	-0.12111	0.01222	0.0978	0.10471	0.0213
135.64	0.05959	0.0283	-0.10939	0.05519	0.10951	0.08596	0.01349
135.74	0.07131	0.0283	-0.10939	0.04191	0.09467	0.08284	-0.16229
135.84	0.08459	0.02517	-0.10783	0.03566	0.09389	0.07502	-0.45057
135.94	0.07444	0.01267	-0.11798	0.06691	0.09702	0.07424	-0.41932
136.04	0.05569	0.0158	-0.1172	0.07316	0.08998	0.07737	-0.37088
136.14	0.05569	0.0283	-0.11017	0.06144	0.0853	0.07737	-0.30604
136.24	0.051	0.02361	-0.11252	0.03488	0.07826	0.06721	-0.24823
136.34	0.05256	0.01658	-0.11017	0.01066	0.08608	0.06252	-0.2162
136.44	0.0635	0.02126	-0.10939	0.01144	0.07514	0.06565	-0.13339
136.54	0.06037	0.01658	-0.11564	-0.00653	0.07045	0.0633	-0.06073
136.64	0.05569	0.01345	-0.12501	-0.00887	0.07826	0.05393	-0.02088
136.74	0.05569	0.00408	-0.1172	-0.01122	0.07826	0.04377	-0.00604
136.84	0.0674	0.01345	-0.1172	0.00285	0.07358	0.03909	0.00568
136.94	0.04631	0.00408	-0.12189	-0.03231	0.07123	0.04612	0.00177
137.04	0.02912	0.00876	-0.12892	-0.04715	0.07045	0.03909	0.01349
137.14	0.02131	-0.00608	-0.13673	-0.01122	0.07045	0.03909	0.02208
137.24	0.01584	-0.00374	-0.1297	-0.02059	0.07045	0.0344	0.03146
137.34	0.00881	0.000951767	-0.13986	-0.0159	0.06733	0.02737	0.000990391
137.44	0.00569	-0.00686	-0.14767	-0.01903	0.06264	0.02112	-0.02088
137.54	-0.01072	-0.00686	-0.15236	-0.03621	0.07045	0.02346	-0.02401
137.64	0.01194	-0.00217	-0.14455	-0.01903	0.08217	0.03127	-0.00292
137.74	0.0049	-0.00686	-0.14455	-0.0159	0.08217	0.02659	0.02521
137.84	0.00959	-0.01545	-0.14455	0.00363	0.07748	0.01956	0.01036
137.94	0.00725	-0.01545	-0.14611	0.02628	0.07514	0.01174	0.0088
138.04	0.00256	-0.02092	-0.14377	0.06066	0.09311	0.00471	0.0213
138.14	0.01194	-0.01858	-0.13673	0.07628	0.0853	0.01487	0.03771
138.24	-0.01072	-0.03108	-0.14923	0.01535	0.08608	-0.00466	0.04396
138.34	-0.01463	-0.0303	-0.14845	-0.03075	0.08295	-0.00388	0.03302
138.44	-0.01931	-0.0303	-0.14377	-0.10965	0.07514	-0.00388	0.04474
138.54	-0.02478	-0.03342	-0.13205	-0.11356	0.08217	0.00471	0.0338
138.64	-0.01072	-0.03811	-0.13673	-0.14559	0.08217	2.38419e-05	0.02912
138.74	-0.01072	-0.03811	-0.13673	-0.20809	0.07748	2.38419e-05	0.00958
138.84	-0.00447	-0.0428	-0.14611	-0.22684	0.07826	-0.00466	-0.02635
138.94	-0.00994	-0.04983	-0.14845	-0.28231	0.07827	-0.01169	-0.04198
139.04	-0.00994	-0.04514	-0.14377	-0.4784	0.09311	-0.01013	-0.02791
139.14	0.00725	-0.02327	-0.12189	-0.68387	0.09467	-0.00935	0.01271
139.24	0.00178	-0.01858	-0.12033	-0.38856	0.0853	-0.0031	0.03692
139.34	-0.0076	-0.03811	-0.14142	0.31144	0.06655	-0.02888	0.0174
139.44	-0.01463	-0.03499	-0.14377	0.40207	0.08686	-0.04607	0.0174
139.54	0.00178	-0.0217	-0.12033	0.53488	0.07045	-0.04216	0.02911
139.64	-0.00291	-0.02952	-0.12501	0.32941	0.08998	-0.05154	-0.01307
139.74	0.0049	-0.01858	-0.12189	0.33253	0.08217	-0.05388	-0.05292
139.84	0.000218153	-0.02795	-0.13361	0.33254	0.08217	-0.06326	-0.06307
139.94	0.0135	-0.0303	-0.12892	-0.16669	0.08217	-0.05857	-0.11151
140.04	0.00881	-0.0303	-0.12033	-0.12684	0.08686	-0.05857	-0.13807
140.14	0.0135	-0.03655	-0.13205	-0.06278	0.0892	-0.05857	-0.11854
140.24	0.01584	-0.03577	-0.1297	-0.14559	0.07045	-0.05857	-0.10057
140.34	0.000219226	-0.04983	-0.14142	-0.05965	0.07748	-0.07498	-0.05369
140.44	0.0049	-0.04124	-0.13673	-0.03075	0.07826	-0.07029	-0.04901
140.54	0.000216365	-0.05061	-0.14142	-0.02372	0.07358	-0.07029	-0.09276
140.64	-0.0115	-0.05764	-0.14064	0.02785	0.06811	-0.07029	-0.08729
140.74	0.00256	-0.05295	-0.14689	0.08488	0.07748	-0.0656	-0.11542
140.84	0.01662	-0.06233	-0.14142	-0.187	0.07826	-0.06794	-0.06854
140.94	0.01975	-0.06155	-0.14064	-0.59715	0.07045	-0.07419	-0.00995
141.04	0.00491	-0.08108	-0.13673	-1.137	0.07514	-0.07732	-0.02635
141.14	0.026	-0.07639	-0.13673	-0.80184	0.07045	-0.0656	-0.0076
141.24	0.01194	-0.08108	-0.14377	-0.09793	0.07358	-0.07029	0.03615
141.34	0.01272	-0.07327	-0.13361	0.13019	0.07826	-0.05466	0.00959
141.44	0.02912	-0.07405	-0.12892	0.24738	0.07826	-0.05076	0.01349
141.54	0.03928	-0.07639	-0.13205	0.08722	0.06576	-0.04294	-0.00136
141.64	0.03147	-0.08186	-0.15392	-0.11903	0.07123	-0.05544	-0.0037
141.74	0.04866	-0.07639	-0.14377	-0.10809	0.07358	-0.04998	-0.00135
141.84	0.04397	-0.06936	-0.12892	0.02785	0.06186	-0.04294	-0.00917
141.94	0.03615	-0.07405	-0.13361	-0.0495	0.06654	-0.03591	-0.05057
142.04	0.02443	-0.06936	-0.12892	-0.17294	0.0517	-0.03591	-0.08885
142.14	0.00803	-0.0928	-0.14064	-0.22293	0.04702	-0.05779	-0.0951
142.24	0.00881	-0.08108	-0.14377	-0.20653	0.07045	-0.06248	-0.09276
142.34	0.02912	-0.07405	-0.13673	-0.13309	0.07514	-0.05076	-0.08026
142.44	0.04397	-0.0717	-0.13205	-0.062	0.07045	-0.04607	-0.05448
142.54	0.05569	-0.06936	-0.13673	-0.0909	0.07358	-0.05076	-0.06542
142.64	0.051	-0.07405	-0.12658	-0.10184	0.06342	-0.05544	-0.08807
142.74	0.02912	-0.07639	-0.12423	-0.07684	0.05795	-0.05779	-0.06073
[truncated: 573 more rows]

## Sheet: EGCG
	0.8 µM	1.6 µM	3.25 µM	7.5 µM	15 µM	30 µM	60 µM	120 µM	150 µM
-57.06	-0.23341	0.27871	-0.00571	0.16632	0.16378	-0.00916	0.54313	0.70796	0.38511
-56.96	-0.27248	0.11464	-0.07993	0.06085	-0.41825	0.00255	0.24625	0.64546	0.32651
-56.86	-0.11935	-0.09629	-0.02836	0.14288	-0.11513	0.12287	0.38062	0.70718	0.29057
-56.76	-0.10451	0.01464	0.03804	0.05148	0.26378	0.16505	0.515	0.46187	0.3226
-56.66	-0.14045	0.2373	0.07945	-0.08758	0.17862	0.06271	0.39078	0.42827	0.37885
-56.56	-0.07326	0.39433	0.07476	0.07101	0.11846	0.08771	0.34703	0.45796	0.41635
-56.46	0.05174	0.39355	0.09117	0.09835	0.14346	0.09318	0.37984	0.40249	0.45932
-56.36	0.20955	0.28417	0.10757	0.07257	0.09346	0.16349	0.52046	0.41499	0.5351
-56.26	0.25018	0.04277	0.14742	0.08429	0.13409	0.1549	0.49703	0.48218	0.4976
-56.16	0.22049	-0.23848	0.11851	0.01398	0.20987	0.16583	0.47125	0.46577	0.45776
-56.06	0.24237	-0.30255	0.07554	0.02179	0.15518	0.19083	0.44078	0.39468	0.4601
-55.96	0.19627	-0.15098	0.09273	0.05304	0.19972	0.18146	0.4275	0.37593	0.4476
-55.86	0.16112	-0.10567	0.09195	-0.000865936	0.24268	0.12365	0.39859	0.40405	0.44057
-55.76	0.17596	-0.02129	0.09273	0.00538	0.27471	0.11193	0.3939	0.37202	0.46713
-55.66	0.18846	0.11152	0.10679	0.0382	0.26846	0.11505	0.37906	0.37124	0.47026
-55.56	0.16815	0.19199	0.09117	-0.02352	0.2169	0.12755	0.37125	0.36421	0.48276
-55.46	0.11033	0.22167	0.10054	-0.08759	0.20753	0.14787	0.38766	0.36812	0.47495
-55.36	0.05877	0.23105	0.10757	-0.09774	0.17237	0.11896	0.41422	0.34468	0.45542
-55.26	0.00174	0.22324	0.11617	-0.0329	0.21378	0.1213	0.42281	0.33687	0.44838
-55.16	-0.05842	0.18964	0.11148	0.01476	0.14424	0.10412	0.4025	0.34234	0.4437
-55.06	-0.1006	0.19042	0.09976	0.04679	0.05909	0.12599	0.3775	0.34077	0.43589
-54.96	-0.08185	0.21074	0.10367	0.09913	0.14737	0.13068	0.39469	0.33609	0.42807
-54.86	-0.11935	0.19277	0.10367	0.05148	0.19034	0.1088	0.39625	0.31655	0.43588
-54.76	-0.16388	0.24511	0.10367	0.03898	0.17315	0.0963	0.41422	0.34234	0.4476
-54.66	-0.22248	0.27402	0.11148	0.04835	0.17081	0.06427	0.4525	0.35952	0.44292
-54.56	-0.26232	0.2623	0.11539	0.10851	0.16378	-0.03182	0.46969	0.33609	0.44057
-54.46	-0.30217	0.23183	0.08726	0.20929	0.16378	-0.07557	0.49234	0.32124	0.45229
-54.36	-0.29279	0.20058	0.10132	-0.00165	0.16768	-0.05839	0.50797	0.32593	0.45932
-54.26	-0.28029	0.18886	0.10367	-0.16258	0.14815	-0.10057	0.50406	0.32437	0.43901
-54.16	-0.26935	0.18027	0.09507	-0.08134	0.10518	-0.09823	0.49937	0.31343	0.44682
-54.06	-0.23185	0.17324	0.09976	-0.14305	0.08565	-0.08964	0.50875	0.31343	0.44838
-53.96	-0.2217	0.1748	0.09976	-0.10946	0.06612	-0.00448	0.50406	0.31733	0.45542
-53.86	-0.19904	0.16074	0.09976	-0.06024	0.06143	0.1088	0.49937	0.32984	0.46323
-53.76	-0.16545	0.17324	0.09039	-0.10399	0.04971	0.27052	0.51344	0.33218	0.47963
-53.66	-0.14357	0.19199	0.08101	-0.06258	0.00831	0.4174	0.51969	0.36187	0.47495
-53.56	-0.13185	0.17011	0.08804	-0.04149	0.02393	0.18536	0.49625	0.41577	0.47495
-53.46	-0.09982	0.18574	0.08492	-0.04383	0.04268	0.00411	0.47594	0.46499	0.46713
-53.36	-0.0631	0.21543	0.07242	-0.06415	0.03018	-0.09745	0.47984	0.46187	0.47026
-53.26	-0.04513	0.19121	0.07867	-0.07274	0.03096	0.03693	0.45719	0.41812	0.47495
-53.16	-0.05451	0.17792	0.09273	-0.06102	0.05909	0.12286	0.43765	0.37515	0.46245
-53.06	-0.04904	0.18027	0.09976	-0.06337	0.03409	0.10412	0.42594	0.40015	0.45542
-52.96	-0.00138	0.18183	0.09976	-0.06102	-0.00419	0.13224	0.41422	0.43843	0.44838
-52.86	0.000959575	0.15683	0.11617	-0.03993	-0.02372	0.02208	0.38687	0.4353	0.45229
-52.76	0.01346	0.08417	0.09976	-0.0243	-0.02685	0.05411	0.37984	0.44546	0.45229
-52.66	0.0244	0.07636	0.10445	-0.0243	-0.01591	0.07286	0.37906	0.41577	0.44292
-52.56	0.01268	0.16933	0.10367	-0.02508	-0.02685	0.14474	0.38375	0.4064	0.4476
-52.46	0.01893	0.22089	0.08726	-0.05633	-0.01982	0.1174	0.38922	0.41577	0.45073
-52.36	0.03299	0.21543	0.09507	-0.03837	-0.00888	0.09708	0.37906	0.39468	0.45229
-52.26	0.04471	0.21699	0.11617	-0.0243	0.03096	0.14786	0.37984	0.38765	0.46401
-52.16	0.04393	0.25292	0.11617	-0.01258	0.05596	0.17521	0.39859	0.36108	0.47104
-52.06	0.06268	0.2373	0.11851	0.00929	0.04659	0.17365	0.40172	0.3478	0.47417
-51.96	0.0869	0.09824	0.1232	0.01476	0.0419	0.18927	0.39859	0.2728	0.48198
-51.86	0.11424	0.10292	0.12632	0.08898	0.0544	0.14005	0.37047	0.21499	0.49917
-51.76	0.1494	0.13027	0.12398	0.16163	0.04659	0.20568	0.36344	-0.0061	0.5062
-51.66	0.14236	0.12246	0.12632	0.11554	0.06612	0.1549	0.365	-0.10688	0.51088
-51.56	0.16112	0.0873	0.10914	0.12492	-0.01279	0.15177	0.37437	0.10171	0.51792
-51.46	0.1658	0.00761	0.1232	0.17804	-0.01044	0.16583	0.36031	0.21577	0.51323
-51.36	0.17283	-0.10098	0.13804	0.2257	0.00206	0.15568	0.37203	0.35171	0.49135
-51.26	0.16502	-0.16973	0.1357	0.32335	0.03956	0.1549	0.37437	0.40171	0.48667
-51.16	0.14158	-0.03379	0.13179	0.29132	0.1294	0.14318	0.36031	0.27906	0.47182
-51.06	0.14862	0.33886	0.11539	0.22413	0.10206	0.17052	0.39703	0.29937	0.48901
-50.96	0.1369	0.47089	0.13023	0.20382	0.12003	0.18224	0.39937	0.37827	0.47495
-50.86	0.11893	0.54433	0.11148	0.18664	0.06846	0.18615	0.39469	0.40484	0.47182
-50.76	0.10252	0.41308	0.10679	0.20538	0.0044	0.18693	0.40328	0.42593	0.45932
-50.66	0.08768	0.18886	0.10132	0.1632	0.03878	0.18615	0.39859	0.44312	0.44448
-50.56	0.08612	0.08183	0.10367	0.13507	0.04659	0.18068	0.40953	0.44233	0.43823
-50.46	0.08221	0.09589	0.10679	0.11788	0.10909	0.19005	0.4025	0.45327	0.43588
-50.36	0.05174	0.12949	0.11148	0.10773	0.14737	0.22755	0.36734	0.44233	0.43276
-50.26	0.0744	0.13574	0.11148	0.10851	0.13721	0.30646	0.37906	0.39155	0.42807
-50.16	0.08377	0.15293	0.11461	0.04366	0.163	0.31505	0.37906	0.39546	0.42338
-50.06	0.10252	0.13027	0.11617	-0.01883	0.17159	0.29943	0.37906	0.42593	0.42104
-49.96	0.0908	0.17402	0.11929	-0.07899	0.24815	0.28849	0.37515	0.39312	0.41167
-49.86	0.08612	0.18105	0.11617	-0.09852	0.25987	0.32521	0.39469	0.35562	0.40776
-49.76	0.09549	0.10917	0.12632	-0.13212	0.24893	0.24786	0.4064	0.38218	0.40932
-49.66	0.08612	0.09902	0.10367	-0.20633	0.25753	0.22286	0.39781	0.33687	0.39995
-49.56	0.07518	0.0873	0.07086	-0.21884	0.29268	0.17208	0.39547	0.26187	0.37807
-49.46	0.07205	0.07558	0.03414	-0.15321	0.27315	-0.12714	0.39	0.17983	0.38042
-49.36	0.07596	0.04746	0.03726	-0.14305	0.26846	-0.49901	0.35719	0.1103	0.35542
-49.26	0.10565	0.04199	0.00601	-0.13368	0.263	-0.55292	0.36734	0.08296	0.36088
-49.16	0.07362	0.03964	-0.02993	-0.14618	0.27237	-0.38104	0.35015	0.09468	0.33354
-49.06	0.06112	-0.01114	-0.05258	-0.15399	0.23331	-0.27245	0.34547	0.1978	0.31479
-48.96	0.06346	-0.09161	-0.01665	-0.01415	0.19971	-0.18104	0.35953	0.42593	0.30385
-48.86	0.04705	-0.12129	-0.00571	0.11085	0.19503	-0.08104	0.35484	0.53921	0.29448
-48.76	0.03533	-0.1627	-0.02133	0.07179	0.21143	0.04943	0.35875	0.54468	0.28745
-48.66	0.02518	-0.34629	0.02632	-0.00243	0.18956	0.10802	0.37203	0.46265	0.27963
-48.56	-0.02092	-0.29551	0.10445	-0.01337	0.17237	0.10412	0.32281	0.30952	0.21088
-48.46	-0.06076	0.2748	0.07867	-0.07665	0.10675	0.0674	0.28531	0.25796	0.16323
-48.36	-0.01701	0.35058	0.02867	-0.1079	0.0505	0.06974	0.34156	0.17515	0.1976
-48.26	0.02049	0.38183	0.0021	-0.09696	0.07159	0.08146	0.36265	0.17437	0.18588
-48.16	0.0369	0.07011	0.03804	-0.06493	0.08878	0.09786	0.365	0.18374	0.19995
-48.06	0.05487	0.12714	0.11617	-0.0079	0.06378	0.16115	0.36968	0.18218	0.24291
-47.96	0.07908	0.04746	0.11851	0.04445	0.09971	0.19474	0.34859	0.2189	0.2562
-47.86	0.0869	0.14277	0.11929	0.09601	0.07315	0.21661	0.37828	0.3064	0.2726
-47.76	0.11034	0.16074	0.13882	0.13273	0.12159	0.19787	0.37906	0.30093	0.3101
-47.66	0.05799	0.01542	0.12242	0.17648	0.15596	0.11506	0.28453	0.34546	0.24448
-47.56	-0.01388	-0.06973	0.03648	0.11085	0.07628	0.03771	0.23219	0.36812	0.13042
-47.46	-0.0381	-0.15567	-0.07211	0.07726	-0.03935	-0.00995	0.23687	0.38843	0.02807
-47.36	-0.16623	-0.54473	-0.10727	0.00539	-0.1706	-0.02479	0.00406	0.38843	-0.27271
-47.26	-0.03966	-0.34786	-0.19633	-0.01649	-0.50654	-0.10838	0.43219	0.62202	-0.29067
-47.16	0.24938	0.2873	0.10367	-0.07977	-0.01044	-0.3584	0.94545	0.57124	0.71009
-47.06	0.08143	0.05449	0.48726	-0.16962	0.79815	-0.32323	0.54156	0.31655	1.24995
-46.96	0.05877	0.12324	0.14117	0.01632	0.31924	-0.15057	0.74	0.26265	0.85854
-46.86	0.00877	-0.17208	0.40523	-0.15243	0.27862	-0.09667	0.64312	-0.11157	0.81948
-46.76	0.03377	0.00292	0.33179	-0.0704	-0.26122	0.09395	0.31734	0.3689	0.5226
-46.66	0.13924	0.1123	0.09039	0.09992	-0.26044	0.3338	0.43218	0.23296	0.38354
-46.56	0.14393	0.27636	0.10992	-0.25087	0.20909	0.41818	0.48844	0.42905	0.37182
-46.46	0.0744	0.25761	0.13257	-0.2454	0.33956	0.27443	0.42828	0.49624	0.26323
-46.36	-0.03576	0.14824	0.00914	-0.0704	0.26378	0.18224	0.3189	0.44937	0.20776
-46.26	-0.12403	0.05527	-0.04946	-0.15712	0.17315	0.17444	0.24313	0.3353	0.11167
-46.16	-0.13888	-0.01895	-0.09946	0.17023	0.09503	0.11193	0.23453	0.20405	0.07339
-46.06	-0.09279	-0.04786	-0.10258	0.10695	0.05284	0.0088	0.23766	0.1728	0.10385
-45.96	-0.02951	-0.02286	-0.08071	-0.04149	0.0419	0.01115	0.25172	0.20405	0.16713
-45.86	0.05252	0.05761	-0.06743	0.02726	0.08799	0.06974	0.31265	0.2439	0.24917
-45.76	0.04706	0.07714	-0.02836	0.0882	0.16299	0.01037	0.24078	0.29155	0.24136
-45.66	0.04784	0.09433	-0.08461	0.02023	0.17237	-0.02088	0.19625	0.25405	0.25151
-45.56	0.03924	0.20683	-0.07524	0.05538	0.19112	-0.03729	0.17828	0.2353	0.24838
-45.46	0.01346	0.34902	-0.05336	0.12179	0.29346	-0.04901	0.18375	0.27046	0.23198
-45.36	0.00408	0.43964	-0.0643	0.09523	0.41846	-0.04745	0.17203	0.27046	0.22495
-45.26	0.01815	0.48964	-0.0604	-0.02196	0.48018	-0.02089	0.16969	0.26109	0.22573
-45.16	0.02752	0.55058	-0.05571	-0.12665	0.36612	-0.00136	0.2025	0.25952	0.2562
-45.06	-0.00763	0.63105	-0.04868	-0.15008	0.43096	-0.0412	0.17203	0.29468	0.24291
-44.96	-0.00607	0.3748	-0.07211	-0.21258	0.19425	-0.01307	0.20719	0.28609	0.25229
-44.86	0.000959396	0.07011	-0.0604	-0.20243	-0.32685	-0.000573158	0.18765	0.31265	0.24604
-44.76	-0.01857	-0.27833	-0.06821	-0.26649	-0.26591	-0.02948	0.16109	0.31421	0.23198
-44.66	-0.00607	-0.11817	-0.07524	-0.25087	-0.18622	-0.05214	0.17125	0.30249	0.24135
-44.56	-0.02795	-0.01895	-0.0604	-0.25243	-0.24404	-0.10057	0.1564	0.33608	0.22729
-44.46	-0.05373	0.07558	-0.0729	-0.26727	-0.14872	-0.16542	0.14469	0.32124	0.2062
-44.36	-0.03732	0.10292	-0.10805	-0.25087	0.213	-0.20917	0.15953	0.29702	0.21713
-44.26	-0.03029	0.09902	-0.08696	-0.18602	0.34893	-0.26776	0.1525	0.27827	0.21713
-44.16	-0.03029	0.09121	-0.09633	-0.16962	0.26143	-0.30214	0.16109	0.2814	0.22417
-44.06	-0.01076	0.12636	-0.10258	-0.18837	0.28643	-0.33026	0.1564	0.30249	0.22964
-43.96	0.00877	0.12714	-0.11118	-0.15321	0.238	-0.35995	0.17281	0.31733	0.23666
-43.86	0.0119	0.12636	-0.10258	-0.14618	0.07628	-0.37714	0.16656	0.32905	0.23667
-43.76	0.04236	0.14902	-0.0893	-0.20165	-0.16044	-0.41854	0.16265	0.31265	0.25776
-43.66	0.05487	0.15214	-0.05805	-0.19384	-0.19091	-0.4287	0.15094	0.31499	0.27026
-43.56	0.05955	0.14902	-0.04165	-0.16258	-0.09091	-0.43417	0.13609	0.32437	0.26323
-43.46	0.05955	0.16464	-0.05336	-0.14305	-0.01513	-0.48339	0.13297	0.31812	0.24448
-43.36	0.05955	0.14121	-0.08461	-0.09071	-0.01122	-0.51698	0.11734	0.30796	0.22495
-43.26	0.07908	0.13886	-0.10649	-0.07508	-0.10576	-0.52167	0.11734	0.27827	0.21245
-43.16	0.09627	0.13808	-0.09555	-0.07274	-0.10888	-0.51932	0.12672	0.26655	0.21167
-43.06	0.12518	0.12402	-0.1143	-0.15399	-0.08154	-0.49823	0.15172	0.26812	0.21245
-42.96	0.12987	0.16152	-0.09243	-0.22352	-0.10654	-0.52089	0.16344	0.2689	0.21713
-42.86	0.14236	0.17636	-0.08774	-0.13446	-0.12529	-0.53339	0.16891	0.26655	0.22495
-42.76	0.15799	0.14589	-0.07524	0.26398	-0.11279	-0.53182	0.17281	0.27906	0.22885
-42.66	0.15174	0.17011	-0.08774	0.17179	-0.12529	-0.52479	0.16656	0.27827	0.21713
-42.56	0.15096	0.19667	-0.07602	-0.01024	-0.12138	-0.51698	0.16578	0.27827	0.21713
-42.46	0.1533	0.21621	-0.06352	-0.30712	-0.14794	-0.51229	0.17984	0.28608	0.22182
-42.36	0.14862	0.19667	-0.06118	-0.33993	-0.16513	-0.4826	0.17828	0.30249	0.23979
-42.26	0.15408	0.19589	-0.0729	-0.34071	-0.12607	-0.4576	0.16109	0.31734	0.25698
-42.16	0.17127	0.17792	-0.06274	0.28351	-0.09638	-0.4162	0.16656	0.32202	0.26635
-42.06	0.15408	0.20058	-0.05336	0.4171	-0.06747	-0.38729	0.17672	0.33218	0.24448
-41.96	0.16424	0.25605	-0.06508	0.15148	-0.10966	-0.37323	0.18844	0.3564	0.22964
-41.86	0.1658	0.28183	-0.06743	-0.22118	-0.0745	-0.39823	0.19547	0.37281	0.23667
-41.76	0.16112	0.20214	-0.06821	-0.44618	-0.07763	-0.35682	0.22672	0.37983	0.23667
-41.66	0.16112	0.07558	-0.04868	-0.24149	-0.09794	-0.34511	0.24312	0.37515	0.23354
-41.56	0.15799	0.06855	-0.0479	-0.17274	-0.10497	-0.35292	0.24547	0.36499	0.23198
-41.46	0.15643	0.01621	-0.06118	-0.1618	-0.07294	-0.35213	0.23531	0.34937	0.24526
-41.36	0.1658	-0.08614	-0.05649	-0.14618	0.00674	-0.31776	0.23062	0.34468	0.22417
-41.26	0.16346	-0.13145	-0.05961	-0.09462	0.12159	-0.27088	0.22594	0.32515	0.23198
-41.16	0.13455	-0.13301	-0.05336	-0.00633	0.18331	-0.22323	0.20406	0.32359	0.2187
-41.06	0.14158	-0.0627	-0.05649	0.01163	0.13253	-0.17713	0.21422	0.29468	0.21245
-40.96	0.1533	0.31152	-0.04165	0.02882	0.10362	-0.13807	0.22359	0.28999	0.22573
-40.86	0.1494	0.52167	-0.0518	0.05773	0.02471	-0.10604	0.22984	0.29468	0.21557
-40.76	0.16424	0.28027	-0.04555	0.09054	0.15049	-0.05292	0.24625	0.32749	0.22495
-40.66	0.17361	0.24355	-0.00961	0.1171	0.01378	-0.01932	0.25875	0.34546	0.23432
-40.56	0.18065	0.19355	-0.01743	0.17101	-0.40263	-0.01385	0.26578	0.34858	0.23979
-40.46	0.18768	0.25527	-0.02446	0.21398	-0.30185	-0.00526	0.28844	0.34156	0.2562
-40.36	0.1619	0.15839	-0.0143	0.2382	0.15362	-0.03339	0.28219	0.35562	0.24448
-40.26	0.16893	0.09511	-0.0143	0.1507	0.71768	-0.03573	0.25719	0.35952	0.24448
-40.16	0.17361	0.10292	-0.02133	0.13898	0.81612	-0.00917	0.28609	0.3689	0.24917
-40.06	0.18768	0.08027	-0.03618	0.09601	0.42237	0.02208	0.31344	0.3853	0.26792
-39.96	0.1533	0.06308	-0.01743	-0.01571	0.08956	0.01427	0.29625	0.43062	0.25854
-39.86	0.14158	-0.13458	-0.02211	-0.04696	-0.15576	-0.00448	0.25797	0.43296	0.22963
-39.76	0.15408	-0.05333	-0.03618	-0.01337	-0.28466	0.01505	0.24156	0.37671	0.22495
-39.66	0.18768	0.37011	0.00289	-0.02196	-0.17372	0.05646	0.25406	0.33608	0.24135
-39.56	0.15877	0.67246	0.05289	-0.0329	-0.062	0.06271	0.25875	0.34077	0.22104
-39.46	0.16346	0.76074	0.06851	-0.03915	-0.02685	0.0799	0.25875	0.33374	0.20073
-39.36	0.1533	0.42089	0.08023	0.0132	0.02393	0.10333	0.25797	0.34077	0.18979
-39.26	0.1783	0.29824	0.09507	0.03742	0.01768	0.1088	0.25797	0.3439	0.17338
-39.16	0.16893	0.22714	0.10445	-0.00633	0.10362	0.05802	0.24625	0.33296	0.12885
-39.06	0.17596	0.19824	0.08492	-0.07118	0.27471	0.04396	0.26109	0.27046	0.11792
-38.96	0.1619	0.13261	0.10679	-0.07274	0.3505	0.02677	0.23453	0.26577	0.08745
-38.86	0.16502	0.11074	0.09976	-0.05633	0.31924	-0.000573158	0.23922	0.26734	0.08979
-38.76	0.14158	0.11933	0.10445	-0.0243	0.33331	-0.01776	0.24156	0.28296	0.07573
-38.66	0.13768	0.10214	0.09898	0.00538	0.34034	-0.02167	0.23922	0.27359	0.07729
-38.56	0.13455	0.12636	0.09195	-0.03758	0.41378	-0.03651	0.23844	0.27827	0.09604
-38.46	0.14549	0.12636	0.08882	-0.05477	0.34971	-0.0287	0.23844	0.28296	0.10385
-38.36	0.14471	0.1498	0.07945	-0.08446	0.2419	-0.02401	0.24625	0.28218	0.15229
-38.26	0.18846	0.14589	0.0771	-0.09149	0.13878	0.01349	0.26578	0.30093	0.21166
-38.16	0.18143	0.16074	0.09039	-0.0493	0.09268	0.02286	0.2775	0.34468	0.22651
-38.06	0.18455	0.14277	0.08492	-0.0829	0.02628	0.01427	0.23844	0.33765	0.21323
-37.96	0.17283	0.09824	0.06773	-0.11493	-0.05107	0.00646	0.23844	0.30171	0.23667
-37.86	0.17205	0.09199	0.06539	-0.12665	-0.04716	-0.01385	0.22594	0.29312	0.25698
-37.76	0.1494	0.08183	0.06929	-0.13524	0.000495911	-0.04901	0.20719	0.2939	0.30307
-37.66	0.16424	0.05917	0.07086	-0.1579	0.00675	-0.0412	0.21031	0.30093	0.34213
-37.56	0.17283	0.07558	0.08492	-0.16649	0.07393	-0.07167	0.20015	0.31343	0.34682
-37.46	0.1533	0.05292	0.09195	-0.16884	0.11378	-0.1076	0.19859	0.31421	0.30463
-37.36	0.1494	0.07167	0.09507	-0.15477	0.11221	-0.00214	0.21266	0.30484	0.28042
-37.26	0.12908	0.08417	0.10445	-0.1454	0.06612	0.10411	0.23453	0.28999	0.28823
-37.16	0.0994	0.13417	0.13179	-0.10634	0.06221	0.1799	0.25094	0.28999	0.30385
-37.06	0.13221	0.15761	0.17164	-0.0079	0.10987	0.21271	0.26109	0.30171	0.29448
-36.96	0.09158	0.13339	0.17711	0.0132	0.12472	0.42911	0.27047	0.2853	0.27495
-36.86	0.07127	0.13105	0.1982	0.03117	0.13253	0.68771	0.28922	0.27515	0.26792
-36.76	0.1369	0.18183	0.18414	0.0796	0.14112	0.60333	0.30015	0.26734	0.27182
-36.66	0.17674	0.1998	0.17789	0.13976	0.15518	0.29083	0.29781	0.27671	0.29292
-36.56	0.19237	0.2287	0.17007	0.19367	0.17628	0.17365	0.30016	0.25952	0.2976
-36.46	0.16112	0.25058	0.17789	0.20539	0.21299	0.06818	0.30953	0.26655	0.29292
-36.36	0.13846	0.25995	0.19742	0.25616	0.21612	-0.06307	0.31656	0.27515	0.30698
-36.26	0.08299	0.25449	0.1982	0.2296	0.21378	0.01427	0.31656	0.27358	0.3187
-36.16	0.11424	0.21699	0.19664	0.25617	0.15206	0.06974	0.32359	0.27827	0.30229
-36.06	0.16502	0.21621	0.20132	0.23976	0.1794	0.13458	0.31656	0.28296	0.28745
-35.96	0.12518	0.20839	0.19429	0.2171	0.20284	0.10412	0.30016	0.28999	0.28745
-35.86	0.0033	0.20683	0.20836	0.18117	0.31768	0.10333	0.29312	0.29702	0.28276
-35.76	-0.02482	0.20449	0.20132	0.1632	0.47315	0.06193	0.28297	0.27358	0.26557
-35.66	-0.01467	0.21386	0.18648	0.11945	0.28096	0.0213	0.28219	0.25171	0.27104
-35.56	0.06971	0.2287	0.17007	0.07179	0.00831	0.02208	0.29234	0.2439	0.27573
-35.46	0.18768	0.22792	0.18179	0.04132	0.063	0.0174	0.28844	0.25093	0.27885
-35.36	0.22049	0.20214	0.1732	0.02492	-0.08544	0.0463	0.29312	0.25405	0.28354
-35.26	0.24705	0.18574	0.18257	0.02179	-0.16904	0.02521	0.29312	0.25874	0.28042
-35.16	0.31111	0.19277	0.18961	0.02179	-0.15107	0.04708	0.2939	0.24624	0.26791
-35.06	0.30174	0.17402	0.19351	0.0382	0.00128	0.04865	0.28922	0.2314	0.2562
-34.96	0.30487	0.15293	0.18179	0.00617	0.0669	0.10412	0.29234	0.23687	0.25151
-34.86	0.29002	0.14121	0.1732	0.02179	0.04425	0.11193	0.30172	0.2689	0.2562
-34.76	0.2658	0.09121	0.18257	0.05304	0.07003	0.12365	0.30406	0.27124	0.24838
-34.66	0.23924	0.04355	0.17711	0.02492	0.10206	0.09943	0.28219	0.27358	0.24135
-34.56	0.25174	0.01777	0.17476	0.00226	0.20753	0.08224	0.26656	0.25874	0.22885
-34.46	0.26268	0.05292	0.17867	0.01788	0.188	0.06036	0.25719	0.26343	0.21245
-34.36	0.25096	0.00839	0.1607	-0.01337	0.13878	0.06505	0.24547	0.25405	0.1976
-34.26	0.25877	-0.00176	0.15836	-0.01024	0.04659	0.05255	0.23844	0.25874	0.20542
-34.16	0.27518	0.02871	0.16304	-0.02899	0.01065	0.04318	0.24312	0.25171	0.21479
-34.06	0.26112	0.03261	0.17476	-0.02743	-0.07763	0.02443	0.23375	0.25562	0.21557
-33.96	0.25174	0.06464	0.16539	-0.01727	-0.15888	0.01505	0.22672	0.24546	0.21323
-33.86	0.24627	0.09746	0.15054	0.00538	-0.26669	0.0174	0.23141	0.27124	0.21713
-33.76	0.23611	0.07246	0.14273	0.02179	-0.35654	0.01427	0.23844	0.28296	0.21713
-33.66	0.23846	0.04824	0.15367	0.11242	-0.50497	0.03849	0.24156	0.29312	0.21401
-33.56	0.24237	0.03964	0.15523	0.12335	-0.4831	0.04474	0.24625	0.31733	0.21245
-33.46	0.24705	0.03574	0.16539	0.02804	-0.30966	0.07755	0.24625	0.33218	0.21713
-33.36	0.24393	-0.00254	0.17007	-0.06415	-0.32685	0.07599	0.26109	0.34937	0.22026
-33.26	0.24705	-0.01036	0.17789	-0.15321	-0.21904	0.09318	0.27828	0.36109	0.23276
-33.16	0.24393	0.06855	0.19039	-0.05477	0.00362	0.10021	0.28219	0.37905	0.22963
-33.06	0.24627	0.11152	0.18961	-0.29305	0.14034	0.11193	0.29234	0.38062	0.24448
-32.96	0.23455	0.10371	0.19429	-0.0368	0.12471	0.10724	0.28062	0.38452	0.23979
-32.86	0.23611	0.05527	0.19976	0.46163	0.04815	0.09708	0.27515	0.37046	0.22963
-32.76	0.23924	0.05292	0.19429	0.47882	-0.05263	0.1088	0.2775	0.35327	0.22495
-32.66	0.23455	0.08261	0.20914	0.37179	0.0044	0.10646	0.27593	0.37983	0.22026
-32.56	0.23924	0.07089	0.20445	0.22179	-0.01435	0.06583	0.27359	0.36734	0.22182
-32.46	0.23611	0.02871	0.20211	0.19367	-0.05107	0.05646	0.28531	0.35171	0.21713
-32.36	0.23143	-0.0252	0.20445	-0.21493	-0.05419	0.07833	0.28219	0.3689	0.21401
-32.26	0.23143	0.00996	0.19898	-0.31805	-0.06591	0.0674	0.27281	0.3603	0.20464
-32.16	0.20799	0.08964	0.19664	-0.1868	-0.00732	-0.02088	0.26187	0.35327	0.18588
-32.06	0.21971	0.02089	0.18961	-0.1368	0.22471	-0.03964	0.25875	0.3439	0.18276
-31.96	0.21658	0.12246	0.18961	-0.0868	0.26924	-0.05292	0.25875	0.32983	0.17807
-31.86	0.20408	0.23417	0.19429	-0.10712	0.37237	-0.0912	0.25328	0.31733	0.17026
-31.76	0.21112	0.05136	0.19351	-0.10243	0.57549	-0.14276	0.25094	0.29468	0.16557
-31.66	0.2119	-0.05879	0.20132	-0.10321	0.59112	-0.17713	0.26969	0.32515	0.15854
-31.56	0.20721	-0.21504	0.20132	-0.0868	0.2669	-0.16229	0.27281	0.32124	0.16167
-31.46	0.19549	-0.22676	0.19976	-0.03758	-0.16669	-0.12948	0.25797	0.31655	0.15463
-31.36	0.20018	-0.03301	0.20914	-0.05321	-0.20575	-0.14745	0.26578	0.29312	0.14682
-31.26	0.19627	-0.06504	0.21382	-0.03602	0.05675	-0.13573	0.25406	0.2314	0.14292
-31.16	0.18533	-0.04395	0.20914	-0.01337	0.16456	-0.01307	0.24625	0.18765	0.1351
-31.06	0.16424	-0.01114	0.20132	-0.000865936	0.00987	0.02287	0.23453	0.14858	0.12338
-30.96	0.1658	-0.04473	0.20132	-0.00633	0.0255	0.07833	0.24625	0.09468	0.12807
-30.86	0.16424	-0.03692	0.20914	0.01007	-0.00263	0.10333	0.24625	0.14624	0.13042
-30.76	0.1658	0.02871	0.20445	0.01476	0.03799	0.08068	0.25406	0.24937	0.12338
-30.66	0.15643	0.0373	0.21382	0.02257	0.03487	0.09552	0.24156	0.3564	0.1226
-30.56	0.13768	0.07167	0.20836	0.02804	-0.00107	0.06896	0.22281	0.39155	0.10385
-30.46	0.1494	0.06464	0.18961	0.02726	-0.04638	0.0299	0.22281	0.33687	0.10385
-30.36	0.13299	0.12792	0.18492	0.0921	-0.00732	0.03771	0.22281	0.30093	0.10385
-30.26	0.13768	0.1623	0.18257	0.04523	0.02315	0.06115	0.22281	0.31812	0.09213
-30.16	0.13455	0.30214	0.18961	0.06085	0.00362	0.04552	0.22359	0.13765	0.0812
-30.06	0.11034	0.20058	0.19117	0.10929	0.000494957	0.01896	0.19547	-0.10454	0.07651
-29.96	0.09862	0.09199	0.17398	0.07257	0.03018	0.01427	0.20719	0.07515	0.07651
-29.86	0.11033	-0.05958	0.17711	0.07726	0.03565	0.00958	0.20719	0.31421	0.07651
-29.76	0.11502	0.05839	0.17007	0.13507	0.07081	0.00724	0.20719	0.25952	0.07651
-29.66	0.11737	0.02949	0.17007	0.08663	0.08175	0.0174	0.2025	0.45171	0.07651
-29.56	0.10565	0.06308	0.16539	0.05226	0.1005	0.02208	0.19547	0.4439	0.07651
-29.46	0.11502	0.05761	0.15836	0.01476	0.113	0.02677	0.19547	0.27749	0.07963
-29.36	0.12205	0.13027	0.16539	0.01398	0.16534	0.05333	0.19547	0.28218	0.08432
-29.26	0.12518	0.17402	0.15132	0.04523	0.20675	0.02208	0.20328	0.32124	0.0812
-29.16	0.12596	0.38027	0.17007	0.06085	0.19815	0.03693	0.20328	0.30483	0.07963
-29.06	0.1494	0.48261	0.16539	0.06554	0.22237	0.03849	0.20328	0.3064	0.08432
-28.96	0.12596	0.69433	0.16617	0.08038	0.1755	0.02208	0.18375	0.30483	0.06948
-28.86	0.14236	0.59121	0.17086	0.08741	0.07706	0.02989	0.19625	0.25874	0.05776
-28.76	0.15721	0.09277	0.17789	0.04679	0.10284	0.0299	0.19547	0.22749	0.06479
-28.66	0.1494	0.13808	0.17789	0.06476	0.14346	0.02208	0.19234	0.27124	0.0601
-28.56	0.1494	-0.11426	0.17476	-0.00243	0.113	0.0338	0.19937	0.26968	0.06948
-28.46	0.14627	-0.02598	0.18179	0.00304	0.15206	0.01505	0.19547	0.27827	0.07651
-28.36	0.1533	-0.09161	0.17007	-0.02118	0.10909	0.02911	0.20719	0.28296	0.08823
-28.26	0.13221	0.00292	0.17711	0.01867	0.03799	-0.00213	0.19078	0.32905	0.07963
-28.16	0.12596	0.02011	0.15836	0.06788	-0.03232	-0.0162	0.19859	0.3439	0.08432
-28.06	0.11502	-0.01036	0.15836	0.03742	-0.05576	-0.00214	0.19234	0.31733	0.07651
-27.96	0.11033	0.03496	0.15054	0.03273	-0.11357	-0.0201	0.18765	0.26577	0.06479
-27.86	0.13455	0.15683	0.15523	-0.07665	-0.06904	-0.01229	0.20719	0.25093	0.07729
-27.76	0.12909	0.10839	0.17789	-0.07274	0.06378	-0.00995	0.19937	0.23687	0.07963
-27.66	0.13299	0.17324	0.17007	-0.11258	0.08487	0.01037	0.21031	0.22671	0.09214
-27.56	0.13768	0.21543	0.1732	-0.01649	-0.01357	0.00255	0.215	0.21108	0.10385
-27.46	0.13299	0.26855	0.19429	-0.02508	0.02393	0.01036	0.215	0.22749	0.10854
-27.36	0.12283	0.23886	0.19664	-0.06727	0.1419	0.02599	0.21187	0.20796	0.10463
-27.26	0.11815	0.22167	0.18648	-0.00946	0.18331	0.00958	0.21031	0.19702	0.1062
-27.16	0.11815	0.20292	0.18492	-0.04149	0.12003	0.01036	0.215	0.17905	0.12026
-27.06	0.11815	0.16464	0.20132	0.01007	0.18096	-0.01698	0.215	0.18531	0.10385
-26.96	0.11346	0.15371	0.17789	0.04132	0.21456	-0.01385	0.215	0.17671	0.10698
-26.86	0.10643	0.13808	0.1732	0.01867	0.23018	-0.04432	0.215	0.20796	0.12338
-26.76	0.1033	0.13808	0.16617	-0.01571	0.22862	-0.0701	0.21187	0.19624	0.10854
-26.66	0.11346	0.12324	0.15992	-0.0579	0.19659	-0.06151	0.21031	0.1228	0.11167
-26.56	0.11502	0.10214	0.15679	-0.08993	0.2255	-0.1037	0.215	0.14077	0.12651
-26.46	0.11346	0.09433	0.16617	-0.12274	0.23331	-0.08964	0.215	0.13765	0.13589
-26.36	0.11815	0.05605	0.16617	-0.14227	0.21143	-0.02792	0.2275	0.1728	0.14292
-26.26	0.12596	0.08808	0.17086	-0.17665	0.23018	-0.02167	0.22672	0.20093	0.14604
-26.16	0.11502	0.13027	0.1732	-0.1743	0.2419	-0.0451	0.22672	0.19937	0.15542
-26.06	0.11034	0.08808	0.16617	-0.19227	0.20987	-0.03963	0.2189	0.20874	0.15463
-25.96	0.11033	0.1373	0.15836	-0.11883	0.188	0.03927	0.2189	0.20015	0.15463
-25.86	0.11737	0.14902	0.16304	-0.10165	0.17081	0.10412	0.22203	0.19546	0.15932
-25.76	0.10799	0.17089	0.17007	-0.06571	0.14425	0.09708	0.22437	0.18531	0.16245
-25.66	0.10565	0.20839	0.16304	-0.0618	0.10206	0.12755	0.24625	0.19702	0.17104
-25.56	0.09862	0.25136	0.18179	-0.01727	0.10128	0.12755	0.23844	0.22749	0.1812
-25.46	0.11033	0.16933	0.17007	0.00226	0.11221	0.06427	0.23375	0.22437	0.18588
-25.36	0.1033	0.15058	0.15836	0.00538	0.07862	-0.01463	0.21969	0.22984	0.16714
-25.26	0.09783	0.16777	0.15132	-0.00165	0.04659	-0.05604	0.22203	0.22046	0.15854
-25.16	0.09862	0.17246	0.16226	-0.06337	0.00987	-0.04745	0.22359	0.21499	0.14995
-25.06	0.08377	0.05058	0.15054	-0.03368	-0.03075	-0.03182	0.21031	0.19312	0.15463
-24.96	0.07127	0.03652	0.13882	-0.04774	0.00831	-0.04901	0.20406	0.16968	0.14682
-24.86	0.06658	-0.24161	0.13101	-0.05633	0.04971	-0.08807	0.19937	0.18374	0.15151
-24.76	0.06424	-0.22286	0.13101	-0.03211	0.05128	-0.09745	0.20406	0.19702	0.15151
-24.66	0.08299	-0.04395	0.15054	-0.06805	0.05049	-0.07167	0.2189	0.20483	0.15854
-24.56	0.08299	0.03105	0.16226	-0.0368	0.0505	-0.08339	0.22203	0.18374	0.14682
-24.46	0.0744	0.13495	0.16226	-0.04383	0.0505	-0.10839	0.21812	0.21968	0.14135
-24.36	0.08377	0.12714	0.15367	-0.00633	0.0419	-0.04276	0.21968	0.23062	0.14448
-24.26	0.06971	0.1748	0.15523	-0.00477	0.04425	0.01037	0.21031	0.23687	0.13042
-24.16	0.05252	0.15996	0.14586	0.00226	0.07315	0.05333	0.20797	0.22671	0.11557
-24.06	0.05487	0.18964	0.13882	-0.04462	0.16534	0.06974	0.21031	0.23452	0.1187
-23.96	0.04471	0.22714	0.15054	-0.0454	0.17393	0.05255	0.20797	0.27827	0.1312
-23.86	0.04002	0.21152	0.15054	-0.05165	0.18487	0.06115	0.21812	0.31733	0.1312
-23.76	0.02362	0.20839	0.15054	-0.02587	0.19503	0.04161	0.23453	0.30093	0.1312
-23.66	0.02049	0.21621	0.15054	-0.04774	0.15596	0.05412	0.23141	0.2314	0.13589
-23.56	0.00877	0.19667	0.13882	-0.08446	0.23487	0.07989	0.22672	0.14155	0.14292
-23.46	0.02518	0.18496	0.13882	-0.09149	0.20128	0.08146	0.22672	0.15015	0.1562
-23.36	0.03221	0.24042	0.14351	-0.12118	0.12237	0.01583	0.2189	0.1814	0.15385
-23.26	0.02908	0.22792	0.14273	-0.17821	0.20753	-0.17011	0.2189	0.18374	0.15542
-23.16	0.02752	0.20058	0.14273	-0.16884	0.28565	-0.17401	0.22672	0.16109	0.14916
-23.06	0.03924	0.19121	0.16226	-8.39233e-05	0.32628	-0.23651	0.22672	0.19859	0.16635
-22.96	0.02518	0.17714	0.18179	-0.03837	0.32393	-0.24667	0.21031	0.18843	0.14995
-22.86	0.03533	0.16542	0.1732	-0.10165	0.25284	-0.12557	0.20016	0.16187	0.14682
-22.76	0.01346	0.19277	0.17476	0.46945	0.13565	0.13849	0.16656	0.17671	0.11245
-22.66	0.0369	0.15683	0.16226	0.44757	0.08956	0.11036	0.15719	0.17359	0.10776
-22.56	0.02752	0.15527	0.17476	-0.01493	0.04268	0.28536	0.16109	0.19312	0.09292
-22.46	0.0158	0.14042	0.17711	0.31632	0.05128	0.13537	0.1439	0.14155	0.08354
-22.36	0.00565	0.14589	0.16226	0.19992	0.01534	0.00958	0.12203	0.11812	0.0687
-22.26	0.01268	0.13495	0.15445	-0.35477	0.00674	-0.2451	0.11265	0.12984	0.0687
-22.16	0.00799	0.1498	0.14273	-0.21337	-0.03154	-0.16307	0.1025	0.20015	0.07651
-22.06	0.00565	0.14199	0.14273	0.25304	-0.01591	-0.06385	0.11265	0.20796	0.08823
-21.96	-0.02326	0.15293	0.14273	0.14757	0.04971	-0.01776	0.10641	0.19155	0.06401
-21.86	-0.01857	0.13808	0.11851	-0.02821	0.03878	-0.00682	0.10797	0.14468	0.0601
-21.76	-0.02638	0.13808	0.10679	-0.07508	-0.00107	-0.0201	0.115	0.07827	0.06635
-21.66	-0.02795	0.15761	0.11617	-0.09696	0.03565	-0.04198	0.1275	0.06343	0.07963
-21.56	-0.03342	0.16933	0.12632	-0.0493	-0.01591	-0.05995	0.12515	0.06655	0.07963
-21.46	-0.04513	0.15214	0.11148	-0.01493	-0.01982	-0.05838	0.11031	0.03999	0.05776
-21.36	-0.04592	0.0998	0.09664	-0.09462	0.03175	-0.05604	0.1025	0.01343	0.06167
-21.26	-0.06232	0.08652	0.09507	-0.10321	0.03565	-0.09276	0.10953	0.02827	0.06088
-21.16	-0.07326	0.05292	0.08414	-0.1079	0.03331	-0.11073	0.10094	0.02749	0.0601
-21.06	-0.06623	0.07871	0.08492	-0.10243	0.00362	-0.10136	0.08609	0.00874	0.04995
-20.96	-0.07638	0.09199	0.08257	-0.10712	0.01925	-0.06073	0.06656	0.00484	0.06479
-20.86	-0.07326	0.07871	0.06539	-0.11962	0.05128	-0.0951	0.05484	0.01187	0.07182
-20.76	-0.07795	0.08261	0.05601	-0.13837	0.04971	-0.09901	0.05484	0.01343	0.06792
-20.66	-0.07326	0.07949	0.05367	-0.11102	0.01065	-0.06464	0.05484	0.01187	0.06948
-20.56	-0.07951	0.06308	0.0607	-0.12196	0.00831	-0.0662	0.06344	0.01343	0.05698
-20.46	-0.06623	0.03417	0.04117	-0.11884	0.02784	-0.06854	0.08609	0.05249	0.06948
-20.36	-0.05998	0.07089	0.06539	-0.11493	0.10831	-0.07089	0.08609	0.09859	0.07651
-20.26	-0.06232	0.0498	0.07242	-0.11415	0.10596	-0.04901	0.08297	0.08296	0.0687
-20.16	-0.07248	-0.00489	0.06773	-0.11493	0.07471	-0.04823	0.0814	0.03687	0.07651
-20.06	-0.07013	-0.06895	0.08023	-0.08837	0.06612	-0.04667	0.07828	0.03609	0.06401
-19.96	-0.06154	-0.08067	0.0771	-0.12977	0.08878	-0.02479	0.07437	0.08374	0.04995
-19.86	-0.06623	-0.07286	0.09976	-0.11493	0.10987	-0.03339	0.0814	0.0978	0.05229
-19.76	-0.05685	-0.10801	0.09507	-0.10399	0.17159	-0.0287	0.06656	0.15093	0.04526
-19.66	-0.04982	-0.14786	0.10445	-0.10243	0.13096	-0.03651	0.05484	0.20796	0.03042
-19.56	-0.06935	-0.13536	0.09507	-0.1118	0.15284	-0.06073	0.04703	0.20015	0.01323
-19.46	-0.06623	-0.11895	0.08882	-0.09071	0.14034	-0.06464	0.04312	0.22749	-0.0024
-19.36	-0.06623	-0.09004	0.07554	-0.07743	0.19112	-0.06307	0.04703	0.23062	-0.01021
-19.26	-0.05685	-0.07286	0.05132	-0.10008	0.17471	-0.07089	0.03531	0.21499	-0.00396
-19.16	-0.06154	-0.09551	0.04585	-0.12118	0.14112	-0.07245	0.02672	0.20405	-0.0149
-19.06	-0.04826	-0.13223	0.03257	-0.0993	0.23253	-0.0662	0.02984	0.14858	-0.0188
-18.96	-0.03029	-0.07911	0.04664	-0.09852	0.52862	-0.04823	0.04703	0.20327	-0.01333
-18.86	-0.02326	-0.02598	0.06539	-0.1118	0.72159	-0.0326	0.05406	0.35718	-0.02115
-18.76	-0.03498	-0.02129	0.07242	-0.11024	0.67784	-0.06542	0.03844	0.3939	-0.03443
-18.66	-0.03263	-0.03536	0.06695	-0.1204	0.713	-0.0826	0.03687	0.05718	-0.04771
-18.56	-0.02326	-0.000982285	0.0732	-0.12118	0.1255	-0.06932	0.03765	-0.1397	-0.04615
-18.46	-0.02248	0.05527	0.08023	-0.10008	-0.57216	-0.06229	0.04078	-0.16079	-0.05552
-18.36	-0.00217	0.06933	0.07632	-0.10634	-0.60419	-0.05917	0.04703	-0.1897	-0.05474
-18.26	0.00721	0.09902	0.08179	-0.07587	-0.35029	-0.0576	0.04234	-0.10298	-0.03911
-18.16	0.01815	0.08339	0.09507	-0.0454	-0.14404	-0.05057	0.04	-0.07095	-0.05162
-18.06	0.0158	0.06777	0.10445	-0.03602	-0.04716	-0.05604	0.04234	-0.03657	-0.06412
-17.96	0.000959396	0.03261	0.10679	-0.0243	-0.24013	-0.0701	0.02281	-0.01548	-0.07662
-17.86	0.00799	0.02402	0.09507	-0.01024	-0.18701	-0.0826	0.01734	-0.0897	-0.08208
-17.76	0.01033	0.00839	0.09664	-0.0204	-0.12451	-0.0662	0.01968	-0.12017	-0.08443
-17.66	0.00799	-0.05176	0.08882	-0.000865936	-0.16044	-0.0412	0.01969	-0.16235	-0.08833
-17.56	-0.01154	-0.03536	0.08257	-0.00321	-0.12997	-0.02479	0.015	-0.14907	-0.11099
-17.46	-0.03342	-0.01426	0.0771	-0.00868	-0.11357	-0.0201	0.00484	-0.14751	-0.11802
-17.36	-0.04592	-0.04473	0.07945	-0.000865936	-0.10107	-0.02089	0.00797	-0.13423	-0.13052
-17.26	-0.05138	-0.05723	0.07242	0.0132	-0.08154	-0.02635	0.02203	-0.08501	-0.1313
-17.16	-0.04982	-0.09004	0.07554	0.01398	-0.05732	-0.03651	0.0314	-0.0936	-0.12271
-17.06	-0.05685	-0.12832	0.05757	0.02491	-0.06591	-0.05604	0.02828	-0.14126	-0.1313
-16.96	-0.06467	-0.07676	0.04429	0.02179	-0.09091	-0.07089	0.02047	-0.18188	-0.13677
-16.86	-0.06232	-0.01661	0.03414	0.00226	-0.06122	-0.08026	0.01969	-0.22954	-0.13443
-16.76	-0.08185	0.00917	0.02476	-0.000864983	-0.09169	-0.11464	-0.00453	-0.24204	-0.14224
-16.66	-0.09357	0.08261	0.01851	-0.01805	-0.11279	-0.12714	-0.00375	-0.27251	-0.13209
-16.56	-0.09592	0.22402	0.02007	-0.01415	-0.00888	-0.16229	-0.01547	-0.21782	-0.14615
-16.46	-0.10138	-0.08614	-0.00493	-0.00946	0.01612	-0.16542	-0.01156	-0.15376	-0.13443
-16.36	-0.11232	-0.15879	-0.0143	-0.01727	0.19346	-0.19198	-0.01157	-0.08579	-0.13287
-16.26	-0.11232	-0.2377	-0.01977	0.00695	0.413	-0.19276	-0.02328	-0.0522	-0.1274
-16.16	-0.10373	-0.32989	-0.0104	0.01867	0.4669	-0.21229	-0.02328	-0.02251	-0.14224
-16.06	-0.11701	-0.21739	-0.01274	0.0132	0.23097	-0.22948	-0.02016	-0.00298	-0.15083
-15.96	-0.10763	-0.14708	-0.0268	-0.00633	-0.20185	-0.23495	-0.0225	-0.00766	-0.14615
-15.86	-0.10529	-0.07286	-0.02368	0.01867	-0.51435	-0.22792	-0.01156	0.00171	-0.14146
-15.76	-0.10373	-0.18614	-0.00258	0.0257	-0.40966	-0.23182	-0.02328	0.01655	-0.12662
-15.66	-0.1006	-0.18145	-0.0143	-0.01024	-0.32763	-0.23963	-0.00766	0.02515	-0.1188
-15.56	-0.09357	-0.14395	-0.00883	0.00304	-0.22216	-0.23573	0.01578	0.03609	-0.10709
-15.46	-0.09279	-0.27364	0.00992	0.04835	-0.14482	-0.25682	0.01109	0.06343	-0.11959
-15.36	-0.09123	-0.46817	0.01695	0.02179	-0.1206	-0.29745	-0.00297	0.11812	-0.12193
-15.26	-0.08888	-0.58536	0.01929	0.02648	-0.02216	-0.3451	0.01578	0.1228	-0.11802
-15.16	-0.07092	-0.59161	0.03648	0.04132	-0.037	-0.33417	0.0275	0.10484	-0.10474
-15.06	-0.0717	-0.25567	0.04117	0.0757	-0.05888	-0.31229	0.02047	0.03921	-0.09771
-14.96	-0.06623	0.23183	0.02632	0.08195	0.03878	-0.28339	0.03062	-0.0061	-0.09537
-14.86	-0.06467	0.31542	0.02867	0.08429	0.02003	-0.22636	0.02359	-0.07017	-0.08365
-14.76	-0.07404	0.10996	0.02164	0.06007	0.14659	-0.10995	0.02047	-0.0897	-0.08365
-14.66	-0.08888	0.11152	0.02164	0.04132	0.24581	-0.05526	0.01969	-0.12876	-0.08677
-14.56	-0.08576	0.12168	0.01851	0.0257	0.2294	0.01818	0.01109	-0.1397	-0.07349
-14.46	-0.07638	0.11777	0.01226	0.00929	0.11925	0.09318	0.0275	-0.17954	-0.05474
-14.36	-0.06467	0.0998	0.00992	0.0421	0.03096	0.12755	0.0275	-0.1897	-0.02974
-14.26	-0.04592	0.09902	0.00992	0.05226	-0.00732	0.08458	0.0275	-0.25532	-0.03287
-14.16	-0.0381	0.11464	0.00679	0.00695	-0.02841	0.06115	0.03531	-0.33501	-0.02505
-14.06	-0.04592	0.13495	0.00992	0.04132	-0.06279	0.0299	0.0275	-0.3897	-0.03599
-13.96	-0.04748	0.07871	-0.00258	0.04835	-0.12138	-0.02713	0.01969	-0.44126	-0.05708
-13.86	-0.04982	0.00839	-0.00571	0.06007	-0.15029	-0.05526	0.00797	-0.43423	-0.06412
-13.76	-0.06857	-0.05489	-0.02915	0.04445	-0.11357	-0.11932	-0.00375	-0.24985	-0.06802
-13.66	-0.06154	-0.13145	-0.02446	-0.03055	-0.09951	-0.14979	-0.00375	-0.21782	-0.04458
-13.56	-0.06154	-0.1377	-0.0143	0.10851	-0.06591	-0.16229	-0.00844	-0.0186	-0.05943
-13.46	-0.04982	-0.10411	-0.02133	0.17023	0.00362	-0.11307	-0.01547	-0.03813	-0.0563
-13.36	-0.05998	-0.12129	-0.02133	0.28507	0.07471	0.11036	-0.01391	-0.0561	-0.0524
-13.26	-0.06623	-0.12598	-0.01665	0.29913	0.15596	0.20255	-0.02328	0.01343	-0.05943
-13.16	-0.06935	-0.10723	-0.01274	0.1257	0.36534	0.48302	-0.01625	0.08062	-0.05708
-13.06	-0.06154	-0.10958	-0.02211	-0.04227	0.34503	0.55568	-0.01547	0.19077	-0.04146
-12.96	-0.05842	-0.10098	-0.0018	-0.35868	0.12628	0.24943	-0.00375	0.16968	-0.04849
-12.86	-0.06154	-0.11583	0.00523	-0.3704	0.61299	0.14005	-0.01625	0.11265	-0.0563
-12.76	-0.05685	-0.11895	-0.01274	-0.13446	-0.06122	-0.04823	-0.02641	0.05171	-0.04693
-12.66	-0.04982	-0.0877	-0.00961	-0.12196	-0.37607	-0.09042	-0.04281	0.04546	-0.02818
-12.56	-0.04982	-0.07286	-0.0143	-0.18133	-0.12841	-0.05526	-0.03422	0.01187	-0.02115
-12.46	-0.0467	-0.09317	-0.02446	-0.12665	-0.05107	0.01349	-0.04438	0.01655	-0.03755
-12.36	-0.05373	-0.13614	-0.02289	-0.08758	0.12159	0.04161	-0.04984	0.00405	-0.03287
-12.26	-0.06154	-0.12364	-0.01665	-0.11883	0.15987	0.06115	-0.06235	-0.0147	-0.04927
-12.16	-0.05685	-0.17442	-0.02211	-0.13524	0.25362	0.07443	-0.05453	-0.00688	-0.03521
-12.06	-0.04982	-0.1377	-0.01977	-0.15321	0.23487	0.07208	-0.04594	0.000927925	-0.0063
-11.96	-0.06154	-0.08926	-0.0104	-0.11337	0.24971	0.05802	-0.06235	-0.04126	-0.01333
-11.86	-0.0467	-0.06661	-0.02915	-0.06805	0.03956	0.07599	-0.06391	-0.0811	-0.0024
-11.76	-0.04904	-0.01973	-0.03383	-0.05321	-0.35732	0.08771	-0.04985	-0.07095	0.00698
-11.66	-0.0381	-0.06583	-0.03149	-0.10243	-0.48857	0.05021	-0.05063	-0.0811	-0.00474
-11.56	-0.04513	-0.09551	-0.04165	-0.0868	-0.3245	0.0338	-0.04985	-0.07641	-0.02818
-11.46	-0.0381	-0.09473	-0.04399	-0.04383	-0.33935	0.03849	-0.04281	-0.04907	-0.02115
-11.36	-0.01545	-0.0502	-0.03696	0.04523	-0.24247	0.04865	-0.02797	-0.02251	-0.0063
-11.26	-0.01076	-0.02129	-0.01743	0.04367	-0.1995	0.04865	-0.02797	0.03609	0.0101
-11.16	-0.0217	0.0123	-0.02993	0.0132	-0.21591	0.04161	-0.03813	0.07905	-0.00162
-11.06	-0.03342	0.02871	-0.02915	-0.01337	-0.21122	0.03146	-0.04281	0.1064	-0.00865
-10.96	-0.02638	0.03417	-0.04399	-0.13759	-0.22294	0.01818	-0.04281	0.1189	-0.00162
-10.86	-0.02326	0.03261	-0.02915	-0.11493	-0.02529	0.0049	-0.04281	0.16187	-0.00318
-10.76	-0.01545	0.06308	-0.0143	-0.07587	-0.06122	-0.00917	-0.04281	0.19937	-0.00552
-10.66	-0.01076	0.09121	-0.0143	-0.08758	-0.01669	0.00255	-0.0475	0.20405	-0.00552
-10.56	0.00174	0.09589	-0.02133	-0.04852	0.23487	0.00724	-0.03735	0.16499	0.01088
-10.46	0.00877	0.13808	-0.01977	-0.04774	0.69659	0.00958	-0.0311	0.14546	0.01792
-10.36	0.00877	0.11074	-0.0143	-0.09305	0.6169	-0.000572205	-0.02328	0.14468	0.01792
-10.26	0.00877	0.08652	-0.02133	-0.12196	0.36378	-0.00526	-0.01156	0.10327	0.01792
-10.16	0.02049	0.05996	-0.02133	-0.09462	0.16299	0.00568	-0.01313	0.0939	0.01792
-10.06	0.0158	0.04355	-0.02133	-0.04618	-0.40263	0.01739	-0.02719	0.05874	0.01323
-9.96	0.00565	0.00527	-0.0143	-0.0954	-0.15966	0.01193	-0.03031	0.04702	0.0062
-9.86	0.01346	0.02558	-0.02446	-0.0868	0.27628	-0.00526	-0.01078	-0.0061	-0.000833631
-9.76	0.02752	0.01308	-0.01743	-0.06258	0.16456	-0.02245	0.00328	-0.01938	0.00151
-9.66	0.00877	0.02402	-0.00258	-0.07743	-0.14951	-0.07479	-0.01547	-0.05376	-0.01255
-9.56	0.0283	0.00527	-0.00883	-0.11337	0.20674	-0.04042	-0.00375	-0.07016	0.01792
-9.46	0.04002	0.02167	0.00992	-0.07508	0.42628	-0.01698	-0.01078	-0.09126	0.00932
-9.36	0.0283	0.0123	0.03414	-0.01649	0.51924	-0.03573	-0.01547	-0.06938	0.00698
-9.26	0.0369	0.00996	0.02398	0.00929	0.41221	-0.04589	-0.01547	-0.06704	0.01089
-9.16	0.01971	-0.00723	0.0107	0.01007	0.04815	-0.06776	-0.02328	-0.09595	0.00541
-9.06	0.01268	-0.00723	0.04976	-0.03212	-0.42372	-0.05839	-0.02328	-0.11235	0.00307
-8.96	0.0283	-0.01426	0.07554	-0.00633	-0.43466	-0.04823	-0.00375	-0.08891	0.01792
-8.86	0.03533	-0.00254	0.11617	-0.00477	-0.17607	-0.0576	-0.02016	-0.07407	0.02417
-8.76	0.04471	-0.02676	0.15757	-0.07587	-0.11826	-0.04354	-0.01078	-0.12954	0.03823
-8.66	0.04002	-0.02911	0.09585	0.03117	-0.05029	-0.05995	-0.00844	-0.14595	0.03354
-8.56	0.05487	-0.02598	0.01773	0.09132	-0.01982	-0.05292	-0.00375	-0.18735	0.03745
-8.46	0.02987	-0.01895	0.02554	0.07335	-0.06747	-0.06307	-0.01078	-0.3186	0.03823
-8.36	0.04002	-0.04395	0.01851	0.1632	-0.07216	-0.05135	0.00875	-0.33032	0.04526
-8.26	0.03533	-0.04161	0.04507	0.24914	-0.03232	-0.04901	0.01109	0.00327	0.04526
-8.16	0.03612	-0.04161	0.02476	0.29445	-0.1206	-0.03339	0.00719	0.15327	0.04838
-8.06	0.04783	-0.03536	0.00836	0.27413	-0.13154	-0.12948	0.01187	0.26733	0.05307
-7.96	0.05252	-0.0377	0.0146	0.29757	-0.29716	-0.18026	0.02828	0.25327	0.06948
-7.86	0.06346	-0.02442	0.03804	0.25616	-0.41591	-0.14276	0.01578	0.1189	0.06557
-7.76	0.06658	-0.03458	0.00836	0.23898	-0.46747	-0.23495	0.03062	0.08999	0.05932
-7.66	0.06346	-0.01895	-0.07993	0.1296	-0.3745	-0.01776	0.03219	0.10171	0.05385
-7.56	0.05955	-0.0377	0.00289	-0.01102	-0.04169	0.59864	0.03062	0.01733	0.05229
-7.46	0.05487	-0.05801	0.000542641	-0.04383	0.32862	0.19161	0.03531	-0.04282	0.05698
-7.36	0.0408	-0.02833	-0.0643	0.0171	0.44971	-0.00214	0.02828	-0.03032	0.05307
-7.26	0.04002	-0.00958	-0.16586	-0.0079	0.41378	0.11662	0.03531	-0.11782	0.04995
-7.16	0.03221	0.00449	-0.1768	-0.05555	0.25596	0.06505	0.0275	-0.11704	0.03745
-7.06	0.0369	-0.00254	-0.10805	0.02179	0.16378	0.1338	0.03922	0.00796	0.03745
-6.96	0.05018	-0.01426	-0.09086	0.01788	0.13878	0.10724	0.04234	-0.12016	0.04057
-6.86	0.06424	0.04746	-0.01274	0.01242	0.09971	-0.12479	0.05953	-0.08345	0.06479
-6.76	0.06737	0.09199	0.14898	-0.01571	0.01534	-0.13573	0.05484	0.15405	0.06479
-6.66	0.06424	0.11933	0.28336	-0.00946	0.05518	-0.16854	0.05484	0.20874	0.06479
-6.56	0.05877	0.20917	0.20445	-0.000865936	-0.00185	-0.18573	0.05875	0.27671	0.05385
-6.46	0.05487	0.2873	0.08648	0.00929	0.10675	-0.20917	0.06187	0.1689	0.05229
-6.36	0.0494	0.28496	0.08804	0.01398	0.14659	-0.15917	0.05641	0.1603	0.04995
-6.26	0.05877	0.23496	0.13882	-0.00477	-0.55029	-0.16229	0.06187	0.16187	0.05229
-6.16	0.05174	0.10527	0.12632	0.01242	-0.68622	-0.0951	0.04547	0.17202	0.04526
-6.06	0.03221	-0.10958	0.09507	0.00304	-0.44013	-0.09354	0.01656	0.16109	0.01401
-5.96	0.0369	-0.26036	-0.04868	-0.01649	-0.33544	-0.00839	0.03297	0.1353	0.02339
-5.86	0.05487	-0.19942	-0.07133	0.02648	-0.26279	0.03302	0.05015	0.17749	0.03588
-5.76	0.05955	-0.0377	0.00523	0.02492	-0.13857	0.00802	0.04312	0.15562	0.02651
-5.66	0.05955	0.03261	-0.0143	0.04132	-0.1081	0.0174	0.03531	0.09859	0.02104
-5.56	0.05955	0.04121	-0.1268	0.02648	-0.07841	0.01974	0.02828	0.07124	0.00698
-5.46	0.0369	-0.01504	-0.20493	0.01788	-0.0081	0.00646	0.0275	0.03218	0.00307
-5.36	0.02049	-0.05254	-0.24868	0.03117	0.02081	-0.01698	0.0275	0.05483	-0.01333
-5.26	0.02362	-0.00254	-0.17446	0.04445	0.08175	-0.03729	0.03062	0.03765	-0.0149
-5.16	0.0369	0.00136	0.03648	0.0046	0.09346	0.01583	0.0275	0.07749	-0.01568
-5.06	0.04705	0.03652	0.09742	-0.00399	0.16846	0.06583	0.01266	0.1228	-0.00943
-4.96	0.05174	0.03339	0.1232	-0.01727	0.22628	0.05177	0.01109	0.1189	-0.01802
-4.86	0.05174	0.03886	0.13882	-0.00712	0.10753	0.15568	0.01578	0.12905	-0.01333
-4.76	0.04315	0.00996	0.17007	0.00695	0.01065	0.05646	0.00406	0.16812	-0.02974
-4.66	0.05252	-0.02208	0.15054	0.00538	0.02393	0.15646	0.01187	0.12281	-0.03208
-4.56	0.04471	-0.04629	0.14664	0.02648	0.08565	0.14708	0.02359	0.10327	-0.03677
-4.46	0.03221	-0.09942	0.15445	0.0296	0.02237	0.23927	0.02516	0.07437	-0.04302
-4.36	0.03533	-0.07989	0.15992	0.02648	0.02159	0.33302	0.02593	0.0603	-0.03755
-4.26	0.04783	-0.07051	0.16929	0.04835	0.00596	0.1924	0.02828	0.09077	-0.03287
-4.16	0.06424	-0.05176	0.15836	0.07335	-0.03544	0.13146	0.03531	0.08687	-0.02584
-4.06	0.05096	0.0248	0.17007	0.0921	-0.05497	0.24162	0.03844	0.12124	-0.02896
-3.96	0.04783	0.03261	0.14195	0.10773	-0.037	0.22443	0.0275	0.13452	-0.02974
-3.86	0.0494	0.05683	0.14742	0.12335	0.000495911	0.03536	0.02906	0.14937	-0.03208
-3.76	0.05955	0.06777	0.11148	0.11163	0.04034	0.0174	0.04234	0.16187	-0.02036
-3.66	0.07127	0.07558	0.12711	0.13585	0.07706	0.04786	0.03531	0.18843	-0.02505
-3.56	0.06971	0.06542	0.1482	0.13507	0.07471	0.02755	0.03062	0.18999	-0.03286
-3.46	0.06424	0.04277	0.14117	0.12335	0.03487	-0.00838	0.02359	0.17827	-0.03677
-3.36	0.06424	0.02011	0.14664	0.12335	0.03096	-0.03182	0.02515	0.14624	-0.02037
-3.26	0.07127	0.02636	0.1357	0.13195	0.07159	-0.04745	0.0275	0.17437	-0.01021
-3.16	0.08612	0.03183	0.14742	0.13038	0.06143	0.01427	0.02281	0.2439	-0.00865
-3.06	0.07908	0.02871	0.14976	0.13195	0.01221	-0.01854	0.00406	0.27202	-0.02193
-2.96	0.0744	0.00839	0.13101	0.11398	-0.00576	-0.05995	0.00328	0.16421	-0.03287
-2.86	0.07596	0.01777	0.11382	0.11163	-0.02294	-0.08573	0.02359	0.14155	-0.02505
-2.76	0.07908	0.03652	0.10836	0.13117	-0.00107	-0.04354	0.00562	0.14937	-0.03208
-2.66	0.09549	0.04121	0.09195	0.10851	0.01612	-0.01307	0.015	0.12593	-0.03287
-2.56	0.08299	0.03574	0.10054	0.15929	0.04659	0.03693	-0.02328	0.08218	-0.04458
-2.46	0.09393	0.01308	0.07164	0.16163	0.02003	0.04552	-0.00844	-0.02251	-0.0149
-2.36	0.09393	0.03964	0.06304	0.16476	0.06065	0.12833	0.01969	-0.0522	-0.00474
-2.26	0.09862	0.08417	0.04898	0.15538	0.05753	0.18693	0.05094	-0.10845	0.02885
-2.16	0.13455	0.13339	0.0482	0.16242	0.0544	0.1338	0.03219	-0.08813	0.0312
-2.06	0.1408	0.09667	0.0146	0.15929	0.02784	0.02052	0.03843	-0.06235	0.05776
-1.96	0.16893	0.12246	0.0107	0.14992	0.03096	-0.07088	0.08219	-0.08032	0.09604
-1.86	0.19237	0.19199	0.05601	0.16945	0.10128	-0.0287	0.11422	-0.07798	0.11479
-1.76	0.14627	0.17636	0.11539	0.20148	0.14034	0.00333	0.10484	-0.05376	0.10542
-1.66	0.14158	0.07246	0.0021	0.17101	0.05753	0.04083	0.13375	-0.09907	0.19682
-1.56	0.1533	0.15371	-0.0143	0.27492	0.08565	0.08067	0.17906	0.01187	0.29604
-1.46	0.20877	0.2287	0.02242	0.25538	0.26065	0.15958	0.19547	0.04077	0.29448
-1.36	0.23377	0.35761	0.10679	0.37335	0.38799	0.2213	0.19078	0.04312	0.26244
-1.26	0.1783	0.64902	0.22867	0.66242	0.388	0.15646	0.19312	-0.01079	0.15932
-1.16	0.18455	0.41464	0.06539	0.47257	0.28643	0.2174	0.17594	0.01265	0.10776
-1.06	0.1619	0.21386	0.05914	-0.09071	0.20362	0.21271	0.1439	0.07593	-0.02505
-0.96	0.23065	-0.13536	-0.15727	-0.23055	0.05753	0.37443	0.05875	0.10015	-0.02583
-0.86	0.28768	-0.10567	0.22398	0.35617	-0.03232	0.42052	0.09078	0.16499	-0.04849
-0.76	0.14002	-0.1338	0.47711	0.43898	0.05518	0.32599	0.03219	0.15015	-0.07115
-0.66	0.12909	0.05605	0.2857	0.18273	0.05128	0.28302	0.10094	-0.08501	0.02651
-0.56	0.1822	0.14589	0.27086	0.08351	0.15596	0.19317	0.14546	-0.06079	0.11947
-0.46	0.22674	0.26699	0.34586	0.20929	0.2544	0.0549	0.1525	0.22827	0.17495
-0.36	0.27049	0.34902	0.32398	0.24054	0.26846	-0.03808	0.22359	0.38296	0.16635
-0.26	-0.03263	0.34199	0.41929	0.38585	0.37237	-0.26385	-0.11625	0.36187	-0.39927
-0.16	-0.33498	-0.27598	0.2982	0.20929	0.08565	0.03771	-0.19516	0.2439	0.02338
-0.06	-0.44124	0.06074	0.09664	-0.22274	-0.17685	0.70879	0.23295	-0.27563	0.26399
0.04	0.08768	-0.34786	-0.29711	-0.27352	0.00909	0.10802	0.0189	0.07046	0.41401
0.14	-0.02246	0.5123	-0.32758	0.25304	0.05596	-0.97555	-0.44592	0.09077	0.1195
0.24	0.28455	0.17246	-0.49087	-0.16493	0.44424	0.16349	0.22906	-0.02954	-0.85162
0.34	-1.86076	-0.39317	-0.36821	-1.06024	0.18175	-2.17323	-1.01781	0.32359	3.37651
0.44	-0.10695	-0.39082	-1.14086	-1.88446	-1.92763	2.0087	2.93912	4.62437	6.17172
0.54	0.2033	-0.52676	-0.98149	-0.83133	-0.00497	1.2674	2.30015	5.00093	5.31791
0.64	0.57205	-0.89082	-0.14321	-0.31727	1.13956	1.51427	2.49	5.21343	5.91167
0.74	0.09237	0.95918	0.12945	0.30929	0.66925	0.20646	2.95484	5.64859	5.99838
0.84	-0.10217	-0.2338	-0.27055	0.0921	-0.74169	1.23224	3.2564	5.59859	7.04292
0.94	0.12753	-1.10333	0.0732	0.5382	1.74503	1.77522	4.43454	6.81577	8.63355
1.04	-0.03263	-1.14239	0.40367	0.81398	1.45987	1.8588	4.8775	7.67671	9.38901
1.14	-0.13965	0.43886	0.14039	0.64679	0.41221	3.23147	5.60798	8.64859	10.1703
1.24	0.24393	0.19277	-0.17915	0.53273	1.01612	3.55099	6.61343	9.14781	11.4289
1.34	0.1119	1.0287	0.70367	1.36007	2.04503	4.18536	6.99	9.78296	11.8617
1.44	-0.25527	-0.41661	0.54507	1.31476	1.40362	3.55804	7.07049	11.1017	11.8484
1.54	0.19002	-0.9127	0.29507	0.75382	1.93643	5.00177	7.88297	11.4572	13.007
1.64	0.1244	0.76152	0.73648	1.30929	2.31221	5.15334	7.98688	11.8361	13.4335
1.74	0.02127	-0.13536	0.58101	1.17648	2.48565	5.34396	8.72593	12.7095	13.6898
1.84	0.06971	0.55683	0.46929	1.63195	2.98487	6.01896	8.75328	13.1853	14.2218
1.94	0.13143	-0.33458	0.36226	1.82413	2.93565	5.54162	9.26109	13.097	14.5562
2.04	0.13221	0.73574	0.60445	1.69835	3.1044	5.43849	9.47515	13.1048	14.8828
2.14	0.10721	0.91621	0.67398	1.71554	3.24737	6.69943	9.67984	13.333	15.0523
2.24	0.13768	-0.21192	0.76695	1.74679	3.22159	6.87677	9.89312	13.5431	15.2804
2.34	0.12127	-0.53458	0.77945	1.81554	3.36534	5.78849	9.98687	13.99	15.5218
2.44	0.1119	-0.08301	0.76226	1.88273	3.04659	5.31036	10.1291	14.2689	15.8554
2.54	0.10877	1.04902	0.78101	1.90148	3.11143	6.2213	10.2212	14.0892	16.1789
2.64	0.17361	0.00371	0.7982	1.8671	3.32159	6.51818	10.2556	14.583	16.4937
2.74	0.17283	0.28339	0.81461	1.98429	3.38409	6.77833	10.3869	14.4962	16.7179
2.84	0.15643	1.37949	0.83726	2.0171	3.27706	6.96896	10.5658	15.0142	16.8624
2.94	0.21737	0.95292	0.81382	2.03195	3.49424	6.79161	10.7603	15.058	17.0367
3.04	0.23377	0.18652	0.79898	2.04523	2.68409	7.15802	10.9283	16.0494	17.2687
3.14	0.17206	0.1873	0.82945	2.11085	4.34034	6.8924	11.0681	15.8861	17.4382
3.24	0.14627	0.3248	0.8107	2.17023	3.73096	6.4674	11.2431	16.1728	17.6695
3.34	0.14393	0.31777	0.83414	2.12101	4.18878	6.90568	11.3478	16.3166	17.8242
3.44	0.09862	0.27324	0.81773	2.09132	3.98956	6.96661	11.4181	16.0244	17.9304
3.54	0.1033	0.19277	0.81773	2.13038	3.67003	7.09083	11.4853	16.49	18.0851
3.64	0.07518	0.18652	0.78492	2.15929	4.01846	7.16661	11.5962	15.69	18.3359
3.74	0.09783	0.25527	0.79429	2.2046	3.96846	7.26974	11.7072	16.5134	18.5234
3.84	0.11502	0.30527	0.81382	2.16945	3.91846	7.39708	11.7978	17.1189	18.6945
3.94	0.12127	0.34667	0.87476	2.18273	3.50362	7.50099	11.8837	17.5517	18.9937
4.04	0.14393	0.43339	0.85523	2.23038	4.4169	7.64786	12.0025	17.5884	19.1874
4.14	0.16033	0.41699	0.87945	2.28976	4.71221	7.87365	12.1345	17.4978	19.3374
4.24	0.17127	0.36308	0.91695	2.30616	4.51846	7.86583	12.2869	17.2548	19.5609
4.34	0.15799	0.22246	0.91773	2.34523	4.33643	7.51036	12.4392	17.9689	19.7648
4.44	0.1658	0.03261	0.92867	2.34913	4.32784	7.77365	12.5806	18.0541	20.0273
4.54	0.17596	-0.18379	0.9482	2.41398	4.34346	8.54083	12.7197	17.2212	20.2203
4.64	0.20018	0.00292	0.95445	2.43585	4.363	7.91349	12.8337	17.8525	20.0749
4.74	0.19549	0.32949	0.97945	2.47804	4.48721	7.88849	12.9423	18.808	20.2156
4.84	0.19783	0.53574	0.99586	2.47726	4.58409	8.01036	13.0455	18.6502	20.5351
4.94	0.20408	0.52324	1.00289	2.50304	4.67628	8.01193	13.1908	18.272	20.7085
5.04	0.19237	0.57167	1.03414	2.49523	4.63565	8.20646	13.3533	18.5814	20.8492
5.14	0.20721	0.56542	1.03023	2.5171	4.71612	8.49318	13.4619	18.3408	20.8976
5.24	0.18846	0.60839	1.04039	2.51788	4.71065	8.68849	13.4541	19.4416	21.0015
5.34	0.20799	0.51152	1.05601	2.61867	4.83721	8.88224	13.5298	19.7994	21.1179
5.44	0.2033	0.51386	1.0607	2.67101	4.95518	8.55568	13.5173	18.8064	21.1734
5.54	0.19315	0.50058	1.0607	2.67179	4.41378	8.46193	13.6478	19.1423	21.2624
5.64	0.18846	0.49355	1.08257	2.68273	4.91534	8.58458	13.8587	19.84	21.4609
5.74	0.21658	0.49745	1.06226	2.72179	4.52628	8.64552	14.0502	19.1197	21.6812
5.84	0.21815	0.49355	1.07945	2.7546	5.21143	8.72677	14.1611	19.6853	21.9054
5.94	0.23377	0.49667	1.08335	2.69679	5.19425	8.76974	14.1744	20.3533	22.0953
6.04	0.22987	0.53105	1.14351	2.74601	4.83409	8.9424	14.1892	20.0681	22.3132
6.14	0.23455	0.53886	1.16226	2.87101	4.80753	8.95099	14.3033	20.6611	22.3187
6.24	0.24862	0.54121	1.1771	2.84679	4.7505	9.04474	14.4244	20.0689	22.2476
6.34	0.24315	0.55605	1.22164	2.92492	4.73643	9.0799	14.5212	19.8087	22.5874
6.44	0.2494	0.55996	1.21617	2.86476	5.00909	9.0713	14.5728	21.3572	22.5937
6.54	0.25643	0.55136	1.20132	2.80226	5.13487	9.1713	14.6869	21.1556	22.1203
6.64	0.27049	0.55214	1.19351	2.84132	5.68487	9.2049	14.8025	20.9103	22.6453
6.74	0.28534	0.56074	1.19664	2.8421	5.19503	9.39161	14.8705	21.0228	23.4953
6.84	0.28299	0.56308	1.19429	2.88976	5.85674	9.49865	14.9134	21.3962	23.3367
6.94	0.28221	0.58339	1.20914	2.88351	6.11143	9.58849	14.9877	20.8501	23.1515
7.04	0.28534	0.58417	1.22476	2.95304	5.33721	9.74318	15.0837	21.7548	23.314
7.14	0.27049	0.57871	1.2232	2.97804	5.12862	9.7588	15.1408	21.5509	23.4054
7.24	0.26658	0.58339	1.21851	2.9007	5.11299	9.73146	15.2127	21.4705	23.5632
7.34	0.26737	0.57246	1.22398	2.86866	5.08253	9.75958	15.3478	22.0283	23.664
7.44	0.25877	0.55527	1.24898	2.90773	5.10831	9.79865	15.4752	21.2158	23.8374
7.54	0.26112	0.54824	1.25523	2.89288	5.12628	9.8174	15.5845	21.133	23.839
7.64	0.25643	0.53183	1.26695	3.04523	5.31768	9.85724	15.7111	21.6369	23.9664
7.74	0.26737	0.54199	1.27632	3.08117	5.60206	9.88068	15.8595	21.4322	24.0171
7.84	0.27283	0.57167	1.27632	3.04913	5.75753	9.90333	15.9306	22.39	24.0664
7.94	0.28612	0.55527	1.27398	3.0046	5.89112	9.9674	15.9228	21.74	24.2117
8.04	0.29471	0.56386	1.27554	2.98273	5.863	10.0049	15.8814	21.8939	24.4507
8.14	0.31268	0.56777	1.28414	2.98976	5.76378	10.0322	15.8923	22.3259	24.6124
8.24	0.31737	0.59042	1.31382	3.02882	5.68409	10.0916	15.9994	22.4986	24.4992
8.34	0.32127	0.58027	1.3107	2.8421	5.60128	10.1432	16.1056	22.3525	24.5289
8.44	0.31737	0.58261	1.3107	2.64835	5.63487	10.1924	16.1853	22.6064	24.607
8.54	0.32596	0.57246	1.30367	2.87335	5.64346	10.2479	16.2455	23.2892	24.7703
8.64	0.32127	0.5873	1.30914	3.01007	5.60753	10.2986	16.3119	22.3767	24.9382
8.74	0.31424	0.5873	1.30757	3.08351	5.58878	10.3346	16.4166	23.4525	25.0296
8.84	0.3283	0.55605	1.31539	3.10538	5.7005	10.408	16.5072	22.9384	24.5765
8.94	0.31346	0.5748	1.32554	3.28742	5.89346	10.4658	16.5541	22.3962	23.9976
9.04	0.30799	0.56464	1.32242	3.17726	5.80753	10.4736	16.647	22.9275	24.7085
9.14	0.31737	0.55136	1.33023	3.02648	5.86846	10.5174	16.7517	23.1236	24.8078
9.24	0.30721	0.57167	1.34976	3.12414	5.92706	10.5768	16.7861	23.1876	25.982
9.34	0.32908	0.58339	1.34976	3.26867	5.88565	10.6385	16.8509	23.2181	25.7007
9.44	0.33299	0.59199	1.36929	3.4007	5.76221	10.6533	16.8697	23.0033	25.1539
9.54	0.34705	0.57949	1.38101	3.19445	5.9169	10.7205	16.8658	23.3587	25.6328
9.64	0.36502	0.60527	1.39195	2.86164	6.0169	10.8096	17.0345	23.5908	25.5601
9.74	0.36346	0.60683	1.40523	3.28898	6.03956	10.8502	17.04	24.115	25.5531
9.84	0.36112	0.60761	1.41539	3.18585	6.12471	10.8736	17.1275	23.54	25.7164
9.94	0.37205	0.61464	1.42476	3.33976	6.19581	10.9455	17.0728	23.6712	25.8171
10.04	0.35721	0.62636	1.44664	3.37179	5.98878	11.0002	17.1369	23.7212	25.9039
10.14	0.36737	0.62324	1.43336	3.37101	5.98721	11.0361	17.315	23.7572	26.0085
10.24	0.35565	0.64511	1.43882	3.37101	6.07315	11.0768	17.3705	23.8892	26.0351
10.34	0.36424	0.64589	1.43492	3.34835	6.04346	10.9963	17.4017	24.0298	26.0296
10.44	0.38065	0.67324	1.45914	3.37414	5.86768	11.1205	17.4947	24.4158	26.0671
10.54	0.38768	0.69277	1.46695	3.37335	6.1919	11.3541	17.5627	24.0416	25.9117
10.64	0.39627	0.71621	1.47867	3.3132	7.04893	11.3869	17.6361	24.4291	26.4109
10.74	0.39471	0.76464	1.47554	3.24757	7.28721	10.6666	17.6783	24.2462	26.482
10.84	0.39471	0.74746	1.49742	3.20929	5.75128	10.9322	17.7252	24.2306	26.5999
10.94	0.38768	0.75058	1.50523	3.19288	6.50831	13.1096	17.8439	24.383	26.5031
11.04	0.38768	0.72324	1.49507	3.22023	6.63878	11.6369	17.8611	24.3822	26.6656
11.14	0.38768	0.67714	1.50523	3.2257	6.08018	11.4307	17.8283	24.5845	26.7148
11.24	0.39627	0.6998	1.50992	3.25929	6.0794	11.4611	18.015	25.4048	26.5187
11.34	0.39158	0.81386	1.53101	3.30382	6.14424	11.1924	18.2025	24.94	26.6109
11.44	0.40018	0.72636	1.5482	3.31945	6.11456	11.2221	18.1673	24.5345	26.7554
11.54	0.39549	0.62167	1.5646	3.35773	6.33331	11.2299	18.2064	24.4962	26.7718
11.64	0.3908	0.51386	1.56148	3.38507	6.50362	10.9026	18.1502	24.4837	26.6523
11.74	0.39158	0.09824	1.54742	3.38507	6.30362	11.6736	18.1486	24.572	26.7867
11.84	0.39471	-0.20723	1.52554	3.41945	6.52315	12.8869	18.222	25.5525	27.282
11.94	0.40721	0.33261	1.52476	3.40148	7.07237	11.9807	18.3462	24.8931	26.8609
12.04	0.40252	0.68652	1.54586	3.45226	7.04112	11.0932	18.3861	25.497	27.0906
12.14	0.39705	0.91933	1.55601	3.54366	6.74268	11.4869	18.4681	25.447	27.139
12.24	0.40643	0.79121	1.5607	3.5421	6.91456	11.7057	18.5275	25.1376	27.3726
12.34	0.40408	0.72324	1.56539	3.54132	6.61768	11.7869	18.5884	24.9462	27.3367
12.44	0.41112	0.58652	1.58414	3.5921	5.97784	11.8346	18.6556	25.0681	27.3843
12.54	0.40018	0.58261	1.58414	3.56867	6.41924	11.9611	18.6822	25.2181	27.3531
12.64	0.39862	0.59589	1.57945	3.67101	6.48409	11.9463	18.7416	25.2197	27.6476
12.74	0.39158	0.59902	1.56929	3.6882	6.57159	11.7033	18.797	25.3595	27.789
12.84	0.40408	0.63339	1.58414	3.56398	6.68643	11.9627	18.8502	25.2939	27.6429
12.94	0.40955	0.63027	1.60679	3.59289	6.688	12.1885	18.8767	25.508	27.607
13.04	0.40721	0.60293	1.59507	3.68898	6.80831	12.5651	18.9564	25.5853	27.7468
13.14	0.4158	0.62636	1.59976	3.72023	6.94503	12.4041	19.0322	25.8408	27.9632
13.24	0.41112	0.67402	1.61617	3.68976	7.10987	12.269	19.1009	25.7384	27.9257
13.34	0.40643	0.67011	1.62789	3.68664	6.9919	11.9377	19.1736	25.9298	27.9078
13.44	0.3994	0.67871	1.63804	3.66085	6.81846	12.1588	19.2228	25.99	27.8648
13.54	0.39627	0.64589	1.64273	3.6507	6.98956	12.426	19.2845	26.1642	28.0101
13.64	0.37987	0.6623	1.65132	3.71476	6.94503	12.6463	19.3431	26.1345	28.0945
13.74	0.38299	0.66933	1.64195	3.70929	6.86221	12.6643	19.3892	26.1525	28.2585
13.84	0.38455	0.68496	1.65757	3.71554	7.00362	12.5268	19.465	26.1361	28.2468
13.94	0.37987	0.70371	1.67007	3.74914	7.00753	12.5736	19.5494	26.3541	28.1851
14.04	0.3994	0.69277	1.65054	3.75929	7.04893	12.4479	19.5962	26.6626	28.232
14.14	0.4033	0.70136	1.6732	3.75695	7.05128	12.4236	19.6681	26.4056	28.2859
14.24	0.3994	0.68886	1.67867	3.82726	6.99425	12.7049	19.7025	25.6126	28.3484
14.34	0.40174	0.68886	1.66539	3.87335	6.97628	12.908	19.7564	27.2001	28.3882
14.44	0.39705	0.6873	1.66226	3.88038	7.05362	12.9174	19.8236	27.1009	28.4789
14.54	0.40721	0.68652	1.65054	3.88116	7.06534	12.6408	19.858	25.6744	28.5562
14.64	0.43533	0.70449	1.65054	3.93195	7.09034	13.1697	19.8752	26.1416	28.6414
14.74	0.44549	0.74746	1.67007	3.98742	7.12471	13.3151	19.9166	26.3408	28.7156
14.84	0.4533	0.75917	1.67007	4.00148	7.16768	13.0369	19.9236	26.497	28.4664
14.94	0.44315	0.74667	1.6771	3.98116	7.17003	12.6768	19.8947	26.5767	28.4218
15.04	0.44237	0.73574	1.67789	3.96398	7.22237	12.6924	19.9603	26.6337	28.4812
15.14	0.44237	0.74746	1.6896	4.04132	7.19503	12.8221	19.972	26.6759	28.721
15.24	0.43377	0.74746	1.68179	4.07179	7.23331	12.926	19.9947	26.7345	28.7671
15.34	0.42752	0.7623	1.6896	4.06164	7.21378	13.033	20.0244	26.7111	28.8703
15.44	0.42283	0.75683	1.68648	4.0171	7.263	12.9346	19.9814	26.7931	28.9335
15.54	0.41893	0.76621	1.70523	3.99835	7.3005	12.9768	20.0392	26.8173	29.0421
15.64	0.41424	0.7623	1.70445	4.02491	7.2919	13.1338	20.1119	26.8548	29.089
15.74	0.40252	0.75058	1.70132	4.04523	7.3544	13.1151	20.1361	26.933	29.1226
15.84	0.38768	0.73652	1.68492	4.03663	7.52784	13.2018	20.1603	26.9267	29.2085
15.94	0.38455	0.75058	1.67789	4.05304	7.90909	13.2205	20.2259	26.8322	29.2523
16.04	0.40096	0.74511	1.67476	4.0257	7.58174	13.2221	20.3127	26.8384	29.2757
16.14	0.41346	0.75917	1.70132	4.00148	7.67237	13.2854	20.3658	27.0736	29.2898
16.24	0.40799	0.77402	1.69664	3.98585	7.48721	13.3041	20.3908	27.6056	29.3218
16.34	0.4033	0.77949	1.70992	3.96007	7.28409	13.3815	20.4533	26.9134	29.3453
16.44	0.39158	0.77871	1.69664	3.98663	7.3669	13.458	20.483	26.8431	29.3523
16.54	0.40643	0.76933	1.71304	4.04523	7.39346	13.4908	20.5541	27.9353	29.396
16.64	0.40408	0.75527	1.70445	4.05148	7.40987	13.5065	20.5744	27.4189	29.4664
16.74	0.41971	0.76777	1.72085	4.0257	7.4255	13.5596	20.6259	27.1736	29.514
16.84	0.39862	0.77636	1.71773	4.0296	7.43487	13.6393	20.7056	27.5689	29.5398
16.94	0.39158	0.76621	1.70835	3.96242	7.413	13.6893	20.7377	27.2478	29.5679
17.04	0.40252	0.7623	1.70914	3.9632	7.55909	13.6604	20.808	27.0728	29.6382
17.14	0.3994	0.7748	1.71695	4.01007	7.71378	13.6057	20.8392	27.2353	29.6765
17.24	0.38768	0.76699	1.70601	3.97492	7.70206	13.5838	20.8627	27.4166	29.7132
17.34	0.39471	0.75527	1.6896	4.00617	7.76925	13.5947	20.9361	27.4634	29.739
17.44	0.39237	0.75527	1.71617	4.06867	7.92706	13.5721	20.9681	27.8322	29.7789
17.54	0.38768	0.74746	1.72085	4.04054	7.83487	13.6041	20.9806	27.9837	29.8023
17.64	0.40408	0.76308	1.71773	4.0382	7.78878	13.6205	21.058	27.7962	29.8414
17.74	0.3994	0.77949	1.72085	4.03663	7.84346	13.7002	21.1056	27.8845	29.8999
17.84	0.40252	0.79433	1.71617	4.06945	7.84659	13.7276	21.1111	27.7806	29.9187
17.94	0.40408	0.82558	1.71617	4.07179	7.86924	13.7565	21.1064	27.4072	29.9203
18.04	0.41112	0.80292	1.7021	4.06945	7.80049	13.7955	21.147	27.5041	29.9703
18.14	0.4158	0.80996	1.72085	4.07179	7.82862	13.8338	21.172	27.7376	30.014
18.24	0.42908	0.81777	1.72085	4.09679	7.84971	13.8541	21.2416	27.7384	30.082
18.34	0.42674	0.83652	1.72476	4.13741	7.87003	13.9197	21.2486	27.8166	30.0874
18.44	0.42674	0.81699	1.71617	4.12023	7.89034	14.0729	21.2572	27.9158	30.1312
18.54	0.42674	0.85761	1.72085	4.1382	7.82315	13.7354	21.3127	27.8853	30.1773
18.64	0.43533	0.86464	1.72085	4.14757	7.82862	13.2111	21.3072	27.9119	30.2093
18.74	0.42752	0.88105	1.72945	4.13898	7.83253	14.5604	21.3127	28.0283	30.2515
18.84	0.42987	0.86543	1.73257	4.10304	7.85831	14.6627	21.3783	28.0744	30.2828
18.94	0.43065	0.85917	1.72789	4.07648	7.83018	14.4705	21.4252	28.0306	30.3257
19.04	0.43065	0.87246	1.74039	4.11554	7.88643	14.208	21.4728	28.0712	30.3687
19.14	0.43065	0.88417	1.74351	4.10382	7.91768	13.7096	21.4728	28.1486	30.4124
19.24	0.43065	0.88574	1.74195	4.13585	7.96924	13.7572	21.522	28.1814	30.4539
19.34	0.4533	0.88652	1.73882	4.1421	7.97081	13.9526	21.59	28.2259	30.4937
19.44	0.46268	0.90839	1.76773	4.17726	7.988	14.1916	21.6408	28.2572	30.5531
19.54	0.47752	0.93105	1.77164	4.23273	7.99893	14.2518	21.6822	28.2439	30.5992
19.64	0.48612	0.95136	1.76773	4.22492	8.03175	14.2252	21.7158	28.2775	30.6031
19.74	0.47986	0.94199	1.77632	4.20538	8.03878	14.3276	21.7916	28.3486	30.6453
19.84	0.48612	0.94277	1.78179	4.22804	8.0294	14.4518	21.8439	28.4494	30.7054
19.94	0.46971	0.98574	1.78804	4.20929	8.02784	14.5494	21.8705	28.458	30.7164
20.04	0.46971	0.98261	1.79586	4.26085	8.04112	14.6104	21.9095	28.4931	30.7429
20.14	0.46502	0.98574	1.8146	4.22413	8.0044	14.7127	21.9212	28.5751	30.7828
20.24	0.45799	0.99511	1.79742	4.19601	7.99112	14.5854	21.9634	28.5845	30.7859
20.34	0.45487	0.95058	1.76382	4.19054	8.01534	14.4588	21.9736	28.6611	30.7679
20.44	0.45799	0.92402	1.74039	4.24054	8.00362	14.3463	21.9783	28.6845	30.7515
20.54	0.46971	0.88808	1.7357	4.23507	8.00284	14.2611	22.0166	28.6751	30.7624
20.64	0.48455	0.93027	1.74039	4.2257	8.07003	14.2924	22.0767	28.7353	30.8304
20.74	0.4658	0.88339	1.74039	4.25148	8.14503	14.4705	22.1095	28.8009	30.8203
20.84	0.4744	0.76074	1.73179	4.30226	8.1669	14.4885	22.1095	28.847	30.7843
20.94	0.48455	0.57636	1.71851	4.37804	8.14424	14.5455	22.1556	28.7931	30.7554
21.04	0.49315	0.62089	1.72789	4.37804	8.1755	14.5643	22.1791	28.872	30.7796
21.14	0.49393	0.68886	1.73257	4.36007	8.20362	14.5963	22.2306	28.9408	30.8335
21.24	0.50487	0.64121	1.74039	4.32257	8.2294	14.6361	22.2775	28.9189	30.8195
21.34	0.50799	0.8498	1.74429	4.33976	8.22549	14.7002	22.3181	28.8947	30.8335
21.44	0.50408	1.13105	1.75211	4.31242	8.22628	14.7205	22.3283	28.9212	30.9078
21.54	0.49862	0.97402	1.74742	4.27179	8.20987	14.8315	22.3752	28.997	30.9437
21.64	0.52049	0.93027	1.73726	4.30382	8.21924	14.826	22.3861	29.0994	30.9585
21.74	0.51111	0.7248	1.75992	4.31476	8.23409	14.8416	22.4056	29.0626	31.0007
21.84	0.49862	0.61542	1.76695	4.28663	8.26846	14.8924	22.422	29.1126	31.0742
21.94	0.50799	0.67324	1.7646	4.31242	8.29346	14.9197	22.4244	29.1189	31.1765
22.04	0.50877	0.75136	1.77085	4.27804	8.31456	15.0338	22.433	29.1986	31.2359
22.14	0.50877	0.85761	1.77242	4.29992	8.32315	15.0486	22.5275	29.1572	31.2937
22.24	0.51893	0.87167	1.78257	4.23273	8.32315	15.0986	22.5619	29.2673	31.3367
22.34	0.51815	0.83261	1.8107	4.32335	8.28096	15.0963	22.5314	29.1994	31.3039
22.44	0.5283	0.81074	1.8107	4.45617	8.26143	15.1432	22.5814	29.2876	31.3296
22.54	0.53221	0.82558	1.81851	4.47804	8.25987	15.2104	22.6408	29.1212	31.3812
22.64	0.5244	0.82558	1.83023	4.48195	8.2544	15.2283	22.672	29.2267	31.396
22.74	0.52909	0.82246	1.82242	4.46789	8.31534	15.2557	22.7173	29.0751	31.3835
22.84	0.54705	0.83261	1.82711	4.50695	8.32003	15.3151	22.7533	29.0681	31.439
22.94	0.55174	0.84199	1.84976	4.51242	8.33487	15.3221	22.7736	29.2041	31.4468
23.04	0.54705	0.84902	1.85289	4.61632	8.3669	15.3252	22.8275	29.1775	31.4539
23.14	0.54861	0.84433	1.86148	4.71085	8.37706	15.3979	22.8978	29.1486	31.4609
23.24	0.53534	0.82949	1.85835	4.58429	8.3919	15.4705	22.8861	29.1595	31.4999
23.34	0.55174	0.8373	1.85679	4.5007	8.42003	15.4869	22.9064	29.4189	31.5492
23.44	0.5533	0.85683	1.88101	4.38351	8.42471	15.5815	22.9416	29.5783	31.589
23.54	0.56659	0.8412	1.90523	4.38195	8.42237	15.5635	22.9759	29.6853	31.614
23.64	0.56346	0.84511	1.91539	4.49288	8.43253	15.5807	23.022	29.9111	31.6187
23.74	0.59393	0.85214	1.92476	4.59054	8.44971	15.6588	23.0275	29.8572	31.6734
23.84	0.5908	0.86464	1.95835	4.63898	8.50596	15.6143	23.0627	29.8517	31.7132
23.94	0.5908	0.86464	1.94351	5.2296	8.50362	15.601	23.0775	29.5712	31.6968
24.04	0.60252	0.87636	1.94664	5.2421	8.53175	15.7127	23.0939	29.4861	31.7601
24.14	0.60565	0.87636	1.95601	4.57257	8.56534	15.6955	23.1158	29.5158	31.8054
24.24	0.6033	0.87949	1.96148	4.90851	8.55753	15.7651	23.1869	29.5595	31.8343
24.34	0.61033	0.88417	1.95914	4.37726	8.57784	16.0299	23.2111	29.6376	31.8617
24.44	0.61815	0.88417	1.96382	4.03585	8.54971	16.0041	23.2142	29.7041	31.896
24.54	0.61893	0.89199	1.96226	4.23195	8.59425	15.7588	23.247	29.7392	31.932
24.64	0.60565	0.90058	1.96382	4.52726	8.6919	15.733	23.2814	29.8728	31.9906
24.74	0.61737	0.89277	1.95914	4.71945	8.64737	15.6557	23.3431	29.8916	32.0203
24.84	0.61033	0.88652	1.95132	4.80226	8.62471	15.7408	23.3783	29.8353	32.0734
24.94	0.60721	0.88417	1.9396	4.82648	8.65128	15.7135	23.3673	29.8619	32.0718
25.04	0.61502	0.89277	1.9482	4.73976	8.64112	15.7377	23.4173	29.99	32.1234
25.14	0.62049	0.88808	1.94351	4.55538	8.66299	15.8104	23.4244	30.0119	32.1343
25.24	0.63768	0.89589	1.96617	4.48585	8.66378	15.858	23.4541	30.0744	32.1898
25.34	0.64627	0.90292	1.96617	4.52257	8.71456	15.9635	23.4681	29.9994	32.2679
25.44	0.64471	0.91542	1.97085	4.56085	8.76534	15.9854	23.4978	29.697	32.3749
25.54	0.64237	0.91855	1.97398	4.61554	8.7919	15.9518	23.5127	29.9814	32.357
25.64	0.65252	0.91152	1.97867	4.63117	8.79971	15.9877	23.5541	30.5095	32.3265
25.74	0.64236	0.91152	1.97867	4.68116	8.77003	16.0221	23.5869	30.6564	32.3851
25.84	0.63768	0.91308	1.98804	4.65226	8.76924	16.0486	23.6361	30.0791	32.439
25.94	0.6494	0.90292	1.9857	4.67804	8.76846	16.1236	23.7064	29.7994	32.3999
26.04	0.6369	0.90761	1.99039	4.7132	8.73956	16.1651	23.7572	29.9275	32.4281
26.14	0.62596	0.87949	1.9857	4.72882	8.83487	16.2252	23.733	30.1931	32.4546
26.24	0.63377	0.87246	1.98648	4.78429	8.85049	16.2166	23.7619	30.2345	32.4945
26.34	0.64236	0.86855	1.98648	4.81867	8.93409	16.2776	23.7978	30.1291	32.5382
26.44	0.64549	0.86933	1.98335	4.86242	8.96846	16.301	23.8783	30.2173	32.571
26.54	0.65721	0.85683	1.98648	4.85616	8.75753	16.3393	23.9181	30.4251	32.5523
26.64	0.66112	0.84199	1.99039	4.82726	8.56143	16.3697	23.9767	30.1845	32.5531
26.74	0.6658	0.83339	1.97945	4.81867	8.62471	16.3768	24.0072	30.2955	32.5914
26.84	0.67596	0.78183	1.98257	4.82257	8.94424	16.3533	24.0306	30.9158	32.5718
26.94	0.68534	0.76308	2.0021	4.8421	9.18956	16.358	24.0392	31.0439	32.5757
27.04	0.68299	0.77949	1.99742	4.87335	9.07784	16.3526	24.0462	29.758	32.6382
27.14	0.65721	0.87246	1.98257	4.87335	9.16143	16.3932	24.0541	30.415	32.6421
27.24	0.66971	1.01074	1.97085	4.86866	9.20049	16.4471	24.0736	30.2541	32.6578
27.34	0.6658	1.20996	1.98179	4.86945	9.03018	16.4408	24.1025	30.3736	32.6546
27.44	0.65643	1.31933	1.99976	4.88585	8.95596	16.4432	24.1252	30.5056	32.6265
27.54	0.6494	1.33339	1.99039	4.88117	8.94268	16.4557	24.1212	30.5119	32.5874
27.64	0.64627	1.24589	2.0021	4.88117	9.01925	16.4752	24.1478	30.5009	32.6156
27.74	0.6369	1.19746	2.00523	4.89757	9.01846	16.501	24.1752	30.5666	32.6492
27.84	0.62205	1.20683	2.00523	4.87179	9.04659	16.4315	24.2095	30.54	32.6632
27.94	0.63299	1.17402	1.99039	4.80616	8.99815	16.4947	24.2509	30.5353	32.7078
28.04	0.64549	1.14824	2.0107	4.88585	8.99971	16.5651	24.2603	30.5306	32.7296
28.14	0.65409	1.11152	2.01773	4.90773	9.03956	16.5526	24.2697	30.5947	32.7437
28.24	0.64627	1.0873	2.02242	4.87804	9.04268	16.5572	24.2861	30.7275	32.7851
28.34	0.6533	1.05214	2.02945	4.89288	9.07393	16.601	24.3111	30.6486	32.8062
28.44	0.64549	1.05996	2.04117	4.89601	9.09737	16.6932	24.3173	30.4564	32.8226
28.54	0.62596	1.06777	2.04117	4.87023	9.11378	16.6979	24.3548	30.358	32.8179
28.64	0.61268	1.07949	2.05757	4.86945	9.12393	16.6924	24.4127	30.4134	32.8093
28.74	0.61502	1.08964	2.05992	4.87257	9.10518	16.6713	24.4462	30.5962	32.8281
28.84	0.63768	1.09667	2.0607	4.89445	9.11768	16.7369	24.4689	30.572	32.8492
28.94	0.65409	1.10605	2.07242	4.9382	9.16299	16.8096	24.5314	30.583	32.8531
29.04	0.66424	1.07949	2.07242	4.94054	9.15596	16.7877	24.5533	30.6041	32.889
29.14	0.68612	1.07949	2.08023	4.90382	9.15596	16.7955	24.5595	30.6291	32.9203
29.24	0.7119	1.0873	2.08023	4.9046	9.15596	16.7885	24.5775	30.6447	32.9351
29.34	0.6994	1.09433	2.08023	4.9171	9.20284	16.8377	24.597	30.7775	32.9476
29.44	0.70018	1.06777	2.07554	4.89523	9.24112	16.8416	24.6166	30.79	32.9984
29.54	0.7033	1.05605	2.07711	4.85695	9.24268	16.8026	24.6173	30.7814	33.0054
29.64	0.71268	1.03261	2.08023	4.80851	9.23643	16.8041	24.6361	30.8212	33.0093
29.74	0.69237	1.02792	2.08335	4.7671	9.24659	16.8611	24.6212	30.8806	33.0226
29.84	0.68768	1.01308	2.08492	4.49366	9.27706	16.8494	24.6392	30.8978	33.0867
29.94	0.68065	1.02792	2.08335	4.45304	9.28018	16.8893	24.6798	30.9064	33.0914
30.04	0.67283	1.03027	2.08804	4.86085	9.29268	16.9018	24.6767	30.9541	33.0585
30.14	0.66893	1.04121	2.09976	5.30538	9.33253	16.8369	24.6548	30.9806	33.064
30.24	0.68065	1.04355	2.08335	5.47804	9.31456	16.8627	24.672	30.9603	33.064
30.34	0.69705	1.02167	2.0732	5.10851	9.29425	16.9088	24.7033	30.8369	33.1046
30.44	0.70487	1.02089	2.08023	4.96398	9.31143	16.9088	24.6916	30.8447	33.107
30.54	0.72362	1.03183	2.08023	4.7546	9.32393	16.9479	24.7291	30.9197	33.0953
30.64	0.71815	1.04824	2.08492	4.66242	9.35518	16.9377	24.7416	30.9666	33.0804
30.74	0.71268	1.01621	2.08335	4.77335	9.3544	17.0119	24.7783	30.9126	33.1156
30.84	0.71502	1.03417	2.09273	4.86476	9.37549	17.0916	24.7892	30.8611	33.1429
30.94	0.70799	1.02792	2.09507	4.70929	9.41456	17.0955	24.8009	30.9345	33.1468
31.04	0.69705	1.03261	2.09273	4.60382	9.44034	17.0401	24.808	30.9775	33.1656
31.14	0.69549	1.01386	2.10679	4.91398	9.40987	16.9791	24.8267	31.0291	33.1664
31.24	0.70018	1.00761	2.11929	4.95148	9.40128	17.1213	24.8377	31.0744	33.1984
31.34	0.70018	0.98261	2.12398	4.98429	9.41768	17.151	24.858	31.1775	33.232
31.44	0.71268	1.02168	2.14585	4.76398	9.42159	17.158	24.8869	31.1486	33.2335
31.54	0.73924	1.02871	2.14742	4.75226	9.46065	17.151	24.9142	31.1814	33.2781
31.64	0.74393	1.05605	2.17007	4.69757	9.47237	17.2135	24.9111	31.2634	33.2882
31.74	0.75799	1.06074	2.17007	4.91476	9.50831	17.2127	24.9252	31.2673	33.314
31.84	0.73924	1.05839	2.1771	5.03976	9.5294	17.2018	24.9447	31.2658	33.3117
31.94	0.73143	1.04433	2.17789	5.05695	9.51534	17.2447	24.9767	31.3251	33.3484
32.04	0.73924	1.06074	2.18648	5.07179	9.50284	17.2572	24.9736	31.2978	33.3703
32.14	0.73455	1.07246	2.19429	4.99679	9.50049	17.2276	24.9955	31.3361	33.3843
32.24	0.73924	1.03574	2.20367	4.85695	9.53018	17.2486	25.0345	31.4002	33.3968
32.34	0.75252	1.05136	2.1982	4.86632	9.55831	17.2729	25.0634	31.4251	33.3937
32.44	0.76111	1.06074	2.19351	4.86788	9.55128	17.3174	25.09	31.4048	33.4156
32.54	0.76658	1.07089	2.19664	4.78351	9.57628	17.3736	25.1439	31.4525	33.4476
32.64	0.77205	1.12714	2.22085	4.90539	9.59346	17.4088	25.1455	31.3056	33.4757
32.74	0.75721	1.13964	2.22945	5.06242	9.61846	17.4354	25.1392	31.5298	33.4773
32.84	0.76658	1.12089	2.21617	5.11867	9.61924	17.4557	25.1564	31.3845	33.5062
32.94	0.78299	1.11777	2.22398	5.19913	9.63643	17.4674	25.1994	31.3869	33.5179
33.04	0.7783	1.13886	2.22554	5.2921	9.66378	17.451	25.2072	31.6494	33.5093
33.14	0.79783	1.12167	2.20914	5.39367	9.64659	17.4783	25.2611	31.5642	33.5609
33.24	0.79471	1.14668	2.22398	5.37179	9.64893	17.4963	25.2939	31.6814	33.5617
33.34	0.79315	1.13808	2.22554	5.17648	9.69268	17.4971	25.2955	31.5814	33.564
33.44	0.79002	1.10996	2.21617	5.0046	9.70128	17.5174	25.3134	31.4853	33.5617
33.54	0.7908	1.1123	2.21382	4.87414	9.738	17.5416	25.3361	31.4939	33.5718
33.64	0.81033	1.11777	2.21226	4.79992	9.7419	17.5268	25.3439	31.5447	33.5999
33.74	0.8533	1.13886	2.21773	4.98195	9.78565	17.5611	25.3994	31.6111	33.6718
33.84	0.89158	1.22167	2.27242	5.07648	9.86768	17.6236	25.4541	31.6541	33.7289
33.94	0.90174	1.29121	2.29898	5.11632	9.90518	17.6549	25.4861	31.715	33.7273
34.04	0.91268	1.32792	2.31382	5.25148	9.90831	17.6783	25.4853	31.7314	33.7335
34.14	0.96112	1.33105	2.31539	5.11945	9.89581	17.7518	25.5431	31.7197	33.7867
34.24	0.91736	1.36777	2.36851	4.88507	9.95518	17.7283	25.5142	31.8205	33.7593
34.34	0.85955	1.32871	2.32632	4.92804	9.90206	17.6783	25.4681	31.7939	33.696
34.44	0.80174	1.28964	2.27085	4.98429	9.86534	17.6424	25.4298	31.7384	33.6437
34.54	0.80487	1.18652	2.21304	5.18664	9.79268	17.6729	25.4478	31.7236	33.6601
34.64	0.57596	1.19667	2.22242	5.46242	9.6669	17.4604	25.2353	31.7767	33.4734
34.74	0.3244	1.06621	1.99976	4.9796	9.27393	17.233	24.9916	31.49	33.2359
34.84	0.37596	0.84902	1.7482	4.65929	9.02237	17.2916	25.0673	31.1916	33.2835
34.94	0.36971	1.01855	1.80679	4.54835	9.10909	17.3002	25.083	31.2431	33.2726
35.04	0.55251	1.15214	1.81226	4.49992	9.1544	17.4924	25.2634	31.3189	33.4726
35.14	1.3869	1.23183	1.98335	4.82726	9.40284	18.3565	26.1197	31.5283	34.3406
35.24	1.18377	1.78964	2.83726	5.64523	10.3005	18.1627	25.8947	32.372	34.1468
35.34	0.52908	1.41855	2.62711	5.4007	10.1435	17.5182	25.2666	32.1791	33.4906
35.44	0.61815	0.60371	1.98257	4.81554	9.48487	17.6354	25.3869	31.5423	33.5929
35.54	1.25638	0.77246	2.09976	4.95851	9.66768	18.2736	26.0439	31.6634	34.2218
35.64	1.36112	1.46386	2.7232	5.63585	10.3692	18.3815	26.1259	32.3189	34.3304
35.74	0.74783	1.59355	2.81851	5.78429	10.5482	17.7924	25.5509	32.4314	33.7453
35.84	0.21971	1.0248	2.20523	5.14367	9.9755	17.2494	25.0127	31.8017	33.2226
35.94	0.2494	0.48183	1.65835	4.55773	9.37393	17.2893	25.0525	31.3291	33.2734
36.04	0.49938	0.53964	1.68804	4.67882	9.58175	17.5588	25.3072	31.4056	33.5359
36.14	0.56893	0.78417	1.94976	4.91164	9.6669	17.6408	25.3962	31.6509	33.596
36.24	0.57908	0.83886	2.01929	5.01945	9.12784	17.6705	25.4259	31.772	33.6132
36.34	0.64705	0.87714	2.04195	5.05773	9.08565	17.7502	25.5181	31.8251	33.6906
36.44	0.60955	0.95214	2.12164	5.19132	9.96534	17.7244	25.5025	31.9626	33.6703
36.54	0.63377	0.94589	2.08648	5.1296	10.0427	17.776	25.5478	31.8791	33.7164
36.64	0.62596	0.95058	2.10836	5.1132	10.1302	17.8143	25.5533	31.8283	33.7484
36.74	0.6369	0.97011	2.13726	5.15695	10.0403	17.8104	25.5666	31.8541	33.7749
36.84	0.62205	0.96542	2.13101	5.13507	9.90128	17.8229	25.5619	31.6376	33.771
36.94	0.63065	0.9498	2.12632	5.10695	9.28956	17.8471	25.5869	31.5666	33.8039
37.04	0.62518	0.97949	2.12476	5.12413	9.49034	17.8377	25.5861	31.64	33.8234
37.14	0.62283	0.97792	2.13101	5.0757	9.66378	17.8713	25.6056	31.8283	33.8476
37.24	0.64158	0.98261	2.12398	5.09054	9.6919	17.9119	25.6212	31.9861	33.8523
37.34	0.61112	0.99667	2.13804	5.12257	9.7294	17.901	25.5986	32.0892	33.8078
37.44	0.64158	0.97402	2.11539	5.08507	9.70362	17.951	25.6486	32.1509	33.8265
37.54	0.64002	1.00605	2.15054	5.08351	9.8419	17.9713	25.6666	31.9728	33.8015
37.64	0.66893	0.98417	2.14585	5.07491	9.80362	18.0221	25.708	31.8181	33.8788
37.74	0.63455	1.01777	2.16773	5.09757	9.88409	18.0111	25.6798	31.6681	33.9281
37.84	0.61737	0.98261	2.15445	5.0921	9.86534	18.0065	25.6681	31.5962	33.9078
37.94	0.59471	0.95371	2.13492	5.10851	9.86221	18.001	25.6837	31.6751	33.8812
38.04	0.60408	0.94746	2.12242	5.10773	9.8005	18.0158	25.7127	32.0369	33.9289
38.14	0.55174	0.99433	2.1396	5.11554	9.77315	17.9783	25.6681	32.3783	33.9601
38.24	0.80799	0.96621	2.08023	5.07335	9.68721	18.251	25.9509	32.3275	34.2218
38.34	0.89158	1.21777	2.34117	5.27726	9.93565	18.351	26.047	32.4619	34.2648
38.44	0.98143	1.31074	2.43648	5.40226	9.94815	18.4627	26.1486	32.6494	34.3171
38.54	1.01893	1.39199	2.51695	5.49679	9.97471	18.4963	26.1861	32.6634	34.3374
38.64	1.06112	1.38964	2.54273	5.50539	9.89893	18.5315	26.2361	32.697	34.4062
38.74	0.7408	1.44042	2.5857	5.52648	9.70675	18.2354	25.9189	32.4626	34.0921
38.84	0.50174	1.14355	2.26539	5.28898	9.51299	18.0151	25.6978	31.9337	33.871
38.94	0.44159	0.89746	2.0232	5.03117	9.6044	17.9549	25.6431	31.8205	33.8101
39.04	0.58767	0.84121	1.97789	4.97023	9.77471	18.0916	25.7939	31.8923	33.9429
39.14	0.62283	0.99277	2.10836	5.14367	9.98409	18.176	25.8634	32.0517	33.9874
39.24	0.6658	1.02246	2.15132	4.74132	9.84034	18.2526	25.9142	32.2181	34.0382
39.34	0.65643	1.07949	2.2021	4.35616	10.006	18.2447	25.9111	32.408	34.0617
39.44	0.69705	1.11152	2.1896	5.0421	10.0778	18.2838	25.965	32.4517	34.0835
39.54	0.7158	1.13027	2.22867	5.85773	10.1567	18.3151	26.008	32.5384	34.1437
39.64	0.69627	1.16074	2.26382	6.28898	10.2458	18.319	26.0267	32.508	34.1343
39.74	0.68768	1.16933	2.25601	5.6257	10.3927	18.3221	26.0228	32.4783	34.0984
39.84	0.64236	1.15058	2.24273	4.85773	10.3716	18.2885	25.9892	32.4728	34.0695
39.94	0.67908	1.11074	2.19039	4.58351	10.0458	18.3252	26.0275	32.4267	34.1226
40.04	0.65721	1.14121	2.22867	4.47023	10.0716	18.3197	26.0275	32.4306	34.1351
40.14	0.65487	1.11933	2.21617	4.87804	9.93565	18.3276	26.047	32.4259	34.1398
40.24	0.67674	1.12245	2.2021	5.01788	9.89581	18.3572	26.0705	32.4197	34.1507
40.34	0.67205	1.15449	2.21304	5.45695	10.0708	18.3729	26.0939	32.4275	34.1335
40.44	0.62987	1.15214	2.21304	5.47257	10.0896	18.3455	26.0502	32.4416	34.0648
40.54	0.63377	1.10761	2.16539	5.34132	10.0927	18.3627	26.0783	32.383	34.0687
40.64	0.62205	1.11855	2.16695	5.2046	10.1442	18.369	26.0736	32.3962	34.0648
40.74	0.60565	1.10683	2.16539	5.09132	10.1099	18.3705	26.0634	32.4025	34.0695
40.84	0.61815	1.07246	2.15054	5.0796	10.1208	18.3807	26.0541	32.4119	34.0867
40.94	0.61815	1.06308	2.14585	5.06398	10.1903	18.3854	26.0587	32.4103	34.0843
41.04	0.61815	1.04824	2.13882	5.09679	10.1442	18.408	26.0814	32.3876	34.1039
41.14	0.61502	1.05136	2.13882	5.3257	10.2614	18.4143	26.0681	32.4064	34.0976
41.24	0.59784	1.05292	2.14039	5.41554	10.2341	18.4119	26.0689	32.4009	34.1031
41.34	0.60643	1.04355	2.13804	5.33195	10.2989	18.4354	26.0822	32.39	34.1351
41.44	0.65487	1.05214	2.14664	5.31164	10.4653	18.4807	26.147	32.4228	34.1867
41.54	0.68768	1.10527	2.18335	5.37882	10.4286	18.5213	26.2017	32.483	34.2085
41.64	0.68143	1.13652	2.21617	5.43898	10.1357	18.5447	26.2103	32.5236	34.2296
41.74	0.72752	1.13886	2.21695	5.4007	9.91534	18.5658	26.2439	32.5525	34.2562
41.84	0.73065	1.1537	2.23804	5.42413	9.80987	18.5838	26.2642	32.5947	34.264
41.94	0.74471	1.17324	2.25054	5.40304	10.0942	18.6096	26.2783	32.6017	34.2835
42.04	0.74315	1.17792	2.25757	5.39913	9.92628	18.619	26.2853	32.6111	34.271
42.14	0.73533	1.16933	2.27164	5.43116	10.2536	18.6236	26.2861	32.6064	34.2609
42.24	0.72674	1.16933	2.25601	5.41163	10.6107	18.6236	26.2845	32.6103	34.2632
42.34	0.70018	1.17245	2.24429	5.37804	10.4747	18.6111	26.265	32.6033	34.2398
42.44	0.69237	1.15761	2.22007	5.36085	10.445	18.601	26.2697	32.5861	34.2367
42.54	0.6658	1.13808	2.20835	5.37726	10.4474	18.5963	26.2658	32.5587	34.2101
42.64	0.65174	1.11464	2.18648	5.33117	10.356	18.5994	26.2697	32.5103	34.2054
42.74	0.6533	1.10214	2.1771	5.30226	10.3614	18.6158	26.2845	32.4994	34.2124
42.84	0.6494	1.10683	2.17867	5.31398	10.3232	18.619	26.2806	32.5205	34.2054
42.94	0.66893	1.08339	2.18492	5.30538	10.3552	18.6315	26.3009	32.5041	34.2132
43.04	0.67049	1.10292	2.19742	5.30382	10.3544	18.6361	26.3189	32.5205	34.2148
43.14	0.68768	1.10449	2.19429	5.30773	10.3771	18.6619	26.3431	32.49	34.2468
43.24	0.69627	1.11855	2.22086	5.30617	10.4161	18.6901	26.3783	32.5205	34.2882
43.34	0.69237	1.14902	2.25132	5.33507	10.4521	18.7072	26.3884	32.5361	34.2843
43.44	0.67362	1.15058	2.24507	5.34288	10.4607	18.701	26.3744	32.5517	34.2679
43.54	0.69549	1.13808	2.24039	5.30616	10.3669	18.7205	26.39	32.5564	34.2906
43.64	0.68377	1.15292	2.25992	5.34601	10.3911	18.7166	26.397	32.633	34.2789
43.74	0.65799	1.14902	2.23882	5.35304	10.4278	18.7299	26.3916	32.6376	34.2609
43.84	0.65955	1.13105	2.22554	5.35851	10.395	18.7236	26.3978	32.6298	34.271
43.94	0.6658	1.12949	2.22398	5.39523	10.3427	18.7377	26.4189	32.6455	34.2726
44.04	0.65643	1.13574	2.23023	5.39132	10.3482	18.7479	26.4377	32.6767	34.271
44.14	0.63768	1.13339	2.2232	5.41085	10.3935	18.7572	26.4408	32.6845	34.264
44.24	0.64549	1.12167	2.21382	5.38117	10.4021	18.7721	26.4502	32.6845	34.2718
44.34	0.65877	1.12714	2.23648	5.45226	10.32	18.7838	26.4689	32.7392	34.2921
44.44	0.65643	1.13808	2.2482	5.50226	10.3482	18.7908	26.472	32.7314	34.2945
44.54	0.6619	1.13339	2.26382	5.41866	10.3427	18.808	26.4939	32.7197	34.3031
44.64	0.67362	1.13574	2.26773	5.21476	10.3638	18.8346	26.515	32.7322	34.3148
44.74	0.67596	1.16074	2.28414	5.08429	10.3747	18.8408	26.5189	32.7384	34.3179
44.84	0.68846	1.16074	2.29429	5.09992	10.3622	18.858	26.5322	32.7306	34.3226
44.94	0.68065	1.16542	2.29429	5.14288	10.3982	18.8619	26.5306	32.7353	34.3226
45.04	0.69237	1.17324	2.29195	5.19835	10.4732	18.8736	26.5306	32.7595	34.3343
45.14	0.70799	1.18183	2.3107	5.29679	10.563	18.8932	26.5478	32.7626	34.339
45.24	0.70018	1.19199	2.31851	5.34913	10.6013	18.901	26.5548	32.7666	34.3343
45.34	0.71658	1.18496	2.31851	5.38195	10.5857	18.9338	26.583	32.7619	34.3624
45.44	0.72362	1.19355	2.33023	5.43273	10.5786	18.9557	26.6095	32.7759	34.3773
45.54	0.71893	1.17714	2.33023	5.44757	10.6521	18.9611	26.6127	32.822	34.3726
45.64	0.69627	1.17246	2.32554	5.42726	10.6263	18.9494	26.6103	32.8392	34.3617
45.74	0.69549	1.1537	2.31148	5.43273	10.5325	18.9432	26.608	32.8181	34.3609
45.84	0.67674	1.14121	2.30601	5.41945	10.5536	18.9393	26.6017	32.8244	34.3468
45.94	0.69315	1.12246	2.28726	5.45304	10.5771	18.9533	26.6416	32.822	34.3773
46.04	0.69549	1.14355	2.30367	5.53429	10.5817	18.9658	26.6439	32.8455	34.3695
46.14	0.69627	1.15292	2.30601	5.54757	10.5692	18.9682	26.6642	32.8392	34.3734
46.24	0.68065	1.15371	2.31851	5.5382	10.5224	18.9658	26.6564	32.8564	34.3578
46.34	0.66893	1.13808	2.30289	5.52101	10.4911	18.9486	26.6416	32.8736	34.346
46.44	0.67674	1.12636	2.29898	5.51398	10.5396	18.9752	26.6595	32.9142	34.3656
46.54	0.68924	1.14589	2.30679	5.5382	10.5294	18.9744	26.6767	32.947	34.3687
46.64	0.7033	1.14902	2.3146	5.53663	10.4958	18.9799	26.683	32.9814	34.3703
46.74	0.69315	1.13417	2.3232	5.53351	10.5911	18.9908	26.6767	33.0244	34.3781
46.84	0.69549	1.12714	2.3232	5.51867	10.6247	18.9979	26.6908	33.0689	34.3921
46.94	0.69705	1.14121	2.32085	5.49288	10.6435	19.0096	26.7041	33.1173	34.3968
47.04	0.6994	1.15058	2.32711	5.4796	10.6192	19.0369	26.7173	33.1822	34.4039
47.14	0.66893	1.15292	2.33726	5.47726	10.4872	19.0424	26.7275	33.2541	34.4015
47.24	0.66112	1.15058	2.3232	5.45617	10.4294	19.0651	26.7384	33.2283	34.4007
47.34	0.6494	1.14511	2.32554	5.44054	10.3677	19.0776	26.7345	33.2267	34.3968
47.44	0.6494	1.12636	2.31539	5.43116	10.3966	19.0924	26.758	33.2056	34.3968
47.54	0.66112	1.11464	2.3107	5.42882	10.3817	19.1119	26.7658	33.2189	34.3921
47.64	0.67283	1.11152	2.3107	5.43585	10.5755	19.1502	26.7892	33.1923	34.4085
47.74	0.67283	1.11855	2.33414	5.45538	10.663	19.1627	26.7939	33.1095	34.4132
47.84	0.68065	1.11855	2.33414	5.45851	10.6989	19.1791	26.797	33.0822	34.4359
47.94	0.67752	1.12636	2.34195	5.48742	10.7528	19.1776	26.8041	33.0634	34.4429
48.04	0.68455	1.12636	2.33726	5.48976	10.7388	19.194	26.8119	33.0783	34.4359
48.14	0.68455	1.13808	2.34664	5.48663	10.7528	19.1861	26.8244	33.0166	34.4476
48.24	0.66346	1.13808	2.33414	5.48273	10.7497	19.1893	26.8283	33.0283	34.4507
48.34	0.65409	1.13339	2.33726	5.5171	10.7208	19.194	26.8283	33.0439	34.4406
48.44	0.66112	1.12636	2.33023	5.52648	10.731	19.1986	26.8478	32.9955	34.4445
48.54	0.66112	1.12636	2.3271	5.55304	10.7107	19.2205	26.8525	32.9509	34.4593
48.64	0.66112	1.12324	2.32242	5.58429	10.6872	19.2299	26.8673	32.9517	34.4671
48.74	0.66112	1.12636	2.34195	5.61242	10.6802	19.2354	26.8627	33.0009	34.4703
48.84	0.67596	1.12167	2.33257	5.63507	10.7099	19.2572	26.8869	33.1025	34.482
48.94	0.68533	1.12949	2.33023	5.63507	10.7489	19.2729	26.8994	33.2236	34.4796
49.04	0.68846	1.13886	2.33492	5.63898	10.7778	19.2908	26.9259	33.2275	34.5062
49.14	0.68065	1.15839	2.34976	5.67413	10.8239	19.2877	26.9181	33.0978	34.5031
49.24	0.69159	1.15761	2.34976	5.63976	10.7888	19.3065	26.9408	33.0712	34.5093
49.34	0.68143	1.16855	2.37242	5.66085	10.8107	19.308	26.9455	33.2478	34.5062
49.44	0.6619	1.17011	2.37398	5.68351	10.845	19.3033	26.922	33.3322	34.4874
49.54	0.68846	1.14902	2.35757	5.68898	10.8153	19.3299	26.958	33.2228	34.5015
49.64	0.69237	1.16542	2.38101	5.71789	10.8638	19.351	26.9767	33.208	34.5179
49.74	0.68846	1.18183	2.38101	5.7257	10.8817	19.3619	26.9845	33.1478	34.5187
49.84	0.69705	1.18496	2.3771	5.71163	10.9232	19.3854	26.9962	33.1119	34.5296
49.94	0.69237	1.19355	2.38257	5.69523	10.9489	19.4018	27.0009	33.1931	34.5179
50.04	0.68768	1.18886	2.3732	5.6382	10.9974	19.3877	27.0025	33.1525	34.5054
50.14	0.68846	1.17636	2.36382	5.59913	11.038	19.3932	26.9962	33.1173	34.5218
50.24	0.69315	1.18183	2.36929	5.5757	11.0466	19.4174	27.0056	33.1611	34.5499
50.34	0.69549	1.20449	2.37398	5.49445	11.0653	19.4322	27.0064	33.1626	34.5601
50.44	0.71268	1.20371	2.38101	5.43742	11.0771	19.4635	27.0447	33.1251	34.5937
50.54	0.71502	1.20917	2.40523	5.31788	11.1411	19.4736	27.0541	33.1744	34.6031
50.64	0.69705	1.21621	2.39898	5.19132	11.1192	19.4682	27.0439	33.1955	34.596
50.74	0.7033	1.20527	2.3982	5.2257	10.963	19.4861	27.0455	33.1814	34.5914
50.84	0.72752	1.19199	2.40367	5.63351	10.8255	19.5119	27.0712	33.2103	34.6203
50.94	0.71971	1.21308	2.42476	6.02257	10.6482	19.5049	27.0666	33.1931	34.6195
51.04	0.71112	1.20683	2.41539	6.17257	10.5333	19.5072	27.0619	33.1884	34.6187
51.14	0.73533	1.21621	2.40835	6.00382	10.481	19.5221	27.0861	33.208	34.6429
51.24	0.7158	1.23261	2.43101	5.93195	10.545	19.5221	27.0744	33.247	34.6234
51.34	0.7244	1.21621	2.42086	5.93585	10.6622	19.5486	27.0861	33.2548	34.6273
51.44	0.73924	1.23105	2.44429	5.95851	10.781	19.5502	27.0947	33.3416	34.6203
51.54	0.74393	1.23261	2.45132	5.93116	10.7349	19.5651	27.1142	33.3689	34.639
51.64	0.74627	1.24433	2.4482	5.87804	10.8482	19.5846	27.1291	33.365	34.639
51.74	0.7244	1.24667	2.45523	5.86632	10.8317	19.5815	27.1244	33.3986	34.6156
51.84	0.72674	1.23574	2.44351	5.91242	10.7575	19.5799	27.1205	33.3447	34.6273
51.94	0.71658	1.23105	2.44195	5.9507	10.9169	19.5768	27.1056	33.3126	34.6195
52.04	0.68065	1.22089	2.43648	5.87648	11.0005	19.5455	27.0947	33.3658	34.596
52.14	0.67205	1.18886	2.41226	5.78273	10.8685	19.5565	27.0892	33.3986	34.6039
52.24	0.69315	1.18027	2.40367	5.60695	10.7732	19.5854	27.1103	33.383	34.6203
52.34	0.68377	1.20136	2.42476	5.41007	10.72	19.583	27.1205	33.4853	34.6226
52.44	0.68924	1.19199	2.42007	5.25148	10.4435	19.5901	27.1259	33.5158	34.6281
52.54	0.68768	1.19746	2.41617	5.11085	10.5802	19.5963	27.1361	33.6236	34.639
52.64	0.67283	1.20058	2.41226	5.34679	10.6599	19.5869	27.1127	33.7048	34.6226
52.74	0.6658	1.18417	2.39585	5.4046	10.7341	19.5854	27.1267	33.5626	34.6156
52.84	0.66815	1.18183	2.3857	5.4171	10.9403	19.5963	27.1244	33.3416	34.6078
52.94	0.67361	1.18417	2.39585	5.4632	11.0802	19.6049	27.1494	33.3689	34.6085
53.04	0.70799	1.17792	2.41304	5.54288	10.931	19.6432	27.1759	33.4853	34.6468
53.14	0.71971	1.20136	2.4396	5.60304	10.7864	19.6596	27.1962	33.6962	34.6585
53.24	0.71502	1.20839	2.4482	5.62492	10.8333	19.6572	27.1947	33.7986	34.6539
53.34	0.70408	1.20058	2.43882	5.69679	10.8583	19.6588	27.1955	33.6916	34.6429
53.44	0.72049	1.18496	2.43257	5.64991	10.8732	19.6869	27.2314	33.6548	34.6671
53.54	0.7119	1.20136	2.45601	5.6132	10.8216	19.6893	27.2455	33.5017	34.6539
53.64	0.70721	1.19589	2.43882	5.58663	10.8794	19.6893	27.2337	33.5009	34.6304
53.74	0.69705	1.18417	2.43492	5.60773	10.9466	19.6869	27.2353	33.508	34.632
53.84	0.68377	1.17402	2.43648	5.65304	10.9677	19.6776	27.2173	33.4236	34.6156
53.94	0.69158	1.15292	2.41539	5.67648	10.9982	19.694	27.2345	33.4541	34.6382
54.04	0.6658	1.17714	2.42789	5.7296	11.0427	19.6822	27.2267	33.5564	34.6351
54.14	0.6658	1.15761	2.4232	5.75929	11.0153	19.6986	27.2314	33.5642	34.6593
54.24	0.67674	1.1623	2.43726	5.74132	11.0005	19.7065	27.2423	33.6423	34.6593
54.34	0.68065	1.16074	2.45914	5.72882	10.9841	19.7252	27.2658	33.6439	34.6617
54.44	0.68846	1.17011	2.45914	5.77179	10.9794	19.7401	27.2658	33.6041	34.6593
54.54	0.70018	1.17245	2.45445	5.78351	10.9646	19.7479	27.2853	33.6525	34.6851
54.64	0.71658	1.17714	2.47554	5.77101	10.9763	19.7541	27.2986	33.6775	34.671
54.74	0.6908	1.19355	2.47554	5.74601	10.9614	19.7518	27.2955	33.6572	34.6617
54.84	0.68143	1.18417	2.47086	5.74288	10.9677	19.7479	27.3048	33.6572	34.6398
54.94	0.68065	1.18496	2.46617	5.74132	10.9763	19.733	27.297	33.6884	34.639
55.04	0.67596	1.16074	2.44429	5.69679	10.9599	19.7377	27.3017	33.672	34.6421
55.14	0.66893	1.15371	2.45132	5.68976	10.945	19.7447	27.297	33.7009	34.6546
55.24	0.67361	1.15371	2.45445	5.72101	10.938	19.7494	27.3166	33.7236	34.6789
55.34	0.68455	1.15839	2.4607	5.7257	10.9411	19.7635	27.3353	33.7517	34.7046
55.44	0.68065	1.18105	2.47007	5.72882	10.9794	19.776	27.3361	33.7822	34.7023
55.54	0.66893	1.16933	2.45835	5.67726	11.0122	19.7643	27.3244	33.758	34.6929
55.64	0.68065	1.15761	2.4396	5.6632	10.988	19.7791	27.3361	33.7314	34.7054
55.74	0.67283	1.16933	2.45132	5.7046	11.0028	19.7643	27.3283	33.7509	34.6976
55.84	0.66112	1.1498	2.43179	5.6671	10.9927	19.7486	27.3087	33.7556	34.6781
55.94	0.65643	1.13027	2.41226	5.69679	10.9755	19.7361	27.3002	33.7111	34.6812
56.04	0.64158	1.1248	2.41539	5.71242	10.9403	19.7572	27.3142	33.7228	34.707
56.14	0.62596	1.13574	2.41695	5.73429	10.9536	19.7557	27.3127	33.6806	34.7132
56.24	0.63768	1.11777	2.40835	5.7046	10.9364	19.7604	27.3267	33.6978	34.732
56.34	0.65408	1.12949	2.42007	5.71632	10.945	19.7604	27.3291	33.722	34.7414
56.44	0.66033	1.13574	2.43179	5.71867	10.9692	19.7799	27.3439	33.7283	34.764
56.54	0.65877	1.14902	2.44742	5.73585	11.0107	19.7885	27.3455	33.7517	34.7726
56.64	0.65643	1.16308	2.45601	5.7421	10.9958	19.7955	27.3548	33.8923	34.7945
56.74	0.65721	1.16777	2.44664	5.77413	11.0224	19.8033	27.3673	33.9759	34.7953
56.84	0.66502	1.16152	2.44742	5.75226	11.0278	19.819	27.3783	33.7369	34.8226
56.94	0.68065	1.16621	2.46695	5.76085	11.0614	19.8299	27.3837	33.9017	34.8382
57.04	0.67752	1.15761	2.47085	5.77179	11.0732	19.8197	27.3869	33.64	34.8546
57.14	0.68377	1.15761	2.47242	5.76398	11.0708	19.8229	27.3947	33.6228	34.8531
57.24	0.68846	1.16074	2.48101	5.79914	11.0685	19.8276	27.3994	33.6314	34.8656
57.34	0.69627	1.16308	2.48804	5.82023	11.0911	19.8541	27.4064	33.5001	34.8726
57.44	0.71268	1.17714	2.5021	5.81476	11.0927	19.8729	27.4212	33.9369	34.8937
57.54	0.7158	1.18886	2.51382	5.82648	11.1091	19.8541	27.4259	34.1509	34.8773
57.64	0.72284	1.17714	2.5021	5.82257	11.1052	19.8377	27.4212	33.9869	34.8921
57.74	0.71971	1.17246	2.50054	5.83273	11.1357	19.8424	27.4142	33.9205	34.8851
57.84	0.68065	1.17324	2.48648	5.80773	11.1005	19.8549	27.4314	33.8283	34.8929
57.94	0.67362	1.18261	2.49117	5.77882	11.1169	19.8705	27.4572	33.7705	34.9046
58.04	0.68377	1.20839	2.50679	5.72882	11.1208	19.8885	27.4697	33.7634	34.9288
58.14	0.67362	1.21621	2.51304	5.72179	11.1677	19.8815	27.4767	33.8134	34.9078
58.24	0.6658	1.20449	2.51773	5.75226	11.1669	19.8861	27.4689	33.8064	34.8749
58.34	0.65252	1.20136	2.5146	5.7796	11.1771	19.901	27.4775	33.7869	34.8343
58.44	0.68924	1.1998	2.51773	5.76007	11.2146	19.9479	27.4994	33.8103	34.8374
58.54	0.71893	1.23183	2.53726	5.78742	11.2021	19.9713	27.5236	33.9236	34.9296
58.64	0.74393	1.25136	2.54195	5.81085	11.2224	20.0049	27.547	33.8759	34.9703
58.74	0.73065	1.27871	2.55914	5.84367	11.3263	19.976	27.5353	33.947	35.0179
58.84	0.68143	1.24355	2.54507	5.85226	11.3278	19.9369	27.5158	33.9884	34.9984
58.94	0.67752	1.20136	2.53414	5.8007	11.2458	19.9486	27.4978	33.915	34.9757
59.04	0.68065	1.18964	2.5232	5.79132	11.2388	19.9822	27.4884	33.8923	34.9476
59.14	0.71268	1.22324	2.52398	5.82257	11.2333	20.0026	27.5181	33.9033	34.989
59.24	0.69158	1.23105	2.53414	5.8382	11.2536	20.0299	27.4767	33.9064	34.9632
59.34	0.73143	1.20918	2.50914	5.79992	11.2528	20.0557	27.4837	33.9181	35.0218
59.44	0.67283	1.18808	2.43804	5.92804	11.2872	19.9197	27.4384	34.0001	34.8414
59.54	0.94861	1.02089	2.32632	5.84523	11.1607	19.8736	27.6158	33.733	34.8242
59.64	0.45877	1.06855	2.31695	5.97257	11.4528	19.9088	27.7666	33.622	35.0703
59.74	0.73455	1.16855	2.55992	6.22648	11.5091	19.8299	27.5666	33.6627	35.032
59.84	0.95799	0.98027	2.76773	6.11163	10.6771	20.0385	27.4955	33.7892	34.5578
59.94	1.2744	1.29355	2.68023	6.16945	11.0208	20.1651	27.7759	34.047	35.171
60.04	0.79707	1.43027	2.67242	6.24914	11.5497	20.3916	28.0416	33.622	35.0773
60.14	1.66033	0.40527	0.97711	4.98507	11.313	18.1572	23.8869	32.8978	28.4992
60.24	2.19783	-2.39786	1.79585	6.62023	13.4599	18.2986	24.8322	25.8681	31.0421
60.34	-0.09748	2.79745	5.07007	8.64366	7.50128	20.3252	27.2611	30.4291	36.0164
60.44	0.02049	1.53339	2.66226	5.59992	11.2372	20.3619	27.4017	34.8798	35.571
60.54	0.7376	1.26855	1.96617	4.79835	11.0802	20.1908	27.4243	34.1634	34.8499
60.64	0.99315	1.21152	2.13726	5.48898	10.8888	19.9861	27.3502	32.6587	34.3476
60.74	1.1494	1.67167	2.89429	6.15929	10.7857	19.2854	26.3267	33.7314	32.7578
60.84	0.73533	1.1248	2.12164	5.26398	11.0028	18.7924	25.4962	32.2197	31.6203
60.94	0.8119	0.92792	2.2107	5.37726	11.1864	18.4463	25.0033	30.4353	31.332
61.04	1.36499	0.81933	2.22632	4.68038	10.6677	18.8166	25.1939	29.8353	30.8202
61.14	1.0119	1.40449	2.57789	6.0421	10.6052	18.1174	23.8103	30.358	29.7164
61.24	0.97362	1.25683	2.09351	5.13429	9.77237	17.7088	23.4931	29.6166	28.9882
61.34	0.84471	1.3248	2.1357	5.25382	9.84893	17.294	23.5009	27.6955	28.5257
61.44	0.79236	1.23652	2.16226	5.24914	9.75831	17.026	23.0556	27.0236	28.0703
61.54	0.79627	1.1623	2.10132	5.4296	9.55284	17.0611	22.8197	27.765	27.9648
61.64	0.77049	1.14511	2.05992	5.38117	9.29503	16.758	22.4877	27.0072	27.2242
61.74	0.78534	1.11386	2.02945	5.15929	9.51534	16.6151	22.1478	26.365	26.4273
61.84	0.73924	1.11074	2.03804	4.93976	9.163	16.3947	21.7931	26.1103	26.1804
61.94	0.68846	1.12714	2.0521	4.77882	9.64893	16.2197	21.4455	25.983	26.6148
62.04	0.69315	1.10292	2.00289	4.69757	9.16768	16.094	21.4447	25.3931	26.3492
62.14	0.73924	1.13417	1.98336	4.64132	9.0669	16.0158	21.3423	25.6111	25.9382
62.24	0.80877	1.16933	2.01461	4.73351	8.96456	15.8861	21.1697	24.5884	25.8148
62.34	0.83534	1.18886	2.02867	4.75617	8.96065	15.8111	21.0439	25.4369	25.4617
62.44	0.79393	1.22324	2.06304	4.79679	8.97159	15.719	20.8923	24.7517	26.0921
62.54	0.73143	1.23574	2.08023	4.64054	8.79268	15.5401	20.6712	24.2626	25.4359
62.64	0.75018	1.21699	1.9982	4.52335	8.48799	15.444	20.5478	23.9166	24.8796
62.74	0.74784	1.24667	1.97945	4.6421	8.50831	15.3322	20.3822	23.8673	24.6234
62.84	0.72674	1.26777	1.95445	4.33585	8.47628	15.2471	20.2673	24.5376	24.4593
62.94	0.6533	1.25136	1.94039	4.12804	8.32471	15.1033	20.115	23.6447	24.9843
63.04	0.6494	1.16074	1.8521	3.98038	8.14112	14.9776	20.1189	23.1666	24.7304
63.14	0.65408	1.12949	1.85054	4.04288	8.11456	14.9651	20.2275	24.0376	24.646
63.24	0.6494	1.14277	1.86226	3.9382	8.03174	14.9502	20.0564	23.5447	24.1054
63.34	0.63768	1.12167	1.8771	4.23976	8.0669	14.9018	19.872	22.7861	23.7195
63.44	0.65643	1.10058	1.85367	4.28976	8.0044	14.8736	19.7541	23.0376	24.3117
63.54	0.63455	1.10917	1.84976	4.25226	8.08487	14.7619	19.5892	22.6666	24.0289
63.64	0.62987	1.06855	1.8232	4.43742	8.02862	14.6846	19.5025	23.0572	23.5773
63.74	0.64627	1.04433	1.82632	4.38429	8.02471	14.6682	19.4392	22.7923	23.5132
63.84	0.65252	1.06542	1.84273	4.26007	8.07471	14.6471	19.3408	22.4845	23.5273
63.94	0.67283	1.05917	1.84586	4.24288	8.09659	14.633	19.2994	22.3361	24.0328
64.04	0.64471	1.07949	1.84507	4.24054	8.08565	14.5533	19.2041	22.297	23.4687
64.14	0.65877	1.05605	1.8232	4.17413	8.00128	14.4854	19.1814	22.3189	23.5218
64.24	0.6533	1.04433	1.80367	4.07257	7.95362	14.4533	19.1103	22.0048	22.9835
64.34	0.64471	1.04511	1.79586	3.96632	7.94581	14.369	19.033	21.7541	22.9179
64.44	0.62518	1.02714	1.80132	3.91554	7.97628	14.3127	18.9486	22.6322	23.464
64.54	0.63768	1.02168	1.78414	3.88507	7.92862	14.3158	18.8689	22.4876	22.6374
64.64	0.63924	1.0248	1.78257	3.87804	7.79815	14.3276	18.8189	22.6751	23.1437
64.74	0.62909	1.02167	1.79195	3.96163	7.72628	14.3041	18.7697	22.4533	22.7531
64.84	0.62205	1.0123	1.79117	3.98585	7.78018	14.2252	18.6853	21.1548	23.1226
64.94	0.61346	0.99746	1.77945	3.93585	7.94893	14.1643	18.7064	21.5205	22.9124
65.04	0.61815	0.98574	1.75523	3.92492	8.07784	14.1205	18.6447	21.9501	22.5585
65.14	0.62283	0.96152	1.74585	3.92023	8.09971	14.0893	18.5736	22.0681	22.4749
65.24	0.62518	0.96386	1.76773	3.93976	8.18487	14.069	18.7002	21.8994	22.5656
65.34	0.63455	0.97324	1.77085	3.93195	8.05206	14.0229	18.5752	21.7431	22.5796
65.44	0.61346	0.98261	1.78023	3.95304	7.57393	13.9291	18.422	21.0767	22.6273
65.54	0.60018	0.96152	1.76773	3.95851	8.02862	13.8588	18.3525	21.1666	21.832
65.64	0.57908	0.95136	1.75289	3.9257	7.75049	13.8049	18.3423	21.2166	22.132
65.74	0.56659	0.93496	1.72867	3.95148	6.72862	13.7174	18.4009	21.2814	22.371
65.84	0.55721	0.93027	1.72086	3.94679	7.23096	13.7158	18.4361	21.0845	22.489
65.94	0.5744	0.9248	1.73335	3.95695	7.75206	13.701	18.3556	21.1337	21.7914
66.04	0.56815	0.92246	1.76304	3.97101	7.77081	13.7072	18.2783	21.0017	21.8226
66.14	0.56659	0.92402	1.7646	3.97257	7.64893	13.6658	18.1923	20.922	22.1148
66.24	0.55955	0.92246	1.75523	4.0046	7.50206	13.6135	18.1337	21.2439	21.9101
66.34	0.5744	0.9123	1.74195	3.96007	7.50128	13.5932	18.0705	21.1658	21.8101
66.44	0.57127	0.90292	1.74742	3.95851	7.56768	13.5963	17.9853	20.8798	21.5054
66.54	0.55643	0.90292	1.72085	3.92023	7.46768	13.5736	17.8955	20.5697	22.0531
66.64	0.55955	0.89277	1.72085	3.90617	7.36456	13.5666	17.8572	21.7017	21.614
66.74	0.55643	0.90058	1.72085	3.85617	7.33096	13.5494	17.8056	20.5119	21.4898
66.84	0.55174	0.90761	1.6982	3.82804	7.33643	13.5229	17.7275	19.808	21.596
66.94	0.54315	0.89121	1.6896	3.80695	7.54346	13.4986	17.6759	20.597	21.4328
67.04	0.56424	0.89902	1.69664	3.79757	7.26221	13.5033	17.658	21.033	21.4179
67.14	0.55174	0.92011	1.69742	3.81242	6.83487	13.4369	17.6291	20.9923	21.5703
67.24	0.53534	0.90058	1.67945	3.7757	6.81221	13.394	17.5439	20.4759	21.2937
67.34	0.54002	0.88808	1.66929	3.81085	7.10753	13.3729	17.5197	20.747	20.8632
67.44	0.54315	0.89121	1.66539	3.81398	7.26846	13.358	17.4939	19.9775	20.7539
67.54	0.51659	0.88417	1.66304	3.82335	7.36768	13.2807	17.4345	20.797	21.4937
67.64	0.54002	0.86464	1.64195	3.7796	7.33878	13.2877	17.4267	20.4634	21.7242
67.74	0.54783	0.87636	1.67007	3.79913	7.29581	13.2611	17.3673	19.9462	21.5468
67.84	0.5283	0.87246	1.65835	3.81085	7.23878	13.1979	17.3291	20.0205	21.1585
67.94	0.53299	0.84511	1.63179	3.75617	7.20987	13.1322	17.3166	20.3533	21.039
68.04	0.53534	0.84511	1.63101	3.7171	7.17159	13.0885	17.2595	20.465	21.089
68.14	0.50877	0.84511	1.62242	3.70226	7.11378	13.0197	17.2189	20.1736	21.1234
68.24	0.50877	0.82558	1.61617	3.72882	7.12862	12.9861	17.1728	20.0978	20.7828
68.34	0.50565	0.81777	1.6146	3.73273	7.12471	12.9377	17.1158	19.7087	20.5703
68.44	0.49158	0.80292	1.61617	3.73742	7.11378	12.9088	17.0884	19.7025	20.6718
68.54	0.4744	0.78886	1.61461	3.71242	7.05675	12.8611	17.0798	19.6744	20.9976
68.64	0.46658	0.76699	1.57554	3.66554	7.05596	12.8369	17.0283	19.758	20.9742
68.74	0.48143	0.75214	1.53882	3.65304	7.09737	12.8697	16.9658	19.64	20.7999
68.84	0.46971	0.76699	1.5607	3.67413	7.16143	12.8236	16.9541	19.7376	20.7843
68.94	0.49315	0.75527	1.54898	3.65382	7.19112	12.8268	16.9189	19.7587	20.6539
69.04	0.50096	0.76699	1.56539	3.67101	7.18331	12.851	16.9056	19.6798	20.5796
69.14	0.48143	0.77871	1.58414	3.67726	7.16378	12.8158	16.8767	19.8533	20.5093
69.24	0.48924	0.74746	1.54507	3.63976	7.14815	12.8236	16.8447	20.0064	20.2867
69.34	0.48768	0.75058	1.54429	3.61945	7.12471	12.8026	16.8556	19.3017	19.8296
69.44	0.4744	0.75136	1.54039	3.62257	7.0919	12.7768	16.8173	19.3986	19.8124
69.54	0.4619	0.73574	1.53101	3.62804	7.05518	12.7651	16.7783	19.6017	20.0601
69.64	0.47752	0.71621	1.50914	3.61554	7.00753	12.7682	16.7353	19.3361	20.3632
69.74	0.48924	0.72402	1.4982	3.64367	6.9794	12.7526	16.7267	19.3173	20.2078
69.84	0.48924	0.73574	1.5021	3.66945	6.99268	12.7057	16.7541	19.2689	19.9374
69.94	0.47362	0.73964	1.50601	3.69367	6.97393	12.6588	16.7041	19.4056	19.8335
70.04	0.46893	0.72324	1.5021	3.72492	6.87862	12.6244	16.7009	19.365	20.4382
70.14	0.4658	0.71308	1.48257	3.71789	6.77003	12.5885	16.6564	19.2955	20.1109
70.24	0.41112	0.70058	1.45523	3.72101	6.77003	12.5151	16.5431	19.2767	19.9437
70.34	0.39237	0.64511	1.41539	3.6546	6.75362	12.4674	16.5009	19.1619	20.2882
70.44	0.3869	0.61464	1.38882	3.61554	6.6755	12.4205	16.4486	19.065	20.1335
70.54	0.37284	0.60683	1.36929	3.57101	6.60909	12.3822	16.4283	19.0009	20.0343
70.64	0.38377	0.5998	1.3771	3.52648	6.69581	12.3502	16.458	18.9236	19.8874
70.74	0.43533	0.61855	1.39273	3.55226	6.7419	12.4135	16.4775	18.9197	19.4664
70.84	0.5361	0.6748	1.43726	3.58195	6.77393	12.4994	16.5033	18.9048	20.6952
70.94	0.55174	0.7748	1.53726	3.64601	6.79659	12.476	16.4509	18.9439	19.9492
71.04	0.57908	0.78652	1.54117	3.62726	6.78643	12.4955	16.4298	18.8876	19.5226
71.14	0.64783	0.81386	1.56148	3.65148	6.85206	12.5518	16.44	18.8853	19.3749
71.24	0.67595	0.88183	1.64429	3.70304	6.98565	12.5713	16.4259	18.9416	19.4812
71.34	0.68924	0.91543	1.66539	3.72726	7.23409	12.5557	16.4283	18.9587	20.2726
71.44	0.65487	0.92402	1.68648	3.69757	7.24737	12.5041	16.3814	18.9478	20.4242
71.54	0.60565	0.89433	1.6732	3.59289	6.19581	12.4401	16.2963	18.8626	20.1945
71.64	0.57596	0.85214	1.63335	3.45617	6.39425	12.4104	16.2322	18.8017	20.0187
71.74	0.56268	0.82246	1.58961	3.41163	6.99815	12.3885	16.1478	18.7603	19.9937
71.84	0.57674	0.78183	1.57085	3.40538	6.58018	12.3869	16.1228	18.7353	19.9257
71.94	0.5783	0.79433	1.58101	3.44054	6.70206	12.3651	16.1564	18.7283	19.8164
72.04	0.58221	0.80136	1.58726	3.40382	7.2419	12.3221	16.1892	18.7001	19.6093
72.14	0.56737	0.79433	1.58023	3.39757	7.19971	12.3119	16.1603	18.6892	19.5257
72.24	0.56737	0.78261	1.56539	3.43585	7.16065	12.2924	16.1533	18.6533	19.4445
72.34	0.57283	0.78261	1.54898	3.42179	6.53565	12.2885	16.1181	18.6455	19.3562
72.44	0.56346	0.79121	1.55757	3.51163	6.57628	12.2526	16.0673	18.5759	19.3226
72.54	0.55799	0.77871	1.54507	3.56554	6.1505	12.2291	16.0345	18.5134	19.339
72.64	0.56893	0.77871	1.53179	3.55148	6.30284	12.2416	15.99	18.5634	19.4398
72.74	0.55877	0.78339	1.52242	3.52335	6.26065	12.233	15.9502	18.3994	19.3624
72.84	0.55955	0.77792	1.51851	3.49445	6.76534	12.2026	15.922	18.3572	19.6007
72.94	0.54315	0.76699	1.51695	3.4632	6.96221	12.1932	15.8712	18.1345	19.7273
73.04	0.54783	0.7623	1.50992	3.49367	6.62315	12.1783	15.8127	18.24	19.4179
73.14	0.54471	0.76699	1.52164	3.45929	6.6255	12.1846	15.7361	18.0228	19.3203
73.24	0.54002	0.75214	1.50679	3.51632	6.72706	12.1807	15.7064	18.1509	19.0726
73.34	0.55252	0.7623	1.50523	3.59523	6.81221	12.1955	15.6775	18.2322	19.2273
73.44	0.56346	0.77949	1.5146	3.59913	6.86378	12.1627	15.6908	18.2603	19.0914
73.54	0.55487	0.79511	1.52554	3.55616	7.09737	12.1471	15.6642	18.2236	18.9742
73.64	0.57986	0.78964	1.51304	3.56554	7.25128	12.1432	15.69	18.1923	19.2593
73.74	0.61033	0.82636	1.54195	3.59757	6.94346	12.1486	15.7181	18.2564	19.5257
73.84	0.61893	0.85683	1.57554	3.60304	6.6169	12.1236	15.7095	18.3416	19.4796
73.94	0.60955	0.85371	1.58882	3.51398	6.63643	12.0846	15.6712	18.2517	19.3585
74.04	0.58612	0.84433	1.56773	3.41398	6.58956	12.0377	15.633	18.2103	19.1109
74.14	0.57205	0.81777	1.55367	3.34679	6.59425	12.0307	15.6345	18.1423	19.0164
74.24	0.5744	0.82246	1.54898	3.36632	6.73878	12.0174	15.6455	18.1111	18.8078
74.34	0.58455	0.8248	1.54117	3.47179	6.73409	12.0127	15.6416	18.1376	18.9984
74.44	0.60174	0.81855	1.55367	3.6882	6.75596	11.9986	15.6798	18.1423	19.0374
74.54	0.61424	0.83339	1.55679	3.84757	6.68878	12.026	15.6689	18.1173	18.6031
74.64	0.58612	0.84824	1.57945	3.88273	6.81143	11.9815	15.6252	18.1025	18.6148
74.74	0.54784	0.81308	1.54429	3.7046	6.70596	11.9526	15.558	18.04	18.7476
74.84	0.53299	0.79121	1.51773	3.58741	6.92393	11.9135	15.5025	17.997	18.9203
74.94	0.52049	0.78339	1.49976	3.6046	6.55987	11.8815	15.4775	17.9564	18.8671
75.04	0.52049	0.76699	1.47867	3.51398	6.08175	11.8424	15.4486	17.8791	18.8304
75.14	0.52362	0.78183	1.4857	3.48273	5.78799	11.8627	15.4416	17.7908	18.9953
75.24	0.52518	0.78964	1.47867	3.47335	6.04581	11.8307	15.4548	18.0314	18.9539
75.34	0.53221	0.79121	1.48335	3.49523	6.83878	11.7947	15.4345	17.947	18.8273
75.44	0.51736	0.79824	1.49429	3.5421	6.97003	11.7385	15.3986	17.4892	18.8843
75.54	0.50799	0.76699	1.48257	3.55226	6.67393	11.769	15.3666	16.7712	18.7234
75.64	0.51268	0.76699	1.48257	3.54523	6.56143	11.8221	15.3916	17.3595	18.4609
75.74	0.52361	0.78183	1.4857	3.55226	6.54659	11.9065	15.3634	17.7595	18.0453
75.84	0.50565	0.79433	1.49351	3.56007	6.48174	11.9971	15.3212	17.8033	18.1921
75.94	0.51658	0.78027	1.46773	3.53507	6.39112	11.9619	15.3322	17.7658	18.7609
76.04	0.5447	0.80605	1.48648	3.55226	6.3669	11.9775	15.3173	17.8353	18.7445
[truncated: 1,240 more rows]
