# Supplementary material for: Tuning the rate of aggregation of hIAPP into amyloid using small-molecule modulators of assembly
Source: Nat Commun. 2022 Feb 24;13:1040. doi: 10.1038/s41467-022-28660-7 (PMC8873464; doi:10.1038/s41467-022-28660-7)
Supplement: Supplementary file 3 — Source Data [file 41467_2022_28660_MOESM3_ESM.zip › Source data files/List of source data files.xlsx]

## Sheet: Sheet1
	1	1. Concentration-dependent aggregation of WT and S20G
	2	2. Seeded experiment of WT and S20G
	3	3. ThT kinetics of inhibitor
	4	4. ThT kinetics of accelerator
	5	5. pH dependent aggregation
	6	6. S20G and Ab42 aggregation in the presence of modulators
	7	7. IAPP-COOH aggregation
	8	8. Fluorescence quencing
	9	9. SPR
	10	10. Difference concentration of ThT and DMSO
	11	11. pyrene fluorescence
	12	12. fibril interaction with modulators
	13	13. NMR CSPs
	14	14. AFM of fibrils
	15	15. Native MS data
	16	16. CID MS data
	17	17. Half time calculation
	18	18. Calcuated rate constants
	19	19. Comparison of MRE
	20	20. DLS and NMR
